# Supplementary material for: WindSeer: real-time volumetric wind prediction over complex terrain aboard a small uncrewed aerial vehicle
Source: Nat Commun. 2024 Apr 25;15:3507. doi: 10.1038/s41467-024-47778-4 (PMC11045725; doi:10.1038/s41467-024-47778-4)
Supplement: Supplementary file 5 — Source Data [file 41467_2024_47778_MOESM5_ESM.zip]

Archive with 115 entries (115 files):
- data_Figures.xlsx
- data_Table1_SupplementaryTable2/Askervein_TU01A_AD4.txt
- data_Table1_SupplementaryTable2/Askervein_TU01A_AD6.txt
- data_Table1_SupplementaryTable2/Askervein_TU01A_avg.txt
- data_Table1_SupplementaryTable2/Askervein_TU01B_AD4.txt
- data_Table1_SupplementaryTable2/Askervein_TU01B_AD6.txt
- data_Table1_SupplementaryTable2/Askervein_TU01B_avg.txt
- data_Table1_SupplementaryTable2/Askervein_TU01C_AD4.txt
- data_Table1_SupplementaryTable2/Askervein_TU01C_AD6.txt
- data_Table1_SupplementaryTable2/Askervein_TU01C_avg.txt
- data_Table1_SupplementaryTable2/Askervein_TU01D_AD4.txt
- data_Table1_SupplementaryTable2/Askervein_TU01D_AD6.txt
- data_Table1_SupplementaryTable2/Askervein_TU01D_avg.txt
- data_Table1_SupplementaryTable2/Askervein_TU03A_AD4.txt
- data_Table1_SupplementaryTable2/Askervein_TU03A_AD6.txt
- data_Table1_SupplementaryTable2/Askervein_TU03A_avg.txt
- data_Table1_SupplementaryTable2/Askervein_TU03B_AD4.txt
- data_Table1_SupplementaryTable2/Askervein_TU03B_AD6.txt
- data_Table1_SupplementaryTable2/Askervein_TU03B_avg.txt
- data_Table1_SupplementaryTable2/Askervein_TU05A_AD4.txt
- data_Table1_SupplementaryTable2/Askervein_TU05A_AD6.txt
- data_Table1_SupplementaryTable2/Askervein_TU05A_avg.txt
- data_Table1_SupplementaryTable2/Askervein_TU05B_AD4.txt
- data_Table1_SupplementaryTable2/Askervein_TU05B_AD6.txt
- data_Table1_SupplementaryTable2/Askervein_TU05B_avg.txt
- data_Table1_SupplementaryTable2/Askervein_TU05C_AD4.txt
- data_Table1_SupplementaryTable2/Askervein_TU05C_AD6.txt
- data_Table1_SupplementaryTable2/Askervein_TU05C_avg.txt
- data_Table1_SupplementaryTable2/Askervein_TU07B_AD4.txt
- data_Table1_SupplementaryTable2/Askervein_TU07B_AD6.txt
- data_Table1_SupplementaryTable2/Askervein_TU07B_avg.txt
- data_Table1_SupplementaryTable2/Askervein_TU25_AD4.txt
- data_Table1_SupplementaryTable2/Askervein_TU25_AD6.txt
- data_Table1_SupplementaryTable2/Askervein_TU25_avg.txt
- data_Table1_SupplementaryTable2/Askervein_TU30A_AD4.txt
- data_Table1_SupplementaryTable2/Askervein_TU30A_AD6.txt
- data_Table1_SupplementaryTable2/Askervein_TU30A_avg.txt
- data_Table1_SupplementaryTable2/Askervein_TU30B_AD4.txt
- data_Table1_SupplementaryTable2/Askervein_TU30B_AD6.txt
- data_Table1_SupplementaryTable2/Askervein_TU30B_avg.txt
- data_Table1_SupplementaryTable2/Bolund239_AD4.txt
- data_Table1_SupplementaryTable2/Bolund239_AD6.txt
- data_Table1_SupplementaryTable2/Bolund239_avg.txt
- data_Table1_SupplementaryTable2/Bolund255_AD4.txt
- data_Table1_SupplementaryTable2/Bolund255_AD6.txt
- data_Table1_SupplementaryTable2/Bolund255_avg.txt
- data_Table1_SupplementaryTable2/Bolund270_AD4.txt
- data_Table1_SupplementaryTable2/Bolund270_AD6.txt
- data_Table1_SupplementaryTable2/Bolund270_avg.txt
- data_Table1_SupplementaryTable2/Bolund90_AD4.txt
- data_Table1_SupplementaryTable2/Bolund90_AD6.txt
- data_Table1_SupplementaryTable2/Bolund90_avg.txt
- data_Table1_SupplementaryTable2/Perdigao_0509_09_133230_avg.txt
- data_Table1_SupplementaryTable2/Perdigao_0509_09_171230_avg.txt
- data_Table1_SupplementaryTable2/Perdigao_0509_09_avg1700-1800_avg.txt
- data_Table1_SupplementaryTable2/Perdigao_0509_133230_AD4.txt
- data_Table1_SupplementaryTable2/Perdigao_0509_133230_AD6.txt
- data_Table1_SupplementaryTable2/Perdigao_0509_171230_AD4.txt
- data_Table1_SupplementaryTable2/Perdigao_0509_171230_AD6.txt
- data_Table1_SupplementaryTable2/Perdigao_0509_avg_1200-1300_AD4.txt
- data_Table1_SupplementaryTable2/Perdigao_0509_avg_1200-1300_AD6.txt
- data_Table1_SupplementaryTable2/Perdigao_0509_avg_1300-1400_AD4.txt
- data_Table1_SupplementaryTable2/Perdigao_0509_avg_1300-1400_AD6.txt
- data_Table1_SupplementaryTable2/Perdigao_0509_avg_1400-1500_AD4.txt
- data_Table1_SupplementaryTable2/Perdigao_0509_avg_1400-1500_AD6.txt
- data_Table1_SupplementaryTable2/Perdigao_0509_avg_1700-1800_AD4.txt
- data_Table1_SupplementaryTable2/Perdigao_0509_avg_1700-1800_AD6.txt
- data_Table1_SupplementaryTable2/Perdigao_0512_12_194730_avg.txt
- data_Table1_SupplementaryTable2/Perdigao_0512_12_avg100-200_avg.txt
- data_Table1_SupplementaryTable2/Perdigao_0512_12_avg1700-1800_avg.txt
- data_Table1_SupplementaryTable2/Perdigao_0512_194730_AD4.txt
- data_Table1_SupplementaryTable2/Perdigao_0512_194730_AD6.txt
- data_Table1_SupplementaryTable2/Perdigao_0512_avg100-200_AD4.txt
- data_Table1_SupplementaryTable2/Perdigao_0512_avg100-200_AD6.txt
- data_Table1_SupplementaryTable2/Perdigao_0512_avg1700-1800_AD4.txt
- data_Table1_SupplementaryTable2/Perdigao_0512_avg1700-1800_AD6.txt
- data_Table1_SupplementaryTable2/Perdigao_0516_114230_AD4.txt
- data_Table1_SupplementaryTable2/Perdigao_0516_114230_AD6.txt
- data_Table1_SupplementaryTable2/Perdigao_0516_124230_AD4.txt
- data_Table1_SupplementaryTable2/Perdigao_0516_124230_AD6.txt
- data_Table1_SupplementaryTable2/Perdigao_0516_16_114230_avg.txt
- data_Table1_SupplementaryTable2/Perdigao_0516_16_124230_avg.txt
- data_Table1_SupplementaryTable2/Perdigao_0516_16_avg2000-2100_avg.txt
- data_Table1_SupplementaryTable2/Perdigao_0516_16_avg700-800_avg.txt
- data_Table1_SupplementaryTable2/Perdigao_0516_avg2000-2100_AD4.txt
- data_Table1_SupplementaryTable2/Perdigao_0516_avg2000-2100_AD6.txt
- data_Table1_SupplementaryTable2/Perdigao_0516_avg700-800_AD4.txt
- data_Table1_SupplementaryTable2/Perdigao_0516_avg700-800_AD6.txt
- data_Table1_SupplementaryTable2/Perdigao_0518_143730_AD4.txt
- data_Table1_SupplementaryTable2/Perdigao_0518_143730_AD6.txt
- data_Table1_SupplementaryTable2/Perdigao_0518_18_143730_avg.txt
- data_Table1_SupplementaryTable2/Perdigao_0518_18_avg2000-2100_avg.txt
- data_Table1_SupplementaryTable2/Perdigao_0518_18_avg2200-2300_avg.txt
- data_Table1_SupplementaryTable2/Perdigao_0518_avg2000-2100_AD4.txt
- data_Table1_SupplementaryTable2/Perdigao_0518_avg2000-2100_AD6.txt
- data_Table1_SupplementaryTable2/Perdigao_0518_avg2200-2300_AD4.txt
- data_Table1_SupplementaryTable2/Perdigao_0518_avg2200-2300_AD6.txt
- data_Table1_SupplementaryTable2/Perdigao_0520_122230_AD4.txt
- data_Table1_SupplementaryTable2/Perdigao_0520_122230_AD6.txt
- data_Table1_SupplementaryTable2/Perdigao_0520_20_122230_avg.txt
- data_Table1_SupplementaryTable2/Perdigao_0520_20_31730_avg.txt
- data_Table1_SupplementaryTable2/Perdigao_0520_20_avg1000-1100_avg.txt
- data_Table1_SupplementaryTable2/Perdigao_0520_31730_AD4.txt
- data_Table1_SupplementaryTable2/Perdigao_0520_31730_AD6.txt
- data_Table1_SupplementaryTable2/Perdigao_0520_avg1000-1100_AD4.txt
- data_Table1_SupplementaryTable2/Perdigao_0520_avg1000-1100_AD6.txt
- data_Table1_SupplementaryTable2/Perdigao_0608_08_124230_avg.txt
- data_Table1_SupplementaryTable2/Perdigao_0608_08_avg000-100_avg.txt
- data_Table1_SupplementaryTable2/Perdigao_0608_08_avg1400-1500_avg.txt
- data_Table1_SupplementaryTable2/Perdigao_0608_124230_AD4.txt
- data_Table1_SupplementaryTable2/Perdigao_0608_124230_AD6.txt
- data_Table1_SupplementaryTable2/Perdigao_0608_avg000-100_AD4.txt
- data_Table1_SupplementaryTable2/Perdigao_0608_avg000-100_AD6.txt
- data_Table1_SupplementaryTable2/Perdigao_0608_avg1400-1500_AD4.txt
- data_Table1_SupplementaryTable2/Perdigao_0608_avg1400-1500_AD6.txt
