# Supplementary material for: WindSeer: real-time volumetric wind prediction over complex terrain aboard a small uncrewed aerial vehicle
Source: Nat Commun. 2024 Apr 25;15:3507. doi: 10.1038/s41467-024-47778-4 (PMC11045725; doi:10.1038/s41467-024-47778-4)
Supplement: Supplementary file 5 — Source Data [file 41467_2024_47778_MOESM5_ESM.zip › data_Figures.xlsx]

## Sheet: Figure 2
Fig. 4 C
Relative Velocity Norm Error [-]					Relative Turbulent Kinetic Energy Error [-]
Testset	(1)	(2)	(3)		Testset	(1)	(2)	(3)
0.243244	0.12717	0.447982	0.439247		0.00144999	0.311367	0.720756	4.77211
0.261217	0.137304	0.936078	0.358435		0.00237334	0.181037	0.970007	2.35714
0.127791	0.182347	0.402618	0.391452		0.00169373	0.195257	0.604897	1.47292
0.113888	0.117434	0.398392	0.416672		0.00134621	0.281812	0.608597	1.36642
0.0865172	0.117494	0.385571	0.396244		0.00105253	0.270514	0.469638	2.232
0.269303	0.117263	0.289106	0.387221		0.00123157	0.213706	0.347464	1.70533
0.0767678	0.120133	0.271188	0.388051		0.00913702	0.283103	0.385088	1.47463
0.0554723	0.121523	0.418004	0.461139		0.0109239	0.275454	0.514076	1.7378
0.0996373	0.258346	0.340015	0.52634		0.00804326	0.342019	0.456695	1.39182
0.0528625	0.116048	0.237655	0.434655		0.00901963	0.278656	0.168654	3.56602
0.059623	0.438754	0.431098	0.395711		0.00646638	0.594513	0.63314	3.91599
0.121216	0.120673	0.384772	0.378947		0.00822541	0.262205	0.5688	2.36692
0.0477813	0.474153	0.332945	0.386064		0.0467918	0.657463	0.484203	2.78253
0.0969134	0.145742	0.348091	0.454449		0.0788214	0.181596	0.39975	4.68766
0.0884465	0.135779	0.260725	0.393788		0.053309	0.219856	0.158445	2.21931
0.0471205	0.124797	0.199326	0.352835		0.0572549	0.305161	0.164992	2.4711
0.12659	0.131834	0.377765	0.37584		0.111453	0.203638	0.552153	1.73964
0.0652764	0.181597	0.473546	0.38464		0.0543548	0.21261	0.673185	1.60249
0.150977	0.125831	0.182131	0.390349		0.268742	0.306909	0.158992	1.46893
0.078041	0.263205	0.413833	0.401306		0.0757241	0.301509	0.60591	1.59436
0.0683669	0.107229	0.25246	0.374303		0.0593866	0.185218	0.261754	2.95588
0.0847538	0.118251	0.429648	0.392023		0.0715159	0.170534	0.682187	1.4245
0.0891399	0.297109	0.431707	0.401008		0.159554	0.393532	0.632005	1.52947
0.0615306	0.12449	0.209571	0.381864		0.0999171	0.171046	0.270849	1.5314
0.0375683	0.136765	0.415323	0.327003		0.0762737	0.212068	0.604574	2.16899
0.183495	0.108775	0.212005	1.009		0.483342	0.236629	0.187107	0.942915
0.174249	0.117418	0.324089	0.398495		0.248619	0.249256	0.390025	1.89777
0.137269	0.15522	0.420898	0.411028		0.309607	0.181797	0.613577	2.94721
0.123972	0.624846	0.218652	0.384671		0.28278	0.828999	0.23493	3.92467
0.0518139	0.116514	0.259421	0.383097		0.0605762	0.265228	0.284742	1.67586
0.0681015	0.119093	0.525373	0.400207		0.091857	0.293539	0.748583	1.5361
0.233264	0.126328	0.30683	0.35556		0.30382	0.232977	0.388347	1.76702
0.170748	0.114336	0.281586	0.398518		0.303822	0.283135	0.223773	1.7343
0.0633969	0.198374	0.178163	0.389301		0.0645085	0.254065	0.207849	1.49058
0.121862	0.136378	0.324922	0.383935		0.152939	0.173379	0.410147	2.19507
0.0482581	0.13574	0.313418	0.343048		0.0854371	0.28141	0.400496	2.05904
0.0689619	0.110382	0.332873	0.358115		0.0622956	0.172918	0.413368	2.56569
0.0673943	0.231586	0.327042	0.339973		0.136802	0.301969	0.474246	2.22878
0.0799082	0.114235	0.21588	0.376884		0.0607616	0.27056	0.192264	1.87945
0.0610919	0.191114	0.364816	0.510088		0.161514	0.243268	0.229147	1.27162
0.0688573	0.466057	0.340439	0.399121		0.187898	0.641364	0.450136	2.21477
0.0522452	0.160674	0.423716	0.441297		0.128401	0.173378	0.569999	1.1891
0.100215	0.342878	0.488491	0.349455		0.1832	0.46488	0.706322	1.87155
0.0436033	0.110992	0.50992	0.38374		0.0474161	0.185371	0.726483	2.73049
0.0702364	0.155453	0.23803	0.380315		0.116663	0.20341	0.218163	1.97406
0.116383	0.272059	0.209366	0.824891		0.17753	0.34497	0.150114	1.05472
0.180973	0.111934	0.229132	0.383968		0.281751	0.263324	0.307606	1.58589
0.111292	0.108764	0.398615	0.391508		0.169815	0.258962	0.577378	3.1315
0.0862018	0.116491	0.211401	0.396046		0.0591801	0.264879	0.171143	1.50435
0.167678	0.178119	0.280212	0.3268		0.252416	0.223824	0.3293	2.6205
0.0839081	0.639286	0.222974	0.358371		0.228526	0.847249	0.202662	2.12372
0.0880352	0.216654	0.167405	0.355157		0.166496	0.271825	0.159766	2.33882
0.0699089	0.197617	0.253487	0.380529		0.184007	0.217103	0.353244	1.50619
0.0810341	0.127872	0.16901	0.390956		0.0591852	0.188766	0.170364	1.87522
0.0355352	0.124938	0.308465	0.37987		0.0341383	0.253328	0.383124	1.62559
0.0642536	0.129894	0.187513	0.365454		0.038256	0.20814	0.222324	2.04879
0.0651031	0.165767	0.291751	0.452009		0.0497463	0.204335	0.355752	1.32381
0.104454	0.12236	0.213109	0.39101		0.177161	0.192977	0.186211	1.541
0.104659	0.117203	0.35063	0.396018		0.192269	0.173469	0.480022	2.09666
0.0272088	0.29153	0.307506	0.362039		0.0344357	0.37652	0.439371	1.68969
0.0701969	0.119923	0.508032	0.515198		0.163218	0.279952	0.722385	1.51218
0.0755189	0.174956	0.370757	0.994411		0.100543	0.224286	0.4187	0.945566
0.184014	0.117932	0.384076	0.384265		0.358633	0.170275	0.510706	1.53447
0.051526	0.279343	0.268217	0.375536		0.0921611	0.37384	0.302345	4.14006
0.102911	0.372443	0.326052	0.392198		0.135293	0.509886	0.475597	3.12079
0.0371933	0.317729	0.260601	1.01614		0.0252767	0.428626	0.207934	0.944893
0.103868	0.365437	0.441032	0.416033		0.0614632	0.499165	0.484657	3.44793
0.393909	0.118709	0.168195	0.374012		0.583598	0.250051	0.174961	2.88757
0.0489328	0.131519	0.447077	0.355935		0.116119	0.171561	0.64966	1.90949
0.165515	0.295338	0.324026	0.405406		0.240823	0.361731	0.468942	3.10478
0.0170071	0.112085	0.430847	0.994669		0.0522275	0.268184	0.68403	0.946746
0.0780912	0.11871	0.192712	1.00105		0.171816	0.27425	0.238821	0.944004
0.0974185	0.161782	0.345481	0.421127		0.0913643	0.206838	0.507192	2.95834
0.129493	0.148609	0.337053	0.333714		0.120871	0.180019	0.460421	3.41817
0.178549	0.329189	0.189784	0.369885		0.239115	0.44632	0.235032	1.74095
0.127717	0.137589	0.502552	0.367454		0.188724	0.179349	0.716499	1.80824
0.160397	0.105369	0.277696	0.394425		0.189205	0.201056	0.287606	1.43025
0.0248247	0.283666	0.239913	0.433956		0.0542013	0.379134	0.329601	1.22323
0.0363323	0.117759	0.172339	0.998666		0.0238442	0.166518	0.184497	0.94504
0.0386709	0.422217	0.543374	0.492691		0.038605	0.578229	0.765831	1.67207
0.0902462	0.117868	0.311515	0.449025		0.0418205	0.295106	0.394941	1.92436
0.135992	0.142085	0.177973	0.398742		0.0783048	0.170909	0.205759	1.49405
0.105515	0.127755	0.390978	0.430063		0.181951	0.290517	0.487594	1.22932
0.0967451	0.116893	0.366333	0.361407		0.0758138	0.236306	0.538949	1.7152
0.158667	0.161273	0.287646	0.380239		0.0985138	0.213602	0.388334	2.30997
0.045779	0.105323	0.432176	0.994217		0.0661606	0.220446	0.609291	0.947211
0.175467	0.124159	0.296655	0.367903		0.132707	0.195856	0.363839	1.81909
0.105856	0.408287	0.600405	0.406715		0.126084	0.560483	0.825539	3.50313
0.0899042	0.115589	0.38153	0.331083		0.0977251	0.260418	0.214864	2.82447
0.0908989	0.227816	0.252173	0.440538		0.0570377	0.294666	0.229736	1.80275
0.0955166	0.192322	0.313892	0.373403		0.117501	0.223801	0.198933	2.41973
0.111709	0.123817	0.360924	0.375433		0.0604732	0.173562	0.478157	2.54723
0.164801	0.131427	0.338667	0.969667		0.080431	0.173767	0.497558	1.00504
0.0855397	0.155495	0.193394	0.35225		0.0418337	0.176326	0.181047	2.48076
0.050779	0.149212	0.179809	0.389614		0.0642362	0.180056	0.156142	1.50792
0.142532	0.125758	0.191817	0.35767		0.14155	0.249387	0.215028	1.75435
0.0914306	0.253025	0.171105	0.434477		0.00150379	0.332991	0.151875	1.35498
0.151695	0.110424	0.181562	0.408668		0.0013101	0.185092	0.152075	1.50581
0.233489	0.744491	0.367446	0.532112		0.00169166	0.91846	0.51876	1.56415
0.0669815	0.121541	0.235013	0.414905		0.000961074	0.214971	0.225659	1.92409
0.139349	0.138883	0.182438	0.376234		0.00124572	0.222377	0.211702	1.8211
0.0623542	0.123373	0.344115	0.481948		0.000886988	0.244952	0.505752	1.29772
0.0551692	0.118157	0.224963	0.46731		0.00605381	0.249279	0.300486	2.2235
0.054831	0.151266	0.486633	0.394891		0.00907686	0.178195	0.70455	2.77068
0.0528475	0.112447	0.292503	0.340199		0.0080439	0.260879	0.227425	2.57915
0.0937536	0.108439	0.234201	0.394074		0.0104711	0.186614	0.231314	2.60512
0.0962639	0.117577	0.251462	0.394812		0.019583	0.260786	0.178373	2.29571
0.0894604	0.11503	0.261458	0.407224		0.00749335	0.240248	0.282637	3.98385
0.0642026	0.128159	0.314667	0.360535		0.0267418	0.180764	0.456842	1.71576
0.132725	0.127417	0.364735	0.383624		0.0676146	0.204336	0.535138	1.54124
0.0729184	0.122466	0.172814	0.348134		0.0751526	0.254392	0.165496	1.88841
0.0733054	0.115641	0.172689	1.00399		0.0770665	0.21633	0.174044	0.94317
0.0732763	0.148421	0.647408	0.341498		0.0427871	0.19026	0.86386	2.02692
0.0580932	0.139899	0.275002	0.351532		0.0453524	0.174989	0.321406	3.00584
0.0480737	0.191656	0.372125	0.451171		0.107174	0.239506	0.521033	1.21994
0.0738371	0.11519	0.288819	0.455769		0.0635778	0.270806	0.348151	1.44919
0.0363848	0.532789	0.334178	0.401112		0.0524999	0.72251	0.485343	2.8121
0.0634685	0.10777	0.344415	0.371472		0.0751407	0.197227	0.506326	1.64274
0.108606	0.115513	0.532778	0.376145		0.0919821	0.272579	0.753908	1.63381
0.0974571	0.264584	0.547697	1.00609		0.128078	0.311033	0.772681	0.943198
0.0778966	0.228392	0.323993	0.346942		0.161218	0.298414	0.413303	1.85305
0.0550163	0.126306	0.422747	0.374836		0.0707535	0.311399	0.611189	1.74987
0.157249	0.350958	0.328716	0.357792		0.221827	0.463249	0.246694	1.73114
0.0655725	0.120091	0.323269	0.38287		0.0688535	0.30017	0.473013	1.81588
0.0510234	0.338354	0.173519	0.397469		0.0487291	0.463402	0.196105	2.26208
0.0592785	0.163691	0.582659	0.581661		0.0654954	0.19669	0.63285	1.7183
0.0901721	0.110324	0.211184	0.33509		0.143811	0.230642	0.204926	2.03046
0.073609	0.117927	0.323686	0.367146		0.126672	0.171454	0.224071	1.63732
0.0499391	0.214013	0.344958	0.378215		0.0365699	0.277155	0.506909	1.53064
0.0792287	0.132724	0.355788	0.344798		0.169793	0.16906	0.475566	3.514
0.129901	0.108099	0.515073	0.415003		0.263818	0.186	0.735258	2.03779
0.031612	0.352247	0.414183	0.355556		0.038678	0.483718	0.645058	1.77597
0.118115	0.115925	0.268922	0.366669		0.218401	0.27985	0.377708	1.69183
0.132353	0.109684	0.323019	0.353243		0.250383	0.231893	0.418908	1.9593
0.0746877	0.116292	0.339963	0.398546		0.160623	0.188984	0.491927	1.72773
0.106601	0.374391	0.525944	0.399261		0.155065	0.500226	0.749559	2.94952
0.0309481	0.105629	0.371111	0.344464		0.0320083	0.224045	0.289645	2.55112
0.129658	0.190686	0.270314	0.408016		0.159494	0.243314	0.385351	1.60157
0.0925992	0.140097	0.316213	0.420884		0.209382	0.261666	0.252213	2.38519
0.0294141	0.112254	0.20617	0.413382		0.0541336	0.257142	0.264883	2.97385
0.123154	0.130082	0.225836	0.354243		0.175671	0.252717	0.301589	1.89459
0.0923591	0.43077	0.189573	0.366418		0.121749	0.591013	0.150929	1.83192
0.128811	0.106771	0.502449	0.989566		0.153077	0.241187	0.719603	0.947119
0.311788	0.12588	0.314891	0.369198		0.477604	0.182867	0.412581	1.78669
0.101918	0.500877	0.565568	0.366164		0.144006	0.687275	0.709622	1.63387
0.135515	0.131143	0.186872	0.442315		0.10335	0.201816	0.192734	4.44621
0.107383	0.118951	0.217664	0.42923		0.238272	0.255389	0.195422	1.90022
0.128356	0.1305	0.318943	0.491474		0.141043	0.288965	0.461387	1.66031
0.0962048	0.392758	0.894221	0.386397		0.0667588	0.544665	0.930654	1.75086
0.0352054	0.140594	0.296265	0.458415		0.0489611	0.183457	0.417254	1.60005
0.0926567	0.126782	0.305212	0.383575		0.032671	0.247166	0.377791	1.57374
0.0853328	0.117539	0.506918	0.514053		0.161637	0.277764	0.71991	1.01452
0.0498697	0.127352	0.394671	0.382341		0.0499277	0.170989	0.568588	1.6393
0.236455	0.275099	0.272681	1.00612		0.496618	0.366611	0.310871	0.943269
0.143006	0.146886	0.35298	0.413288		0.209832	0.191404	0.500396	3.3663
0.119658	0.113471	0.560925	0.366065		0.234808	0.273913	0.775745	2.38622
0.102752	0.312971	0.319147	0.354071		0.0806282	0.426532	0.388474	2.03068
0.0963171	0.115655	0.415568	1.00237		0.197936	0.168516	0.643961	0.943661
0.101279	0.141728	0.264289	0.396438		0.127681	0.184106	0.283529	2.84353
0.108034	0.124904	0.18786	0.399548		0.0955082	0.170762	0.225431	1.5123
0.0605278	0.184507	0.364845	0.373822		0.0660232	0.229618	0.434099	2.27705
0.0668141	0.17037	0.345184	0.338957		0.0528865	0.171855	0.465457	2.44182
0.0536892	0.128717	0.281312	0.357167		0.0865683	0.226994	0.313363	2.07141
0.0244529	0.107063	0.167505	0.517374		0.0266823	0.223084	0.158339	1.73113
0.0457269	0.24864	0.345485	0.350869		0.0421121	0.297069	0.442995	1.93291
0.0587383	0.107542	0.442937	0.525004		0.0975355	0.185773	0.574758	1.87916
0.0795449	0.119074	0.176832	0.366922		0.0224566	0.167732	0.197409	3.75585
0.0598782	0.117472	0.167727	0.398487		0.0971455	0.284252	0.176074	3.33168
0.107585	0.293241	0.327633	1.0012		0.0552946	0.392394	0.39799	0.943723
0.0760467	0.178362	0.174253	0.36439		0.121761	0.22164	0.159039	1.68201
0.0442281	0.120479	0.377848	0.340368		0.104125	0.285026	0.549028	2.06607
0.108428	0.113767	0.389872	0.377191		0.10328	0.260444	0.558857	1.75341
0.163206	0.117308	0.169946	0.424197		0.320776	0.227198	0.178273	3.94929
0.0276286	0.112527	0.677025	0.371644		0.0146209	0.265121	0.886718	2.4715
0.0396992	0.116988	0.227206	0.395921		0.0166405	0.230828	0.21357	1.45257
0.117346	0.229169	0.43459	0.529163		0.142072	0.293511	0.681585	1.35833
0.059737	0.11337	0.258091	0.385812		0.138242	0.266558	0.2674	1.85568
0.0841523	0.121346	0.19868	0.385334		0.0753007	0.236556	0.252869	1.81299
0.13628	0.136337	0.306821	0.360185		0.177643	0.173905	0.403762	1.6773
0.0551807	0.116572	0.369628	0.342778		0.039616	0.169497	0.386659	2.17543
0.0518761	0.575756	0.291005	0.371492		0.0809464	0.767426	0.419928	1.62472
0.103688	0.253188	0.438943	0.367218		0.0636129	0.335778	0.687179	1.63391
0.0369536	0.119855	0.5303	0.383603		0.0705408	0.169353	0.746551	1.77364
0.0404826	0.110046	0.302876	0.99372		0.0397684	0.237819	0.440511	0.945781
0.0464862	0.167512	0.292089	0.39558		0.030636	0.203595	0.334806	2.13121
0.0612279	0.114089	0.285453	0.388056		0.0781075	0.206589	0.323049	2.28583
0.139736	0.10647	0.423914	0.390717		0.195912	0.232411	0.621998	1.52332
0.0998259	0.106631	0.409772	0.319897		0.214169	0.193347	0.627504	2.25264
0.141874	0.116	0.248544	0.381373		0.192803	0.225633	0.17832	3.31019
0.0174104	0.345138	0.339074	0.328086		0.0430958	0.460081	0.4887	2.22511
0.0613274	0.398851	0.560281	0.326284		0.115725	0.538389	0.781268	2.671
0.0527004	0.10785	0.397188	0.365683		0.0691057	0.187558	0.556967	2.29993
0.331384	0.11174	0.257848	0.426973		0.0018432	0.269225	0.278403	3.2006
0.109646	0.107613	0.434111	0.383599		0.00159174	0.197922	0.627254	2.36292
0.0547443	0.150677	0.338936	0.333852		0.000886121	0.192414	0.444258	2.04672
0.0999221	0.201036	0.283416	0.368543		0.00190986	0.252998	0.407113	1.65495
0.116278	0.143232	0.17697	0.368701		0.000921933	0.185165	0.198052	2.03158
0.0750364	0.15755	0.252322	0.376511		0.00126553	0.199435	0.283433	1.99242
0.036797	0.111596	0.554359	0.344835		0.00888668	0.206188	0.776548	2.58846
0.100088	0.143452	0.248436	0.406445		0.0119034	0.190775	0.260811	1.54923
0.0788017	0.115428	0.378563	0.369229		0.0151849	0.251924	0.555465	1.74227
0.0481792	0.128	0.41294	0.998838		0.0145151	0.202605	0.330126	0.945036
0.071279	0.106483	0.181404	0.437877		0.0129427	0.219563	0.215624	1.36665
0.0773234	0.11112	0.172585	0.413265		0.0178067	0.175166	0.185766	1.78443
0.0835404	0.118848	0.259908	0.346134		0.0960361	0.285416	0.283584	2.64565
0.120604	0.111069	0.235035	0.378012		0.0353704	0.226301	0.229773	1.70053
0.0921704	0.122659	0.174419	0.395228		0.0502475	0.307024	0.151556	1.40833
0.113403	0.172372	0.472038	0.385595		0.0842022	0.223932	0.680769	3.20695
0.105526	0.200176	0.263202	0.367679		0.163757	0.258119	0.282941	1.63842
0.0520052	0.183767	0.256141	0.329046		0.0742764	0.222884	0.161945	2.4882
0.115335	0.120812	0.268116	0.595236		0.285348	0.170176	0.38042	0.994279
0.0585116	0.115235	0.455602	0.408187		0.0812741	0.173014	0.566544	4.10039
0.0563907	0.119713	0.220703	1.00331		0.156227	0.174149	0.203609	0.943578
0.146803	0.278818	0.410221	0.391057		0.0772554	0.36588	0.619338	1.81527
0.25239	0.153534	0.191402	0.327026		0.285458	0.177472	0.233222	2.69327
0.089749	0.388625	0.353051	0.340531		0.0976449	0.520915	0.497926	2.39712
0.0673548	0.312138	0.391618	0.412869		0.118793	0.418908	0.406148	2.08503
0.0743334	0.119167	0.184109	0.370273		0.14331	0.28937	0.212147	1.68836
0.0587917	0.119784	0.493937	0.369957		0.153998	0.286746	0.475891	2.9064
0.0977553	0.120236	0.309224	0.350806		0.0887542	0.271412	0.446509	1.96718
0.103566	0.370347	0.451858	0.514153		0.133772	0.488316	0.719045	1.45596
0.0859349	0.142772	0.196996	0.368482		0.212192	0.171484	0.234738	1.64474
0.07649	0.158012	0.338796	0.372547		0.089595	0.387966	0.491547	2.21279
0.0754789	0.483285	0.192992	0.377563		0.0965764	0.638011	0.174206	1.57145
0.0784203	0.616499	0.466149	0.386511		0.115465	0.812465	0.756401	2.76089
0.129282	0.111286	0.217123	0.361142		0.0866293	0.243796	0.287651	2.96238
0.175629	0.112606	0.397613	0.352004		0.157455	0.23853	0.598701	1.95848
0.15782	0.195865	0.347566	0.370018		0.191592	0.223537	0.459398	1.7025
0.0855546	0.132109	0.170352	1.00771		0.0799031	0.175269	0.183659	0.943073
0.110133	0.122761	0.411782	0.378335		0.268135	0.174368	0.64116	2.47482
0.0895314	0.113186	0.170592	1.0022		0.114967	0.170373	0.155478	0.943925
0.0511511	0.162585	0.264229	0.359852		0.101494	0.208647	0.29601	3.12398
0.0731175	0.145834	0.422502	0.409856		0.135154	0.209441	0.616972	4.41586
0.0808428	0.150519	0.23695	0.395956		0.109204	0.18816	0.230514	1.85818
0.03699	0.115235	0.415948	0.995093		0.101712	0.227146	0.611891	0.946891
0.0659833	0.211408	0.391966	0.376689		0.118505	0.2678	0.576347	1.56953
0.0866688	0.454376	0.279305	0.549104		0.180789	0.629883	0.328415	1.28392
0.0794778	0.124058	0.507593	0.340619		0.0607036	0.248681	0.717138	2.22148
0.133813	0.11108	0.390531	0.398235		0.127431	0.24228	0.579579	2.88614
0.465911	0.146853	0.225487	0.359077		0.63147	0.174662	0.301692	2.10135
0.140735	0.347557	0.178842	0.387265		0.178086	0.449188	0.174028	2.04874
0.120498	0.115831	0.297655	0.361604		0.113631	0.171518	0.429085	1.85259
0.0932813	0.210825	0.223679	0.379322		0.210124	0.243309	0.301174	2.12066
0.111658	0.124209	0.474521	0.366793		0.156738	0.246761	0.687905	1.65095
0.0440692	0.266563	0.411871	0.51893		0.0868948	0.3491	0.601152	3.69472
0.0323602	0.136351	0.301849	0.379908		0.0556596	0.174495	0.342924	1.80014
0.121614	0.10624	0.423814	0.398219		0.114551	0.238436	0.560959	2.58898
0.104753	0.135497	0.246503	0.441009		0.12665	0.201204	0.231123	1.42799
0.115177	0.301625	0.581448	0.915388		0.0936122	0.405877	0.80459	0.978175
0.298522	0.115434	0.172854	0.990855		0.371008	0.168529	0.169393	0.947742
0.0892205	0.262807	0.390286	0.342262		0.0681898	0.336441	0.571708	3.18882
0.142966	0.143486	0.281859	0.402914		0.109784	0.172506	0.400329	1.34936
0.265211	0.158034	0.36565	0.361322		0.383769	0.173514	0.469378	2.44581
0.0976882	0.183868	0.367507	0.4216		0.0386794	0.21553	0.356543	3.10919
0.109613	0.170838	0.228397	0.416468		0.0959765	0.208823	0.226425	1.30315
0.0670847	0.108074	0.228715	0.399434		0.161228	0.230736	0.211318	3.7111
0.122888	0.115875	0.695567	0.380051		0.16575	0.202348	0.896815	1.81498
0.191087	0.115041	0.443875	0.407251		0.169836	0.186117	0.647367	4.79093
0.151015	0.316178	0.23613	0.382038		0.249331	0.421322	0.222346	2.37305
0.0948437	0.530616	0.244037	0.396114		0.0654015	0.705648	0.238709	2.87676
0.0729346	0.122473	0.525715	0.363324		0.123866	0.218246	0.586557	1.75403
0.0872811	0.208428	0.222577	0.368242		0.0757878	0.266356	0.179059	1.63023
0.0457302	0.26793	0.290294	0.719254		0.149757	0.35679	0.349794	1.29723
0.0496285	0.12318	0.20871	0.355462		0.065084	0.226952	0.251091	1.77443
0.0308483	0.177808	0.380425	0.999304		0.0406976	0.225926	0.562404	0.944449
0.0403183	0.638148	0.228586	0.430205		0.0351349	0.83689	0.254866	1.62487
0.203439	0.124668	0.449925	0.37341		0.260216	0.275728	0.728097	1.73861
0.124858	0.186568	0.404259	0.997063		0.0852691	0.222633	0.518621	0.945386
0.118083	0.125597	0.236581	0.514587		0.222176	0.229863	0.234297	1.98781
0.0931489	0.140897	0.378796	0.369832		0.0570439	0.187908	0.543805	3.42934
0.137946	0.225231	0.39579	0.381547		0.117014	0.271912	0.29794	1.56331
0.113321	0.122779	0.32259	0.47766		0.13735	0.172725	0.404784	3.87291
0.0987549	0.462979	0.338475	0.399693		0.151342	0.620392	0.44739	2.99672
0.121536	0.124449	0.316212	0.397389		0.141229	0.214757	0.45803	1.48217
0.180259	0.11548	0.34403	1.00362		0.165072	0.172633	0.331691	0.982579
0.05609	0.137168	0.31865	0.326078		0.0892962	0.188738	0.397828	2.47939
0.0916179	0.11128	0.170051	0.357899		0.189858	0.255808	0.176768	2.32552
0.0886778	0.13308	0.23852	0.508549		0.104131	0.172451	0.239832	1.74435
0.110984	0.133879	0.45193	0.380865		0.0701267	0.171538	0.541709	1.9611
0.0668884	0.445168	0.331062	0.487476		0.121434	0.61008	0.48523	2.118
0.0531401	0.124739	0.324971	0.355089		0.0714739	0.1667	0.407303	3.7629
0.151375	0.15861	0.475257	0.382505		0.155747	0.195215	0.555081	1.49673
0.0976443	0.123831	0.373725	0.401426		0.0877052	0.173072	0.41063	1.47733
0.0321054	0.130154	0.342479	0.490397		0.0513262	0.218211	0.268445	4.86867
0.0364075	0.380305	0.424411	0.401449		0.0924613	0.520963	0.658568	1.45776
0.132947	0.329276	0.508293	0.3608		0.0874226	0.429662	0.727228	1.72065
0.152989	0.21658	0.27546	0.424456		0.170543	0.257711	0.298923	3.17262
0.160565	0.238886	0.254672	0.342337		0.191411	0.296139	0.353226	2.06984
0.263968	0.148259	0.324397	0.453353		0.00164327	0.188307	0.474306	2.66611
0.20588	0.257976	0.324915	0.428403		0.0035046	0.334219	0.473044	1.5078
0.250815	0.111976	0.518267	0.445387		0.00256277	0.174035	0.561309	5.06447
0.204778	0.158103	0.480107	0.412371		0.00212035	0.200029	0.686476	1.93878
0.210128	0.1215	0.405223	0.409211		0.00236627	0.283694	0.559825	1.61335
0.206582	0.331564	0.174836	0.37263		0.00190202	0.423509	0.167811	1.79192
0.401707	0.212767	0.317085	0.388404		0.19153	0.260391	0.158713	2.30191
0.525692	0.1067	0.511883	0.381644		0.174713	0.186941	0.724679	4.29799
0.389562	0.118021	0.304907	0.393493		0.188248	0.252222	0.430989	1.80635
0.420286	0.227305	0.181141	0.346723		0.172826	0.296643	0.149497	3.15237
1.47348	0.137132	0.279067	0.399175		0.501034	0.283539	0.328461	3.0479
0.516365	0.110205	0.382584	0.393709		0.223712	0.227854	0.575835	1.74731
0.414043	0.125006	0.297334	0.442093		0.28019	0.202649	0.430037	4.73406
0.855502	0.106789	0.268296	0.4344		0.660492	0.232379	0.297631	1.28041
0.433813	0.131493	0.180859	0.996978		0.3122	0.170143	0.20634	0.944742
0.775132	0.285114	0.307447	0.382864		0.675405	0.358574	0.353769	1.62686
1.05851	0.317239	0.304783	1.00048		0.776792	0.432723	0.383164	0.944223
0.503795	0.347266	0.308833	0.513096		0.393174	0.470898	0.293698	1.59723
0.508541	0.458668	0.24493	0.38412		0.312678	0.631735	0.167182	1.65024
0.487337	0.113561	0.244375	0.38475		0.562577	0.171741	0.337908	1.50674
0.585805	0.397222	0.379413	0.456377		0.377116	0.537986	0.499117	1.6671
0.303516	0.122345	0.337319	0.413462		0.349708	0.301228	0.431903	2.94351
0.994881	0.160375	0.231179	0.421233		0.92396	0.202823	0.28762	1.28204
0.843168	0.105296	0.171736	0.401107		0.881486	0.204865	0.150441	3.17502
0.466851	0.112658	0.207387	0.544168		0.520931	0.218857	0.259671	2.31008
0.414461	0.236519	0.265651	0.376992		0.437029	0.311867	0.377486	3.01405
0.339305	0.512608	0.353821	0.38468		0.413094	0.702689	0.496122	1.54633
0.330356	0.171683	0.438017	0.413208		0.544556	0.206988	0.695575	4.01364
0.37295	0.13711	0.259998	0.41946		0.412623	0.179469	0.285527	1.38975
0.483789	0.113108	0.24323	0.402206		0.339167	0.179074	0.335094	1.66329
0.300412	0.149549	0.297949	0.370316		0.523463	0.184448	0.369532	1.96426
0.591269	0.288243	0.197588	0.399731		0.720536	0.329363	0.16171	2.95605
0.362358	0.216392	0.316157	0.395101		0.362521	0.278292	0.401626	2.44511
0.551424	0.114637	0.258546	0.369876		0.59443	0.274319	0.362571	1.90303
0.406921	0.114874	0.410326	0.379006		1.10773	0.217068	0.627369	1.85768
0.390874	0.112838	0.490163	0.417158		0.423295	0.17216	0.364359	1.29973
0.439058	0.134536	0.607631	0.365795		0.515633	0.177602	0.826534	3.87768
0.376738	0.756827	0.406715	0.454695		0.7829	0.924273	0.542357	1.44162
0.377908	0.106372	0.366737	0.362075		0.570709	0.234172	0.331131	2.15394
0.663404	0.14388	0.298853	0.340033		0.870363	0.180216	0.366196	1.94043
0.469266	0.108108	0.198492	0.335497		0.877505	0.233057	0.246028	2.91041
0.754925	0.351793	0.191029	0.447262		0.905707	0.480964	0.244751	4.22163
0.48983	0.135154	0.408506	0.470075		0.890484	0.267848	0.62854	3.39334
0.610842	0.172517	0.369078	0.373237		2.31395	0.210077	0.540814	1.58912
0.515926	0.12858	0.168149	0.39991		1.20071	0.175248	0.161572	3.68768
0.63762	0.483072	0.268215	0.599645		0.99864	0.659543	0.303253	1.40721
1.09188	0.396393	0.297458	0.659794		0.938519	0.542984	0.153435	0.948159
1.02126	0.111298	0.494533	0.388369		0.946043	0.185502	0.709739	2.84067
0.641162	0.553384	0.359495	0.385963		0.849862	0.753196	0.527583	1.4818
0.718231	0.130225	1.01712	0.37251		1.3626	0.282623	0.988949	1.59759
1.00491	0.156237	0.297505	0.407807		0.957295	0.173663	0.347462	3.1911
0.389159	0.119131	0.334644	0.409898		0.720579	0.273745	0.474878	2.88951
0.361468	0.133001	0.317392	0.382074		0.755158	0.210786	0.46289	2.02051
0.827295	0.279975	0.224639	0.574135		1.87108	0.375372	0.209858	2.00055
0.406198	0.122801	0.362919	0.360963		1.19055	0.290802	0.515629	2.01496
0.628162	0.286085	0.216851	0.989276		1.0429	0.382509	0.286994	0.948811
0.324915	0.116307	0.776126	0.42806		0.986401	0.27422	0.94534	3.56364
0.483441	0.218081	0.594766	0.36956		1.38365	0.273432	0.810372	3.16391
0.430693	0.106982	0.448892	0.379229		0.784109	0.242064	0.653998	1.56947
0.769946	0.576923	0.442357	0.364539		0.889039	0.743196	0.351831	2.61737
1.16199	0.108461	0.313848	1.00349		0.998248	0.23013	0.387926	0.943873
0.416114	0.116783	0.276302	0.35924		1.16282	0.169491	0.395518	1.71845
0.565261	0.119269	0.317461	0.382027		1.51164	0.289144	0.37508	1.69344
0.298993	0.125446	0.220722	1.00225		1.10031	0.174339	0.20104	0.943388
1.19088	0.132715	0.264043	0.40105		0.965426	0.219274	0.277011	1.39711
0.376732	0.320492	0.487975	0.499473		1.07	0.436024	0.697055	2.6088
0.657424	0.127688	0.283902	0.657465		3.28097	0.260017	0.399287	1.35486
0.850273	0.106763	0.347491	0.35575		1.00459	0.215486	0.510602	2.17999
0.504384	0.127761	0.556075	0.450986		2.25809	0.181466	0.773561	2.2929
0.410152	0.233698	0.260605	0.377274		2.22685	0.299868	0.347157	2.61128
0.288858	0.317585	0.389138	0.660997		1.07915	0.434663	0.569951	0.959691
0.379038	0.109151	0.223111	0.354626		1.49268	0.237361	0.188644	2.01488
0.40888	0.295904	0.175204	0.44401		0.910834	0.369059	0.196316	4.68849
0.696485	0.99681	0.214401	0.381975		1.13866	0.997479	0.188631	2.90932
0.633977	0.132492	0.446557	0.353522		4.29871	0.210155	0.70575	3.06273
0.341132	0.109672	0.438342	0.352026		1.53288	0.26187	0.360912	2.96628
0.386921	0.125092	0.280905	0.424499		1.96511	0.290638	0.331127	4.83581
0.646439	0.179275	0.28505	0.436729		2.24718	0.225577	0.169812	4.51836
0.960671	0.175844	0.253774	0.392106		0.96387	0.223045	0.336792	1.49002
0.560532	0.267484	0.246282	0.352025		3.45191	0.334435	0.247412	1.83319
0.256949	0.139939	0.296156	0.385522		1.61506	0.183861	0.218923	2.3605
0.449686	0.126801	0.254027	0.383895		3.28404	0.299215	0.270951	2.19069
0.906489	0.110617	0.335864	0.379912		1.0027	0.238511	0.452849	3.03451
0.441002	0.107038	0.211834	0.703434		2.60066	0.187005	0.278177	1.13684
0.571659	0.107211	0.277992	0.425772		1.0341	0.196143	0.325228	1.61871
0.648771	0.11563	0.200641	0.441847		3.92869	0.183814	0.157946	1.17926
0.62619	0.114528	0.319508	0.395205		3.87018	0.280664	0.411391	3.47694
0.595126	0.11645	0.379838	0.426294		1.75945	0.218882	0.543734	1.29628
0.975292	0.12151	0.42626	0.545451		0.964881	0.255817	0.670886	3.85674
0.493203	0.199656	0.172218	0.392003		2.8324	0.256197	0.160583	1.69204
0.203622	0.184476	0.33141	0.377722		0.00214404	0.207698	0.337257	1.55402
0.360134	0.485808	0.288956	0.419769		0.0051205	0.647126	0.257018	2.24274
0.167659	0.112087	0.429348	0.408609		0.0026203	0.265473	0.677048	2.96523
0.216101	0.432862	0.317785	0.99714		0.00268939	0.594387	0.371691	0.948094
0.212313	0.118717	0.243109	0.320979		0.00268657	0.219804	0.334326	2.82691
0.2397	0.121439	0.188154	0.352392		0.00165652	0.169316	0.156539	2.64076
1.01037	0.111026	0.228651	0.351115		0.20369	0.237667	0.213539	2.43493
0.504235	0.110141	0.258728	0.364121		0.0760542	0.259488	0.276902	1.70103
0.971222	0.472047	0.436151	0.522999		0.189804	0.627465	0.691094	1.02345
1.00995	0.144601	0.280076	0.362753		0.188588	0.187115	0.398884	1.95375
0.327316	0.119609	0.200444	0.361716		0.0403469	0.221391	0.255682	1.85723
0.59312	0.201758	0.419803	0.354905		0.121666	0.261748	0.53191	1.77314
0.595869	0.123235	0.254766	0.434123		0.267489	0.285081	0.356744	4.78998
0.688331	0.115014	0.457969	0.403216		0.194629	0.224849	0.657409	3.66894
0.315136	0.344889	0.378066	0.405483		0.134568	0.472469	0.547924	1.34558
0.262474	0.121947	0.404319	0.393364		0.223741	0.170215	0.542783	2.81962
0.420641	0.112538	0.387686	0.93497		0.520103	0.275242	0.159448	1.02945
0.530612	0.162029	0.208721	0.412717		0.180256	0.187188	0.271324	4.80528
0.428528	0.210127	0.337767	0.986019		0.381583	0.271235	0.384523	0.950841
0.667974	0.116521	0.462499	0.346835		0.834355	0.176598	0.746951	1.9005
0.127437	0.177497	0.401095	0.40919		0.120879	0.225552	0.615871	1.38772
0.196629	0.119855	0.359181	0.338153		0.270954	0.287554	0.513517	3.42941
0.382069	0.233267	0.189801	1.02229		0.33198	0.302346	0.154799	0.945148
0.155906	0.330622	0.269779	0.35487		0.251829	0.443143	0.384666	1.74045
0.162725	0.116525	0.262864	0.328029		0.167018	0.174122	0.288791	2.71921
0.212407	0.116839	0.418166	0.422949		0.216157	0.258022	0.649084	2.18704
0.362064	0.134011	0.19928	0.355947		0.440331	0.177385	0.249062	2.01786
0.230271	0.115353	0.359224	0.387085		0.314429	0.238519	0.529813	3.21111
0.164898	0.128393	0.270736	0.415161		0.239839	0.17225	0.385733	3.08529
0.313059	0.275889	0.38396	0.534652		0.634899	0.357719	0.503132	1.09196
0.347126	0.117143	0.222315	0.351671		0.36298	0.20531	0.294706	1.79533
0.0980174	0.212581	0.169072	0.370034		0.18137	0.27434	0.164444	1.8905
0.296904	0.129201	0.230351	0.322629		0.346073	0.25397	0.166183	2.95947
0.235806	0.104666	0.654623	0.397179		0.502008	0.219317	0.870278	3.04153
0.335176	0.121964	0.633942	1.00281		0.391094	0.20979	0.851423	0.943623
0.310745	0.250888	0.378295	0.460958		0.381329	0.310057	0.553076	2.93778
0.412378	0.372668	0.40373	0.373624		0.814583	0.501438	0.591864	2.08025
0.292365	0.108052	0.40779	0.383585		0.667727	0.231581	0.585018	4.03017
0.338612	0.116334	0.192952	0.325949		0.692013	0.284278	0.216832	2.35216
0.265487	0.109398	0.39444	1.00018		0.259552	0.199464	0.495205	0.944462
0.230992	0.177078	0.167434	0.325531		0.252036	0.224705	0.170795	2.33869
0.371772	0.121166	0.181265	0.362777		0.817112	0.218524	0.21087	2.13972
0.434465	0.442411	0.48289	0.423434		1.05003	0.607847	0.688802	1.24651
0.269825	0.193409	0.433907	0.366532		0.498326	0.241711	0.626723	1.69719
0.184633	0.125686	0.194732	0.422297		0.305018	0.271693	0.153306	3.876
0.259681	0.106396	0.423506	0.387053		0.400315	0.195236	0.3926	1.56694
0.218326	0.112867	0.335561	0.360259		0.19748	0.257249	0.492453	3.87404
0.226711	0.250156	0.312013	0.377106		0.547799	0.298536	0.374673	2.10838
0.263348	0.11133	0.304185	0.681177		1.28352	0.172373	0.376829	1.24232
0.664482	0.113089	0.242877	0.741643		0.882086	0.271357	0.328843	1.07189
0.136205	0.809552	0.170015	0.377054		0.17438	0.921827	0.175433	1.91899
0.154073	0.105082	0.218632	0.36138		0.357941	0.205474	0.288379	1.70895
0.306031	0.241432	0.292333	0.382337		0.731848	0.258593	0.415652	1.94691
0.290931	0.156655	0.179444	0.384093		0.992989	0.195015	0.151894	2.09407
0.341097	0.174574	0.382434	0.365152		0.732794	0.216601	0.258968	1.98325
0.327843	0.137225	0.215381	0.592047		1.18697	0.171375	0.283158	3.45462
0.255557	0.111018	0.44409	0.471718		0.550847	0.236365	0.72023	1.78015
0.901997	0.10871	0.299803	0.429393		0.973265	0.227598	0.375995	1.26828
0.22628	0.337818	0.306688	0.375997		1.13103	0.445508	0.361384	1.98963
0.610221	0.128832	0.42304	0.366103		1.36689	0.170162	0.600753	3.49277
0.608734	0.118286	0.417959	0.35423		0.908103	0.16697	0.595087	3.34174
0.31139	0.14589	0.404725	0.440819		3.4272	0.255034	0.591376	2.82512
0.336423	0.1149	0.313829	0.392376		2.85448	0.173044	0.457726	2.08928
0.315661	0.355347	0.412485	0.333584		1.54179	0.452566	0.591633	2.69587
0.105558	0.119211	0.245122	0.600487		0.719788	0.179525	0.25236	1.47858
0.321433	0.549954	0.229851	0.485762		0.785943	0.697298	0.205943	1.53035
0.227108	0.105956	0.263672	0.364061		2.04565	0.194157	0.292226	1.82828
0.278469	0.118487	0.413357	0.754273		0.771112	0.168962	0.592886	1.04047
0.9881	0.12288	0.2653	0.37977		0.992414	0.286693	0.299769	1.93835
0.353184	0.153958	0.32894	0.457219		2.32772	0.172843	0.427382	1.76855
0.168563	0.12369	0.593999	1.0049		0.822025	0.274684	0.777177	0.943123
0.17688	0.140764	0.394367	0.417534		0.50461	0.271199	0.558288	4.05342
0.248487	0.144182	0.278638	0.39685		1.69379	0.18596	0.325027	1.41246
0.226598	0.209528	0.202839	0.401196		2.75638	0.268454	0.260191	1.37647
0.261849	0.118779	0.340787	0.456224		1.66788	0.291751	0.264691	2.05683
0.164575	0.127268	0.428605	0.373484		1.98536	0.25867	0.620712	1.7132
0.305976	0.299165	0.185387	1.00597		1.21769	0.386647	0.212934	0.94327
0.436679	0.112337	0.24102	0.35577		2.329	0.175148	0.323843	1.83224
1.01568	0.119522	0.297928	0.721504		0.968754	0.269966	0.258848	0.980531
0.303677	0.118554	0.503728	0.592232		1.10147	0.244296	0.713004	1.13643
0.310333	0.122838	0.318819	0.924557		2.63815	0.306707	0.465959	0.967556
0.345393	0.115227	0.513302	0.388561		2.56559	0.277602	0.721315	4.17792
0.254188	0.113457	0.274164	0.372731		3.5916	0.245879	0.390241	2.00947
0.323632	0.16509	0.320035	0.362828		1.83523	0.209382	0.390241	1.72909
0.152073	0.114322	0.290687	0.535844		0.00294182	0.202173	0.418376	1.53257
0.261899	0.112765	0.326317	0.528944		0.00271726	0.252585	0.235361	1.46232
0.218125	0.117224	0.376902	0.393684		0.00203491	0.25396	0.501517	3.26621
0.48754	0.11202	0.352813	0.399162		0.00287279	0.259807	0.493372	3.22131
0.217442	0.120875	0.34256	0.870622		0.0021142	0.196284	0.446174	0.950098
0.270205	0.119978	0.172546	0.45459		0.0024504	0.246004	0.178265	1.14547
0.189009	0.276888	0.22664	0.360964		0.0456807	0.367279	0.305909	1.68919
0.266706	0.122614	0.391259	0.37991		0.0829039	0.244754	0.573329	1.73476
0.219864	0.125056	0.357749	0.41285		0.0307323	0.191103	0.498242	1.49033
0.128386	0.293479	0.232156	0.335844		0.0363008	0.387172	0.166002	2.50743
0.117338	0.579188	0.437915	0.522703		0.0369276	0.754288	0.641569	1.76185
0.161813	0.412242	0.367929	0.421138		0.0339469	0.55854	0.53708	3.85979
0.30941	0.300269	0.175146	0.382115		0.477819	0.384163	0.182361	2.34304
0.469644	0.280635	0.232691	0.360523		0.605662	0.349035	0.209417	1.85899
0.29362	0.212284	0.321628	0.371591		0.283479	0.247234	0.414373	2.89243
0.24317	0.126938	0.430495	0.52132		0.185395	0.265199	0.632092	1.48588
0.248435	0.548518	0.25156	0.900162		0.423046	0.704459	0.268319	0.992462
0.486836	0.12644	0.218294	1.02553		0.686963	0.171854	0.205003	0.945512
0.156532	0.329194	0.171084	0.565541		0.178661	0.429837	0.15321	1.48815
0.169489	0.186753	0.167081	0.394371		0.131756	0.237403	0.158656	2.9743
0.422897	0.117145	0.228418	0.419217		0.571345	0.271798	0.206621	1.55741
0.258242	0.106618	0.298942	0.377749		0.449314	0.184146	0.362903	4.25128
0.164671	0.119746	0.61188	0.462139		0.134772	0.273164	0.830802	1.56597
0.657222	0.137007	0.26225	0.38408		0.866749	0.172051	0.366655	1.82895
0.104893	0.262739	0.592368	0.703459		0.170161	0.318452	0.814627	1.55023
0.273192	0.125685	0.298654	0.404461		0.177086	0.250473	0.366976	1.39372
0.192361	0.225288	0.252002	0.384505		0.138764	0.232815	0.271206	1.45655
0.194164	0.262157	0.34054	0.504219		0.0994052	0.349241	0.498964	1.58349
0.217418	0.11596	0.298504	1.00186		0.117363	0.171741	0.429102	0.943512
0.139835	0.111176	0.297603	0.693298		0.156007	0.260798	0.428042	0.980178
0.200145	0.385625	0.197278	1.00053		0.157337	0.530071	0.194246	0.944598
0.244012	0.131715	0.233688	0.367749		0.105672	0.227596	0.223064	1.6678
0.270312	0.126468	0.178513	0.592494		0.187713	0.237856	0.146409	1.72457
0.352114	0.181754	0.175601	0.348861		0.220547	0.23055	0.181181	2.71061
0.283661	0.117648	0.180326	0.416943		0.139424	0.255112	0.14847	1.36791
0.242353	0.151313	0.25137	0.394424		0.399181	0.187781	0.345584	1.47322
0.259897	0.108171	0.278981	0.3825		0.390237	0.25588	0.326377	1.66944
0.354902	0.161273	0.37422	0.39059		0.358115	0.20502	0.542991	1.46257
0.222227	0.172177	0.196867	0.36538		0.168622	0.209578	0.244884	3.22043
0.299886	0.133716	0.263238	0.314897		0.174516	0.176686	0.294328	2.82801
0.414897	0.105228	0.43893	0.376105		0.362491	0.213283	0.697615	2.79612
0.20825	0.114008	0.314271	0.547699		0.360968	0.175964	0.311799	1.97888
0.286341	0.120929	0.447195	0.441234		0.252602	0.294645	0.71118	1.59378
0.153692	0.106062	0.428396	0.370625		0.233084	0.194711	0.628708	2.00568
0.257304	0.255343	0.379095	0.370409		0.422472	0.33502	0.559414	1.64298
0.246081	0.132784	0.262039	0.340515		0.30171	0.213451	0.286433	2.396
0.24263	0.110767	0.434622	0.352318		0.196387	0.251841	0.629036	1.8742
0.38844	0.10814	0.448658	0.397292		0.52084	0.20451	0.707456	1.66533
0.285915	0.158568	0.287538	0.367104		0.269208	0.175254	0.413389	1.71773
0.101673	0.111202	0.263324	0.488079		0.184634	0.211357	0.292818	1.65022
0.274637	0.159137	0.193553	0.40594		0.32413	0.199025	0.159367	1.46777
0.212897	0.113588	0.185367	0.365646		0.119831	0.272275	0.223986	1.66287
0.169464	0.130392	0.433045	0.36267		0.25784	0.170803	0.369661	1.84876
0.184698	0.148627	0.229648	0.999139		0.0788378	0.191659	0.310257	0.944124
0.480942	0.118007	0.42007	0.5644		0.64323	0.172965	0.634196	1.82892
0.30162	0.160445	0.617756	0.337782		0.195883	0.174746	0.837733	2.62363
0.258296	0.112078	0.411718	0.415334		0.12298	0.205785	0.634994	2.45724
0.271923	0.184304	0.223042	0.406904		0.128394	0.20155	0.204966	1.34902
0.229891	0.130859	0.262226	0.361852		0.439471	0.171788	0.167653	2.15446
0.150098	0.286892	0.314476	0.371849		0.129781	0.383357	0.406623	1.92185
0.41506	0.113019	0.628088	0.375561		0.551426	0.223145	0.847724	1.66078
0.238729	0.362743	0.293285	0.345176		0.119194	0.478658	0.349302	2.86581
0.375479	0.93232	0.362297	0.539903		0.213545	0.864377	0.527327	1.64217
0.18278	0.169039	0.335226	0.535951		0.137428	0.204008	0.443487	1.87294
0.169211	0.12584	0.347304	1.00214		0.151008	0.266239	0.465572	0.943423
0.366115	0.124688	0.366569	1.00839		0.421256	0.170585	0.230118	0.942977
0.159592	0.364372	0.329179	0.381418		0.171926	0.499682	0.436264	1.77021
0.228452	0.130535	0.576726	0.377118		0.251362	0.17207	0.764264	2.00593
0.372007	0.122448	0.323582	0.396276		0.538443	0.282816	0.412406	2.49101
0.312959	0.117982	0.375005	0.383601		0.442086	0.26461	0.540632	3.37965
0.155993	0.106828	0.235386	0.340411		0.180381	0.216018	0.24009	3.01573
0.23199	0.290963	0.449191	0.361419		0.131471	0.366264	0.720997	2.71796
0.178583	0.156213	0.451095	0.398819		0.242887	0.199472	0.492719	2.33041
0.211313	0.125532	0.361327	0.419367		0.366632	0.172639	0.451937	3.56819
0.373242	0.124004	0.338987	0.358028		0.181	0.190097	0.497467	2.16209
0.301665	0.10785	0.38408	0.376466		0.406644	0.204713	0.563033	2.62428
0.220416	0.196135	0.23453	0.995697		0.117429	0.223342	0.236706	0.946286
0.141883	0.506757	0.317266	0.393728		0.13244	0.688808	0.462471	1.48089
0.223694	0.106067	0.208518	0.340704		0.263004	0.222969	0.170487	2.68258
0.222942	0.106904	0.491964	0.998263		0.241374	0.190761	0.537402	0.944675
0.455886	0.2503	0.483162	0.379195		0.630699	0.301429	0.688125	1.79394
0.278334	0.112572	0.372012	0.412593		0.325784	0.226141	0.543192	4.45803
0.171606	0.116485	0.216904	0.334633		0.367336	0.217839	0.19184	2.16649
0.367212	0.525731	0.277247	0.437289		0.500979	0.721163	0.394177	5.32182
0.146306	0.11173	0.195173	0.414658		0.252507	0.202979	0.159556	1.46344
0.245189	0.174142	0.426144	0.370432		0.228556	0.220549	0.623979	4.04072
0.243003	0.112944	0.180379	0.365159		0.197629	0.240682	0.211628	2.00764
0.189007	0.114092	0.314365	0.379062		0.229245	0.253299	0.385432	2.42295
0.21713	0.124562	0.235196	1.00758		0.387143	0.308156	0.305067	0.943019
0.293972	0.151119	0.194643	0.400056		0.277009	0.206384	0.248066	1.69295
0.47474	0.311106	0.245703	0.481222		0.492485	0.389212	0.255705	1.624
0.371496	0.279649	0.238343	0.404796		0.495223	0.370309	0.32552	1.35983
0.235074	0.118613	0.171734	0.364421		0.359252	0.198413	0.16546	2.6778
0.40636	0.15754	0.323232	0.413405		0.354247	0.188387	0.402214	1.60051
0.266594	0.114782	0.336818	0.355632		0.302745	0.18179	0.493014	1.74036
0.351759	0.27303	0.314938	0.391337		0.307991	0.353401	0.397907	4.28585
0.0797436	0.109524	0.441584	0.854404		0.00106987	0.22945	0.641339	1.10369
0.362453	0.11214	0.360062	0.392158		0.00207603	0.266921	0.526692	1.75955
0.112241	0.17441	0.453481	0.995704		0.00118589	0.221929	0.653654	0.945536
0.254662	0.315228	0.239196	0.412987		0.00149588	0.399881	0.238082	4.22114
0.196389	0.148111	0.232351	0.372126		0.00140495	0.194606	0.303394	1.59836
0.0948044	0.169581	0.26823	0.359785		0.00124917	0.196986	0.2946	2.85156
0.0654096	0.112894	0.210788	0.382447		0.00670287	0.255879	0.17252	1.58641
0.0874857	0.105872	0.2362	0.379809		0.00556775	0.218751	0.262617	1.54643
0.0873405	0.14849	0.246461	0.387808		0.0102582	0.379348	0.251451	2.90978
0.120795	0.118119	0.306191	0.332257		0.0140124	0.284905	0.323621	2.6217
0.057228	0.122186	0.262975	0.547184		0.0046192	0.272535	0.276421	1.84536
0.0748357	0.575639	0.231834	1.00453		0.00689107	0.73456	0.315928	0.94368
0.538737	0.116609	0.349715	0.987203		0.00327804	0.269017	0.475663	0.956338
0.283368	0.111122	0.173579	0.373218		0.00181982	0.2352	0.165426	1.92236
0.17517	0.107215	0.310743	0.383905		0.00195138	0.247237	0.398208	1.64667
0.228096	0.108376	0.518878	0.353981		0.00259585	0.184045	0.597515	3.4433
0.279708	0.24912	0.327143	0.453522		0.00317263	0.316786	0.390301	1.53758
0.272239	0.107748	0.352677	0.327213		0.00260144	0.195968	0.497451	2.71992
0.0831099	0.124199	0.349062	0.386689		0.0441125	0.177184	0.512682	2.10069
0.120099	0.134335	0.24388	0.993567		0.0561784	0.247378	0.252482	0.960948
0.132895	0.121877	0.325894	0.997006		0.0479804	0.275366	0.346634	0.94511
0.275725	0.111325	0.301343	0.410628		0.115759	0.185739	0.376312	4.56736
0.120998	0.113271	0.315186	0.327453		0.0455114	0.226998	0.403176	2.44127
0.226968	0.117716	0.443673	0.385816		0.0689868	0.292503	0.612969	1.73902
0.573552	0.128782	0.351503	0.362915		0.553544	0.293591	0.422243	2.32631
0.112974	0.295563	0.32306	0.394481		0.134861	0.374474	0.420412	2.15148
0.154941	0.346028	0.691909	0.407689		0.129208	0.474307	0.894412	1.4533
0.217754	0.229925	0.250867	0.350978		0.246163	0.272715	0.340991	1.8456
0.156692	0.138904	0.228027	0.401986		0.137882	0.186038	0.216559	3.87651
0.241855	0.291266	0.344685	0.468108		0.292893	0.38394	0.373363	4.26133
0.144976	0.159125	0.291222	0.404602		0.189511	0.195525	0.421073	2.42123
0.201367	0.235324	0.642905	0.356807		0.241268	0.272567	0.86041	2.51176
0.222722	0.319171	0.353965	0.333607		0.274055	0.423042	0.501432	2.99577
0.145311	0.192254	0.223759	0.395462		0.148178	0.218428	0.208856	1.84202
0.209542	0.115256	0.193954	1.0092		0.126905	0.172635	0.149656	0.943376
0.174944	0.120095	0.480241	0.413549		0.226755	0.182854	0.69371	1.71859
0.183787	0.108192	0.304411	0.730166		0.19293	0.212145	0.389927	1.0865
0.116764	0.480288	0.544538	0.42387		0.256712	0.640999	0.769677	1.41389
0.42605	0.129877	0.493232	0.458726		0.56683	0.323848	0.70883	1.78267
0.36265	0.140789	0.483262	0.554571		0.422136	0.173025	0.514447	1.84081
0.121768	0.137164	0.309027	0.388937		0.126185	0.179101	0.424045	1.47434
0.139518	0.13399	0.353528	0.401462		0.141427	0.171144	0.484264	1.53915
0.403061	0.266235	0.185975	0.372678		0.430818	0.351649	0.225569	2.31399
0.206962	0.133107	0.434285	0.34831		0.223715	0.2538	0.690386	1.8791
0.275926	0.113415	0.283433	1.00565		0.400275	0.251687	0.314903	0.943042
0.300505	0.117457	0.405166	0.378225		0.405094	0.288393	0.613728	2.06414
0.174925	0.109586	0.30633	0.360028		0.2024	0.192438	0.33907	1.72954
0.28656	0.164537	0.340731	0.405035		0.311221	0.174441	0.454708	3.29153
0.161028	0.118105	0.230076	0.360973		0.118855	0.220015	0.220525	3.81356
0.176162	0.127886	0.291146	0.44606		0.152932	0.218495	0.166616	1.83743
0.210459	0.277879	0.275896	0.368223		0.176569	0.362652	0.385711	4.15592
0.171633	0.361527	0.177794	0.389143		0.160902	0.494177	0.167711	1.83946
0.321339	0.386968	0.186971	0.41429		0.420618	0.518901	0.152224	1.40267
0.271858	0.113846	0.62298	0.454393		0.301242	0.262329	0.840464	1.91016
0.343338	0.182262	0.362683	0.534887		0.569721	0.231333	0.496862	1.3908
0.176094	0.317267	0.358886	1.0005		0.161903	0.41609	0.5286	0.94374
0.328666	0.121443	0.244787	0.3545		0.433062	0.28019	0.338637	2.3879
0.3522	0.412129	0.424291	0.35314		0.149984	0.573066	0.627282	3.03158
0.221261	0.109424	0.430736	0.346274		0.23107	0.193491	0.682086	2.17276
0.0920216	0.300468	0.307119	0.418508		0.226629	0.401785	0.380851	4.61063
0.376705	0.141244	0.214426	0.395222		0.516608	0.183028	0.190696	1.71968
0.472772	0.166562	0.438807	0.392961		0.679307	0.201933	0.634827	3.7288
0.296807	0.114379	0.335062	0.323483		0.345425	0.172886	0.459721	2.94935
0.313101	0.576795	0.224353	0.402389		0.191162	0.779685	0.192732	1.60048
0.241571	0.11685	0.303384	0.392072		0.206417	0.297266	0.274947	1.6803
0.324507	0.217372	0.394576	0.334286		0.355664	0.279604	0.593809	3.25917
0.274588	0.201849	0.532207	0.394436		0.348865	0.2581	0.478549	3.23923
0.357487	0.131506	0.36145	0.336795		0.447195	0.185774	0.530877	2.0457
0.352843	0.158518	0.433289	0.338904		0.494959	0.185317	0.626708	3.20939
0.166501	0.231417	0.26606	0.360652		0.241281	0.27302	0.289524	1.79201
0.322269	0.134661	0.339561	0.993369		0.32519	0.331008	0.22024	0.946667
0.187246	0.109483	0.25524	0.375989		0.327949	0.244073	0.27251	2.49141
0.448449	0.223767	0.593977	0.367077		0.617875	0.252664	0.807287	1.80626
0.289331	0.369463	0.404977	0.371207		0.343922	0.503528	0.597572	1.59374
0.0956125	0.121181	0.407463	0.381576		0.129372	0.306584	0.588738	1.92276
0.441131	0.562927	0.231851	0.388845		0.370869	0.731024	0.227775	2.22155
0.158375	0.105763	0.181051	0.41051		0.119278	0.215944	0.146989	2.82173
0.207263	0.111063	0.385116	0.397705		0.2843	0.177908	0.35314	4.54799
0.24314	0.229492	0.331606	0.380904		0.26661	0.275067	0.416455	4.29661
0.2888	0.276894	0.413262	0.377973		0.307615	0.366234	0.603842	2.68089
0.374825	0.319725	0.169376	0.383717		0.479886	0.438125	0.182236	1.69136
0.288807	0.164174	0.19107	0.362914		0.376313	0.199129	0.154185	1.67592
0.227776	0.147223	0.247514	0.333293		0.27239	0.174407	0.234535	3.28412
0.311035	0.401366	0.280397	1.00714		0.353593	0.551024	0.322352	0.943205
0.187348	0.123097	0.652882	0.408441		0.207931	0.264111	0.869157	1.65491
0.199161	0.105846	0.259979	0.399108		0.186531	0.222079	0.285841	2.95387
0.170728	0.120677	0.656039	0.401456		0.209441	0.291066	0.863769	4.27123
0.367667	0.11895	0.498543	0.363449		0.218485	0.290651	0.553855	1.77738
0.31433	0.143221	0.282331	0.354888		0.405993	0.186203	0.404231	2.05484
0.394903	0.125892	0.312375	0.418498		0.532056	0.208749	0.158618	4.11692
0.297954	0.105579	0.171624	0.337702		0.383827	0.205532	0.181703	2.44464
0.186658	0.134115	0.184891	0.953919		0.172577	0.177079	0.218654	1.09484
0.502243	0.131279	0.311208	0.36681		0.696154	0.256871	0.39484	2.08293
0.214676	0.199596	0.387106	0.334756		0.228785	0.222191	0.562767	3.33649
0.280973	0.311248	0.362627	0.38277		0.199922	0.417443	0.52441	1.59358
0.137049	0.240471	0.463671	0.38653		0.240951	0.309758	0.66997	1.50661
0.242366	0.178528	0.364463	0.691546		0.365358	0.21603	0.535046	1.01618
0.172178	0.116366	0.346577	0.5777		0.175097	0.260021	0.504129	1.36504
0.190582	0.474036	0.421051	0.355293		0.194001	0.652875	0.615056	3.71786
0.23245	0.171933	0.382793	0.439487		0.164067	0.209189	0.570082	1.32704
0.65468	0.649189	0.316928	0.368672		0.845299	0.85031	0.221678	2.04556
0.177396	0.117055	0.291983	0.385971		0.217076	0.226254	0.419172	1.93888
0.159811	0.122028	0.539429	0.397904		0.125046	0.224975	0.633769	2.96104
0.0656944	0.12258	0.414738	0.383759		0.163054	0.282336	0.60626	1.4943
0.407095	0.145642	0.289621	0.393599		0.506667	0.186965	0.220284	1.83226
0.227876	0.107101	0.27105	0.426198		0.260631	0.232299	0.154762	4.10537
0.309466	0.192507	0.421854	0.355495		0.40708	0.245585	0.664406	1.75448
0.112872	0.131112	0.419349	0.389031		0.231213	0.283171	0.571357	4.28073
0.364702	0.211919	0.451906	0.336702		0.00245155	0.266289	0.660284	2.05499
0.105804	0.460545	0.350973	0.349683		0.0011361	0.637247	0.486012	1.80268
0.15419	0.304252	0.367739	0.369062		0.00179607	0.404314	0.542533	1.67947
0.104465	0.322804	0.268763	0.387892		0.00148277	0.43856	0.291977	1.52023
0.218515	0.125788	0.782837	0.381004		0.00170397	0.210194	0.943518	1.51825
0.180869	0.409739	0.407688	0.395285		0.00143549	0.563069	0.619432	1.92981
0.0640209	0.372758	0.330222	0.369083		0.0181881	0.51171	0.424305	1.71596
0.0991879	0.125116	0.270683	0.390973		0.0172078	0.276521	0.3058	1.82597
0.107617	0.458349	0.233614	0.364823		0.019728	0.630599	0.227863	1.77354
0.0512873	0.107155	0.363083	0.405353		0.0151932	0.187702	0.371869	3.48567
0.0992785	0.122986	0.168435	0.403747		0.0145747	0.276914	0.169886	1.75081
0.193716	0.497984	0.24765	0.364845		0.0208632	0.667409	0.228295	1.86263
0.37356	0.256467	0.336054	1.00688		0.394884	0.339308	0.492721	0.943031
0.177994	0.160786	0.512194	0.519426		0.214996	0.195794	0.657023	1.8177
0.0903702	0.375201	0.473574	0.394508		0.150206	0.515574	0.785382	1.61739
0.132749	0.118441	0.30632	0.428463		0.097559	0.288253	0.445996	1.34246
0.108155	0.112127	0.306966	0.388958		0.0694856	0.254778	0.315983	4.5721
0.0846495	0.238788	0.235979	0.378833		0.0448849	0.315112	0.234185	2.25064
0.0642778	0.285837	0.37205	0.429319		0.117497	0.385019	0.548154	3.13045
0.272885	0.115435	0.317545	0.388615		0.486514	0.292763	0.407195	1.60536
0.234143	0.130699	0.336335	0.369317		0.35033	0.274703	0.471564	2.08635
0.2707	0.115354	0.167778	0.995506		0.47023	0.174243	0.175236	0.945238
0.178268	0.115411	0.179086	0.36779		0.3443	0.277257	0.148716	1.62428
0.335314	0.462779	0.250198	0.433264		0.543533	0.630102	0.243325	2.32763
0.055093	0.247538	0.238668	0.372115		0.057993	0.325431	0.226654	2.02354
0.131759	0.106444	0.573729	0.455881		0.205883	0.23335	0.796537	5.55625
0.0869082	0.252111	0.173183	0.414923		0.0695372	0.331175	0.18021	2.2436
0.0605702	0.111865	0.408005	0.455047		0.139177	0.173378	0.480656	1.59236
0.200954	0.116016	0.302919	0.32938		0.30377	0.244239	0.269252	2.12637
0.121226	0.395215	0.186322	0.459774		0.265457	0.528278	0.150772	2.63953
0.151925	0.354369	0.220133	0.348119		0.168105	0.482871	0.200425	2.14462
0.223536	0.123294	0.310044	0.367835		0.243823	0.235057	0.396088	1.68262
0.245845	0.113605	0.234696	0.853331		0.341166	0.272612	0.223418	1.03348
0.177023	0.219023	0.574964	0.375867		0.358767	0.272843	0.771565	1.84863
0.0925118	0.112722	0.252065	0.350313		0.225052	0.172906	0.266589	2.47572
0.271323	0.110619	0.27959	0.386035		0.417367	0.253146	0.330714	1.67746
0.278492	0.118951	0.430704	0.398394		0.394546	0.218798	0.471892	1.7644
0.400411	0.11969	0.296514	0.354734		0.622573	0.287475	0.163079	2.6825
0.305342	0.121839	0.383972	0.367135		0.475779	0.220295	0.548374	1.76668
0.0911868	0.205716	0.430473	1.00526		0.157505	0.249605	0.585654	0.942876
0.0880436	0.426386	0.402489	0.392221		0.0756807	0.586238	0.58865	1.73819
0.0765819	0.239707	0.291145	0.994387		0.0995564	0.311673	0.350074	0.94588
0.181551	0.135598	0.167622	0.406407		0.323385	0.17145	0.165838	2.50218
0.107881	0.133143	0.260637	0.422412		0.0722704	0.170442	0.336592	1.382
0.101547	0.129824	0.396443	0.39228		0.0981458	0.171295	0.576576	2.51656
0.109725	0.11632	0.539951	0.323666		0.111662	0.239763	0.753715	2.77153
0.480662	0.106115	0.185457	0.987187		0.713564	0.234517	0.217774	0.950434
0.136633	0.208843	0.291425	0.450849		0.124587	0.261063	0.408539	3.37225
0.231239	0.150787	0.285168	0.393836		0.351851	0.192946	0.333389	1.43282
0.089466	0.268904	0.249916	0.386447		0.110218	0.319834	0.255008	1.61534
0.15078	0.111439	0.286555	0.340781		0.249656	0.256053	0.345629	3.06855
0.12041	0.124599	0.308383	0.412766		0.100204	0.173077	0.44044	3.43709
0.0430888	0.205365	0.204953	0.363109		0.180832	0.21626	0.243542	2.05429
0.0921025	0.744871	0.259457	0.372823		0.0763561	0.901262	0.235329	1.98797
0.290347	0.135779	0.197432	0.347303		0.263375	0.178031	0.16147	2.95494
0.272718	0.141534	0.540062	0.366062		0.434728	0.181972	0.748935	1.66163
0.100416	0.126694	0.216618	0.372175		0.0943762	0.303938	0.193368	1.68314
0.302482	0.567322	0.563927	0.393988		0.463617	0.771721	0.664886	1.79461
0.116957	0.263243	0.394448	0.649153		0.239564	0.34973	0.570463	0.962863
0.0501084	0.354722	0.208332	0.391182		0.125034	0.461239	0.166936	1.81302
0.123927	0.114351	0.475122	0.788673		0.224527	0.23316	0.689846	1.09395
0.0382148	0.116972	0.398126	0.395692		0.0942308	0.173919	0.573946	1.75291
0.281331	0.115537	0.407956	0.37598		0.411302	0.245868	0.618882	1.56889
0.178775	0.136145	0.316881	0.406166		0.205974	0.179854	0.157171	3.31979
0.136089	0.156156	0.172957	0.645089		0.136919	0.193516	0.193302	1.23015
0.201202	0.388564	0.335463	0.423112		0.282494	0.526598	0.440848	1.64639
0.10528	0.203105	0.327135	0.414776		0.0986364	0.248389	0.427935	3.03382
0.0430209	0.1161	0.168413	0.434987		0.0671741	0.277843	0.157867	3.81569
0.303287	0.110399	0.310635	0.364804		0.461875	0.266793	0.381922	1.6995
0.0847117	0.118257	0.390312	0.335235		0.140675	0.170189	0.56608	2.71707
0.159481	0.229621	0.398574	0.347483		0.178265	0.280867	0.598969	2.19322
0.149959	0.674837	0.307677	0.769824		0.141513	0.856313	0.444294	1.00015
0.0817794	0.204985	0.459709	0.344212		0.0704597	0.247272	0.742432	1.76831
0.154643	0.105071	0.274469	0.398184		0.259005	0.235456	0.314128	1.45501
0.179369	0.10689	0.391736	0.402851		0.33625	0.185105	0.56646	2.99099
0.342232	0.125149	0.349792	0.362131		0.524816	0.296001	0.512982	2.77803
0.596657	0.116734	0.288551	0.40081		0.82372	0.217716	0.186354	3.0526
0.120571	0.199776	0.261855	0.353615		0.136828	0.253894	0.293829	2.71756
0.212554	0.110821	0.426413	0.402946		0.309294	0.222396	0.624948	1.96878
0.185318	0.199176	0.389523	0.462987		0.204788	0.258303	0.548195	4.64736
0.28948	0.107193	0.450826	0.322101		0.40094	0.185966	0.719113	2.51067
0.283589	0.261969	0.169943	0.414804		0.293003	0.329175	0.179541	1.9972
0.0476	0.107766	0.408675	0.413055		0.104928	0.192059	0.396258	4.3201
0.0775825	0.291056	0.172512	0.351494		0.124245	0.353915	0.155855	1.93536
0.242714	0.155716	0.177555	1.00555		0.233817	0.198902	0.194975	0.943148
0.142954	0.160137	0.314901	0.485345		0.236124	0.194067	0.353454	1.11324
0.342625	0.43956	0.3785	0.381379		0.510682	0.611488	0.550823	1.63576
0.188197	0.217753	0.240496	0.388837		0.33178	0.230536	0.235407	1.90232
0.187398	0.115138	0.339427	0.994793		0.247671	0.170713	0.45539	0.946441
0.265516	0.110939	0.268675	0.373219		0.070804	0.173958	0.153883	2.13841
0.211114	0.125327	0.394031	0.415124		0.300632	0.248953	0.581318	4.91038
0.235545	0.145505	0.220831	0.392181		0.271263	0.256162	0.290993	4.23155
0.0735246	0.205303	0.421441	0.386936		0.196235	0.26045	0.655084	1.54008
0.211582	0.124802	0.420224	0.432852		0.0998571	0.170032	0.632897	1.59835
0.0958314	0.362326	0.459132	0.36038		0.185759	0.499161	0.564213	1.71865
0.137481	0.171297	0.276779	0.363363		0.0700358	0.17839	0.303514	1.69459
0.316761	0.104914	0.391804	0.428001		0.00157577	0.217069	0.569765	1.24676
0.0659714	0.121654	0.342512	0.363556		0.000858154	0.172696	0.4979	1.72157
0.373407	0.141825	0.317194	0.443094		0.0030582	0.176396	0.376517	1.90365
0.0759656	0.191622	0.348909	0.381934		0.0010997	0.243371	0.486638	1.64562
0.221659	0.120881	0.301051	0.374231		0.00212564	0.271525	0.425164	2.15153
0.112106	0.162412	0.194833	0.381071		0.00107981	0.175659	0.159855	1.67764
0.0202029	0.289837	0.53123	0.993264		0.0065805	0.356714	0.746816	0.949173
0.0419798	0.124899	0.563886	0.636465		0.00395851	0.169358	0.781254	1.1088
0.0619771	0.115336	0.362317	0.390865		0.00921867	0.24873	0.52213	1.46022
0.0505183	0.115738	0.251373	0.403483		0.00985671	0.277664	0.333812	2.55628
0.0635659	0.128001	0.204785	0.520558		0.00613138	0.173643	0.175851	1.43341
0.160914	0.375732	0.171503	0.377563		0.0178634	0.514347	0.165313	1.56287
0.0307574	0.112699	0.338089	0.392066		0.0277966	0.241257	0.462566	2.43038
0.0175521	0.344941	0.226797	0.373526		0.0160637	0.467308	0.212906	2.01473
0.0623681	0.209995	0.43588	0.416982		0.0609788	0.25857	0.63523	2.76158
0.106322	0.135	0.21815	0.387584		0.0243698	0.185389	0.194585	2.40229
0.0782578	0.148641	0.311746	0.379726		0.0917909	0.190882	0.310984	3.89643
0.0211637	0.146395	0.229679	0.418366		0.046583	0.176634	0.151982	1.61378
0.0456028	0.254582	0.247831	0.332708		0.0956768	0.330602	0.239799	2.14641
0.0209569	0.158388	0.3366	0.37822		0.019067	0.19164	0.491379	1.75323
0.0222029	0.121232	0.425271	0.796446		0.0789728	0.236718	0.583355	1.04699
0.0574848	0.114607	0.26703	0.38196		0.0657915	0.277008	0.377463	1.52084
0.138524	0.108492	0.181159	0.359851		0.0377846	0.18609	0.150285	1.72985
0.0801249	0.286821	0.425538	0.488066		0.0465325	0.381517	0.643334	1.68752
0.020782	0.182671	0.177275	0.402554		0.143952	0.232161	0.189666	1.60604
0.0483799	0.158465	0.448128	0.383122		0.0419487	0.201548	0.715433	1.55736
0.0597323	0.111919	0.194447	0.363625		0.0883611	0.241589	0.177258	1.76081
0.163877	0.492905	0.29799	0.363411		0.284103	0.679844	0.376124	2.98111
0.129269	0.119165	0.364667	0.39882		0.211341	0.167558	0.531672	2.39216
0.102439	0.225184	0.197928	0.411246		0.0446225	0.265289	0.239398	2.8788
0.0253797	0.105882	0.273764	0.446201		0.0450817	0.204578	0.30402	1.50034
0.061687	0.399697	0.365989	0.370442		0.0953651	0.536883	0.53698	1.65704
0.0692625	0.162535	0.198168	0.3716		0.0496991	0.1858	0.246952	1.7763
0.0365144	0.352611	0.207911	0.326668		0.0297686	0.480239	0.260169	2.31411
0.0568837	0.110097	0.350036	0.880227		0.0877678	0.258214	0.508414	1.00376
0.0401901	0.123286	0.361703	0.576593		0.091231	0.286782	0.532729	1.92182
0.0759149	0.127014	0.47816	0.354819		0.1892	0.169388	0.691009	1.76544
0.0912831	0.115673	0.368307	0.374232		0.173102	0.176474	0.500261	1.60721
0.0701226	0.308221	0.299248	0.384845		0.0394185	0.41175	0.221152	1.47676
0.0705844	0.139675	0.191722	0.369545		0.163776	0.19319	0.237937	2.85661
0.122132	0.112204	0.244375	0.998551		0.267581	0.257236	0.244055	0.944129
0.0529645	0.245043	0.23524	0.343837		0.05003	0.321453	0.218793	2.50814
0.0599248	0.834575	0.199114	0.386514		0.0803134	0.919538	0.16062	1.78945
0.100125	0.207672	0.287461	0.360505		0.192233	0.259261	0.413801	2.03309
0.0313039	0.112869	0.522761	0.373426		0.0400366	0.173001	0.743868	1.97911
0.0820498	0.117158	0.257915	0.98912		0.102529	0.276152	0.358978	0.953683
0.092042	0.110636	0.184046	0.45727		0.0989059	0.253215	0.150179	1.31221
0.0381492	0.111705	0.407501	0.458194		0.0296991	0.185416	0.34864	5.65793
0.0764532	0.235284	0.231393	0.380492		0.112775	0.305559	0.203384	1.51789
0.067638	0.121785	0.204549	0.496906		0.0776414	0.195174	0.181513	1.8501
0.0510644	0.118756	0.354606	0.583539		0.101795	0.251902	0.501301	1.7737
0.0228838	0.16021	0.294231	0.369072		0.0233781	0.203333	0.356276	1.70638
0.0763642	0.293706	0.481799	0.380095		0.0681039	0.390833	0.696338	2.1747
0.0622552	0.294138	0.184971	0.498398		0.0982941	0.392188	0.152054	2.23533
0.215958	0.106542	0.350947	0.40136		0.337481	0.200516	0.485892	1.69111
0.0300136	0.321355	0.435766	0.553391		0.065974	0.422198	0.704203	1.10794
0.0804368	0.117566	0.217247	0.345162		0.0496455	0.170361	0.279538	1.87745
0.0723677	0.12381	0.215277	0.377129		0.0857253	0.170359	0.282451	2.1381
0.0344313	0.122672	0.510745	0.406279		0.0409779	0.267824	0.72741	1.54413
0.0786298	0.11607	0.385111	0.369978		0.0778673	0.261511	0.353269	1.66147
0.103522	0.112177	0.168292	0.372051		0.163233	0.22892	0.160842	1.93819
0.0361262	0.172857	0.269151	0.474818		0.0275022	0.209582	0.294516	1.48886
0.104429	0.123016	0.180211	0.339635		0.0774567	0.201839	0.213868	2.23279
0.106366	0.212931	0.432114	0.373879		0.0644383	0.271661	0.687001	1.61862
0.0189246	0.151224	0.192897	0.40833		0.0337505	0.182168	0.162177	2.05952
0.070878	0.28898	0.235691	0.353215		0.0759579	0.376194	0.319309	1.81772
0.0396155	0.257096	0.204505	0.395668		0.0722498	0.342231	0.24717	2.82239
0.0347595	0.105596	0.172188	0.372468		0.0465405	0.209274	0.17955	2.52404
0.0283811	0.105329	0.234673	0.400161		0.0199149	0.224159	0.230961	2.68055
0.0787496	0.108215	0.224678	0.995212		0.112581	0.191525	0.208212	0.946081
0.0499069	0.108764	0.408425	0.997412		0.0300275	0.18304	0.606475	0.945699
0.0317874	0.282907	0.510408	0.413544		0.0512864	0.38097	0.726882	1.51836
0.0641555	0.115136	0.175265	0.578083		0.0963045	0.267919	0.152514	1.87026
0.0311899	0.111973	0.320471	0.372451		0.0562155	0.236954	0.465029	2.3106
0.145566	0.113122	0.533668	0.377479		0.232905	0.224805	0.748803	2.25559
0.0561984	0.34213	0.36812	0.390714		0.0729499	0.447798	0.535679	2.52087
0.0590833	0.192728	0.187419	0.37706		0.103069	0.20677	0.14903	2.93879
0.155171	0.115774	0.318323	0.332087		0.200428	0.282491	0.258186	2.5991
0.0340091	0.12074	0.204157	0.376634		0.0245307	0.28546	0.255312	3.68304
0.0267279	0.119524	0.177749	0.615012		0.0390065	0.274457	0.199196	1.1933
0.151665	0.634084	0.35936	0.991773		0.276551	0.84296	0.479915	0.947746
0.0110741	0.161588	0.211787	0.370991		0.0241382	0.176031	0.184853	3.01471
0.14348	0.33832	0.22916	0.401166		0.278585	0.449507	0.309014	1.95727
0.114411	0.12069	0.334322	0.38573		0.149043	0.263489	0.488891	3.88525
0.111429	0.119399	0.251143	0.391022		0.0372334	0.169949	0.241705	1.81955
0.0224478	0.211335	0.32633	0.640671		0.019992	0.271905	0.37265	1.46661
0.150446	0.115552	0.324517	0.367933		0.230495	0.271697	0.473679	2.04776
0.0545958	0.361441	0.353948	0.408362		0.0702062	0.494889	0.470998	3.49111
0.136879	0.116784	0.268342	0.356671		0.240269	0.274801	0.382123	1.82574
0.091161	0.106053	0.21427	0.412639		0.111558	0.230443	0.150269	1.29885
0.0428699	0.273098	0.345701	0.416996		0.0233234	0.344608	0.377838	1.28002
0.0224578	0.157074	0.400787	0.411502		0.0729296	0.18132	0.317931	1.3141
0.0516458	0.152636	0.207664	0.361202		0.0512064	0.348113	0.259151	1.92303
0.051581	0.247824	0.329732	0.694576		0.15052	0.328141	0.435692	1.3823
0.0621208	0.11522	0.526046	0.405084		0.124653	0.20051	0.739895	4.7582
0.0710831	0.110391	0.42501	0.371651		0.151244	0.255323	0.601549	4.15808
0.25355	0.313625	0.324569	0.637597		0.00172208	0.426209	0.472247	1.02357
0.113807	0.398482	0.230533	0.387701		0.00170513	0.523417	0.220905	1.53868
0.118932	0.129144	0.347007	1.0076		0.00105011	0.170567	0.494964	0.942937
0.101245	0.11386	0.291982	0.415497		0.00134108	0.225088	0.333691	3.11693
0.195058	0.401419	0.589671	0.623988		0.00118211	0.530252	0.813491	1.03344
0.111076	0.110473	0.199837	0.380296		0.0017179	0.244887	0.24596	2.35406
0.0548489	0.129583	0.647561	0.34974		0.00886464	0.324785	0.863423	2.05578
0.0356356	0.246167	0.362606	0.365263		0.00823669	0.302666	0.511927	2.58929
0.162314	0.127362	0.345533	0.432594		0.0280258	0.184	0.154554	3.88611
0.237019	0.188131	0.250972	0.783029		0.0295843	0.236361	0.342932	1.03721
0.0619893	0.202666	0.248901	0.392919		0.0095319	0.23899	0.262509	1.52588
0.216976	0.120925	0.363789	0.337709		0.0362643	0.253457	0.29654	1.94246
0.156324	0.108784	0.258835	0.381987		0.142888	0.180264	0.285004	2.12357
0.0913451	0.374682	0.288159	0.369979		0.0901164	0.514779	0.409002	1.85837
0.217645	0.15495	0.448122	0.401664		0.241675	0.172996	0.585994	3.77996
0.0594758	0.11888	0.285664	0.424928		0.0664413	0.173303	0.34771	1.24801
0.0593057	0.122624	0.30084	0.401589		0.0702627	0.173594	0.431446	1.79218
0.0978637	0.11203	0.524467	0.996378		0.0417666	0.204604	0.353183	0.961154
0.0484074	0.194282	0.377805	0.387715		0.0763988	0.248007	0.556031	2.77181
0.0787837	0.113157	0.215747	0.407536		0.110588	0.251404	0.276758	1.61156
0.109676	0.126187	0.354682	0.383288		0.115874	0.181721	0.517126	2.22404
0.175416	0.652743	0.430864	0.413326		0.292569	0.857542	0.63078	1.49706
0.254371	0.284222	0.429314	1.00256		0.393217	0.351733	0.622024	0.943411
0.0989663	0.157671	0.45346	0.381862		0.0876089	0.200378	0.655351	2.75756
0.245901	0.149526	0.479207	0.393758		0.365916	0.385771	0.685918	1.45513
0.0805862	0.336134	0.243229	0.999805		0.0801837	0.457124	0.336465	0.94392
0.167342	0.112443	0.221929	0.381834		0.259732	0.189002	0.29491	1.81848
0.312639	0.126225	0.199246	0.327413		0.443412	0.276284	0.166364	2.46046
0.134803	0.115243	0.282571	0.435693		0.13173	0.237085	0.312953	1.29515
0.552511	0.15901	0.465682	0.432274		0.763578	0.183635	0.676045	1.82326
0.141886	0.120609	0.351028	0.999071		0.206752	0.294209	0.47652	0.944644
0.126256	0.105193	0.227809	0.379815		0.22888	0.226086	0.214183	1.52702
0.172306	0.117305	0.419179	0.379363		0.252718	0.188714	0.600295	1.86912
0.205588	0.609533	0.210224	0.397952		0.369056	0.81552	0.279623	1.45386
0.129414	0.109358	0.560654	0.414583		0.0903082	0.188355	0.782058	1.31429
0.139378	0.220206	0.288033	0.379052		0.221074	0.283828	0.245823	2.49044
0.249037	0.131544	0.305338	0.338542		0.35147	0.225137	0.377253	2.03319
0.277871	0.137852	0.355164	0.402485		0.493158	0.182981	0.473531	2.17366
0.0382214	0.322806	0.392601	0.526888		0.083903	0.438707	0.572251	1.775
0.106265	0.119254	0.288308	0.357183		0.0800263	0.279182	0.411016	3.69921
0.119744	0.133546	0.23322	0.368032		0.111781	0.180187	0.222972	3.29861
0.106909	0.118689	0.415706	0.428555		0.0783666	0.283286	0.61178	1.22403
0.145592	0.13627	0.259913	0.498897		0.230937	0.272775	0.28757	1.42581
0.380373	0.108331	0.406654	0.372574		0.556483	0.235758	0.567219	1.93904
0.159401	0.56799	0.382695	0.341257		0.18729	0.768132	0.486796	2.36578
0.0630604	0.134961	0.221596	0.398939		0.0537801	0.197741	0.281926	1.63545
0.102807	0.185969	0.301106	0.338808		0.139562	0.227848	0.377492	2.15506
0.0994776	0.121334	0.274377	0.353589		0.122342	0.171968	0.311964	2.19119
0.24174	0.118756	0.206711	0.371779		0.312947	0.23877	0.175712	1.6115
0.204158	0.16766	0.199915	0.406068		0.330483	0.213053	0.165196	1.35152
0.0603624	0.351096	0.382226	0.372251		0.0736963	0.474319	0.560385	2.37007
0.208601	0.345178	0.169338	0.36516		0.3135	0.455519	0.158553	2.01165
0.279542	0.121456	0.420438	0.65784		0.413537	0.173368	0.586262	1.17792
0.208735	0.30044	0.454591	0.368493		0.348297	0.364414	0.662605	1.79461
0.132017	0.145047	0.167545	1.00675		0.0800278	0.171537	0.158712	0.94281
0.172827	0.161367	0.313801	0.38849		0.204437	0.189824	0.212561	1.81472
0.0920055	0.18824	0.291298	0.3724		0.113385	0.198991	0.354666	1.72056
0.0321119	0.501851	0.192258	0.351553		0.0438868	0.662164	0.238907	2.90965
0.200902	0.359043	0.276527	0.402582		0.381267	0.366477	0.394137	4.28964
0.0658234	0.114285	0.399402	0.624959		0.142596	0.186926	0.586237	1.77844
0.0998241	0.215275	0.31825	0.397086		0.21411	0.253223	0.46212	2.32484
0.119068	0.357424	0.383641	0.433788		0.113571	0.487259	0.551936	3.47323
0.145197	0.462542	0.207839	0.398739		0.223633	0.613984	0.270101	3.9827
0.135646	0.167191	0.433844	0.565914		0.218629	0.204716	0.38167	1.18835
0.187916	0.161119	0.272298	0.348869		0.264078	0.177029	0.296663	2.1077
0.195287	0.109054	0.226311	0.999653		0.258895	0.23376	0.201522	0.944124
0.118753	0.10656	0.188504	0.394066		0.137164	0.209514	0.155615	1.60475
0.153799	0.467216	0.167057	0.419257		0.217201	0.630792	0.169984	2.3561
0.119164	0.222863	0.340899	0.958945		0.0832343	0.289701	0.15265	1.54806
0.134875	0.105972	0.184408	1.0147		0.185277	0.226055	0.148072	0.944145
0.106016	0.238731	0.224478	0.989872		0.143614	0.305859	0.300095	0.948888
0.254688	0.305274	0.417687	0.402514		0.372468	0.409971	0.645926	3.37897
0.19728	0.133508	0.303256	0.356035		0.245723	0.266066	0.440206	1.80416
0.0592262	0.190059	0.441206	0.379303		0.0791784	0.225124	0.64045	2.52977
0.113173	0.710896	0.249926	0.389496		0.21316	0.904233	0.348595	1.46094
0.12636	0.297368	0.382176	0.354094		0.150639	0.36987	0.561129	3.17616
0.118203	0.487053	0.389543	0.367274		0.162312	0.662623	0.571503	2.08463
0.0686334	0.26338	0.40519	0.370324		0.0361891	0.320176	0.550258	1.88128
0.0923825	0.137453	0.535172	0.378852		0.100593	0.173925	0.753894	1.7956
0.0572382	0.364273	0.210234	0.407819		0.0304138	0.495732	0.208739	3.46173
0.28014	0.169045	0.307693	0.329338		0.379254	0.194865	0.375168	2.15338
0.502911	0.202702	0.190754	0.373953		0.709762	0.2621	0.237093	1.68143
0.12112	0.125555	0.459305	0.370631		0.0735422	0.218521	0.666476	2.0519
0.140188	0.125638	0.475079	0.522946		0.0821708	0.310655	0.679691	1.39676
0.0325446	0.1298	0.524577	0.493581		0.075782	0.207157	0.740023	2.03322
0.0353592	0.349878	0.457191	0.359242		0.0555466	0.474735	0.663297	3.76668
0.106427	0.148918	0.503094	0.410236		0.14796	0.179664	0.698296	1.77974
0.14922	0.416406	0.397123	0.392841		0.146139	0.52514	0.595241	1.47421
0.114706	0.338556	0.43011	0.438881		0.0849752	0.461616	0.622338	1.47538
0.040992	0.122111	0.426045	0.968278		0.0436823	0.172935	0.589509	0.989161
0.125061	0.147561	0.19953	0.319765		0.14802	0.188996	0.164607	2.51429
0.101735	0.111602	0.328682	0.383079		0.176457	0.181514	0.437588	3.7877
0.199114	0.124474	0.471991	0.431455		0.245092	0.23474	0.785637	2.10364
0.143903	0.561457	0.336049	0.454354		0.145666	0.754445	0.490128	1.25823
0.142642	0.12898	0.230314	0.393748		0.110121	0.294536	0.209674	1.97263
0.0746995	0.116252	0.257613	0.408047		0.0738408	0.170683	0.35844	1.77187
0.25867	0.453601	0.25235	0.366352		0.00124181	0.609621	0.264884	1.65724
0.146437	0.14757	0.26771	0.510194		0.00158339	0.174155	0.184259	2.41323
0.104043	0.137356	0.346608	0.380216		0.00124711	0.178345	0.295221	1.60805
0.346314	0.126704	0.317154	0.363587		0.00225801	0.274927	0.463533	1.80763
0.242936	0.110004	0.484893	0.373824		0.00204537	0.2616	0.694148	1.79389
0.308267	0.110563	0.280736	0.766463		0.00153128	0.177816	0.400436	0.933937
0.161612	0.215611	0.211812	0.345103		0.0688983	0.270929	0.276324	3.00384
0.0920504	0.119727	0.26491	0.325975		0.0521085	0.282546	0.156253	2.81217
0.0751158	0.159308	0.552721	0.46787		0.0377379	0.203338	0.772254	1.78661
0.126299	0.114814	0.428417	1.00051		0.0550925	0.235789	0.673477	0.94447
0.10159	0.157031	0.235965	0.388596		0.0357445	0.200652	0.221156	2.08131
0.0392349	0.111613	0.272989	0.373009		0.0258007	0.199772	0.384199	2.50369
0.177522	0.112673	0.200633	0.436833		0.163352	0.173663	0.173328	3.5849
0.0973165	0.134342	0.221833	0.377822		0.129723	0.179632	0.205737	2.58537
0.045159	0.118014	0.440418	0.387411		0.0964651	0.176631	0.707029	2.07051
0.144344	0.846808	0.248175	0.43836		0.214745	0.924759	0.346278	1.21432
0.175912	0.114883	0.46734	0.385534		0.140069	0.214562	0.513461	2.68762
0.114242	0.112531	0.423719	0.356009		0.0739705	0.26753	0.649319	3.12778
0.13882	0.117283	0.423833	0.592927		0.229698	0.291006	0.639296	1.19579
0.122249	0.110217	0.180295	0.38589		0.266584	0.250915	0.189217	1.53959
0.0788063	0.117903	0.374134	0.809494		0.119039	0.268035	0.550049	1.03421
0.0495242	0.105848	0.291736	0.384258		0.0946656	0.206303	0.254092	2.44687
0.213517	0.116066	0.478723	0.365066		0.241752	0.236779	0.693084	1.73927
0.132814	0.163021	0.236416	0.41238		0.216181	0.208521	0.233417	2.75262
0.0895591	0.107233	0.389444	0.651201		0.148713	0.204765	0.523714	1.29172
0.110271	0.123112	0.570543	0.388129		0.155543	0.253232	0.788521	1.45203
0.0731194	0.496179	0.463657	0.535696		0.139521	0.685723	0.669873	2.90445
0.115071	0.126395	0.413765	0.494957		0.225861	0.23891	0.575074	5.08626
0.060177	0.119805	0.303771	0.374775		0.0818508	0.287312	0.403551	2.164
0.22285	0.109118	0.3348	0.407348		0.396441	0.255841	0.486181	1.44226
0.0701345	0.178402	0.313792	0.376865		0.129609	0.203353	0.410263	3.47706
0.135278	0.10889	0.183069	0.368001		0.221649	0.232596	0.150547	2.19934
0.0504687	0.112139	0.430351	0.348345		0.0872644	0.276772	0.416901	1.84306
0.0645396	0.236394	0.337361	0.373376		0.165986	0.269178	0.399339	3.28632
0.100812	0.568607	0.434086	0.357366		0.119406	0.771269	0.692039	3.65857
0.136752	0.418949	0.351391	0.366912		0.247	0.571425	0.493839	2.05676
0.253583	0.111432	0.28962	0.400947		0.620654	0.263931	0.32942	3.51146
0.106212	0.142598	0.263409	0.634279		0.245548	0.188448	0.369797	1.59747
0.0934832	0.242536	0.419249	0.451213		0.10353	0.30816	0.637045	5.55424
0.113335	0.282782	0.38784	0.504105		0.170257	0.372633	0.49845	3.22546
0.232371	0.148003	0.297652	0.349354		0.266977	0.171292	0.270057	2.02606
0.0869732	0.318576	0.168988	0.379336		0.0873818	0.42733	0.167741	2.04086
0.145485	0.198179	0.210656	0.393977		0.271259	0.200476	0.181952	2.98336
0.0502882	0.242398	0.219077	0.343762		0.103653	0.315078	0.197184	3.11246
0.0444668	0.113021	0.376765	0.361914		0.0906946	0.237485	0.550631	2.63612
0.0464589	0.168522	0.290783	0.365584		0.0574358	0.214089	0.349195	2.08851
0.174851	0.117203	0.381771	0.396903		0.24884	0.287654	0.558879	1.6763
0.124056	0.119194	0.27519	1.00105		0.216085	0.257581	0.315713	0.944183
0.125699	0.271821	0.241499	0.395187		0.00131094	0.363003	0.282809	1.46535
0.153772	0.123545	0.271801	0.353281		0.00135783	0.256009	0.204076	1.95309
0.372322	0.129144	0.339528	0.988672		0.00322439	0.236542	0.371679	1.0492
0.211978	0.171725	0.319357	0.495182		0.00228129	0.217771	0.383265	3.45386
0.211703	0.378798	0.312133	0.525991		0.00325576	0.518573	0.390583	1.42195
0.105536	0.132453	0.537312	0.369009		0.00112423	0.175601	0.745591	2.07586
0.0417139	0.327197	0.27844	0.331891		0.0227686	0.408134	0.306521	2.47907
0.07063	0.106406	0.365881	0.344749		0.0294726	0.214043	0.535179	2.83025
0.0927838	0.107292	0.359541	0.630097		0.0285025	0.181505	0.230325	1.72639
0.0979635	0.109467	0.39035	0.466002		0.0180905	0.190676	0.586228	5.10109
0.0404423	0.307041	0.363568	0.766259		0.0125375	0.401123	0.259913	1.0393
0.0598135	0.2019	0.302358	0.468913		0.0281321	0.257418	0.427604	1.4062
0.0741089	0.130892	0.356644	1.00048		0.0642095	0.207916	0.356726	0.944259
0.0665959	0.125637	0.226736	1.00496		0.120401	0.304655	0.215984	0.943115
0.0865456	0.119551	0.390269	0.393152		0.0426698	0.283841	0.565338	2.16692
0.0892742	0.134374	0.256022	0.467194		0.0785001	0.172299	0.276884	1.28808
0.105485	0.274481	0.424002	0.377645		0.172589	0.368793	0.669176	1.62638
0.149634	0.135238	0.337875	0.42811		0.111219	0.171032	0.431145	3.4707
0.0302123	0.244674	0.254597	0.994863		0.0648721	0.321816	0.256972	0.945603
0.0897917	0.10612	0.218313	0.34103		0.0674811	0.209346	0.216724	1.95278
0.142602	0.112046	0.377131	0.416113		0.119728	0.195098	0.554234	2.90613
0.100176	0.175264	0.415499	0.381758		0.1364	0.223087	0.620944	1.70246
0.241636	0.120398	0.318344	0.451593		0.262446	0.179824	0.236451	1.33988
0.0979252	0.147758	0.231379	0.673022		0.106231	0.174123	0.311573	2.28527
0.148449	0.335482	0.439999	1.00221		0.118408	0.458795	0.679407	0.946222
0.149235	0.114005	0.464233	0.351258		0.173398	0.270428	0.67386	3.1423
0.063298	0.147367	0.455434	0.407305		0.135809	0.252087	0.662825	1.34129
0.0351836	0.127296	0.215142	0.397487		0.069381	0.308629	0.158466	1.60921
0.185744	0.11324	0.318822	0.338275		0.245592	0.256057	0.264721	1.96305
0.101939	0.223839	0.229819	0.39619		0.165114	0.270387	0.221868	1.87681
0.0818371	0.13034	0.222665	0.405623		0.169363	0.174329	0.222948	1.39232
0.122886	0.219029	0.185411	0.389223		0.291152	0.257108	0.191238	2.1847
0.196776	0.104574	0.392506	0.409728		0.214773	0.227208	0.576768	3.9571
0.13531	0.122511	0.282324	0.355386		0.126444	0.293835	0.197387	3.54345
0.032822	0.108148	0.546265	0.327901		0.117656	0.235739	0.725603	2.99296
0.714696	0.187927	0.419617	0.387927		0.806762	0.270554	0.375695	1.68971
0.129821	0.171596	0.18238	0.361576		0.134381	0.217179	0.149411	1.89462
0.11574	0.25047	0.354253	0.402306		0.134709	0.331503	0.521369	1.42936
0.0218214	0.108932	0.215063	0.48925		0.0616602	0.260206	0.192328	1.04976
0.146127	0.120795	0.209198	0.404244		0.156292	0.287463	0.167968	3.59273
0.0293569	0.231831	0.229206	0.398166		0.0734349	0.289414	0.219489	3.85563
0.117994	0.107142	0.417828	0.67139		0.166114	0.185026	0.646522	0.938539
0.09171	0.107591	0.180961	0.417626		0.0771713	0.224696	0.148488	3.12648
0.0435859	0.121377	0.368297	0.368763		0.0670538	0.306772	0.529367	1.82714
0.0886343	0.11039	0.475744	0.341337		0.210884	0.224046	0.69145	1.88249
0.235838	0.114718	0.529982	0.466589		0.300676	0.171328	0.747361	2.32529
0.0993467	0.125126	0.304133	0.374909		0.160845	0.225577	0.35433	1.89501
0.0815512	0.111985	0.208723	0.382223		0.23969	0.228355	0.268422	2.53653
0.0700364	0.122063	0.230611	0.381107		0.109419	0.297364	0.313123	1.57182
0.197385	0.109811	0.408741	0.340714		0.247364	0.224602	0.619046	3.22297
0.0680717	0.326697	0.28641	0.37458		0.116014	0.441174	0.340485	1.6431
0.0869333	0.479056	0.339162	0.359307		0.329959	0.642885	0.462512	1.90489
0.0951949	0.123473	0.401614	0.371821		0.0763936	0.16959	0.459789	3.19872
0.0578634	0.146146	0.168513	0.326531		0.0882606	0.187849	0.177258	2.2474
0.114612	0.219251	0.421783	0.355361		0.321226	0.258525	0.625077	1.75617
0.127178	0.216577	0.274234	0.420758		0.0725952	0.279797	0.315456	1.28459
0.133862	0.150924	0.284285	0.554714		0.153713	0.173887	0.400679	1.29123
0.149418	0.628381	0.182548	0.425273		0.162154	0.790299	0.150118	1.26607
0.102618	0.190228	0.431004	0.417187		0.122979	0.193584	0.678437	3.88134
0.0625678	0.246685	0.325348	0.332869		0.231682	0.297922	0.221373	2.07884
0.0485375	0.175744	0.435739	0.434214		0.0536768	0.173362	0.67615	3.23058
0.0882434	0.157761	0.379536	0.394171		0.060837	0.190877	0.559757	2.04886
0.140635	0.167729	0.402978	0.399308		0.171294	0.21279	0.587997	1.49
0.0256581	0.111313	0.242114	0.394935		0.0584425	0.21203	0.329519	1.45703
0.0257439	0.167378	0.228707	0.335211		0.0951855	0.249858	0.163091	2.89138
0.097166	0.107181	0.390185	0.337559		0.130016	0.22434	0.572254	1.96532
0.11678	0.115485	0.259346	0.406142		0.1673	0.244473	0.285337	2.42128
0.0886472	0.11395	0.313934	0.379828		0.202502	0.263293	0.41401	1.52012
0.0535036	0.174299	0.409434	0.362595		0.117651	0.220276	0.602662	2.24267
0.060444	0.122533	0.395513	0.390943		0.0487938	0.198378	0.433779	2.20819
0.0487835	0.435699	0.175076	0.3699		0.0728349	0.536408	0.148992	1.67836
0.0520053	0.127095	0.264575	0.432179		0.10084	0.172007	0.375358	4.07199
0.0173452	0.105941	0.266976	0.372819		0.0579094	0.215021	0.270835	2.13827
0.371119	0.413871	0.169438	0.340692		0.477525	0.541384	0.157993	3.1258
0.135312	0.113234	0.169173	0.421612		0.171153	0.213907	0.167031	4.20067
0.168593	0.194808	0.236875	0.379295		0.272267	0.231336	0.323089	1.8129
0.190496	0.178235	0.176637	0.351605		0.184311	0.227307	0.197897	2.20771
0.0577462	0.264028	0.468609	0.402267		0.100677	0.344184	0.77578	1.56139
0.0925467	0.11029	0.174009	0.387763		0.0978405	0.191053	0.149952	2.93775
0.0735697	0.141819	0.382308	0.360489		0.0935814	0.18319	0.560707	1.95636
0.279512	0.134408	0.252367	0.510988		0.319775	0.249958	0.353299	1.10836
0.0474327	0.119571	0.367602	0.367422		0.0653573	0.279509	0.497243	1.97338
0.047496	0.65533	0.237405	0.384893		0.0732936	0.803683	0.18267	2.06371
0.152167	0.122105	0.384129	0.361288		0.184527	0.280319	0.574599	2.34607
0.0555268	0.119001	0.581567	0.434023		0.0483896	0.172282	0.803823	3.58329
0.061836	0.104882	0.316773	0.387045		0.127735	0.208468	0.381721	2.83558
0.100853	0.135346	0.297342	0.387108		0.173082	0.201443	0.431596	1.71712
0.107058	0.125386	0.185667	0.390104		0.157706	0.178867	0.219278	2.53206
0.0793787	0.12387	0.221377	0.322059		0.168558	0.304087	0.203117	2.69186
0.142479	0.118761	0.447633	0.392584		0.198351	0.294989	0.652144	2.17038
0.168271	0.411358	0.275707	0.392354		0.00352022	0.557612	0.315759	1.67678
0.175516	0.110535	0.518896	0.362226		0.00129845	0.176125	0.6198	2.69151
0.147403	0.330001	0.22227	0.338883		0.00224069	0.438579	0.294331	2.46981
0.227117	0.138859	0.205069	0.990464		0.00204232	0.180333	0.259146	0.947779
0.233418	0.110002	0.385112	0.354983		0.00323588	0.248165	0.576318	2.95551
0.131977	0.46864	0.318801	0.410202		0.00135796	0.642208	0.377539	1.31785
0.0872146	0.119455	0.500112	0.38613		0.0169469	0.286762	0.625602	2.90619
0.144217	0.139285	0.272817	0.400578		0.0212512	0.178323	0.312659	2.40736
0.203302	0.120884	0.278544	0.394559		0.0290665	0.186773	0.326533	3.05966
0.0460638	0.708455	0.247923	0.405021		0.00652295	0.879226	0.260324	1.43531
0.086425	0.132999	0.23389	0.417028		0.0132856	0.190841	0.214908	1.27692
0.144838	0.120262	0.242669	0.467547		0.0236872	0.297295	0.249612	5.07593
0.089858	0.135754	0.193874	0.991445		0.0371741	0.238072	0.154908	0.95256
0.420888	0.143057	0.325745	0.506316		0.343424	0.171631	0.314173	1.665
0.177569	0.258711	0.343643	0.368392		0.122109	0.334951	0.504655	1.64061
0.163513	0.127689	0.334033	0.361476		0.0976218	0.172812	0.188664	1.93182
0.169674	0.10714	0.809474	0.343609		0.0797775	0.181741	0.961399	3.5478
0.091461	0.444204	0.309458	0.370687		0.0487662	0.530346	0.443599	1.69346
0.037563	0.180148	0.399074	0.366018		0.085353	0.186761	0.586957	1.66389
0.0893891	0.225578	0.301353	0.463623		0.118187	0.292269	0.425005	4.70943
0.0757272	0.141342	0.414528	0.412637		0.155894	0.174761	0.649	3.93974
0.0834617	0.111587	0.452917	0.338175		0.166184	0.248425	0.654295	2.61785
0.181563	0.262859	0.205543	0.367488		0.319891	0.320281	0.264209	1.72602
0.0231384	0.443758	0.167852	0.48458		0.0814157	0.610109	0.17684	1.45281
0.180505	0.211891	0.255683	0.388187		0.0922504	0.269224	0.357336	1.61127
0.224634	0.210211	0.272943	0.535345		0.31001	0.269053	0.296116	1.20977
0.0996296	0.142658	0.359224	0.384886		0.131141	0.17617	0.449946	1.83784
0.0239854	0.111455	0.203988	0.334467		0.0686698	0.191511	0.175176	2.39358
0.059173	0.342644	0.335395	0.340229		0.0714539	0.450891	0.491171	2.14043
0.151143	0.115649	0.20183	0.487913		0.127899	0.175772	0.154395	2.25994
0.0452405	0.181652	0.384608	0.362866		0.0713722	0.217313	0.521082	3.01954
0.244947	0.122549	0.315237	0.413325		0.355756	0.287735	0.403679	1.73221
0.0582609	0.246194	0.396418	0.486404		0.0816728	0.301605	0.574133	1.29371
0.391726	0.178274	0.506424	0.340933		0.55227	0.226017	0.724158	2.41033
0.0358092	0.13351	0.210272	0.453442		0.046804	0.173392	0.172197	4.19271
0.114909	0.11291	0.241569	0.997894		0.0923982	0.226602	0.330743	0.944584
0.06264	0.293587	0.206561	0.503698		0.160585	0.384613	0.1727	1.48307
0.165553	0.115852	0.212908	0.36808		0.1623	0.189228	0.275964	1.62982
0.0323077	0.197574	0.323129	0.505484		0.0646379	0.243914	0.326611	5.1071
0.0861376	0.125274	0.439037	0.336211		0.112838	0.263876	0.628739	2.27037
0.179522	0.134421	0.384436	0.396374		0.11845	0.171324	0.560571	1.40665
0.268544	0.537163	0.191488	0.365559		0.23557	0.731015	0.155784	2.42561
0.375744	0.131802	0.409535	0.379856		0.504423	0.245511	0.619428	2.63106
0.234016	0.120277	0.465175	0.619904		0.232921	0.240175	0.670257	1.01124
0.0823488	0.149938	0.173178	0.375163		0.0807069	0.193375	0.160835	1.69363
0.116881	0.200217	0.289451	0.473666		0.108983	0.2194	0.361365	4.47046
0.0573735	0.462402	0.399483	0.357718		0.0648499	0.594676	0.582836	1.77483
0.204389	0.10972	0.27823	0.445675		0.150291	0.182284	0.362809	2.56869
0.0567321	0.603404	0.278852	1.00624		0.121125	0.79829	0.23937	0.943702
0.254234	0.112923	0.45041	0.335021		0.300484	0.176847	0.649564	3.23461
0.0379858	0.172552	0.292247	0.666543		0.0495664	0.186915	0.417493	1.11766
0.0890574	0.108702	0.269615	0.419612		0.0898051	0.250554	0.302567	3.03877
0.135175	0.118983	0.254222	0.439383		0.182318	0.254572	0.157497	1.79319
0.241101	0.208729	0.423593	0.408924		0.242835	0.265976	0.672069	2.83326
0.175336	0.136828	0.34343	0.364455		0.125889	0.185214	0.502756	1.6734
0.209391	0.198469	0.169943	0.732519		0.297714	0.253529	0.174579	0.98289
0.205032	0.122495	0.183285	0.427435		0.216979	0.298313	0.213628	4.04008
0.122023	0.118187	0.356927	0.399484		0.198743	0.240236	0.486897	1.82155
0.148834	0.144767	0.305781	0.379033		0.0991085	0.17856	0.38443	1.9614
0.286536	0.165858	0.351414	0.41192		0.221404	0.210954	0.473965	1.40506
0.126169	0.114553	0.227822	0.369173		0.215907	0.172042	0.293252	1.73858
0.158696	0.140134	0.173357	0.451275		0.0890582	0.182311	0.186854	1.48362
0.143479	0.13762	0.295318	0.555764		0.170583	0.180916	0.426695	1.51174
0.0263383	0.111672	0.40609	0.406551		0.0498586	0.267067	0.592118	1.79734
0.107124	0.207066	0.294218	0.940208		0.0663367	0.261988	0.361782	0.979432
0.055053	0.116519	0.372237	0.361953		0.0897573	0.255282	0.543136	1.82782
0.0545225	0.118321	0.232914	0.408256		0.048085	0.285759	0.304323	2.94314
0.0758006	0.118128	0.16992	0.369231		0.0441066	0.221189	0.152735	1.97177
0.0903419	0.108557	0.298989	0.411653		0.0762238	0.232338	0.360882	2.71297
0.41659	0.108627	0.280113	0.959003		0.498752	0.242833	0.33066	0.998371
0.125179	0.162147	0.173221	0.895792		0.108958	0.177948	0.193309	1.10442
0.350865	0.127211	0.201356	0.394533		0.516188	0.216271	0.170118	2.61852
0.187204	0.113109	0.198511	0.566769		0.228909	0.237844	0.238594	1.16829
0.330793	0.23674	0.237944	0.511243		0.345779	0.309546	0.182949	1.23936
0.0374414	0.426204	0.212324	0.326243		0.0509387	0.589014	0.152759	2.5908
0.172953	0.120201	0.370569	0.338865		0.123099	0.256203	0.523345	2.10883
0.060053	0.269359	0.274289	0.419388		0.083869	0.358719	0.280371	1.29811
0.0625473	0.116358	0.31556	0.906693		0.0608229	0.24061	0.402389	1.10053
0.0741335	0.105808	0.422183	0.407946		0.150728	0.216758	0.620235	1.44669
0.0699948	0.104684	0.172487	0.992886		0.126793	0.215927	0.196274	0.947399
0.13195	0.193808	0.235492	0.380315		0.0830424	0.227465	0.320933	1.59024
0.191813	0.138392	0.252426	0.376722		0.118388	0.173627	0.244711	1.5627
0.251321	0.404328	0.207379	0.380834		0.190739	0.553684	0.264688	2.21998
0.0256249	0.380856	0.20746	0.99961		0.0501217	0.517456	0.157964	0.944026
0.242654	0.12004	0.332957	0.433441		0.221392	0.253841	0.440147	3.90623
0.194938	0.121456	0.242712	0.360267		0.207895	0.272899	0.334132	1.93426
0.25152	0.12993	0.173005	0.411648		0.15283	0.18342	0.158747	1.90066
0.094079	0.114081	0.477931	0.393585		0.0850068	0.261377	0.675806	2.54891
0.280279	0.271036	0.171675	0.332296		0.328382	0.360306	0.170889	2.11369
0.147247	0.134187	0.294673	0.378321		0.141623	0.174225	0.171173	1.64042
0.087871	0.275928	0.305071	0.429677		0.0985847	0.367652	0.334805	4.79406
0.131439	0.108735	0.231185	0.570765		0.165763	0.197845	0.313358	1.5455
0.163107	0.322754	0.286806	0.351856		0.132782	0.410935	0.406985	1.79753
0.125864	0.177201	0.263347	0.394605		0.155362	0.438546	0.373252	1.9285
0.0727966	0.296973	0.38835	0.345825		0.131852	0.382195	0.578764	2.49264
0.128806	0.161331	0.260236	0.361803		0.173514	0.179386	0.294717	3.74071
0.108346	0.162898	0.346652	0.430851		0.00117777	0.202535	0.20437	1.75069
0.137808	0.249704	0.295867	1.00108		0.001432	0.328881	0.154736	0.944659
0.104176	0.117989	0.441569	0.406886		0.00128925	0.266348	0.701194	1.36235
0.317267	0.108779	0.25788	0.426851		0.0016868	0.195589	0.283376	2.12126
0.180185	0.121724	0.339039	0.502701		0.00118337	0.253165	0.435699	2.34284
0.0943826	0.22714	0.477007	0.462584		0.00144011	0.296306	0.651374	5.05848
0.143329	0.221973	0.482768	0.373769		0.0295215	0.287232	0.663381	3.00351
0.0604188	0.199536	0.500629	0.423718		0.0148595	0.249789	0.712242	3.59918
0.0872284	0.412305	0.179415	0.436582		0.0115253	0.538169	0.156624	3.95406
0.124664	0.108754	0.363755	0.37825		0.0195852	0.248743	0.536441	2.29065
0.0714032	0.324692	0.234512	0.356134		0.0188691	0.417787	0.313901	1.8235
0.101684	0.123458	0.571956	0.995341		0.0186306	0.225087	0.741032	0.947478
0.163558	0.154817	0.469302	0.413836		0.175898	0.187227	0.676235	1.31064
0.123403	0.124131	0.363869	0.390467		0.10335	0.244055	0.460386	3.937
0.100401	0.107633	0.26989	0.586331		0.0988214	0.225964	0.382006	1.09287
0.0991137	0.151466	0.217688	0.346106		0.0525874	0.195396	0.193797	2.87783
0.109541	0.125629	0.31521	0.374598		0.0917398	0.309822	0.339066	1.58644
0.165421	0.452556	0.205802	1.00144		0.194528	0.587076	0.264628	0.94355
0.10025	0.122522	0.357648	0.407223		0.099164	0.298756	0.440406	2.73253
0.0747868	0.114858	0.32209	0.388562		0.0675181	0.171421	0.421234	1.59408
0.16576	0.243796	0.261145	0.447625		0.0777991	0.310951	0.359429	2.25655
0.196891	0.285315	0.168069	0.51643		0.227461	0.384344	0.161308	1.43889
0.186555	0.107948	0.199253	0.778877		0.177177	0.18921	0.162741	0.987984
0.0773065	0.14168	0.400402	0.429427		0.0525993	0.177616	0.578433	4.70936
0.13614	0.105858	0.173847	0.584896		0.00144836	0.217277	0.150047	1.42418
0.129493	0.105565	0.383635	0.394289		0.0013282	0.208769	0.567789	2.66439
0.173957	0.291985	0.291969	0.371535		0.00161551	0.350362	0.416655	2.14969
0.130094	0.115592	0.232115	0.409592		0.00133395	0.172009	0.251693	3.89568
0.123712	0.108516	0.274054	1.00891		0.00171396	0.231564	0.230762	0.942729
0.149997	0.127445	0.44976	0.418842		0.00174862	0.178458	0.724202	1.27434
0.0763417	0.1341	0.229979	0.345128		0.0113378	0.174784	0.150634	1.92015
0.0747706	0.198531	0.33394	0.375207		0.0145873	0.25811	0.465953	1.77942
0.0874613	0.113995	0.490868	0.370479		0.0167705	0.268745	0.707937	1.61557
0.113851	0.174528	0.180943	0.403879		0.0170842	0.220956	0.170838	2.81593
0.0965914	0.172922	0.597343	0.476385		0.0241615	0.205328	0.81626	2.34204
0.201808	0.118178	0.375261	0.510078		0.0204219	0.268482	0.501039	1.16103
0.214774	0.353417	0.232919	0.413069		0.00148416	0.482262	0.226414	1.80558
0.107418	0.130508	0.665325	0.382729		0.00131742	0.262283	0.868688	1.78068
0.124259	0.16576	0.224159	0.993844		0.00138675	0.205866	0.299961	0.945407
0.333072	0.228998	0.173725	0.378188		0.00183253	0.298079	0.190294	2.31407
0.144411	0.138137	0.225514	0.340418		0.00115563	0.183063	0.300363	2.69862
0.129147	0.229122	0.516151	0.319376		0.00117231	0.278574	0.73825	2.49744
0.0761982	0.10971	0.396716	0.99934		0.00966583	0.181976	0.561592	0.944434
0.113377	0.14768	0.346206	0.368569		0.0163633	0.189832	0.482585	1.66988
0.215744	0.566523	0.201692	0.388055		0.0359573	0.771552	0.176479	2.91409
0.0906249	0.131816	0.23099	0.36479		0.0105525	0.171083	0.313354	1.65742
0.0475608	0.163934	0.316461	0.417117		0.0102522	0.180897	0.459473	1.32591
0.111743	0.112315	0.170713	0.371015		0.0217009	0.222375	0.176135	2.66834
0.0385544	0.278062	0.25339	0.373811		0.0259367	0.370269	0.353246	2.03152
0.0949936	0.153373	0.287013	1.00208		0.0546478	0.175792	0.338453	0.944322
0.18879	0.109631	0.180429	1.00734		0.155948	0.238526	0.148111	0.942908
0.146755	0.109579	0.331722	0.386745		0.192929	0.245093	0.475646	1.97217
0.0709173	0.195067	0.324683	0.386232		0.0424706	0.219834	0.259783	1.76123
0.142907	0.116569	0.241165	0.721634		0.133792	0.266239	0.240262	1.13895
0.11288	0.14884	0.241138	0.415449		0.20103	0.180361	0.244589	1.29739
0.104118	0.105992	0.245548	0.323211		0.107403	0.212974	0.254753	2.47791
0.0934346	0.133922	0.231088	0.385171		0.140441	0.173922	0.191435	2.45012
0.143643	0.106192	0.566534	0.348783		0.157844	0.201135	0.782561	2.53096
0.0558537	0.14781	0.298017	0.356941		0.11963	0.249545	0.2183	1.74957
0.126535	0.334246	0.425599	1.01028		0.202235	0.399735	0.667217	0.942644
0.144433	0.167006	0.182731	0.371301		0.203243	0.172955	0.162882	1.64182
0.204627	0.112173	0.422088	0.381032		0.326941	0.258081	0.654438	1.51288
0.222513	0.251954	0.173348	0.34706		0.33407	0.324227	0.182657	1.88213
0.110605	0.125274	0.174481	0.385762		0.129422	0.171039	0.167719	1.48469
0.150051	0.121472	0.321545	0.537936		0.24936	0.186545	0.421425	0.968693
0.127848	0.116485	0.587073	0.412005		0.147527	0.172744	0.805359	4.41914
0.0987565	0.112498	0.323154	0.538922		0.118466	0.243073	0.392455	2.219
0.0765949	0.110873	0.38429	0.507784		0.139672	0.268369	0.562278	1.55719
0.0716152	0.113226	0.471024	0.41417		0.0462027	0.175587	0.6225	3.78047
0.0922858	0.446387	0.327295	0.962819		0.101008	0.601026	0.470886	1.14152
0.158184	0.111702	0.757932	0.409632		0.280355	0.201317	0.930937	3.20745
0.197461	0.261284	0.2767	0.489163		0.312909	0.346237	0.303511	1.63149
0.157651	0.125467	0.352488	0.339629		0.160533	0.316518	0.496335	2.30755
0.181304	0.10692	0.174352	0.473999		0.175044	0.24303	0.199301	2.09769
0.134376	0.43266	0.400599	0.576308		0.0900136	0.583348	0.580616	1.08569
0.13357	0.759428	0.198109	0.379503		0.105638	0.923398	0.162333	1.95451
0.181494	0.123084	0.18655	0.349237		0.336987	0.208865	0.199358	3.29789
0.152842	0.292289	0.477965	0.364547		0.149171	0.396034	0.680836	2.07974
0.121741	0.242179	0.256936	0.380794		0.149457	0.278079	0.287207	4.31196
0.0907962	0.105499	0.452671	0.381252		0.165162	0.201117	0.556023	3.82618
0.0744818	0.194202	0.442556	0.339213		0.112501	0.248064	0.384414	2.25834
0.0944031	0.143247	0.182125	0.998107		0.184868	0.172347	0.206184	0.945214
0.1221	0.321356	0.384186	0.987051		0.168223	0.420081	0.462947	0.950646
0.165942	0.120812	0.573471	0.344329		0.282376	0.242972	0.790959	1.97331
0.0621701	0.138315	0.219918	0.344156		0.0808634	0.177872	0.170325	1.88617
0.0776798	0.29716	0.186654	0.924276		0.117574	0.401137	0.183862	0.953175
0.173014	0.23044	0.409218	0.337538		0.227495	0.290137	0.624162	2.58461
0.132292	0.111872	0.314184	0.646249		0.171512	0.24253	0.343038	1.12304
0.057579	0.154773	0.293733	0.395403		0.0616943	0.1963	0.36092	1.4178
0.277255	0.387253	0.267048	0.902516		0.270334	0.514931	0.300162	1.01395
0.312804	0.117958	0.424438	0.344058		0.441073	0.286545	0.391227	2.41776
0.137524	0.110793	0.379699	0.57652		0.279686	0.225094	0.336981	1.56213
0.127038	0.211138	0.325552	0.326279		0.173345	0.258224	0.461201	2.29927
0.0734128	0.183547	0.37377	0.447263		0.14744	0.233871	0.548324	5.18835
0.210979	0.207785	0.228102	0.390707		0.35147	0.267031	0.215025	1.47212
0.108916	0.126973	0.438022	0.350419		0.120339	0.186507	0.631694	1.82511
0.0351288	0.131268	0.295954	0.523851		0.0612024	0.17221	0.337513	1.22827
0.0873775	0.108723	0.310158	0.404438		0.139109	0.221112	0.449082	3.74669
0.154636	0.152812	0.180937	0.358752		0.0829161	0.195447	0.148458	1.85862
0.109984	0.109874	0.462712	0.334504		0.116297	0.191997	0.662725	2.15186
0.117563	0.115815	0.379675	0.382138		0.201599	0.240391	0.563873	1.80093
0.0537415	0.287531	0.594071	0.350159		0.111254	0.384383	0.814857	3.7115
0.101647	0.114026	0.170177	0.366138		0.0927344	0.247042	0.154045	1.89106
0.0930343	0.238021	0.4149	0.410904		0.11037	0.307074	0.603919	1.82005
0.0341689	0.189256	0.455162	0.503485		0.0494493	0.242757	0.65504	1.48384
0.226963	0.106839	0.311655	0.385954		0.261352	0.232772	0.174142	2.54154
0.148886	0.152142	0.448345	0.960156		0.278839	0.266293	0.425859	1.05523
0.0365308	0.12118	0.201477	0.405216		0.0330154	0.169824	0.171139	3.13706
0.203294	0.433294	0.219706	1.00434		0.294828	0.594949	0.19651	0.943609
0.110107	0.118906	0.342825	0.416018		0.16322	0.264158	0.503816	4.59649
0.131263	0.128904	0.541038	1.00431		0.167621	0.17908	0.764699	0.942907
0.0918425	0.132907	0.411003	0.403556		0.163831	0.251416	0.603068	3.8535
0.131698	0.410896	0.207562	0.369967		0.150961	0.56525	0.178434	1.69333
0.21032	0.127975	0.463673	0.445108		0.217027	0.211866	0.670485	4.72813
0.0833035	0.202949	0.293114	0.358794		0.152403	0.260965	0.358568	1.84898
0.414292	0.119643	0.423941	0.51234		0.586205	0.277876	0.614731	1.81904
0.0731272	0.18557	0.196168	0.320276		0.0638326	0.234429	0.15552	2.82014
0.446484	0.111371	0.174136	0.383369		0.613291	0.218858	0.183194	2.41796
0.0609634	0.117615	0.172382	0.345532		0.132145	0.278581	0.15372	2.43898
0.108764	0.123265	0.190779	0.390125		0.100381	0.233095	0.156449	1.43123
0.224613	0.132667	0.180459	0.350722		0.284927	0.170996	0.149246	2.32728
0.220243	0.139231	0.385909	0.671834		0.268016	0.180038	0.578181	1.41804
0.0218548	0.53837	0.337749	0.407198		0.0384929	0.729165	0.377743	3.92563
0.194236	0.117238	0.261161	0.586722		0.244722	0.210449	0.361887	1.07423
0.0750303	0.326038	0.190878	1.00107		0.0600826	0.429821	0.150675	0.943321
0.199049	0.192095	0.402076	0.395709		0.206662	0.223842	0.587721	1.4251
0.0934216	0.105161	0.453706	0.381021		0.1093	0.202631	0.663117	1.59411
0.033401	0.360987	0.421872	0.380483		0.107334	0.483912	0.619881	2.99643
0.0817709	0.146621	0.229124	0.475309		0.0980097	0.181765	0.200579	1.70515
0.130527	0.125834	0.260856	0.436138		0.157198	0.316532	0.171134	1.21446
0.147541	0.148608	0.499449	0.37587		0.160477	0.190664	0.621474	2.0218
0.0828432	0.112694	0.292012	0.384233		0.0967179	0.174946	0.207548	1.52482
0.383877	0.246643	0.786953	0.369067		0.00469653	0.323315	0.879073	2.37696
0.429832	0.1277	0.271194	0.453521		0.00580826	0.177134	0.365851	1.60214
0.37526	0.316353	0.254108	0.374434		0.00719576	0.405264	0.23429	1.95062
0.39199	0.262413	0.170667	0.411473		0.00566917	0.346279	0.152377	1.64459
0.333191	0.491548	0.381167	0.42675		0.00397631	0.659626	0.519933	1.28874
0.418657	0.184128	0.353898	0.375225		0.00482195	0.183417	0.495664	1.59693
0.16878	0.140783	0.31112	0.389635		0.0395841	0.182633	0.39871	1.52814
0.168036	0.409548	0.228137	0.994701		0.0475569	0.514701	0.150836	0.955667
0.135764	0.164236	0.335459	0.999996		0.0442247	0.197158	0.405205	0.944378
0.145101	0.121657	0.325502	0.392844		0.0526845	0.230734	0.435015	1.45419
0.127919	0.138201	0.397835	0.339896		0.108507	0.271705	0.514781	3.10329
0.309972	0.119215	0.370977	0.362187		0.101354	0.203927	0.540212	2.75288
0.182962	0.186943	0.261958	0.393055		0.111741	0.241673	0.27892	1.92789
0.131628	0.258593	0.469328	1.00376		0.122657	0.317372	0.765968	0.943677
0.312447	0.129846	0.169963	0.358995		0.344741	0.1822	0.181162	2.03683
0.46319	0.114342	0.412253	0.91206		0.647447	0.228945	0.350849	1.12185
0.309748	0.387324	0.179764	0.337331		0.140583	0.52941	0.149554	2.99784
0.274848	0.123861	0.45346	0.42962		0.256526	0.262226	0.658407	1.26127
0.159897	0.128228	0.670868	0.453508		0.219874	0.187533	0.878532	1.96948
0.274141	0.120415	0.311125	0.790857		0.592897	0.280835	0.444827	1.08604
0.189183	0.200183	0.316774	0.41452		0.27275	0.257177	0.461844	3.99612
0.135877	0.107743	0.449245	0.333716		0.0837879	0.228299	0.655769	3.14971
0.293459	0.113092	0.334134	0.998372		0.413524	0.269231	0.482812	0.944589
0.140171	0.128704	0.289398	0.3715		0.105923	0.25044	0.408556	2.15594
0.11049	0.117218	0.27687	0.480612		0.115721	0.237063	0.322537	3.72413
0.354554	0.152703	0.367988	0.338096		0.208211	0.182891	0.539694	2.24173
0.158948	0.104748	0.449585	0.389983		0.159835	0.217784	0.674654	2.33452
0.154597	0.384403	0.209883	0.397978		0.239254	0.51731	0.175003	3.53244
0.238363	0.115694	0.233229	0.422652		0.275604	0.256178	0.315642	1.59853
0.205087	0.138808	0.242746	0.352379		0.169365	0.179891	0.333005	2.01758
0.120982	0.17235	0.414687	0.382548		0.113269	0.206618	0.607787	1.75774
0.152131	0.359709	0.266623	0.791372		0.178438	0.494015	0.285518	0.963191
0.236593	0.1125	0.187278	0.361273		0.228453	0.175356	0.222962	3.21973
0.390464	0.16851	0.201447	0.397008		0.469657	0.206881	0.257137	1.44999
0.357175	0.106409	0.462555	0.403679		0.596582	0.215883	0.667134	1.83009
0.30985	0.171091	0.220294	0.408427		0.330353	0.216947	0.185024	1.56121
0.305941	0.129262	0.226641	0.359344		0.17328	0.252394	0.3064	1.79736
0.164739	0.283999	0.319546	0.358341		0.153859	0.365742	0.41862	1.8538
0.260009	0.11202	0.302015	0.385856		0.16807	0.25069	0.273067	1.73073
0.151612	0.115084	0.335445	0.393547		0.201442	0.175606	0.154173	1.45792
0.217848	0.223103	0.35484	0.358704		0.148276	0.252562	0.516865	1.9599
0.206879	0.19026	0.186437	0.411287		0.191294	0.429944	0.144751	2.80778
0.339141	0.124989	0.321604	0.339742		0.14944	0.170206	0.415978	2.08301
0.23079	0.123444	0.363776	0.38726		0.134895	0.174884	0.532407	1.46377
0.19437	0.289533	0.235664	0.341801		0.196522	0.360565	0.168699	3.06299
0.138595	0.417264	0.478606	0.340487		0.135068	0.555275	0.78477	1.98169
0.148855	0.12824	0.346275	0.402085		0.151558	0.17073	0.509857	1.77389
0.248501	0.105025	0.233427	0.410259		0.345591	0.213103	0.225681	3.31776
0.255782	0.111226	0.761887	0.362799		0.389371	0.251658	0.93034	1.712
0.284225	0.110674	0.483781	0.393519		0.42272	0.179641	0.701109	3.29057
0.199403	0.222188	0.287797	0.345256		0.15086	0.2818	0.268736	1.91712
0.170324	0.31234	0.318484	0.60668		0.138734	0.395347	0.417438	1.90845
0.311719	0.281858	0.336205	0.387279		0.442879	0.34343	0.492583	1.51111
0.160163	0.119556	0.178945	0.325254		0.192885	0.182245	0.148921	2.42294
0.109884	0.110623	0.492677	0.350105		0.123493	0.261847	0.703789	1.80224
0.224071	0.111499	0.202029	0.347206		0.264515	0.239587	0.166073	2.44305
0.186078	0.258498	0.273056	0.385598		0.146216	0.330768	0.297791	1.53642
0.137706	0.122577	0.37127	0.384212		0.181168	0.170742	0.532475	2.21811
0.333989	0.1563	0.307457	0.414074		0.204372	0.19935	0.391401	1.86728
0.243288	0.106235	0.241095	0.369143		0.148991	0.240448	0.161228	1.91029
0.265975	0.13267	0.204565	0.968261		0.373584	0.175971	0.263308	0.968588
0.250875	0.709608	0.286272	0.430138		0.220803	0.843882	0.341304	1.28007
0.325382	0.244726	0.474895	0.83465		0.464427	0.317474	0.685415	0.991542
0.245885	0.277542	0.199639	0.402402		0.182088	0.369029	0.149172	1.40811
0.430618	0.203157	0.275761	0.334228		0.252812	0.235706	0.371746	2.51051
0.236021	0.138727	0.192115	0.741942		0.343436	0.176484	0.157366	1.17974
0.342294	0.115364	0.256033	0.382011		0.287008	0.277397	0.359814	2.15245
0.157194	0.1197	0.533186	0.380276		0.097551	0.252145	0.75299	2.3971
0.20183	0.135492	0.453406	0.398785		0.223289	0.172212	0.648354	1.74315
0.203292	0.152541	0.214292	0.387488		0.197467	0.192391	0.191884	1.65335
0.216686	0.207048	0.455632	0.331229		0.160301	0.261536	0.743935	3.15746
0.305108	0.121843	0.178588	0.384032		0.226764	0.256621	0.148872	2.36943
0.196014	0.119113	0.23562	0.385737		0.14613	0.30014	0.232268	2.25346
0.201862	0.338373	0.47131	0.379584		0.199006	0.447545	0.681867	3.45691
0.242864	0.121448	0.279536	0.439438		0.233795	0.169553	0.320801	4.51482
0.392327	0.12051	0.473144	0.343383		0.468036	0.247844	0.681212	2.84497
0.497123	0.11676	0.285022	1.00829		0.62306	0.256186	0.318349	0.942887
0.436283	0.111089	0.379496	0.352147		0.561801	0.209256	0.545075	1.80104
0.126446	0.111443	0.170735	0.399469		0.00109429	0.257412	0.155951	3.88606
0.205446	0.115944	0.516191	0.679176		0.0015083	0.258864	0.668825	1.12381
0.192947	0.151293	0.323338	0.417615		0.00119941	0.172297	0.362236	3.97763
0.109813	0.204473	0.264207	0.441788		0.00129632	0.252994	0.374821	1.17953
0.145863	0.159887	0.700016	0.411405		0.00132539	0.19899	0.896062	4.536
0.197235	0.212283	0.381427	0.365536		0.00107929	0.346593	0.562146	1.80508
0.0403782	0.145739	0.361331	1.01154		0.0106072	0.172455	0.32277	0.942603
0.026805	0.469844	0.232255	0.540827		0.00359735	0.629567	0.21843	1.14186
0.0301752	0.633028	0.440983	0.341511		0.00839301	0.756352	0.646011	2.1024
0.0579758	0.111307	0.230586	0.373645		0.0058737	0.265975	0.311962	1.71683
0.0420382	0.107438	0.442285	0.361492		0.00448319	0.245665	0.647354	3.87087
0.0574538	0.111326	0.478449	0.393477		0.00505533	0.256584	0.508626	1.44514
0.0808645	0.105848	0.407498	0.45538		0.0539379	0.233467	0.618502	2.39865
0.0472443	0.116954	0.190044	0.386198		0.0575355	0.258171	0.232115	1.53922
0.119901	0.160448	0.437335	0.771234		0.067159	0.235681	0.680958	0.968024
0.0617043	0.330094	0.294583	0.385232		0.0504264	0.437184	0.361235	2.17756
0.120918	0.911046	0.315508	0.359136		0.135801	0.925229	0.456152	1.77568
0.0825592	0.139138	0.409856	0.467941		0.0774161	0.183872	0.610696	1.4117
0.0904111	0.167574	0.224323	0.472373		0.120434	0.212178	0.299241	3.26882
0.0239543	0.572861	0.311434	0.383121		0.024644	0.774301	0.418039	3.00555
0.0319216	0.118157	0.280798	0.387266		0.0616911	0.249069	0.332574	1.51591
0.0521243	0.155485	0.16597	0.386377		0.0389411	0.174721	0.166155	3.41804
0.0465583	0.135386	0.244457	0.366992		0.0249267	0.260005	0.256794	2.91712
0.0812974	0.32043	0.422001	0.387851		0.156541	0.419341	0.61083	1.61144
0.0805572	0.120579	0.210265	0.387589		0.102506	0.284721	0.217436	1.59435
0.149552	0.13707	0.198399	0.378142		0.311464	0.234884	0.166288	1.71026
0.0222171	0.116592	0.429138	0.442989		0.0875654	0.167448	0.622101	1.35487
0.276798	0.122175	0.40534	0.411944		0.375853	0.302562	0.62076	2.77058
0.0885848	0.110327	0.219862	0.36417		0.101536	0.189223	0.276894	1.66367
0.131014	0.137513	0.444976	0.400536		0.19914	0.181877	0.503142	1.37273
0.159383	0.113827	0.199593	0.366516		0.262529	0.244639	0.158803	3.0023
0.0480163	0.248396	0.193472	0.489204		0.0486834	0.321615	0.158348	1.40716
0.0457389	0.112053	0.197968	0.406907		0.102381	0.252013	0.165802	1.58784
0.0355778	0.12168	0.255125	1.00296		0.109093	0.171938	0.269653	0.945153
0.0509146	0.136742	0.616422	0.331693		0.100239	0.176262	0.833243	2.17571
0.0282014	0.506066	0.339901	0.390464		0.0381014	0.689103	0.46117	1.74148
0.481966	0.214012	0.404501	0.487865		0.715125	0.255625	0.593453	1.56789
0.0193699	0.151015	0.542572	0.345096		0.0203602	0.192611	0.67867	3.35971
0.0440068	0.110205	0.349688	0.453229		0.0672816	0.243276	0.468086	4.65308
0.115231	0.112021	0.366028	0.350967		0.172076	0.249882	0.535055	2.91331
0.125138	0.174879	0.214941	0.395748		0.129319	0.222439	0.1919	1.76685
0.0577048	0.132184	0.402806	0.36583		0.0246107	0.235801	0.614754	1.70831
0.16193	0.132462	0.391268	0.388964		0.204137	0.176334	0.5718	4.13175
0.0432252	0.115621	0.300384	0.416605		0.0645705	0.279063	0.368794	2.46305
0.172989	0.111732	0.436421	0.380142		0.256864	0.274354	0.639597	2.60734
0.0702489	0.146018	0.198013	0.373903		0.0195021	0.201072	0.248137	1.77441
0.094243	0.12249	0.33031	0.393293		0.171914	0.302217	0.169325	1.5837
0.0831896	0.136913	0.169908	1.00002		0.113168	0.172434	0.167986	0.94409
0.19807	0.378494	0.209298	0.36473		0.287696	0.466226	0.17717	2.35259
0.0728757	0.113303	0.332592	0.465686		0.0532076	0.268729	0.430034	1.49396
0.15739	0.116451	0.36015	0.509115		0.244822	0.175733	0.421337	1.55006
0.0293997	0.325596	0.20452	0.420107		0.0477783	0.438289	0.2565	1.2663
0.142682	0.356834	0.278198	0.383105		0.182571	0.491306	0.152171	1.54852
0.129112	0.160508	0.1837	0.375999		0.0745649	0.203657	0.203193	1.8347
0.0978366	0.164739	0.363882	0.394359		0.0757599	0.205851	0.504377	3.66181
0.0679076	0.115042	0.320209	0.374926		0.137692	0.168498	0.416514	1.59266
0.106462	0.331232	0.695763	0.895512		0.0398475	0.441081	0.893344	0.975841
0.0444366	0.115405	0.208377	0.368319		0.0448478	0.188378	0.269769	2.15142
0.0379061	0.153965	0.65856	0.390392		0.0521669	0.173863	0.862901	1.435
0.073181	0.148954	0.53954	0.374786		0.044878	0.187973	0.753056	1.70848
0.0452201	0.119455	0.279101	0.405333		0.1302	0.295339	0.389072	1.43548
0.0405768	0.279367	0.177554	0.323094		0.0359751	0.373421	0.163745	2.57682
0.0401236	0.141546	0.415932	0.384437		0.0388979	0.18319	0.607085	3.34469
0.14664	0.184132	0.327899	0.372077		0.185281	0.18478	0.413003	2.3669
0.112036	0.362081	0.352904	0.372298		0.110045	0.479017	0.494045	2.15925
0.220959	0.137589	0.539803	0.386696		0.247151	0.23575	0.753313	2.94739
0.0675534	0.117259	0.241853	0.348069		0.0234814	0.287916	0.249138	2.94883
0.0745869	0.117615	0.198948	0.376589		0.132493	0.277922	0.157033	1.87027
0.101748	0.123519	0.324048	0.331981		0.11426	0.219222	0.407032	2.19352
0.215277	0.837086	0.41493	0.406089		0.319799	0.932405	0.605937	1.52171
0.183124	0.27071	0.312194	0.354636		0.233257	0.352363	0.392396	1.98628
0.0914011	0.134734	0.412959	0.994389		0.116135	0.169901	0.591892	0.946556
0.222085	0.12378	0.332504	0.482108		0.254638	0.245825	0.440379	1.6399
0.0698393	0.114582	0.17128	0.380129		0.0674374	0.263716	0.157875	2.88729
0.0848342	0.12001	0.320093	0.387737		0.128682	0.170808	0.266501	2.5085
0.0341894	0.120867	0.265714	0.374578		0.0551488	0.278706	0.299521	2.15496
0.131541	0.116343	0.422108	0.348804		0.225459	0.224424	0.603829	2.03195
0.30582	0.108636	0.362496	0.379364		0.492384	0.196299	0.469887	3.41972
0.0969075	0.113866	0.382732	0.383846		0.17085	0.274274	0.51996	2.49666
0.0792893	0.105236	0.220841	0.885261		0.0477504	0.227125	0.293194	1.41816
0.0637484	0.11339	0.199507	0.438687		0.0766228	0.172727	0.163635	1.84203
0.0334811	0.135265	0.365645	0.474815		0.0532387	0.175976	0.531741	1.90316
0.111713	0.241584	0.204646	0.387178		0.0374876	0.274963	0.170775	1.59875
0.044685	0.115182	0.353178	0.390744		0.0467512	0.176263	0.492336	1.47012
0.100741	0.193019	0.388321	0.438587		0.125238	0.21257	0.551472	1.5551
0.207724	0.172453	0.256205	0.375775		0.289763	0.185269	0.350788	1.64924
0.0974287	0.110788	0.350682	0.498724		0.09158	0.185247	0.514767	1.85247
0.0420605	0.189955	0.326537	0.340532		0.0321652	0.211765	0.411411	2.47967
0.115392	0.200699	0.564043	0.425583		0.158822	0.256607	0.780207	1.2954
0.0179021	0.154126	0.867685	0.4665		0.0586987	0.255408	0.946739	1.26933
0.107048	0.109983	0.212924	0.323081		0.140969	0.179139	0.277017	2.38277
0.044758	0.317426	0.394515	0.42525		0.0302504	0.425895	0.525729	1.42579
0.071724	0.184034	0.260196	0.441132		0.0663901	0.226492	0.36785	2.21545
0.0452008	0.185976	0.486072	0.400783		0.0484943	0.230391	0.697541	1.46951
0.277635	0.120949	0.501029	0.379452		0.412817	0.172058	0.336236	3.69159
0.109986	0.151583	0.326624	0.386491		0.0659963	0.201339	0.304414	4.31257
0.187915	0.13031	0.339763	0.396384		0.000869794	0.297382	0.435611	1.45802
0.102707	0.209634	0.182329	0.343084		0.000775094	0.244883	0.146257	2.55371
0.0799979	0.107574	0.313298	0.354074		0.00112729	0.190187	0.400591	3.34196
0.350044	0.238464	0.388889	0.330029		0.0016981	0.302635	0.572949	2.16416
0.110428	0.128325	0.276298	0.386513		0.00100948	0.224232	0.319862	3.29831
0.143241	0.303952	0.363455	0.385509		0.000893118	0.408589	0.519701	2.55296
0.0984637	0.111371	0.340109	0.362261		0.00757391	0.267116	0.277936	1.87488
0.0276873	0.116066	0.273727	0.372517		0.00503892	0.269939	0.391286	1.70959
0.04452	0.329841	0.430055	0.344714		0.00463308	0.444818	0.620379	3.5431
0.124275	0.105535	0.339578	0.38748		0.00639438	0.204055	0.499103	1.5252
0.153973	0.114696	0.54083	0.388752		0.0158434	0.192947	0.695221	2.74234
0.0248679	0.113629	0.270748	0.354782		0.00276626	0.187298	0.379147	1.7794
0.0315538	0.176784	0.455696	0.401465		0.0164426	0.224291	0.665636	2.32359
0.144503	0.110255	0.196226	0.461778		0.100743	0.222856	0.162395	2.29832
0.065224	0.233115	0.341748	0.354349		0.0488466	0.28465	0.492897	1.92444
0.0403555	0.125661	0.363312	0.402755		0.0314082	0.312408	0.513925	1.39899
0.0241357	0.139077	0.173576	0.476104		0.030788	0.172182	0.173694	5.72445
0.033817	0.116162	0.30986	0.371749		0.034367	0.280162	0.396522	1.81142
0.0383581	0.107207	0.169186	0.990149		0.0958702	0.183078	0.16412	0.948012
0.0442046	0.316507	0.498117	0.386441		0.0447023	0.423099	0.707672	1.8941
0.0690683	0.120916	0.346587	1.01015		0.104219	0.300832	0.509664	0.945409
0.0746256	0.404527	0.263948	0.446135		0.0799716	0.547335	0.327536	4.80294
0.0510205	0.110513	0.431257	0.403518		0.106681	0.249847	0.644136	1.39126
0.133463	0.14241	0.190314	0.471111		0.249598	0.183996	0.155893	5.02757
0.0453448	0.116819	0.278765	0.392296		0.07363	0.213232	0.325442	1.66488
0.126247	0.117569	0.250556	0.393957		0.242491	0.278631	0.34748	2.81172
0.0993211	0.107598	0.195495	0.373284		0.154947	0.188957	0.154862	3.41976
0.0298841	0.495474	0.524395	0.996368		0.0311417	0.673032	0.605281	0.944793
0.0192991	0.154439	0.332128	0.402515		0.0360424	0.184781	0.426337	3.19254
0.0632909	0.118752	0.329049	0.3572		0.091466	0.174698	0.478436	2.84201
0.123346	0.110644	0.463258	0.383464		0.17453	0.234086	0.663097	2.05869
0.0290503	0.116761	0.281216	0.322683		0.0393136	0.179086	0.330478	2.56235
0.0497323	0.136495	0.293403	0.405571		0.0536609	0.263834	0.353151	4.26066
0.0439629	0.120387	0.194811	0.343713		0.0546615	0.171238	0.242733	3.37709
0.0940618	0.144321	0.26613	0.684552		0.0543346	0.189807	0.241785	1.00389
0.0615352	0.177365	0.55893	0.455559		0.120507	0.223211	0.781194	4.08256
0.108984	0.111884	0.427695	0.506561		0.160632	0.265067	0.62811	2.05828
0.0286348	0.146285	0.396902	0.374706		0.0855444	0.17911	0.581637	3.49022
0.0503604	0.325396	0.259102	0.35872		0.0881621	0.438888	0.157069	2.17878
0.0362172	0.150924	0.388904	0.546687		0.0460263	0.172607	0.580479	2.73685
0.0427291	0.27781	0.657558	0.942368		0.0572538	0.366186	0.870891	1.00796
0.189325	0.437926	0.435971	0.3978		0.41439	0.560411	0.697174	4.38723
0.0182119	0.122721	0.289883	0.39854		0.013752	0.290637	0.417202	1.48664
0.109458	0.287428	0.270257	0.395351		0.148592	0.38847	0.382189	1.71109
0.0770648	0.108899	0.412339	0.368862		0.0410142	0.184992	0.625237	1.80918
0.0352488	0.194848	0.272202	0.400286		0.0607124	0.239785	0.387341	3.54057
0.082563	0.147891	0.406544	0.382283		0.0917721	0.178676	0.593804	1.51075
0.0437205	0.112584	0.333221	0.384286		0.0655922	0.203367	0.45639	1.61141
0.0325265	0.122269	0.34093	0.998056		0.0453215	0.177927	0.461556	0.94572
0.0884146	0.372651	0.169608	0.340904		0.16578	0.508676	0.16914	2.35543
0.0587685	0.109275	0.570162	0.405472		0.0989638	0.182425	0.794338	1.58415
0.233587	0.646635	0.369134	0.371441		0.345777	0.842495	0.524893	3.9091
0.0391588	0.39994	0.432897	0.396037		0.0672974	0.534571	0.384405	1.76118
0.0808851	0.124445	0.207913	0.41281		0.0942687	0.169007	0.269764	4.64726
0.0119875	0.114631	0.36734	0.327197		0.0768906	0.285473	0.49875	2.28886
0.0377173	0.119851	0.467102	0.450436		0.0620537	0.18908	0.674769	1.25407
0.02904	0.114311	0.168378	0.451568		0.048688	0.262458	0.157943	1.32048
0.0303621	0.233488	0.480303	0.328067		0.0783144	0.303045	0.697539	2.50592
0.0307378	0.112621	0.438286	0.421682		0.0969763	0.242125	0.639804	4.18584
0.0877515	0.332549	0.365399	0.398924		0.136885	0.442696	0.531014	3.30056
0.0502279	0.107488	0.466256	0.373087		0.0130725	0.192683	0.470848	2.21483
0.0555499	0.15668	0.392654	0.365446		0.0860205	0.199551	0.392118	1.68411
0.158594	0.316738	0.167796	0.404848		0.19285	0.423257	0.171461	2.65192
0.113169	0.108206	0.257991	0.396333		0.0592963	0.197886	0.151797	1.41235
0.0240379	0.12276	0.602264	0.393116		0.0231643	0.292857	0.82342	3.4959
0.0350263	0.511567	0.398165	0.32396		0.0292216	0.697315	0.576753	2.20642
0.0774296	0.10486	0.451789	0.366573		0.10991	0.213312	0.649261	3.93276
0.0815358	0.126251	0.360861	0.988891		0.175425	0.172773	0.368306	0.948551
0.0218283	0.170277	0.290793	0.36333		0.0437543	0.174687	0.412155	3.62508
0.104786	0.114123	0.416043	0.369278		0.0776527	0.234569	0.380606	1.83472
0.0270372	0.245593	0.292537	0.366909		0.0668214	0.313561	0.329366	1.63334
0.0640064	0.119888	0.284168	0.362683		0.0445905	0.247078	0.37914	2.04596
0.147824	0.509257	0.215984	0.353028		0.259129	0.643561	0.186716	2.27748
0.104471	0.409683	0.466875	0.396733		0.136954	0.520677	0.67324	4.27301
0.0340065	0.12681	0.384076	0.384951		0.047306	0.170542	0.562473	1.91173
0.129056	0.11042	0.326933	0.357336		0.202678	0.236426	0.479111	1.98935
0.0998847	0.112512	0.341794	0.35784		0.081129	0.177338	0.467453	2.13166
0.0503489	0.136161	0.429717	0.391474		0.10101	0.2213	0.629814	1.7836
0.111503	0.126979	0.451428	0.386978		0.122505	0.216944	0.657824	1.44916
0.0771748	0.138323	0.73842	0.434785		0.0679398	0.182429	0.918817	2.24751
0.0440104	0.409853	0.362442	0.397577		0.0419064	0.56862	0.525404	1.62584
0.0168682	0.714563	0.400443	0.362286		0.0165529	0.914481	0.563964	2.14045
0.0701978	0.125374	0.432083	0.344013		0.0991339	0.170628	0.68541	1.92517
0.0629601	0.108525	0.243714	0.335925		0.0277939	0.202491	0.336443	2.84059
0.0508071	0.245914	0.282655	0.388603		0.0246682	0.281643	0.31349	1.55611
0.0123461	0.117271	0.391612	0.371207		0.0360308	0.171242	0.590729	2.07587
0.0651109	0.108503	0.176684	0.411622		0.0937035	0.181976	0.188472	3.7146
0.0308814	0.125554	0.193483	0.999906		0.0278394	0.252571	0.184955	0.943899
0.112203	0.394243	0.314677	0.343598		0.202761	0.545996	0.397982	2.30261
0.101696	0.17437	0.734046	0.384755		0.0461303	0.188786	0.916038	2.45787
0.0812544	0.109729	0.173227	0.380736		0.129628	0.205963	0.191531	1.51377
0.0535868	0.114043	0.187604	0.370208		0.0914047	0.177151	0.153708	1.81354
0.0945658	0.139159	0.262286	1.01045		0.0200976	0.18142	0.271751	0.94285
0.0283883	0.277118	0.410206	0.402454		0.0935862	0.369407	0.607755	2.21295
0.0311962	0.109545	0.348659	0.449296		0.0263333	0.254307	0.460501	1.88684
0.144272	0.310308	0.172034	0.39467		0.136142	0.417154	0.160214	1.41489
0.169891	0.165918	0.505181	0.431173		0.0012064	0.211006	0.724135	1.26974
0.165505	0.152223	0.269818	0.372855		0.00107264	0.196054	0.380916	1.8828
0.273942	0.119707	0.441644	0.375239		0.00155136	0.271163	0.697062	2.0586
0.38973	0.105207	0.391651	0.358783		0.00318839	0.223578	0.459858	2.00228
0.118498	0.127833	0.226006	0.390718		0.00158454	0.173751	0.21347	2.36221
0.262003	0.171399	0.312981	0.365628		0.0013344	0.198986	0.334023	1.86816
0.0447131	0.570385	0.28759	0.430956		0.00441581	0.745818	0.398441	4.0722
0.109326	0.232435	0.299827	0.41973		0.00831316	0.297435	0.317109	1.34825
0.0731348	0.203615	0.375849	0.361461		0.0087016	0.245014	0.548478	2.13271
0.111544	0.151432	0.57346	0.404		0.00653558	0.374171	0.681415	2.2563
0.0672723	0.108686	0.407434	0.367555		0.00696115	0.213458	0.597965	1.6287
0.0947447	0.109159	0.364857	0.34319		0.0074295	0.250778	0.474496	2.79793
0.0410082	0.111552	0.438605	0.493728		0.0283903	0.189619	0.641047	1.33465
0.0644598	0.406653	0.403679	0.37348		0.0237711	0.550315	0.568136	1.72685
0.0328352	0.11489	0.21029	0.578886		0.00823224	0.276564	0.182332	0.970316
0.0112469	0.108861	0.440785	1.00144		0.00754535	0.206599	0.643928	0.943549
0.0661786	0.264081	0.171354	0.432577		0.0419262	0.353079	0.182317	1.24014
0.0541769	0.282991	0.37151	0.356365		0.0282726	0.371197	0.292896	1.94158
0.0646707	0.265389	0.347124	0.380184		0.1423	0.329299	0.504709	1.75061
0.0630986	0.134586	0.306996	0.332905		0.134335	0.198294	0.15627	2.12247
0.0861369	0.124402	0.341551	0.371294		0.195434	0.170948	0.462585	2.61525
0.110001	0.264003	0.225262	0.378178		0.168595	0.344761	0.186366	2.05651
0.0425585	0.748738	0.297946	0.394282		0.120905	0.860311	0.365347	2.5203
0.0357551	0.165775	0.390517	0.364588		0.0557896	0.177416	0.560597	3.7751
0.0397927	0.232242	0.166157	0.36843		0.0461684	0.302857	0.172519	2.23644
0.0436393	0.12022	0.408791	0.410722		0.0594892	0.193008	0.59737	3.38722
0.137004	0.114153	0.844282	0.410646		0.165562	0.250071	0.95435	4.66153
0.0525653	0.12567	0.388489	0.335862		0.0441437	0.263766	0.566005	2.11028
0.0369421	0.132083	0.406353	0.42001		0.0767962	0.180832	0.595735	1.29951
0.0378101	0.114924	0.288047	1.00201		0.0579937	0.209476	0.334492	0.944042
0.0684683	0.242741	0.217065	0.420584		0.113476	0.313839	0.192211	1.33307
0.0816244	0.111413	0.219371	0.454574		0.176554	0.180198	0.284593	1.27199
0.0205077	0.126687	0.500886	0.383224		0.0310138	0.230081	0.71797	2.25857
0.037195	0.237707	0.253298	0.387052		0.0466665	0.297487	0.348019	1.6925
0.0938878	0.173236	0.188443	1.00824		0.164741	0.211012	0.15247	0.943278
0.054358	0.605969	0.318989	0.3429		0.121804	0.807965	0.464177	2.67091
0.0302296	0.167917	0.472599	0.386149		0.0419373	0.180813	0.784809	2.02873
0.116388	0.119334	0.389	0.569469		0.182969	0.285458	0.572396	1.68233
0.092344	0.140629	0.269686	0.391364		0.173709	0.186587	0.382466	2.54574
0.0245551	0.159587	0.359272	0.39945		0.0483531	0.173501	0.484753	2.94656
0.0620293	0.350852	0.305228	0.373459		0.0506857	0.464399	0.384768	2.67189
0.0347139	0.30301	0.400482	0.428671		0.0863858	0.383962	0.582518	1.50577
0.112298	0.38601	0.306062	0.993802		0.161926	0.520653	0.439069	0.946947
0.0432214	0.113056	0.218714	0.376859		0.0291547	0.215616	0.281902	3.91838
0.0474182	0.142346	0.479967	0.368891		0.0806465	0.184862	0.790752	1.67881
0.117778	0.132352	0.500804	0.382907		0.177292	0.329741	0.718401	1.83881
0.185227	0.207647	0.327494	0.333114		0.268373	0.227502	0.425222	2.54579
0.015166	0.117453	0.201089	0.360411		0.0291779	0.278537	0.165924	1.71291
0.0159055	0.198787	0.303776	0.360707		0.0617725	0.253577	0.323633	1.92823
0.0150813	0.106676	0.34462	0.388834		0.0226432	0.190842	0.4965	1.49491
0.0720863	0.116773	0.246999	0.559029		0.134922	0.265108	0.341506	1.12393
0.0550842	0.127222	0.288721	0.389234		0.0955348	0.179354	0.412773	2.69158
0.0455403	0.234584	0.474903	0.451245		0.0784305	0.303569	0.678593	5.43776
0.0113589	0.114059	0.199837	0.370152		0.0169803	0.173106	0.245646	2.67604
0.100292	0.453868	0.279589	0.541829		0.10464	0.626013	0.397813	1.46971
0.124766	0.187249	0.625581	0.39821		0.178861	0.240746	0.725776	1.75768
0.026246	0.444803	0.265664	0.374485		0.0218316	0.614298	0.162781	2.43055
0.0858916	0.339821	0.472913	0.365059		0.151033	0.445287	0.680782	1.79037
0.0400048	0.129989	0.399226	0.578632		0.101501	0.173244	0.601028	1.2618
0.0900921	0.106942	0.537605	0.404914		0.151416	0.221605	0.749552	1.4572
0.10375	0.155865	0.52591	0.999569		0.102663	0.18882	0.733178	0.943972
0.089667	0.110973	0.417366	0.356271		0.123001	0.259535	0.360053	2.07745
0.0300363	0.108392	0.194144	1.00009		0.0307071	0.18713	0.147976	0.944068
0.0650365	0.171852	0.408641	0.381596		0.0855516	0.173397	0.626267	1.71394
0.119034	0.177959	0.247009	0.52098		0.247187	0.229787	0.24755	1.55573
0.0433438	0.247741	0.435637	0.39486		0.0888481	0.281791	0.631293	1.53244
0.0654332	0.15011	0.313024	0.425971		0.0845958	0.192262	0.454368	1.26174
0.04365	0.473314	0.22644	0.369641		0.0617284	0.647329	0.240815	1.61711
0.056949	0.212488	0.235858	0.398935		0.0809814	0.27197	0.233667	1.41482
0.0199387	0.120572	0.342037	0.501435		0.0336286	0.167169	0.327061	4.84624
0.0274836	0.116161	0.39399	0.479077		0.038686	0.278978	0.578505	1.33174
0.0226966	0.242239	0.403079	0.416679		0.0180364	0.299583	0.517324	1.93854
0.0905838	0.166746	0.253904	0.460976		0.0744498	0.201538	0.270684	4.68833
0.124088	0.113611	0.270986	0.394803		0.243112	0.181566	0.384836	2.1307
0.0795824	0.199228	0.212415	0.399692		0.150289	0.204536	0.176343	2.36234
0.122782	0.106746	0.33882	0.381285		0.191158	0.197576	0.431327	2.36549
0.056863	0.316088	0.305646	0.356167		0.0899044	0.344966	0.383385	1.776
0.0155367	0.398445	0.197376	0.347679		0.0135684	0.542165	0.242565	3.39216
0.0786787	0.271857	0.284672	0.395226		0.116937	0.346079	0.33615	2.35948
0.156562	0.162129	0.381805	0.391014		0.169705	0.194878	0.563291	3.28303
0.0964219	0.122201	0.397194	0.400122		0.0939408	0.260322	0.581625	1.38027
0.149293	0.199899	0.293012	0.334285		0.195026	0.239271	0.424224	1.90316
0.117913	0.116005	0.168175	0.422024		0.15449	0.271366	0.168523	1.27961
0.0596906	0.11027	0.183383	0.40992		0.107606	0.25585	0.149883	1.90824
0.0888445	0.131342	0.428344	0.828746		0.181248	0.181762	0.279492	0.997246
0.0789912	0.108841	0.335054	0.392083		0.172367	0.183978	0.38625	3.10434
0.00863451	0.385423	0.29507	0.343561		0.0420517	0.476861	0.362286	2.31797
0.0350353	0.531043	0.3186	0.439642		0.0678502	0.723383	0.198758	1.62565
0.130885	0.123164	0.369873	0.386399		0.181026	0.172448	0.503982	2.98316
0.0444367	0.118484	0.240881	0.378193		0.120472	0.179453	0.240851	1.5852
0.0993153	0.110985	0.350991	0.37941		0.0914355	0.177459	0.172408	2.03785
0.055924	0.110402	0.214534	0.398201		0.0145736	0.204243	0.281145	4.5958
0.0819162	0.145326	0.53004	0.406264		0.0594621	0.188384	0.750639	3.76133
0.0644082	0.409378	0.260565	0.350834		0.148533	0.551148	0.366502	1.82883
0.0737431	0.11151	0.241538	0.32853		0.044154	0.272115	0.33001	2.08546
0.0647008	0.241388	0.287316	0.343312		0.0377923	0.3016	0.333105	1.91147
0.174075	0.335192	0.367518	0.369055		0.00153141	0.455241	0.540988	2.00055
0.400564	0.117396	0.32817	0.385584		0.00203933	0.206157	0.177535	1.62695
0.104584	0.145995	0.43857	0.378905		0.00111675	0.194265	0.635278	2.06135
0.138155	0.15002	0.447625	0.40523		0.00152297	0.253073	0.710042	1.43584
0.209572	0.120794	0.391367	0.409131		0.00125853	0.293996	0.575495	4.42666
0.161284	0.121334	0.18585	0.99261		0.00161842	0.229295	0.21968	0.954239
0.0680143	0.123275	0.277133	0.467533		0.00914497	0.247401	0.377055	1.49031
0.0563222	0.225358	0.24465	0.990478		0.00954979	0.260885	0.253099	0.948058
0.0892852	0.194778	0.185156	0.327068		0.00763636	0.214881	0.149813	2.47987
0.0497588	0.169952	0.254697	0.323198		0.00701072	0.172583	0.35546	2.96978
0.0632242	0.275002	0.208959	0.37252		0.00547754	0.340465	0.153026	2.77741
0.0567362	0.118451	0.263588	0.540791		0.00484519	0.220631	0.371588	1.65197
0.103469	0.124974	0.556229	0.394895		0.115043	0.179357	0.776987	1.9231
0.0544519	0.170537	0.350158	0.467117		0.0459005	0.215555	0.351842	4.92294
0.0778067	0.119528	0.421205	0.369528		0.0424019	0.295817	0.594387	1.8318
0.093043	0.110852	0.465589	1.00883		0.0757176	0.203294	0.677795	0.942836
0.0865979	0.12302	0.2146	0.51809		0.105153	0.277742	0.20148	1.78484
0.0353289	0.468075	0.276109	0.371959		0.0301098	0.63839	0.322452	2.74414
0.048269	0.108862	0.382392	0.411772		0.0598118	0.230632	0.557916	1.48994
0.12505	0.113901	0.37875	1.00476		0.159994	0.280465	0.544968	0.943255
0.0835113	0.232066	0.367402	0.378861		0.0762272	0.290019	0.505335	1.81359
0.128205	0.165109	0.260406	0.344225		0.316951	0.208517	0.36589	3.36231
0.114267	0.229874	0.173749	0.387159		0.158725	0.302778	0.192846	1.95218
0.0996103	0.108724	0.442422	0.325719		0.223281	0.197359	0.64956	2.65245
0.082476	0.120286	0.324774	0.387037		0.144119	0.233142	0.475488	2.34975
0.0764574	0.154088	0.188459	0.602916		0.116741	0.181168	0.226642	2.32204
0.0504576	0.415483	0.385128	0.358641		0.102348	0.562717	0.570011	1.71164
0.0532687	0.183221	0.225848	0.347602		0.069092	0.202108	0.258768	1.82452
0.0251255	0.212428	0.332089	0.385648		0.0782032	0.25367	0.401861	1.5296
0.0603387	0.110014	0.168399	0.382612		0.0459868	0.204938	0.164292	1.74336
0.0578816	0.174513	0.295264	0.355944		0.118339	0.215752	0.363103	2.39599
0.0372596	0.106027	0.3444	0.3674		0.112087	0.236041	0.47018	2.0445
0.0456853	0.176847	0.20028	0.999401		0.0662879	0.219953	0.163697	0.944327
0.0218359	0.199973	0.195761	0.384949		0.0449524	0.267432	0.149402	1.48147
0.115576	0.11748	0.258937	0.369157		0.101955	0.247556	0.27966	1.95527
0.0790611	0.232791	0.171946	0.462582		0.0863708	0.294447	0.150228	2.46137
0.0543194	0.11202	0.592447	0.32457		0.119486	0.228486	0.816788	2.31803
0.0495164	0.132622	0.377903	0.411252		0.0477406	0.175849	0.545818	4.49663
0.0455745	0.131819	0.354672	0.56862		0.0364771	0.175083	0.440271	2.20041
0.135641	0.164356	0.343331	0.990554		0.12149	0.181253	0.453062	0.952148
0.208543	0.126603	0.256798	0.39589		0.304923	0.18712	0.359064	1.44796
0.0619592	0.121172	0.415296	0.499166		0.0917266	0.303917	0.595065	1.16281
0.0622192	0.170271	0.453782	0.447807		0.0838069	0.213382	0.660016	1.81224
0.0372344	0.356056	0.305267	0.456603		0.142644	0.481685	0.415866	1.32708
0.075332	0.174105	0.344297	0.331813		0.0767212	0.220505	0.186943	2.21702
0.013932	0.117332	0.237778	0.986957		0.0515897	0.173637	0.235266	0.950184
0.0404299	0.11485	0.218935	0.394051		0.0425162	0.171278	0.152469	1.44349
0.041954	0.220126	0.464012	0.356446		0.0997276	0.216163	0.755573	2.4682
0.0433536	0.12642	0.231237	0.494186		0.0638224	0.172009	0.312738	4.55547
0.072075	0.313734	0.337018	0.388513		0.0772716	0.42273	0.197466	2.20402
0.112102	0.1275	0.441872	0.40784		0.125171	0.172897	0.647798	1.62786
0.100859	0.86374	0.334582	0.377118		0.0688548	0.917205	0.432431	2.05583
0.0324786	0.344497	0.252219	0.383572		0.0205919	0.459916	0.259217	1.97738
0.0865438	0.11454	0.431208	0.335772		0.171355	0.277341	0.610914	2.98223
0.0632638	0.315572	0.355148	0.368436		0.132456	0.42455	0.412245	2.37512
0.0857274	0.122618	0.463012	0.386343		0.162458	0.244495	0.464777	1.67847
0.14768	0.382959	0.24717	0.381857		0.0688946	0.524643	0.170996	2.54905
0.106347	0.11783	0.538184	0.391654		0.117716	0.231437	0.755742	1.95168
0.19522	0.114686	0.399104	0.390859		0.202195	0.257233	0.560045	1.81626
0.0497554	0.292022	0.171064	0.382119		0.0800092	0.387954	0.169331	1.54308
0.0604341	0.277273	0.252798	0.385394		0.0432856	0.335602	0.352369	1.52983
0.0716811	0.13952	0.256659	0.349572		0.0636762	0.174974	0.265788	2.76926
0.0763112	0.333666	0.466643	1.00367		0.0622312	0.450019	0.677179	0.942851
0.0570241	0.11017	0.471193	0.382105		0.0995901	0.231899	0.68126	4.1507
0.0849277	0.593697	0.17337	0.693804		0.110862	0.777617	0.184453	1.153
0.110685	0.1706	0.184134	0.397674		0.16156	0.216426	0.214681	3.82752
0.108688	0.572168	0.487149	0.38812		0.193993	0.740799	0.548092	2.36521
0.0158965	0.217634	0.302541	0.407675		0.02363	0.275419	0.368281	1.36104
0.14599	0.135555	0.376672	0.321045		0.123561	0.187575	0.554333	2.49059
0.0520504	0.214059	0.335824	1.01194		0.0636701	0.275395	0.494091	0.945382
0.11204	0.108398	0.252927	0.421551		0.130077	0.245951	0.3543	1.52638
0.0622221	0.129774	0.296724	0.907692		0.0557752	0.173705	0.36561	0.953898
0.0443081	0.118131	0.342861	0.349288		0.0822964	0.25128	0.308185	2.20258
0.0240051	0.12282	0.324555	0.695333		0.0563448	0.281783	0.368351	1.03586
0.064254	0.108243	0.286635	0.420147		0.0334559	0.224129	0.410902	1.47797
0.15516	0.158814	0.441055	0.414801		0.184474	0.174527	0.641552	2.9909
0.10291	0.116125	0.556613	0.41845		0.0890613	0.285229	0.779027	1.29316
0.083645	0.12268	0.317062	0.372462		0.0441526	0.255469	0.384672	2.86769
0.135352	0.104723	0.479151	0.355993		0.111581	0.206813	0.685544	2.00144
0.045719	0.156354	0.374903	0.345736		0.0476008	0.199317	0.553148	2.15049
0.0927507	0.116544	0.198966	0.632007		0.0465925	0.274248	0.15004	1.29314
0.377799	0.284006	0.31764	0.375377		0.541894	0.357322	0.413248	2.04436
0.139566	0.413259	0.279248	0.38935		0.116767	0.544957	0.324688	1.52728
0.0369766	0.107567	0.487207	0.393044		0.0572371	0.186352	0.650246	2.38544
0.135883	0.125003	0.321696	0.98393		0.0914484	0.171072	0.421211	0.972644
0.135787	0.180688	0.321733	0.405553		0.177901	0.221762	0.395382	2.04293
0.12088	0.113121	0.255734	1.00471		0.0596861	0.176452	0.157491	0.943157
0.0564421	0.109754	0.364675	0.39006		0.0467248	0.240281	0.510087	3.55149
0.0763537	0.337201	0.361536	0.852116		0.0996227	0.460012	0.523522	0.929708
0.048881	0.12186	0.389303	0.362183		0.0681363	0.274701	0.455339	3.22801
0.0346132	0.153935	0.348006	0.471405		0.0706872	0.171407	0.459545	4.47901
0.082574	0.138999	0.547972	0.396732		0.0562659	0.292465	0.764717	2.64416
0.0256929	0.137486	0.258391	0.387925		0.0548474	0.180036	0.287539	1.81574
0.112643	0.20405	0.268527	0.379132		0.133256	0.22826	0.373301	2.84182
0.0797409	0.173166	0.253692	0.328491		0.0517189	0.214917	0.272945	2.5356
0.100181	0.108397	0.391618	0.381593		0.0704662	0.195346	0.575095	1.83351
0.0983205	0.113634	0.246314	0.966278		0.00131238	0.22612	0.236073	1.04666
0.1019	0.154023	0.29724	0.356563		0.00120249	0.216489	0.246922	3.09986
0.252037	0.152786	0.314097	0.390994		0.0014031	0.195032	0.458343	1.51654
0.221914	0.114896	0.333488	0.394189		0.00153288	0.271959	0.249537	1.41677
0.11265	0.122013	0.588767	0.328285		0.00114152	0.298217	0.80714	2.42642
0.119534	0.121808	0.178165	0.416619		0.00124155	0.286868	0.148353	1.28466
0.116579	0.162124	0.374056	0.42171		0.0172215	0.202663	0.526994	1.27103
0.0822774	0.123538	0.285107	1.00334		0.00789933	0.30653	0.3397	0.943041
0.0804039	0.108686	0.315633	0.346925		0.0190763	0.245762	0.404055	2.032
0.0433891	0.116508	0.238388	0.360858		0.0108325	0.175867	0.23481	1.67927
0.0230355	0.109098	0.178881	0.350154		0.00762916	0.233012	0.153482	2.59991
0.0878294	0.291072	0.325533	0.397254		0.0155366	0.384897	0.42128	2.53385
0.0718197	0.105166	0.283974	0.374193		0.0693142	0.228766	0.312485	1.60475
0.0550987	0.170269	0.507398	0.353172		0.032616	0.216112	0.724123	1.77643
0.0557112	0.141726	0.226219	0.51999		0.0226109	0.1835	0.208373	1.57819
0.0464065	0.113641	0.250497	0.342537		0.0460578	0.254074	0.302736	2.38036
0.046137	0.146921	0.315228	0.336789		0.0497473	0.181982	0.459012	2.01328
0.0656991	0.146076	0.278099	0.365383		0.0521402	0.181889	0.389653	1.82437
0.0576697	0.125414	0.47731	0.404419		0.0777905	0.192005	0.687116	1.82203
0.0338776	0.177743	0.175438	0.41627		0.078861	0.225555	0.14926	1.57597
0.0523863	0.169821	0.189072	0.988743		0.107007	0.216254	0.151662	0.949965
0.0266551	0.264586	0.259658	0.362619		0.0472173	0.315858	0.276957	1.74713
0.0254841	0.176005	0.444801	0.9791		0.0625621	0.223518	0.646385	1.00584
0.100595	0.205715	0.183272	0.363536		0.14769	0.227429	0.159095	1.66722
0.183171	0.11931	0.306365	0.353196		0.226817	0.250504	0.376262	2.6919
0.0409434	0.110336	0.174088	0.432379		0.0572147	0.229815	0.182747	1.20865
0.0904358	0.106829	0.349043	0.380986		0.0871289	0.185645	0.508159	2.23548
0.0516286	0.165781	0.406473	0.383694		0.121129	0.17491	0.589347	2.29857
0.0279108	0.13868	0.349596	0.449189		0.0536334	0.18097	0.486386	1.90621
0.11561	0.645266	0.194329	0.377137		0.0822281	0.852892	0.159832	2.57595
0.0785099	0.124094	0.383521	0.390072		0.080609	0.274833	0.562706	2.51655
0.0948215	0.176964	0.242439	0.50812		0.06798	0.199106	0.245538	1.08314
0.0991265	0.116261	0.518665	0.390673		0.0419294	0.275705	0.539643	1.4957
0.0786389	0.473175	0.216072	0.48754		0.0631459	0.651753	0.1917	1.86787
0.042681	0.115093	0.29387	0.404047		0.0515644	0.213474	0.350234	2.32682
0.0762123	0.11402	0.193743	0.364004		0.0520071	0.270425	0.148993	3.73399
0.0204	0.169518	0.575123	0.48583		0.0454075	0.179846	0.797874	1.15829
0.0953864	0.119959	0.429216	0.321641		0.0636728	0.204297	0.618899	2.63492
0.0857998	0.116517	0.363949	0.383525		0.0772115	0.169277	0.512297	1.77204
0.0758146	0.138471	0.45043	0.390509		0.0654456	0.175351	0.649053	1.51703
0.168769	0.148447	0.233593	0.405579		0.255789	0.190109	0.225373	1.72437
0.0786408	0.130822	0.41645	0.323834		0.088997	0.170833	0.605663	2.37839
0.108932	0.11584	0.334652	0.343616		0.0748678	0.267991	0.490065	1.93958
0.0870202	0.116873	0.205913	0.420165		0.101358	0.255582	0.175745	1.56601
0.130081	0.136193	0.344664	0.428901		0.115135	0.247141	0.231599	2.0026
0.0448906	0.294567	0.195276	0.323026		0.0584355	0.346421	0.162514	2.95179
0.0729658	0.717562	0.234036	0.369569		0.0719069	0.905347	0.202425	1.8957
0.105496	0.140862	0.316935	0.350211		0.148813	0.179406	0.44984	1.78271
0.121966	0.342225	0.240465	0.38717		0.164083	0.463147	0.160056	1.76167
0.023967	0.128747	0.416313	0.99686		0.0390906	0.242241	0.603376	0.945156
0.075162	0.11923	0.440859	0.415557		0.0660984	0.285629	0.668345	3.05701
0.151498	0.116209	0.220023	0.366428		0.0862507	0.167309	0.289798	2.45376
0.046965	0.221915	0.167711	0.430282		0.0444946	0.264398	0.181278	3.22244
0.0740627	0.108689	0.183644	0.377504		0.114743	0.184293	0.150272	1.6672
0.110298	0.118638	0.312289	0.372601		0.0592324	0.201571	0.387512	1.88375
0.118011	0.238141	0.651266	0.352079		0.048268	0.313226	0.863576	2.00246
0.0510448	0.171221	0.421408	0.408503		0.107427	0.177894	0.655287	2.16789
0.0707457	0.109053	0.404144	0.378341		0.099383	0.223432	0.579507	1.86233
0.0317873	0.413476	0.169232	0.41094		0.0479027	0.548475	0.153751	1.34866
0.135655	0.114071	0.188602	0.42717		0.151489	0.274088	0.152459	1.25844
0.05123	0.264936	0.443039	0.35862		0.102205	0.350536	0.644331	2.06924
0.0185026	0.165627	0.248967	0.42821		0.034642	0.196263	0.263335	3.59589
0.0763299	0.116509	0.17233	0.990536		0.0727539	0.202062	0.157541	0.964509
0.223303	0.11381	0.298181	0.37882		0.329186	0.191086	0.368781	3.08595
0.0520171	0.109986	0.379835	0.385933		0.124897	0.244411	0.424659	1.55723
0.0146729	0.346231	0.304752	0.378981		0.0325255	0.462321	0.377587	1.58393
0.0451689	0.316418	0.491114	0.367785		0.0433587	0.39892	0.589198	1.82097
0.161389	0.128641	0.316899	1.00038		0.213551	0.172686	0.461199	0.943852
0.122002	0.118643	0.435363	0.399865		0.123106	0.208491	0.629712	1.62746
0.109754	0.114018	0.216252	0.393977		0.0902908	0.193552	0.176694	1.58158
0.0682131	0.416667	0.253642	0.998739		0.121003	0.574553	0.183128	0.944242
0.125509	0.407739	0.327165	0.364342		0.115138	0.52657	0.459178	2.10228
0.0251743	0.123767	0.413175	0.402303		0.0210467	0.210104	0.640857	3.04567
0.054599	0.116192	0.416977	0.341207		0.0480102	0.222521	0.637685	1.90799
0.11115	0.158109	0.258841	0.368407		0.11497	0.202106	0.279271	1.72128
0.23193	0.318348	0.344916	0.425415		0.350669	0.411941	0.469641	5.05909
0.064298	0.106287	0.337399	0.542313		0.0523965	0.234189	0.445728	1.18856
0.129861	0.113107	0.477371	0.415489		0.1107	0.261378	0.693208	2.60786
0.164034	0.155378	0.399567	0.625587		0.0840298	0.188212	0.584168	1.77279
0.0976871	0.126028	0.582583	0.354648		0.108662	0.277358	0.806947	1.86928
0.0264371	0.105605	0.454178	0.994757		0.0239424	0.201718	0.742571	0.946017
0.0113551	0.109569	0.175633	0.559137		0.0368564	0.180638	0.184163	2.04312
0.0966083	0.138365	0.22161	0.354023		0.0270547	0.180983	0.296045	1.78696
0.0667166	0.113676	0.518986	0.359937		0.136745	0.173663	0.513842	2.1591
0.0918522	0.169422	0.448193	0.400627		0.191327	0.20549	0.648037	2.78501
0.0998551	0.11979	0.187218	0.365205		0.123003	0.267536	0.151808	1.68789
0.0905539	0.142361	0.278551	0.369385		0.0710582	0.184326	0.320345	1.79879
0.025642	0.24945	0.329095	0.40159		0.0764486	0.30592	0.435896	1.83045
0.0973906	0.179687	0.25631	0.373864		0.0662591	0.230739	0.230875	2.6808
0.149005	0.157912	0.413006	0.391537		0.115161	0.395806	0.608	1.837
0.182863	0.637104	0.398127	0.384958		0.222804	0.833562	0.540044	1.49153
0.0543223	0.117263	0.307541	0.391205		0.112053	0.255257	0.257562	2.32248
0.134386	0.124717	0.300969	0.405916		0.19094	0.286532	0.184223	1.36377
0.113854	0.135835	0.276244	0.438233		0.112137	0.178107	0.32136	1.69814
0.101711	0.291061	0.181627	0.391605		0.0606795	0.391401	0.207573	1.43866
0.0284749	0.190919	0.404209	1.00822		0.081968	0.213395	0.582511	0.942914
0.249845	0.108431	0.457641	0.990552		0.00125471	0.191155	0.742258	0.94864
0.158389	0.106128	0.382528	0.370042		0.000977377	0.204567	0.467304	1.67399
0.234974	0.186464	0.238492	0.378716		0.001707	0.238345	0.165312	3.02083
0.137103	0.132497	0.373643	0.343804		0.00093145	0.19227	0.545775	2.0872
0.290699	0.226806	0.365102	0.385196		0.0016754	0.293475	0.525532	1.71535
0.207922	0.195986	0.270765	0.511879		0.00199437	0.249345	0.301386	1.68105
0.0739753	0.298625	0.504749	0.488856		0.0196754	0.380589	0.726839	1.76657
0.0409969	0.581297	0.328491	0.366547		0.00714545	0.763652	0.413312	3.5638
0.0690418	0.204836	0.570717	0.407973		0.0121705	0.229079	0.79073	1.7263
0.0305388	0.338741	0.308571	0.433939		0.0108884	0.462674	0.381527	1.2174
0.0736075	0.462012	0.24349	0.329397		0.0147615	0.6336	0.248066	2.83252
0.0518124	0.10935	0.485832	0.417536		0.0119943	0.244854	0.802849	1.33013
0.064453	0.425917	0.497939	0.322798		0.044453	0.589513	0.537355	2.56622
0.041453	0.14739	0.40929	0.390592		0.0399501	0.183451	0.595247	1.749
0.140499	0.122379	0.232749	0.438143		0.13398	0.176186	0.217774	4.54834
0.0686797	0.124308	0.317254	0.822178		0.0700505	0.294045	0.411047	1.1548
0.0649974	0.158046	0.326122	0.348448		0.0482105	0.18502	0.28664	2.02186
0.0273608	0.402159	0.367246	0.412141		0.0554052	0.536124	0.49762	1.32202
0.0510161	0.13223	0.341572	0.399565		0.0655086	0.168961	0.491455	1.45196
0.0291941	0.108074	0.181514	0.33116		0.0888301	0.243282	0.149745	2.59605
0.0415126	0.111947	0.384246	0.532152		0.0578176	0.250519	0.273672	1.53882
0.0392357	0.365051	0.177516	0.408275		0.0725295	0.49651	0.15028	2.75089
0.061706	0.332535	0.335984	0.422089		0.0762928	0.453185	0.285953	1.5088
0.0714914	0.114366	0.360097	0.3615		0.0966735	0.232515	0.419664	2.6312
0.0493472	0.229209	0.308293	0.371415		0.119288	0.280984	0.393538	1.6232
0.0603454	0.258091	0.303371	0.389203		0.112491	0.341708	0.440472	1.57487
0.0778451	0.122229	0.411704	0.388048		0.0558039	0.293077	0.580985	2.22535
0.0681414	0.277761	0.173348	0.356911		0.0684095	0.33835	0.161624	1.7406
0.0380026	0.21806	0.271722	0.463135		0.0502225	0.261882	0.307224	1.81644
0.0344036	0.207871	0.195195	0.699974		0.129413	0.268308	0.159585	0.9262
0.125903	0.146982	0.185103	0.389932		0.257733	0.285813	0.150895	1.44188
0.0396427	0.111553	0.244053	0.562853		0.0754292	0.264871	0.333237	0.950456
0.0613081	0.126891	0.468524	0.385361		0.0980249	0.183779	0.762004	1.47092
0.113033	0.112211	0.205113	0.523012		0.230892	0.229549	0.241254	1.53849
0.0552193	0.108234	0.299682	0.458637		0.0671939	0.2525	0.433045	1.90411
0.0295533	0.114559	0.332168	0.383867		0.0636667	0.258676	0.370358	1.96474
0.104499	0.229622	0.213816	0.597521		0.0814897	0.28263	0.189869	1.15927
0.0322269	0.262026	0.375985	0.384257		0.0698634	0.313386	0.548341	2.42995
0.136781	0.325664	0.433327	0.396731		0.366326	0.443889	0.670503	1.45525
0.0291327	0.155434	0.370834	0.343772		0.0309358	0.188689	0.538496	2.279
0.0927663	0.120254	0.421595	0.388202		0.0792602	0.289676	0.624815	1.78726
0.0803853	0.11418	0.24154	0.412334		0.179404	0.273166	0.24362	1.34019
0.023284	0.134389	0.207669	0.322927		0.0528225	0.182395	0.169939	2.97639
0.137582	0.216765	0.303733	0.3888		0.257827	0.278426	0.186108	1.63577
0.0195711	0.697607	0.236357	0.387342		0.0295682	0.901076	0.322252	1.59199
0.0646459	0.117147	0.257345	0.351755		0.136662	0.212487	0.28172	2.0211
0.100636	0.126626	0.266229	1.00912		0.127291	0.192512	0.300184	0.943142
0.0893021	0.118332	0.441809	0.350131		0.0693637	0.286726	0.586623	2.12007
0.11243	0.116015	0.288929	0.468843		0.076692	0.259362	0.33952	2.27849
0.0411557	0.167332	0.370564	0.361494		0.060493	0.189882	0.543615	2.21135
0.116907	0.222578	0.315429	0.387749		0.222124	0.289742	0.407419	1.81719
0.0331112	0.11905	0.399386	0.351049		0.0709339	0.255506	0.561144	2.03906
0.100124	0.121799	0.200317	0.388176		0.234222	0.288753	0.166822	1.59344
0.0424341	0.234527	0.219683	0.370091		0.0364186	0.284227	0.191591	2.23694
0.0509895	0.145518	0.540499	0.365497		0.079573	0.186542	0.760398	3.98049
0.0486666	0.507071	0.361907	0.378263		0.152169	0.691127	0.492145	2.3668
0.100466	0.110327	0.222485	0.424199		0.106455	0.208955	0.207409	1.76221
0.0812043	0.164264	0.406868	0.431294		0.17953	0.213039	0.58397	3.85064
0.0830755	0.121894	0.252461	0.372336		0.182096	0.303286	0.199563	1.73902
0.0212612	0.197523	0.221248	0.38892		0.0684194	0.229273	0.199893	1.45189
0.0511127	0.12058	0.320152	0.348446		0.0470662	0.290545	0.388001	2.61059
0.0330251	0.153434	0.515233	0.529267		0.0465721	0.195782	0.73741	1.81749
0.0742969	0.60269	0.385133	1.00857		0.0741032	0.805377	0.556688	0.942832
0.0921177	0.163363	0.18551	0.998499		0.166265	0.179637	0.147338	0.945626
0.0402789	0.192866	0.41885	0.428785		0.0254135	0.244799	0.652718	4.05221
0.11778	0.215657	0.407116	0.478784		0.241131	0.254178	0.623323	1.68447
0.0167557	0.105138	0.293293	0.333607		0.0238257	0.208292	0.172897	2.85006
0.0351604	0.125699	0.192786	0.365962		0.0426956	0.170214	0.149509	1.79547
0.126698	0.134491	0.61769	0.3396		0.133841	0.177143	0.829719	2.75681
0.060829	0.16629	0.359083	0.387856		0.0894896	0.183499	0.528492	2.11845
0.115513	0.125185	0.17441	0.998642		0.267389	0.19502	0.184844	0.944785
0.114533	0.111694	0.297118	0.466024		0.0931114	0.26508	0.349614	3.63542
0.109503	0.222743	0.457938	0.494139		0.0741166	0.253074	0.665471	2.91518
0.0339234	0.188398	0.246731	0.395233		0.0499274	0.2334	0.258777	4.29845
0.0997724	0.274463	0.201067	0.375151		0.159769	0.364863	0.255066	2.08623
0.13093	0.146292	0.473438	0.377822		0.2313	0.179062	0.649252	1.7006
0.0993208	0.404927	0.465298	0.359323		0.0606072	0.552391	0.672437	3.4919
0.183892	0.493036	0.400123	0.3777		0.0791567	0.679574	0.586959	1.94003
0.127171	0.105997	0.310553	0.91552		0.236432	0.227125	0.164179	1.02449
0.107087	0.122273	0.431	0.356229		0.0789708	0.17883	0.6673	2.29203
0.0701228	0.125251	0.215813	0.399509		0.0587751	0.238465	0.204853	1.46181
0.0520047	0.105837	0.471371	0.39316		0.0991551	0.196147	0.684168	1.53273
0.0571324	0.105462	0.207138	0.373353		0.0597901	0.227944	0.268634	2.68707
0.132242	0.113288	0.2263	0.382318		0.130148	0.263954	0.295466	1.52499
0.0643243	0.117249	0.712122	0.44217		0.0849837	0.260492	0.905935	4.72134
0.0744807	0.348706	0.516303	1.0052		0.0737777	0.472124	0.620052	0.943677
0.113026	0.110398	0.344118	0.344585		0.107674	0.181209	0.498553	1.87173
0.0792227	0.468091	0.272468	0.364181		0.0997844	0.613811	0.298556	1.7757
0.0683594	0.137892	0.431301	0.475424		0.10083	0.223114	0.683856	1.41063
0.0973416	0.117237	0.267802	0.348595		0.109506	0.246279	0.303046	2.04802
0.0873464	0.148794	0.203052	0.455258		0.0780519	0.204262	0.239233	1.2215
0.0339346	0.116928	0.411696	0.369405		0.102656	0.23515	0.6058	1.63972
0.0388307	0.113716	0.315829	0.608087		0.0399301	0.257902	0.398829	0.971354
0.0668305	0.105729	0.485248	0.43436		0.0468954	0.19941	0.699238	3.18052
0.0383855	0.387792	0.405637	0.368209		0.0737452	0.53897	0.602604	4.14474
0.0222352	0.114951	0.199385	0.394459		0.0233778	0.191727	0.163439	2.51141
0.272866	0.11782	0.311567	0.351125		0.00209259	0.21431	0.388407	1.81606
0.0713635	0.136819	0.308296	0.373458		0.00103492	0.198579	0.447749	1.73306
0.0874949	0.125027	0.271214	0.367344		0.00108875	0.17093	0.380961	1.63532
0.205735	0.224587	0.525378	0.360614		0.00135593	0.289832	0.740907	1.7048
0.390289	0.114597	0.382986	0.365829		0.00205366	0.249309	0.561815	1.84465
0.0914516	0.143009	0.186404	0.344432		0.00111524	0.184677	0.226539	2.46778
0.0755322	0.115236	0.25497	0.416439		0.00722889	0.278813	0.271793	1.30701
0.0841399	0.12226	0.273048	0.411387		0.00711137	0.261905	0.172955	3.2932
0.0968509	0.119697	0.387518	0.389265		0.00783817	0.182038	0.544379	1.94744
0.0410186	0.327946	0.453066	0.370759		0.00723338	0.446677	0.65266	2.34483
0.0907996	0.112902	0.321724	0.332169		0.00814647	0.223133	0.411723	2.92272
0.0213876	0.1151	0.262509	0.377972		0.00434085	0.2306	0.292572	1.79489
0.0216085	0.116137	0.399355	0.364813		0.0109183	0.246007	0.584558	1.7186
0.173225	0.548253	0.36958	0.405067		0.103158	0.719814	0.476528	2.67029
0.0452491	0.122911	0.323773	0.38166		0.0300952	0.244744	0.431714	1.91833
0.0207612	0.117111	0.198056	0.383443		0.0198253	0.277495	0.156167	2.53695
0.0270314	0.11873	0.407645	0.549321		0.0319493	0.236743	0.595308	1.56786
0.119805	0.108481	0.38402	0.351659		0.129609	0.228957	0.29229	3.86873
0.0856876	0.151989	0.495422	0.37138		0.143406	0.175435	0.716204	1.71318
0.020917	0.124926	0.346105	0.685413		0.0482478	0.237063	0.509295	1.05939
0.0348059	0.351443	0.265926	0.355704		0.0487807	0.474037	0.296044	2.18245
0.183718	0.147021	0.374651	0.39931		0.300468	0.188776	0.548527	1.82947
0.0470827	0.112287	0.284286	0.456887		0.0485785	0.172763	0.338334	2.44739
[truncated: 2,767 more rows]

## Sheet: Figure 4
Fig. 4 A						Fig. 4 B					Fig. 4 C						Fig. 4 D
Name	X	Y	Error			Case	Magnitude [m/s]	Direction [rad]			Name	X	Y	Error			Case	Magnitude [m/s]	Direction [rad]
M0	-181.3	-102.5	2			dir_239	8.66367	0.484517			RS	-1083	-2757	10000			TU01A	15.6	1.58825
M1	-52.4	-31	2.06789			dir_255	8.93423	0.276109			ASW85	-570	-615	4.44157			TU01B	14.37	1.48353
M2	-34.8	-21.1	1.61994			dir_270	10.2091	0.0011393			ASW50	-333	-359	5.55187			TU01C	13.4	1.37881
M3	3.2	0	1.84492			dir_90	7.4334	3.06939			ASW35	-221	-239	5.16339			TU01D	12.9	1.13446
M4	51.5	30.6	2.16738								ASW20	-126	-133	3.03266			TU03A	16.92	1.02974
M5	1.5	-48.9	3.17344								ASW10	-64	-70	2.16579			TU03B	15.49	1.01229
M6	-46.1	0.2	1.80246								ASW60	-413	-442	4.19757			TU05A	13.31	-0.15708
M7	-66.9	0	3.61326								HT	-2	8	4.05503			TU05B	11.1	-0.610865
M8	92	-0.1	6.01019								ANE10	71	75	2.42048			TU05C	10.72	-0.541052
M9	327.3	-38.4	2								ANE20	140	147	6.78387			TU07B	14.55	0.383972
											ANE40	278	280	9.22727			TU25	9.54	0.925025
											CP	305	-244	2.963			TU30A	11.18	2.32129
											AASW10	230	-341	2.14771			TU30B	16.16	2.61799
											AASW20	170	-417	10000
											AASW30	100	-484	3.65354
											AASW40	34	-563	10000
											AASW50	-31	-637	6.05431
Fig. 4 E						Fig. 4 F
Name	X	Y	Error
TNW01	32611.3	4623.17	2.84668			Case	Magnitude [m/s]	Direction [rad]
TNW03	32917.7	4860.89	1.50066			0509 13:32:30	8.19897	0.591982
TNW05	33203.5	5041.16	3.41841			0509 17:12:30	7.69616	0.743368
TNW06	33434.2	5224.15	2.28815			0509 avg_17:00-18:00	6.07136	0.488496
TNW07	33587.2	5351.36	1.70239			0512 19:47:30	3.48446	-0.2908
TNW09	33864.1	5587.77	2.61963			0512 avg_1:00-2:00	11.5069	1.18256
TNW10	33952.1	5628.1	1.35823			0512 avg_17:00-18:00	9.03436	-0.0710117
TNW11	34043	5696.25	1.37805			0516 12:42:30	2.9891	2.71244
TSE01	32960.9	3942.3	2.35262			0516 11:42:30	1.75288	1.89184
TSE02	33260.1	4138.28	2.22799			0516 avg_7:00-8:00	6.24223	-2.43508
TSE04	33394.2	4258.87	2.74475			0516 avg_20:00-21:00	6.49887	-1.36801
TSE06	33636.6	4487.36	2.84278			0518 14:37:30	7.9479	-1.21212
TSE07	33820.6	4487.36	3.02835			0518 avg_20:00-21:00	5.41298	-0.819133
TSE08	33977.7	4634.04	3.0169			0518 avg_22:00-23:00	6.76762	-1.29116
TSE09	34153	4844.78	3.73133			0520 12:22:30	6.87453	-3.03635
TSE10	34274.3	4922.95	3.81508			0520 avg_10:00-11:00	6.37532	-2.80305
TSE11	34334.3	4973.22	3.16567			0520 3:17:30	9.4227	-2.14784
TSE12	34448.1	5044.25	3.04703			0608 12:42:30	3.46698	1.59263
TSE13	34533.6	5112.01	1.43295			0608 avg_0:00-1:00	7.25943	-2.06487
RSW01	33730.5	3803.31	1.69274			0608 avg_14:00-15:00	6.49428	0.0787599
RSW02	33633.5	3901.2	1.45383
RSW03	33569.9	4006.84	1.63751
RSW04	33453.6	4169.17	1.68458
RSW05	33195.8	4548.3	1.8275
RSW06	33088	4686.07	2.1349
RSW07	32822.8	5000.93	1.50289
RSW08	32734.4	5141.9	2.57666
RNE01	34886.8	4772.73	1.43591
RNE02	34737.5	4877.19	1.41988
RNE03	34630.7	5025.52	1.40105
RNE06	34178.3	5565.25	1.65003
RNE07	33886.6	5852	2.52813
V01	34575.1	4503.58	4.05268
V03	34236	4696.84	3.53587
V04	33951.1	4978.78	3.3476
V05	33814.8	5122.55	2.80026
V06	33704.3	5238.11	2.63976
V07	33388.6	5457.11	2.18913

## Sheet: Figure 5
Fig. 4 D
Time [h]	Wind U [m/s]	Wind V [m/s]	Wind Magnitude [m/s]
0.0416667	-1.53208	-0.614716	1.66143
0.125	-1.82695	-0.736776	1.98292
0.208333	-2.41402	-0.887225	2.58127
0.291667	-2.371	-0.491357	2.42404
0.375	-2.26026	-0.451099	2.3066
0.458333	-2.02301	-0.3562	2.05971
0.541667	-1.32314	0.0619061	1.32849
0.625	-0.705029	0.144141	0.741933
0.708333	-1.12573	0.309412	1.17708
0.791667	-1.48426	0.79677	1.69613
0.875	-1.40073	1.02252	1.74628
0.958333	-1.7141	1.29325	2.16886
1.04167	-1.26692	1.09409	1.72777
1.125	-1.31295	1.9689	2.39583
1.20833	-0.902551	2.54289	2.70575
1.29167	-1.14869	2.88881	3.12296
1.375	-1.45007	2.80253	3.15893
1.45833	-1.63586	2.28245	2.81334
1.54167	-1.61519	2.57332	3.0567
1.625	-1.11408	2.3305	2.59185
1.70833	-0.250482	2.72016	2.75174
1.79167	-0.257702	2.26556	2.29835
1.875	-0.172106	2.55261	2.56684
1.95833	0.0897819	3.23523	3.24809
2.04167	0.967286	3.77752	3.93179
2.125	2.08467	4.45136	4.92304
2.20833	1.58911	4.59224	4.86761
2.29167	1.79415	4.72748	5.06195
2.375	2.47732	5.02228	5.60632
2.45833	2.65335	5.13974	5.78962
2.54167	2.99254	4.77939	5.65449
2.625	3.16262	4.41734	5.45981
2.70833	2.23158	4.52315	5.07589
2.79167	2.30139	4.4697	5.06744
2.875	2.43581	4.74481	5.3667
2.95833	2.00336	4.76867	5.19726
3.04167	2.37514	4.74168	5.32414
3.125	2.68212	5.34354	5.99336
3.20833	3.10366	6.20447	6.94754
3.29167	3.26996	6.06837	6.92045
3.375	2.45999	5.06494	5.64816
3.45833	1.96597	4.61958	5.03702
3.54167	1.74111	4.16565	4.52641
3.625	1.95976	3.96476	4.42763
3.70833	1.8506	3.41727	3.89096
3.79167	1.83846	3.33793	3.81422
3.875	1.52618	3.65039	3.9596
3.95833	2.24988	4.23285	4.80854
4.04167	1.5308	4.63237	4.89138
4.125	1.74796	5.58214	5.85544
4.20833	1.63913	5.28999	5.54592
4.29167	1.78729	4.42235	4.79058
4.375	2.28909	4.16642	4.77668
4.45833	2.75064	4.55244	5.3419
4.54167	2.88745	4.35971	5.24905
4.625	2.81383	4.56967	5.393
4.70833	3.25026	4.8651	5.86976
4.79167	3.55428	4.19127	5.51115
4.875	3.99842	4.01916	5.68148
4.95833	4.04842	4.52842	6.08134
5.04167	4.6279	4.87761	6.72945
5.125	4.98997	5.11598	7.1492
5.20833	5.09237	5.2927	7.35228
5.29167	5.10746	5.2277	7.31807
5.375	5.01091	5.59837	7.5226
5.45833	4.90997	5.74283	7.56568
5.54167	5.09441	5.70004	7.64935
5.625	4.88664	4.5591	6.69963
5.70833	5.42496	4.33907	6.9651
5.79167	6.33172	4.58363	7.81938
5.875	6.21959	3.73504	7.2746
5.95833	5.8858	2.56531	6.43709
6.04167	5.83671	2.07593	6.20877
6.125	5.25855	2.1999	5.71953
6.20833	4.86623	2.18476	5.35609
6.29167	4.35998	2.43911	5.01238
6.375	3.56167	1.22653	3.80912
6.45833	2.15162	1.13571	2.47465
6.54167	1.36195	0.948801	1.70976
6.625	1.69195	0.793122	1.89644
6.70833	1.46964	0.66999	1.63613
6.79167	1.09377	1.0823	1.54301
6.875	0.355614	1.2723	1.43415
6.95833	-0.370149	1.67999	1.72564
7.04167	0.0759234	2.04677	2.053
7.125	0.889764	1.68976	1.95949
7.20833	2.06939	2.69427	3.43499
7.29167	1.79383	2.50402	3.09499
7.375	0.980341	1.89816	2.16114
7.45833	0.485545	2.22239	2.29798
7.54167	0.665963	0.750117	1.231
7.625	1.23201	0.670422	1.46476
7.70833	0.94134	0.492142	1.07078
7.79167	-0.107888	-0.000311656	0.421317
7.875	-0.232083	0.506865	0.754616
7.95833	0.65701	1.25454	1.42826
8.04167	-0.337681	0.640407	0.790837
8.125	-0.334043	0.944162	1.0921
8.20833	0.61273	1.15692	1.36864
8.29167	1.77962	2.00748	2.69453
8.375	2.06646	2.30744	3.1351
8.45833	1.45117	2.04321	2.53073
8.54167	0.219067	1.55961	1.64275
8.625	-0.251635	1.55148	1.61573
8.70833	-0.370775	1.58031	1.75315
8.79167	-0.170263	1.58745	1.66495
8.875	-0.685893	1.70052	1.96652
8.95833	-0.121798	0.17688	0.790997
9.04167	-1.59413	-0.231816	1.71153
9.125	-1.49965	0.400852	1.65641
9.20833	-0.530443	0.900405	1.41481
9.29167	-1.00059	0.145563	1.23736
9.375	-0.794116	1.75306	2.01611
9.45833	-0.563129	1.84787	2.20595
9.54167	-0.291219	2.51951	2.56516
9.625	-0.0146365	3.45447	3.4991
9.70833	0.468573	4.74402	4.81183
9.79167	1.82349	4.15778	4.58458
9.875	2.79548	3.72534	4.69979
9.95833	3.4327	4.01272	5.36754
10.0417	3.68954	4.14959	5.68951
10.125	3.99753	4.79358	6.37117
10.2083	3.99576	4.93096	6.48196
10.2917	4.14713	5.97098	7.30263
10.375	4.09974	4.81325	6.37018
10.4583	4.4946	3.61868	5.84096
10.5417	3.54753	2.83365	4.65844
10.625	3.70403	4.08561	5.62371
10.7083	3.85135	5.50244	6.86544
10.7917	3.88556	5.51671	6.96106
10.875	3.97077	6.71254	7.91804
10.9583	4.11764	5.71023	7.27305
11.0417	5.77158	5.47924	8.12642
11.125	6.80339	6.88351	9.76478
11.2083	7.24012	6.35101	9.74807
11.2917	5.30745	7.51114	9.35383
11.375	7.81198	4.09422	8.98796
11.4583	7.30565	3.86513	8.3704
11.5417	8.71525	3.43275	9.50864
11.625	6.6427	5.64503	8.83058
11.7083	6.33474	3.8707	7.64549
11.7917	7.72387	2.82439	8.56107
11.875	5.6839	1.85692	6.4105
11.9583	5.21774	1.77166	5.77194
12.0417	5.10414	2.40506	5.8928
12.125	6.70667	4.05992	7.90247
12.2083	5.98538	4.31766	7.49424
12.2917	6.1788	3.34756	7.20301
12.375	7.123	3.72789	8.16328
12.4583	5.11349	3.45705	6.40285
12.5417	5.40432	2.57147	6.26865
12.625	5.47839	2.84606	6.46064
12.7083	4.30053	3.69421	6.10068
12.7917	4.67353	1.36456	5.20987
12.875	5.7874	4.54583	7.50838
12.9583	5.43037	3.63614	6.67687
13.0417	4.63868	3.11639	5.96555
13.125	4.15096	1.18485	4.79142
13.2083	4.62085	1.9497	5.26457
13.2917	4.44792	3.56414	6.09317
13.375	3.0217	3.40417	4.75509
13.4583	3.79131	3.70864	5.5739
13.5417	6.80381	4.57508	8.32148
13.625	5.12376	3.71892	6.62428
13.7083	5.2785	4.69676	7.19173
13.7917	5.75474	2.98366	6.66948
13.875	6.50881	3.43811	7.4634
13.9583	3.90899	4.00253	5.99489
14.0417	4.9969	2.46716	6.11934
14.125	5.39437	3.1813	6.77834
14.2083	6.07391	7.07694	9.39954
14.2917	4.82927	5.73891	7.69848
14.375	6.21367	5.58719	8.45664
14.4583	4.48666	5.36546	7.17323
14.5417	4.67218	3.76292	6.51609
14.625	4.51721	3.48409	5.92411
14.7083	5.76027	3.46312	7.12377
14.7917	1.63414	2.08195	3.68087
14.875	3.18446	2.57044	4.92502
14.9583	6.05024	3.96104	7.49125
15.0417	5.76394	4.27063	7.33419
15.125	5.74082	0.57396	6.28018
15.2083	4.61664	-0.501542	4.83334
15.2917	2.84642	2.07393	4.20345
15.375	5.54885	2.65514	6.34214
15.4583	6.88414	3.4858	7.88473
15.5417	5.24382	1.98941	5.83851
15.625	5.61176	3.80783	6.95377
15.7083	4.97001	2.9664	6.00371
15.7917	5.8248	3.52169	6.89225
15.875	4.68231	3.19837	5.92583
15.9583	5.08965	2.9297	6.11245
16.0417	5.79105	2.87715	6.69547
16.125	4.25555	4.23326	6.15481
16.2083	3.81667	0.751821	4.43131
16.2917	5.25155	4.07168	6.94327
16.375	2.68331	3.24966	4.91594
16.4583	3.74061	4.91048	6.34509
16.5417	4.54409	3.3126	5.98237
16.625	3.961	3.88344	5.94942
16.7083	5.12445	5.61664	7.81988
16.7917	4.05175	3.26652	5.52816
16.875	4.18842	2.90946	5.55706
16.9583	3.97835	4.43049	6.21212
17.0417	4.49492	2.37732	5.54856
17.125	3.75283	2.45759	5.18997
17.2083	5.66586	5.20854	8.10902
17.2917	7.99921	4.7463	9.72506
17.375	5.90592	3.27702	7.23545
17.4583	6.14048	3.12413	7.1402
17.5417	5.07155	3.10322	6.21949
17.625	6.072	2.47162	6.80372
17.7083	6.57906	3.20884	7.40709
17.7917	4.60377	1.87495	5.34735
17.875	4.4577	0.560109	4.71444
17.9583	3.59174	1.7817	4.1947
18.0417	3.64805	2.25037	4.44968
18.125	3.46724	3.17176	4.76328
18.2083	4.21076	3.00187	5.26834
18.2917	3.16001	2.47632	4.09682
18.375	4.65356	3.55865	5.91903
18.4583	4.86736	4.18395	6.50449
18.5417	3.05461	3.84785	5.04813
18.625	4.72349	3.63655	6.03213
18.7083	3.69625	4.22374	5.72312
18.7917	5.25636	5.4535	7.66193
18.875	6.03171	5.13284	8.32682
18.9583	4.92169	5.85942	7.79929
19.0417	4.74142	4.23259	6.51789
19.125	4.89996	5.90477	7.80316
19.2083	5.07966	6.23576	8.28026
19.2917	5.90261	5.35186	8.24098
19.375	6.12178	6.43966	9.03228
19.4583	6.27134	5.45412	8.42578
19.5417	5.68739	5.56122	8.03729
19.625	5.50241	4.83861	7.4934
19.7083	4.5702	3.9289	6.21002
19.7917	6.11341	4.96861	8.00383
19.875	6.52893	5.09357	8.41596
19.9583	6.34906	4.37936	7.86071
20.0417	6.31563	4.58889	7.94811
20.125	5.10081	4.30813	6.83258
20.2083	4.91669	4.58725	6.99681
20.2917	5.43795	3.54408	6.78347
20.375	5.04433	3.1274	6.23613
20.4583	5.43977	2.42868	6.24665
20.5417	3.66128	1.90797	4.4419
20.625	4.38782	2.25493	5.14967
20.7083	5.72309	2.58576	6.56879
20.7917	5.44992	2.29516	6.17471
20.875	5.165	1.93176	5.69361
20.9583	4.4604	1.65935	5.0612
21.0417	6.60801	3.28362	7.51471
21.125	5.97375	2.04058	6.56859
21.2083	5.5951	4.08063	6.98951
21.2917	4.89017	3.57818	6.15322
21.375	5.09691	2.95573	6.21156
21.4583	3.82919	3.28308	5.34869
21.5417	4.87744	3.36056	6.05405
21.625	5.17001	3.98268	6.64583
21.7083	4.86606	4.08068	6.45735
21.7917	4.69119	3.1839	5.8007
21.875	5.1467	5.33752	7.54355
21.9583	5.00313	4.34863	6.71777
22.0417	5.40079	5.20533	7.5654
22.125	4.24121	5.03005	6.65084
22.2083	4.19429	4.68368	6.4258
22.2917	4.25722	4.76301	6.51576
22.375	3.92932	4.71272	6.38
22.4583	3.21916	4.9147	6.10516
22.5417	3.95419	4.93011	6.55501
22.625	4.33717	4.62279	6.49686
22.7083	3.29895	4.59004	5.78247
22.7917	3.89407	4.87852	6.35051
22.875	3.58215	5.17293	6.47747
22.9583	3.99501	4.05019	5.89751
23.0417	2.91623	3.59234	5.05048
23.125	3.90232	3.32499	5.28871
23.2083	3.95704	3.12775	5.21583
23.2917	3.67308	3.68603	5.33557
23.375	3.93504	2.97483	5.26992
23.4583	4.25633	3.92863	5.95612
23.5417	4.69536	4.90461	7.0024
23.625	4.24323	3.64077	5.97199
23.7083	3.89147	3.45982	5.36092
23.7917	4.0847	3.48578	5.64548
23.875	4.61932	5.14014	7.02735
23.9583	4.51874	3.86048	6.04995

## Sheet: Supplementary Figure 2
Sup. Fig. 2 A													Sup. Fig. 2 B
Wind Measurements						Cosmo Data							Data of the Cosmo Corners
Time [s]	Height [m]	Magnitude [m/s]	Direction [deg]			Height [m]	Magnitude [m/s]	Direction [deg]					x [m]	y [m]	z [m]	u [m/s]	v [m/s]	w [m/s]
0	437.76	0.066633	262.058			432.341	0	180					-839.87	-545.388	1614.59	6.49944	1.34436	0.526463
1.00996	437.602	0.0370038	200.208			443.92	5.59928	126.659					-839.87	-545.388	1512.63	6.83145	1.40945	0.47318
2.02998	437.518	0.00659668	214.933			455.499	7.11908	126.229					-839.87	-545.388	1416.45	7.12016	1.5833	0.36412
3.03999	437.537	0.0117309	264.204			467.078	8.15699	125.958					-839.87	-545.388	1325.82	7.36556	2.24937	0.22584
4.05998	437.659	0.0416331	330.48			478.657	8.78679	126.202					-839.87	-545.388	1240.52	7.52185	3.50105	0.0733404
5.06995	437.813	0.0486403	345.556			490.236	9.35031	126.548					-839.87	-545.388	1160.34	7.52185	4.98239	-0.0700445
6.08993	438.15	0.0969892	304.094			501.815	9.7532	127.174					-839.87	-545.388	1085.07	7.2694	6.64663	-0.22276
7.09992	438.339	0.128458	309.841			513.394	10.0941	127.905					-839.87	-545.388	1014.48	6.71484	8.33033	-0.379007
8.11994	438.343	0.0880327	303.166			524.973	10.3464	128.811					-839.87	-545.388	948.385	5.93248	9.9346	-0.541848
9.12995	438.291	0.0937451	265.896			536.552	10.5568	129.809					-839.87	-545.388	886.558	5.06322	11.3821	-0.704156
10.15	438.244	0.0801988	266.62			548.131	10.7205	130.922					-839.87	-545.388	828.801	4.24308	12.6546	-0.848585
11.1599	438.124	0.0855083	252.082			559.71	10.8537	132.058					-839.87	-545.388	774.907	3.50241	13.6926	-0.961861
12.18	437.906	0.078703	226.93			571.289	10.9487	133.239					-839.87	-545.388	724.663	2.85811	14.415	-1.03779
13.19	437.715	0.481207	49.8341			582.868	11.0345	134.452					-839.87	-545.388	677.873	2.314	14.8671	-1.07722
14.21	437.707	0.737071	66.0751			594.447	11.0977	135.756					-839.87	-545.388	634.333	1.97127	15.0821	-1.08441
15.22	437.734	0.761308	50.1219			606.025	11.1637	137.046					-839.87	-545.388	593.833	1.69275	14.9984	-1.05768
16.24	437.755	0.679015	50.8753			617.604	11.2085	138.347					-839.87	-545.388	556.165	1.334	14.6989	-1.01757
17.2499	437.861	0.707872	37.351			629.183	11.2589	139.638					-839.87	-545.388	521.13	0.752969	14.2926	-0.983254
18.27	437.8	0.564859	34.2325			640.762	11.3026	140.857					-839.87	-545.388	488.525	-0.0944785	13.9094	-0.96642
19.28	437.638	0.361094	346.035			652.341	11.3465	142.043					-839.87	-545.388	458.141	-1.45482	13.7172	-0.983338
20.3	437.635	0.181328	329.877			663.92	11.3937	143.19					-839.87	-545.388	429.772	-2.77814	13.6804	-1.03885
21.3199	437.64	0.118568	89.3321			675.499	11.4384	144.203					-839.87	-545.388	403.214	-3.59091	13.6352	-1.09133
22.33	437.482	0.242054	60.6521			687.078	11.4867	145.208					-839.87	-545.388	378.268	-4.14498	13.5457	-1.11321
23.35	437.464	0.527115	192.434			698.657	11.5321	146.102					-839.87	-545.388	354.73	-4.75922	13.3617	-1.11762
24.3599	437.451	0.266588	283.066			710.236	11.5728	146.876					-839.87	-545.388	332.392	-5.27295	13.0934	-1.11945
25.38	437.663	0.632954	47.328			721.815	11.6155	147.644					-839.87	-545.388	311.053	-5.78755	12.5869	-1.12401
26.3899	437.384	2.16402	328.519			733.394	11.6586	148.32					-839.87	-545.388	290.511	-5.99496	11.8853	-1.12812
27.41	437.468	2.85719	310.111			744.973	11.7017	148.922					-839.87	-545.388	270.572	-5.79569	11.1379	-1.11288
28.42	437.625	3.1484	350.758			756.552	11.746	149.519					-839.87	-545.388	251.026	-5.35029	10.2259	-1.06016
29.44	437.486	2.01261	2.37415			768.131	11.7848	150.057					-839.87	-545.388	231.665	-4.60242	8.913	-0.95953
30.4499	437.43	1.63304	21.4437			779.71	11.8144	150.511					-839.87	-545.388	212.249	-3.24217	6.56624	-0.773921
31.47	437.684	2.23797	25.9055			791.289	11.8447	150.962					275.801	-508.944	1703.02	6.04704	0.95909	0.291843
32.48	437.855	1.82433	19.613			802.868	11.8758	151.411					275.801	-508.944	1603.55	6.29833	1.07747	0.273717
33.4999	438.122	1.5633	3.09898			814.447	11.9139	151.817					275.801	-508.944	1509.72	6.59236	1.46135	0.216903
34.5099	438.3	1.99036	353.261			826.025	11.9525	152.22					275.801	-508.944	1421.3	6.86095	2.13508	0.117685
35.5301	438.273	1.61461	28.732			837.604	11.9918	152.62					275.801	-508.944	1338.08	7.10477	3.21824	-0.00673771
36.5399	438.158	1.75068	21.2765			849.183	12.0249	153.006					275.801	-508.944	1259.83	7.20917	4.45812	-0.147193
37.5599	438.037	1.52011	10.4989			860.762	12.0452	153.365					275.801	-508.944	1186.35	7.06266	5.82041	-0.314801
38.57	437.935	1.47709	48.7137			872.341	12.0659	153.722					275.801	-508.944	1117.43	6.63697	7.26218	-0.511087
39.59	437.845	1.76331	18.5544			883.92	12.0871	154.079					275.801	-508.944	1052.87	6.02267	8.73411	-0.732766
40.6	437.767	1.46283	28.4536			895.499	12.1089	154.45					275.801	-508.944	992.456	5.2563	10.1186	-0.960992
41.62	437.721	1.42078	32.6925			907.078	12.1316	154.849					275.801	-508.944	935.993	4.5139	11.3417	-1.17378
42.63	437.565	1.40861	10.4281			918.657	12.1548	155.246					275.801	-508.944	883.279	3.77955	12.3052	-1.35126
43.65	437.399	1.56892	351.543			930.236	12.1786	155.642					275.801	-508.944	834.111	3.12628	13.0467	-1.49165
44.6599	437.326	1.97073	328.726			941.815	12.2022	156.032					275.801	-508.944	788.297	2.54096	13.6036	-1.59749
45.68	437.275	2.36458	329.562			953.394	12.2141	156.361					275.801	-508.944	745.64	2.13409	13.8601	-1.66302
46.69	437.276	1.31925	338.017			964.973	12.2264	156.69					275.801	-508.944	705.938	1.81304	13.8954	-1.69757
47.7099	437.233	1.75655	326.71			976.552	12.2391	157.018					275.801	-508.944	668.99	1.49824	13.8277	-1.71874
48.72	437.128	1.35307	351.159			988.131	12.2522	157.346					275.801	-508.944	634.602	1.02427	13.7329	-1.74375
49.74	437.254	2.04997	328.692			999.71	12.2579	157.7					275.801	-508.944	602.579	0.452721	13.6401	-1.77111
50.7499	437.467	2.0169	302.536			1011.29	12.2536	158.091					275.801	-508.944	572.717	-0.614567	13.5898	-1.81513
51.7699	437.605	2.64418	321.075			1022.87	12.2498	158.482					275.801	-508.944	544.817	-1.79918	13.6992	-1.87723
52.78	437.595	2.85643	336.14			1034.45	12.2466	158.874					275.801	-508.944	518.679	-2.7976	13.7462	-1.93142
53.7999	437.609	1.97237	336.711			1046.03	12.2439	159.266					275.801	-508.944	494.111	-3.37488	13.7301	-1.95988
54.8099	437.669	0.658564	355.762			1057.6	12.246	159.545					275.801	-508.944	470.912	-4.02055	13.6718	-1.96919
55.83	439.969	2.32829	54.4609			1069.18	12.2541	159.662					275.801	-508.944	448.879	-4.73001	13.5707	-1.99274
56.84	441.121	2.89855	17.4506			1080.76	12.2623	159.779					275.801	-508.944	427.814	-5.6002	13.327	-2.03417
57.8599	445.004	4.27292	9.10206			1092.34	12.2705	159.896					275.801	-508.944	407.518	-6.70597	12.7233	-2.11079
58.8799	449.081	2.74601	16.2287			1103.92	12.2788	160.012					275.801	-508.944	387.797	-6.884	11.8377	-2.14803
59.8999	451.462	1.85047	21.984			1115.5	12.2872	160.129					275.801	-508.944	368.444	-6.38431	10.9983	-2.05308
60.91	454.52	2.95243	359.794			1127.08	12.2974	160.153					275.801	-508.944	349.246	-5.57922	9.81275	-1.85943
61.93	458.589	4.47744	322.25			1138.66	12.3077	160.177					275.801	-508.944	329.951	-4.03874	7.52587	-1.53173
62.94	463.558	5.42	328.977			1150.24	12.3179	160.2					-876.286	565.684	1627.05	6.56431	2.0023	0.346775
63.96	465.392	4.63174	326.558			1161.81	12.3282	160.224					-876.286	565.684	1526.32	7.0638	1.24148	0.554479
64.9699	466.307	4.23789	342.393										-876.286	565.684	1431.3	7.57438	0.680196	0.665633
65.99	469.084	4.03274	334.7										-876.286	565.684	1341.79	8.01232	1.28064	0.717051
66.9999	472.407	5.07669	338.836										-876.286	565.684	1257.54	8.27071	2.84953	0.774512
68.02	476.359	5.6823	348.831										-876.286	565.684	1178.35	8.10123	4.30213	0.824731
69.04	480.844	5.82291	353.847										-876.286	565.684	1104	7.7995	5.81855	0.839252
70.0499	485.061	6.24628	350.402										-876.286	565.684	1034.28	7.29204	7.48887	0.815329
71.0699	489.301	6.84786	351.111										-876.286	565.684	968.976	6.62406	9.20299	0.782615
72.0799	493.699	6.52956	350.74										-876.286	565.684	907.885	5.85895	10.7871	0.757026
73.1	497.807	6.79812	336.762										-876.286	565.684	850.807	5.06837	12.1309	0.731249
74.1101	501.18	6.24108	335.636										-876.286	565.684	797.533	4.30239	13.1928	0.695854
75.13	503.905	5.93441	346.959										-876.286	565.684	747.857	3.60217	13.9881	0.648974
76.15	506.142	5.01973	346.119										-876.286	565.684	701.583	2.97469	14.5486	0.601
77.1599	508.632	4.97038	350.493										-876.286	565.684	658.511	2.5194	14.9223	0.559145
78.1799	511.279	4.09694	356.535										-876.286	565.684	618.435	2.17666	15.0271	0.534847
79.1899	514.087	4.43128	6.03837										-876.286	565.684	581.15	1.79979	14.8757	0.524913
80.21	516.848	3.8977	1.93722										-876.286	565.684	546.46	1.25313	14.5457	0.522118
81.22	519.807	3.53665	348.74										-876.286	565.684	514.166	0.406143	14.1933	0.518931
82.24	522.748	3.43139	7.66193										-876.286	565.684	484.061	-0.469617	13.9926	0.518127
83.26	525.576	3.73097	5.40353										-876.286	565.684	455.943	-2.20254	14.0359	0.5029
84.28	528.331	5.6087	16.6767										-876.286	565.684	429.61	-3.01136	14.0752	0.485814
85.29	530.737	6.14158	26.8893										-876.286	565.684	404.867	-3.431	14.0939	0.490555
86.31	533.301	6.56359	12.6747										-876.286	565.684	381.511	-3.84117	14.0584	0.502981
87.32	535.461	6.96896	7.60582										-876.286	565.684	359.337	-4.22324	13.9471	0.515803
88.35	537.52	6.48289	9.65164										-876.286	565.684	338.145	-4.60203	13.6401	0.523691
89.36	540.187	6.59258	8.39273										-876.286	565.684	317.736	-4.86904	13.0856	0.524954
90.3801	543.094	7.35329	4.7369										-876.286	565.684	297.914	-4.86925	12.41	0.525307
91.39	545.476	7.63419	352.108										-876.286	565.684	278.472	-4.62963	11.538	0.527484
92.4099	547.315	6.49233	346.295										-876.286	565.684	259.199	-4.08381	10.3052	0.527042
93.42	549.507	5.42055	355.204										-876.286	565.684	239.848	-2.75866	7.72296	0.507085
94.4399	551.832	5.45505	356.633										239.46	602.135	1690.74	6.70029	1.21806	1.21299
95.4599	554.267	5.24671	356.092										239.46	602.135	1591.56	7.14048	1.1506	1.20536
96.4799	557.163	5.06599	343.601										239.46	602.135	1498.02	7.47703	1.47414	1.14537
97.4899	560.164	5.36651	349.616										239.46	602.135	1409.89	7.60259	2.29102	1.04933
98.51	562.817	4.18418	340.634										239.46	602.135	1326.93	7.56615	3.42959	0.944678
99.53	565.481	4.00229	344.791										239.46	602.135	1248.94	7.42188	4.46998	0.832299
100.54	567.815	3.84418	341.698										239.46	602.135	1175.71	7.23259	5.61473	0.71474
101.56	570.23	3.77969	345.493										239.46	602.135	1107.02	6.89388	6.84747	0.590231
102.57	573.302	2.87529	345.569										239.46	602.135	1042.67	6.41634	8.14197	0.467673
103.59	576.468	2.50541	3.9276										239.46	602.135	982.453	5.81878	9.41838	0.353461
104.6	579.149	2.23448	26.8381										239.46	602.135	926.174	5.18595	10.6595	0.248095
105.62	582.043	2.51612	48.8696										239.46	602.135	873.63	4.53222	11.7674	0.154594
106.64	585.018	3.34082	33.7905										239.46	602.135	824.618	3.94102	12.6818	0.075244
107.65	587.643	3.84055	21.5319										239.46	602.135	778.947	3.36276	13.46	0.00773811
108.67	590.22	5.10398	18.846										239.46	602.135	736.42	2.89457	14.0266	-0.0458355
109.68	592.945	5.88635	28.4047										239.46	602.135	696.836	2.50478	14.3186	-0.0864906
110.7	596.503	4.84645	21.2035										239.46	602.135	659.995	2.144	14.3727	-0.118886
111.71	600.322	5.88245	15.0387										239.46	602.135	625.703	1.68728	14.2977	-0.151711
112.73	604.429	5.13799	355.87										239.46	602.135	593.767	1.1394	14.1917	-0.192494
113.75	608.698	5.74104	352.659										239.46	602.135	563.984	0.581786	14.1215	-0.231385
114.76	612.09	5.40115	344.921										239.46	602.135	536.155	-0.530811	14.2462	-0.28836
115.78	615.147	5.47954	341.343										239.46	602.135	510.08	-1.33902	14.4254	-0.327907
116.8	618.372	4.50456	330.558										239.46	602.135	485.569	-1.91873	14.5553	-0.346603
117.81	621.473	4.02231	326.688										239.46	602.135	462.422	-2.46029	14.6388	-0.358347
118.83	624.289	2.08907	318.994										239.46	602.135	440.436	-3.04652	14.7034	-0.371648
119.84	626.972	1.84456	295.925										239.46	602.135	419.412	-3.68398	14.7072	-0.388662
120.86	630.107	2.62777	325.085										239.46	602.135	399.154	-4.40001	14.4236	-0.406687
121.88	633.48	2.26479	330.376										239.46	602.135	379.467	-4.97901	13.7168	-0.415123
122.89	637.127	1.83917	326.368										239.46	602.135	360.143	-5.19387	12.8543	-0.403913
123.91	640.46	0.982763	297.21										239.46	602.135	340.97	-4.89004	11.4763	-0.361874
124.92	643.451	1.12882	277.336										239.46	602.135	321.694	-3.50333	8.55493	-0.253657
125.94	647.331	0.669627	278.277
126.96	652.016	0.84195	318.833
127.97	655.899	0.396591	160.207
128.99	658.883	1.15541	148.86
130	661.925	1.77117	137.554
131.02	664.864	1.63099	90.3223
132.03	667.853	2.29464	76.1997
133.05	670.883	2.09394	69.5034
134.07	673.807	2.55082	53.4602
135.09	676.708	3.23848	56.9376
136.1	679.835	2.93702	34.8945
137.12	682.715	1.62992	358.399
138.13	686.402	1.15822	319.635
139.15	690.747	0.151625	221.416
140.17	694.648	1.01124	87.0154
141.18	699.004	1.80057	194.798
142.2	702.627	2.18717	182.307
143.21	705.995	2.50832	165.169
144.23	709.388	2.62469	178.901
145.25	712.348	3.61438	166.517
146.26	714.658	5.01458	162.083
147.28	716.68	5.64272	168.476
148.29	718.998	5.09232	158.067
149.31	721.507	4.38643	155.193
150.32	723.959	4.86657	145.799
151.34	727.441	4.45418	146.474
152.35	729.952	4.39045	137.084
153.37	731.983	3.84609	133.143
154.39	733.701	2.1653	148.615
155.4	735.279	2.49373	123.902
156.42	736.542	2.17212	119.725
157.43	737.463	2.53917	120.8
158.45	738.446	3.33942	134.472
159.47	739.08	2.86303	164.329
160.48	738.808	2.46523	146.462
161.5	739.022	2.36799	165.472
162.51	739.71	2.05401	90.2669
163.53	740.537	2.0532	109.869
164.54	740.937	2.37779	135.461
165.56	741.556	2.97949	128.869
166.57	741.738	3.09876	118.607
167.59	742.214	3.96977	117.995
168.6	741.919	3.53055	124.671
169.62	741.832	3.65526	141.718
170.63	741.391	3.15656	161.318
171.65	741.004	3.40274	150.089
172.66	740.765	4.32409	136.758
173.67	739.464	3.52286	176.062
174.69	738.028	4.33631	175.057
175.71	737.087	3.83324	173.065
176.72	735.792	2.7267	178.203
177.74	734.154	2.6034	180.018
178.76	732.101	2.35276	163.303
179.78	729.377	2.83205	139.686
180.79	725.35	4.23542	151.973
181.81	721.58	4.82132	157.37
182.82	720.844	4.11753	140.924
183.84	720.776	4.37359	163.205
184.86	720.845	2.71282	161.851
185.87	720.272	3.91972	173.942
186.89	718.683	3.54198	145.234
187.9	717.318	3.18279	146.177
188.92	716.661	3.58451	150.075
189.93	715.62	4.98367	139.473
190.95	714.56	4.34172	137.857
191.96	713.827	4.10047	142.739
192.98	713.377	4.00244	143.898
194	712.65	4.00101	158.184
195.01	711.68	3.5212	155.776
196.03	710.875	3.06793	162.629
197.04	710.571	2.68273	161.739
198.06	710.424	2.60092	178.48
199.07	709.902	1.87397	169.363
200.09	708.951	1.30804	172.903
201.11	707.976	1.71461	160.379
202.12	707.375	1.46018	183.779
203.14	706.834	1.52692	171.977
204.15	706.499	2.91111	199.911
205.17	706.251	2.10497	161.295
206.19	705.458	1.50866	176.97
207.2	704.656	1.32585	233.605
208.22	703.962	1.13679	218.115
209.24	703.192	0.603775	281.421
210.25	702.627	0.276448	77.8598
211.27	702.282	0.975552	96.1016
212.28	702.635	0.744239	121.87
213.3	703.318	1.65782	132.033
214.31	703.721	0.921152	132.1
215.33	703.554	0.949803	136.256
216.35	702.817	2.14421	125.677
217.36	702.301	1.99446	141.973
218.38	702.057	2.04536	143.845
219.4	701.599	1.84321	148.578
220.42	701.603	2.16874	153.302
221.43	701.933	2.46432	154.236
222.45	701.582	2.10045	178.651
223.46	700.128	3.40498	162.134
224.48	698.712	4.43912	166.752
225.49	697.214	3.08514	158.312
226.51	695.98	3.79231	151.495
227.52	694.396	3.74822	173.809
228.54	692.877	4.57251	175.238
229.55	691.59	4.91283	181.161
230.57	690.318	3.86268	185.945
231.58	689.615	3.35172	171.634
232.6	688.787	2.44817	171.599
233.61	687.694	1.92555	170.909
234.63	686.551	1.48024	149.965
235.64	685.021	1.18614	159.766
236.66	684.025	1.28027	188.303
237.68	683.373	0.630641	208.821
238.69	682.924	0.683358	209.639
239.71	682.587	0.118055	172.427
240.72	682.263	0.0351157	61.503
241.74	681.982	0.620157	259.974
242.76	681.987	1.01991	254.719
243.77	682.004	1.61949	288.405
244.79	682.075	1.10027	280.852
245.81	682.8	0.460173	295.069
246.83	684.431	1.16747	216.79
247.85	686.665	0.654831	226.779
248.86	688.496	0.777213	222.689
249.88	690.002	0.492984	81.4248
250.9	690.771	2.56108	110.873
251.91	689.499	2.35198	162.613
252.93	690.241	1.13894	125.022
253.95	693.005	2.33029	120.991
254.96	694.455	2.95483	199.609
255.98	694.02	3.2748	178.247
256.99	693.472	3.07845	207.339
258.01	694.645	2.93143	183.213
259.02	695.908	4.10297	173.996
260.05	697.026	3.64052	186.479
261.06	698.621	3.01159	187.686
262.08	700.756	2.53663	185.008
263.09	703.053	1.64332	175.56
264.11	704.93	2.92591	186.879
265.12	706.713	2.10898	146.633
266.14	708.463	2.48694	121.56
267.15	709.468	1.37439	164.387
268.17	709.84	1.7254	153.333
269.18	710.096	1.95854	145.975
270.2	710.615	2.01746	127.234
271.21	710.734	1.94288	123.627
272.23	711.042	2.84301	136.747
273.24	711.483	3.14772	126.339
274.26	711.867	2.49592	126.621
275.28	712.39	2.09461	133.441
276.29	712.953	2.27851	141.977
277.31	713.542	1.3466	147.486
278.33	714.308	2.39738	148.307
279.34	714.35	2.53393	127.42
280.36	713.488	3.26353	131.774
281.37	712.715	3.2549	145.748
282.39	713.076	3.90444	146.625
283.4	713.203	4.50158	142.522
284.42	712.555	4.84409	146.926
285.43	712.021	5.0414	143.464
286.45	712.198	5.72447	142.127
287.46	712.305	5.6841	149.035
288.48	712.625	4.56776	154.417
289.49	713.398	3.91163	164.994
290.51	713.426	3.61039	171.222
291.52	712.802	2.64446	172.883
292.54	712.017	2.98405	169.805
293.56	711.225	2.52518	161.33
294.57	710.644	2.82928	173.393
295.59	710.268	3.02413	189.297
296.61	709.634	2.40423	176.433
297.63	706.575	2.14783	167.954
298.64	702.735	1.36261	165.273
299.66	698.754	0.714235	156.795
300.67	694.872	0.73121	236.787
301.69	691.713	0.208896	353.757
302.7	691.012	0.850531	103.711
303.72	691.415	3.12271	96.6403
304.74	691.536	1.52833	112.5
305.75	692.031	0.806511	64.6029
306.77	686.841	0.405871	18.6168
307.78	675.855	1.49142	260.678
308.8	671.654	1.9631	270.667
309.81	677.705	0.991871	170.13
310.83	677.632	0.554031	244.615
311.84	664.818	1.6124	253.705
312.86	651.242	0.466185	359.741
313.88	655.745	2.70549	15.1357
314.89	654.433	1.64557	27.4689
315.91	645.685	0.959801	305.58
316.92	641.226	3.93092	300.862
317.94	635.443	2.20154	267.588
318.95	625.337	1.26125	110.117
319.97	622.058	3.82734	352.749
320.98	617.119	4.23077	326.773
322	607.872	5.67427	304.147
323.02	602.485	3.41142	296.893
324.04	605.767	1.50775	309.896
325.05	607.027	3.23664	349.752
326.07	600.512	4.57645	347.523
327.08	590.971	4.99202	320.613
328.1	582.878	4.38177	306.981
329.11	584.368	3.71609	310.082
330.13	589.925	2.32846	324.236
331.14	589.003	2.91696	350.992
332.16	581.048	4.83882	339.685
333.17	571.095	4.51212	320.348
334.19	565.858	5.14714	304.667
335.2	571.783	3.76826	311.002
336.22	578.362	3.78977	317.697
337.24	579.915	2.41425	327.463
338.25	579.173	3.00574	318.808
339.27	578.315	2.36187	317.449
340.28	577.428	2.98268	310.981
341.3	576.947	2.71475	314.157
342.31	576.438	2.6476	306.94
343.33	576.022	2.40013	324.932
344.34	575.782	2.70139	324.618
345.36	575.447	2.77872	311.739
346.37	575.254	2.65459	330.408
347.39	575.043	2.58959	332.864
348.41	574.537	2.36274	336.277
349.42	573.82	2.41422	330.538
350.44	573.459	3.01675	350.533
351.46	573.531	3.35313	352.314
352.47	573.67	2.75133	350.658
353.49	572.519	3.0696	357.638
354.5	571.306	3.20258	338.201
355.52	570.41	3.21425	335.225
356.53	569.317	2.84829	330.512
357.55	568.096	2.77128	344.498
358.56	566.784	2.06403	342.124
359.58	565.461	1.73397	341.394
360.59	564.223	2.21684	342.684
361.61	563.397	2.8928	336.254
362.62	562.066	2.89972	5.77661
363.64	558.859	4.62662	351.458
364.66	555.708	3.89302	319.439
365.67	553.512	2.9378	310.707
366.69	551.723	3.14147	310.964
367.7	550.503	3.27459	307.61
368.72	548.695	4.8252	317.973
369.73	547.434	5.35068	329.377
370.75	547.664	7.39134	312.529
371.76	548.043	5.12239	313.105
372.78	547.45	3.31754	313.786
373.8	546.543	4.42727	344.516
374.81	546.683	5.12449	344.659
375.83	546.996	2.17705	327.938
376.84	545.819	2.06768	314.679
377.86	544.231	2.5495	311.324
378.88	543.274	1.51342	317.322
379.89	542.378	3.83106	322.489
380.91	541.457	2.4525	296.313
381.92	541.509	4.7721	316.094
382.94	541.844	4.66848	320.958
383.95	541.471	4.52773	335.398
384.97	539.602	3.26921	333.382
385.98	537.878	4.06435	322.726
387	537.455	3.712	333.561
388.01	536.735	3.99794	344.633
389.03	535.003	3.19958	343.887
390.04	533.389	2.8319	20.9387
391.06	531.983	4.86669	38.4842
392.08	531.25	5.64025	1.12521
393.09	531.708	4.74684	333.907
394.11	532.246	3.73341	326.729
395.12	532.895	3.31098	332.393
396.14	534.057	4.02481	328.274
397.16	535.032	4.13825	331.091
398.18	536.119	3.87626	315.185
399.19	536.125	4.00597	322.558
400.21	537.11	3.6192	316.65
401.22	538.552	5.24894	323.585
402.24	540.076	5.93115	328.802
403.26	540.562	6.4436	330.836
404.27	539.724	5.23155	324.557
405.29	538.339	4.51291	325.478
406.3	537.495	4.42169	316.838
407.32	536.93	2.57436	318.823
408.33	536.329	2.56308	308.278
409.35	536.631	3.44492	315.199
410.37	536.733	3.51177	323.303
411.38	537.228	3.0841	326.075
412.4	538.117	4.46112	321.013
413.41	538.9	3.25456	322.278
414.43	538.964	2.31792	305.596
415.44	538.812	1.85856	277.905
416.46	539.497	3.21646	300.365
417.48	539.769	5.12136	304.442
418.49	539.784	5.55632	309.012
419.51	539.804	6.06212	308.742
420.52	540.182	6.02251	316.229
421.54	539.931	4.34967	331.476
422.55	538.63	3.84596	320.163
423.57	537.361	2.56815	317.605
424.58	536.553	3.55856	317.051
425.6	536.672	4.34974	338.456
426.61	536.376	4.30808	339.304
427.63	536.575	4.5343	350.338
428.65	536.87	4.84801	352.259
429.66	537.817	5.66176	349.38
430.68	538.774	5.10757	344.705
431.7	538.087	4.28388	327.056
432.71	536.865	4.59801	332.063
433.73	536.607	4.29035	334.093
434.74	537.184	4.43929	337.732
435.76	538.25	4.68388	333.884
436.77	538.779	5.48338	333.308
437.79	539.953	5.42293	323.121
438.8	539.717	5.87546	318.702
439.82	538.71	4.77697	310.199
440.83	537.865	4.37812	316.886
441.85	537.169	3.73597	325.256
442.86	536.634	3.51354	336.359
443.88	537.036	2.98495	351.098
444.89	537.355	3.74651	343.651
445.91	538.092	4.2474	336.329
446.93	538.326	4.27937	342.327
447.94	537.976	4.68397	336.512
448.96	538.37	5.47009	332.508
449.98	538.223	3.40036	339.824
451	537.24	5.62471	351.908
452.01	535.997	7.98625	338.459
453.03	535.156	6.72189	319.686
454.04	535.595	5.18877	322.807
455.06	536.724	4.30389	325.689
456.07	537.246	4.33143	321.499
457.09	537.67	3.93965	314.635
458.11	538.432	2.61672	318.928
459.12	539.037	3.20743	322.863
460.14	539.324	3.25809	325.035
461.15	539.562	3.02266	329.129
462.17	540.606	3.17726	337.442
463.18	540.714	3.61332	328.266
464.2	540.985	4.47131	327.428
465.22	540.271	3.32527	327.94
466.23	539.111	3.33151	322.505
467.25	538.313	2.40243	299.014
468.26	536.778	1.82367	320.701
469.28	536.269	2.51898	343.411
470.3	535.912	2.90283	337.025
471.32	535.356	2.68848	337.831
472.33	535.93	2.92676	326.245
473.35	536.048	3.23347	330.764
474.37	536.078	2.73589	331.612
475.39	536.861	4.2662	332.485
476.4	537.864	4.13135	337.371
477.42	538.589	2.30747	321.628
478.43	539.587	3.28372	302.506
479.45	539.822	4.74942	338.914
480.46	539.321	5.64817	326.984
481.48	537.796	3.94194	304.654
482.49	536.66	3.43679	336.978
483.51	537.058	4.03773	343.488
484.53	537.809	5.07151	349.982
485.54	538.451	5.49236	347.194
486.56	538.933	5.71992	348.965
487.58	538.456	5.4467	348.687
488.6	537.88	4.79482	349.055
489.61	537.95	4.94488	343.505
490.63	538.417	5.01944	347.051
491.64	539.089	4.99231	347.325
492.66	539.394	4.8485	346.304
493.67	539.39	5.1102	347.05
494.69	540.015	4.79182	351.488
495.7	540.712	4.97272	347.875
496.72	540.902	3.74164	359.986
497.73	540.196	4.04387	340.399
498.75	539.855	2.95904	331.603
499.76	539.548	3.45743	348.02
500.78	538.394	3.39292	341.114
501.8	536.872	3.18932	325.589
502.81	536.944	3.00946	326.252
503.83	537.085	2.43195	338.547
504.85	536.242	2.63027	331.085
505.87	535.78	2.54684	333.657
506.88	535.4	3.86331	330.114
507.89	535.824	3.72884	348.765
508.91	535.375	3.22649	340.516
509.93	535.35	3.61465	344.765
510.94	535.826	3.27688	350.295
511.95	536.246	3.78632	358.025
512.97	536.622	5.27713	4.11572
513.99	537.544	3.13495	346.678
515	537.849	4.77828	18.5339
516.02	536.587	6.01464	5.7367
517.03	535.968	6.29701	350.417
518.05	536.845	5.90718	337.86
519.07	537.633	4.97875	330.673
520.09	537.77	6.23526	335.72
521.1	538.087	5.95448	342.882
522.12	538.864	5.88118	354.886
523.13	540.602	4.90853	336.769
524.15	540.86	5.69737	312.711
525.16	540.542	5.36996	325.478
526.18	539.479	5.70183	335.372
527.2	538.672	5.79927	350.048
528.21	537.991	5.81644	352.777
529.23	538.305	5.17039	346.913
530.24	538.617	5.46539	344.07
531.26	538.841	5.89144	350.478
532.28	538.91	6.19615	349.941
533.29	538.688	6.03962	355.081
534.31	538.132	6.30243	342.74
535.33	537.678	4.93476	351.563
536.34	537.36	5.59269	347.015
537.36	537.434	5.61037	350.006
538.38	537.194	4.75323	356.169
539.39	537.445	5.17398	353.469
540.41	537.503	5.26041	356.893
541.43	538.18	5.08718	357.958
542.44	538.259	4.96419	2.63397
543.47	538.099	4.63145	350.257
544.48	538.295	4.91954	348.345
545.5	538.22	4.07539	337.225
546.51	538.177	5.59199	349.703
547.53	538.466	5.78149	349.94
548.55	538.64	6.18796	348.948
549.57	538.637	5.70159	345.963
550.59	537.977	5.7165	349.333
551.6	537.738	5.81236	349.019
552.62	537.84	6.03296	343.449
553.64	537.533	5.22456	342.974
554.65	537.039	4.95334	338.728
555.67	537.215	5.0654	350.161
556.69	537.082	4.48411	349.103
557.71	536.77	4.53753	341.195
558.73	536.38	4.8912	344.395
559.74	537.085	5.15199	358.474
560.76	537.73	4.79696	356.425
561.78	537.764	4.32312	348.487
562.79	538.158	4.80937	354.15
563.81	538.824	4.96914	342.323
564.83	538.899	4.45986	339.538
565.84	538.833	3.70146	331.182
566.87	538.125	3.67328	342.222
567.88	537.694	3.33308	330.572
568.9	537.089	2.75962	328.54
569.91	536.814	2.57358	336.115
570.93	536.57	1.96562	340.979
571.94	536.017	3.80345	3.6177
572.96	536.005	4.88529	350.692
573.97	536.991	4.74772	340.888
574.99	538.373	4.43115	333.511
576	539.224	3.51896	341.831
577.02	539.348	3.50295	341.644
578.04	538.93	3.08366	340.496
579.05	538.555	3.1218	331.334
580.06	537.962	2.82455	339.075
581.08	537.48	3.81442	341.839
582.1	537.082	3.96723	331.442
583.11	537.65	5.36418	325.592
584.13	538.755	5.87563	339.329
585.14	539.193	6.61454	342.175
586.16	539.823	5.33897	350.156
587.17	539.688	4.76166	358.529
588.19	539.038	3.90881	0.222865
589.2	538.683	3.48655	343.26
590.22	538.342	3.69013	339.907
591.23	539.162	2.78894	330.959
592.25	538.341	4.56258	12.446
593.26	538.667	5.23544	353.208
594.28	539.663	5.51229	343.302
595.3	539.159	5.58573	337.937
596.32	538.283	4.55664	333
597.33	537.45	4.05664	340.655
598.35	536.384	3.82333	328.676
599.36	536.228	3.73089	324.628
600.38	536.449	3.51076	332.576
601.4	536.204	2.8868	331.546
602.41	536.831	2.47364	328.055
603.43	537.534	3.83672	355.741
604.45	539.168	3.97138	346.934
605.47	538.014	3.70229	338.659
606.49	536.488	3.90576	331.452
607.5	535.989	2.99857	339.007
608.52	535.421	3.6312	13.7639
609.53	536.484	4.48459	10.7958
610.55	537.88	3.39535	21.3372
611.56	538.655	2.90801	7.56581
612.58	538.614	2.48938	16.3777
613.6	538.501	3.56562	359.622
614.61	538.658	2.70215	14.5532
615.63	538.445	2.7693	11.9516
616.65	538.517	2.35961	342.54
617.67	537.556	2.31352	350.699
618.68	537.585	3.02296	338.303
619.7	536.702	3.44696	16.456
620.71	536.542	4.74322	347.191
621.73	537.371	5.26718	346.659
622.75	538.468	3.85947	337.761
623.77	538.564	3.93656	339.962
624.78	538.702	4.04133	358.815
625.8	538.651	4.37002	0.702526
626.82	538.508	3.96471	357.619
627.84	539.06	3.82568	0.722769
628.85	539.213	5.1491	5.7294
629.87	538.854	4.08528	351.936
630.89	538.435	4.66894	354.423
631.9	536.738	5.85929	346.671
632.92	534.757	2.20393	334.369
633.93	534.71	3.90155	340.896
634.95	534.727	3.20332	355.425
635.97	532.817	2.79351	9.01308
636.99	533.679	2.57045	355.888
638	534.976	3.86505	357.935
639.02	535.652	4.01677	1.19589
640.03	535.803	4.63209	14.0299
641.05	535.706	4.59028	9.45553
642.07	535.325	4.75014	356.792
643.08	534.219	4.09704	354.221
644.1	533.866	4.25835	341.368
645.13	535.086	4.40374	350.758
646.14	536.007	4.79147	345.869
647.16	536.362	4.0619	354.769
648.17	536.246	3.85004	1.27664
649.19	536.458	4.51154	3.9122
650.2	537.299	4.46703	9.37504
651.22	537.052	4.11967	17.8045
652.23	536.094	3.87864	14.0626
653.25	534.188	3.47181	16.1914
654.27	532.931	3.51204	9.7815
655.28	532.807	3.02123	8.09114
656.3	532.671	2.54352	18.5712
657.31	533.047	3.2047	9.31714
658.33	533.12	2.77308	42.4405
659.34	532.506	1.53452	28.3236
660.36	532.089	1.13631	346.801
661.38	531.133	0.456497	340.286
662.39	531.796	1.28898	0.0263582
663.41	533.634	1.94807	323.74
664.42	535.003	1.82144	344.294
665.44	535.477	2.01535	351.98
666.45	535.571	1.92101	6.10495
667.47	535.047	1.13064	355.031
668.49	534.968	1.58562	18.1879
669.5	535.354	1.39506	9.23928
670.52	535.369	1.39656	350.195
671.53	535.258	1.29705	339.58
672.55	534.906	0.801516	287.529
673.57	534.337	0.972108	321.426
674.59	534.179	1.1288	344.623
675.6	534.078	1.50431	344.109
676.62	533.849	2.28556	353.487
677.64	533.848	2.47598	354.501
678.65	534.079	2.99856	356.893
679.67	534.085	3.16728	354.155
680.68	534.074	3.27371	2.35649
681.7	533.629	3.70349	358.874
682.71	534.314	4.00094	353.055
683.73	535.185	4.31351	18.8465
684.74	534.948	4.37156	4.98505
685.76	534.09	4.36248	8.20152
686.78	534.329	4.10474	4.13537
687.79	534.128	4.09261	11.575
688.81	533.704	3.99961	13.3074
689.83	533.033	2.48535	38.3565
690.84	532.916	2.52624	42.3038
691.86	533.107	2.2211	22.1675
692.87	533.09	2.03085	16.3008
693.89	533.669	2.44414	22.3787
694.9	534.956	2.86751	12.2355
695.92	534.846	2.9264	38.2406
696.93	535.601	4.26976	12.1657
697.95	537.245	5.20131	11.8862
698.97	537.855	5.3855	18.7571
699.98	537.787	4.3494	13.3803
701	536.451	3.42491	6.61421
702.01	535.612	3.5003	6.84726
703.03	535.693	3.82385	9.54632
704.04	535.655	3.452	9.34605
705.06	534.843	3.67755	13.8629
706.07	534.448	3.8189	14.4117
707.09	533.899	3.01027	4.71871
708.11	532.946	1.77554	5.99684
709.12	532.718	0.91682	8.02379
710.14	532.817	0.86508	355.925
711.16	532.912	1.15688	344.515
712.17	533.498	1.70848	345.502
713.19	533.797	2.08789	334.729
714.2	534.059	2.14227	334.959
715.22	534.197	3.16231	319.223
716.23	534.271	3.29526	332.225
717.25	534.037	4.03903	339.171
718.26	533.665	4.39279	343.895
719.28	533.543	4.40055	347.733
720.3	533.363	4.5678	351.619
721.31	533.516	4.20228	357.39
722.33	533.294	4.81778	0.488289
723.34	533.456	4.74239	2.61079
724.36	533.663	4.47	8.57407
725.37	534.043	4.36116	10.8088
726.39	534.3	4.36434	9.32184
727.4	534.649	4.48378	7.36019
728.42	534.378	4.18767	5.56215
729.43	534.434	4.72482	21.8537
730.45	534.944	5.01016	26.3918
731.47	534.914	4.51182	31.145
732.49	534.363	3.71118	9.03725
733.5	533.713	3.78794	14.6439
734.52	533.565	3.34469	359.628
735.53	533.596	3.1529	2.20933
736.55	533.842	3.07113	356.947
737.57	534.375	3.532	21.7141
738.59	534.782	3.18406	21.2197
739.6	535.345	3.47156	13.7874
740.62	535.822	2.92357	15.1368
741.64	535.516	3.03231	22.9266
742.66	535.303	2.78504	10.1859
743.67	534.759	2.47565	8.62471
744.69	534.136	2.29613	354.527
745.7	534.011	2.66489	359.339
746.72	533.927	2.65477	6.04223
747.73	534.022	2.67256	2.33053
748.75	534.582	2.59369	354.751
749.77	534.805	4.17577	11.1442
750.78	534.863	4.2962	6.35477
751.8	535.204	5.19458	4.67334
752.82	534.685	4.15307	4.47782
753.83	533.712	3.83734	355.781
754.85	533.331	4.06336	348.829
755.86	533.024	4.21918	341.506
756.88	532.722	5.29332	345.97
757.9	532.638	6.41175	351.256
758.92	532.812	7.09709	352.136
759.93	533.562	7.79981	354.303
760.94	534.102	8.52604	1.26629
761.96	534.264	6.74853	353.237
762.98	534.804	6.21111	357.814
764	535.162	5.62539	358.714
765.02	535.15	5.31914	359.377
766.03	535.36	5.36442	9.30007
767.05	535.68	5.23324	8.24919
768.06	536.142	4.13579	8.73986
769.08	535.268	4.29593	9.23191
770.09	534.532	3.53124	22.454
771.11	534.105	3.55578	20.5779
772.12	533.938	3.44559	20.6497
773.15	534.093	3.57271	22.1079
774.16	534.241	3.52452	25.5837
775.19	534.853	3.2906	1.98076
776.2	534.726	3.23178	11.2533
777.22	534.675	3.45036	17.5289
778.23	534.884	3.75392	18.8693
779.25	534.913	3.2719	18.1305
780.27	534.807	3.52922	15.1677
781.29	534.787	2.96944	8.83887
782.3	534.389	2.99172	10.9822
783.32	534.045	3.13588	3.39733
784.33	533.81	4.04751	6.09742
785.35	533.882	4.34213	352.88
786.37	533.569	3.32243	4.52209
787.38	532.982	3.16531	7.37632
788.4	532.712	2.66059	16.7784
789.41	533.194	3.44694	18.1729
790.43	534.049	5.2162	12.3155
791.44	534.479	3.8212	6.54769
792.46	535.208	4.62634	2.21622
793.47	535.978	4.49544	352.22
794.49	536.691	3.91243	349.119
795.5	536.698	5.28265	347.041
796.52	536.358	4.72101	346.346
797.54	536.026	4.97974	350.778
798.56	534.709	5.64592	357.204
799.57	533.608	5.16694	9.35878
800.59	532.822	4.83145	17.6291
801.61	532.086	4.99037	19.4593
802.63	531.909	5.46349	19.6526
803.64	532.291	4.66342	16.3727
804.66	533.208	3.80846	15.8676
805.67	533.808	3.66425	22.0918
806.69	534.25	2.95865	17.5613
807.71	534.433	2.88154	22.3498
808.73	534.479	3.55351	24.5788
809.74	534.714	2.56487	31.2478
810.76	534.448	2.57893	32.8892
811.78	534.404	2.71478	34.0588
812.79	534.315	2.80682	52.0286
813.81	534.377	2.92968	50.4781
814.82	534.777	2.47135	45.3913
815.84	534.774	2.95737	25.1658
816.85	534.536	2.50729	28.9465
817.87	533.605	1.82955	31.7564
818.88	532.903	1.46541	26.3694
819.9	533.368	2.12792	17.3874
820.92	534.002	2.43739	28.6395
821.94	534.157	2.7698	20.9593
822.95	534.265	3.18624	6.6922
823.97	534.095	2.42589	11.4014
824.99	534.504	3.56976	8.53253
826	535.077	3.78872	10.1522
827.02	535.006	3.9075	6.5486
828.03	534.697	4.30076	8.15663
829.05	535.223	4.58545	16.2255
830.06	535.07	3.30194	3.79707
831.08	534.056	4.37851	347.044
832.09	533.436	5.3137	347.19
833.11	533.647	6.34472	335.138
834.13	533.995	7.27741	343.253
835.14	535.049	6.61734	342.677
836.16	535.847	6.53512	357.016
837.17	535.845	5.86528	359.837
838.19	536.483	6.69667	1.3834
839.2	537.149	6.14567	4.59481
840.22	537.583	4.03158	7.34345
841.23	536.98	3.62316	10.4634
842.25	538.831	3.0081	17.784
843.26	541.163	2.12269	2.58296
844.28	543.753	2.12378	9.63819
845.3	546.446	1.72501	6.62164
846.31	549.539	1.97313	26.5566
847.33	552.803	1.70798	12.5099
848.34	556.088	1.79002	14.0898
849.36	559.591	2.00713	7.97252
850.38	562.758	1.30602	8.83773
851.39	565.624	1.58489	357.611
852.41	568.976	1.93182	352.928
853.43	572.227	1.88704	6.86622
854.45	574.93	1.32527	24.3839
855.47	577.84	1.58999	5.03369
856.49	581.581	1.61483	346.059
857.5	584.848	0.400491	0.13564
858.52	587.621	0.399978	241.622
859.53	589.389	0.764454	43.1354
860.55	588.844	0.952549	47.7284
861.57	588.492	0.99968	33.4986
862.58	588.268	0.491742	41.3307
863.6	588.426	1.51279	19.5994
864.61	587.934	0.318761	67.2338
865.63	586.921	0.495399	327.888
866.65	586.526	0.505692	23.6175
867.66	586.328	0.385719	20.7283
868.68	585.858	0.793637	311.367
869.7	585.455	1.38432	307.06
870.72	585.377	2.07493	308.333
871.73	585.917	2.2266	341.627
872.75	585.971	2.3413	336.855
873.76	585.996	2.35136	334.748
874.78	586.723	2.80301	344.108
875.79	587.315	2.58208	336.423
876.81	587.398	2.60492	327.532
877.82	587.846	2.35599	341.846
878.84	587.999	2.31698	353.416
879.86	588.809	2.38122	339.305
880.88	589.619	2.45967	351.566
881.89	589.813	2.32966	349.648
882.91	589.776	2.68208	346.741
883.92	589.554	2.67451	346.891
884.94	589.3	2.49866	338.895
885.95	588.835	2.37396	349.058
886.97	588.609	2.15713	1.74193
887.99	588.609	1.33044	9.53101
889	588.339	1.07442	352.786
890.02	588.388	1.17599	19.3725
891.04	588.178	1.14949	339.832
892.05	587.878	0.587419	4.14431
893.07	587.827	1.03141	353.845
894.08	587.791	0.669309	28.639
895.1	587.735	0.668181	26.5883
896.12	587.803	0.781895	36.08
897.13	588.037	0.400982	68.1628
898.15	587.939	0.2289	106.619
899.16	588.001	0.147094	142.983
900.18	588.257	0.542538	222.85
901.19	587.77	0.571116	162.258
902.21	587.282	0.423744	256.711
903.23	586.699	1.53609	262.728
904.25	586.8	0.419027	303.218
905.26	586.916	0.571425	274.041
906.28	586.766	0.929525	282.88
907.29	587.101	0.901869	323.019
908.31	586.95	1.13097	315.631
909.32	586.546	1.94619	298.656
910.34	586.587	2.42332	311.515
911.35	586.84	2.74222	306.747
912.37	587.037	1.79574	337.438
913.38	586.529	2.15329	15.8919
914.4	586.378	2.25727	331.127
915.41	587.379	2.47275	342.09
916.43	588.293	2.67587	350.128
917.44	589.389	3.36103	356.052
918.46	590.042	3.2437	6.32288
919.48	590.029	3.12675	1.19409
920.49	589.769	3.0373	0.0543234
921.51	588.841	3.50181	332.849
922.53	589.06	3.39675	327.076
923.54	588.391	3.19634	325.704
924.56	587.298	3.69184	318.833
925.57	586.718	2.59403	351.415
926.59	586.47	2.77409	345.888
927.6	586.791	3.06342	343.314
928.62	587.977	2.33136	349.887
929.63	587.625	2.59711	2.83201
930.65	587.574	0.964909	359.836
931.67	587.767	2.09385	62.2301
932.68	588.078	1.23545	64.1803
933.7	588.614	1.72947	17.9729
934.72	588.929	1.51055	359.439
935.73	589.257	1.73689	351.166
936.75	589.527	1.89244	344.384
937.76	589.343	1.34107	4.43714
938.78	589.245	1.06131	28.8851
939.8	589.241	0.743615	13.4163
940.81	588.591	0.976102	24.5851
941.83	588.179	2.01327	5.31922
942.84	587.989	2.05104	355.963
943.86	587.973	2.24812	356.065
944.87	587.74	1.73462	339.432
945.89	587.444	2.39804	333.492
946.9	587.268	2.81283	322.309
947.92	587.553	2.95201	337.462
948.93	587.702	3.53248	336.725
949.95	587.795	4.03807	343.126
950.97	587.693	4.64828	343.089
951.99	587.645	4.23351	347.362
953	587.938	3.5754	359.98
954.02	587.572	3.61607	5.88325
955.03	587.388	3.68256	16.1457
956.05	587.531	3.64333	31.0765
957.06	587.931	4.3886	19.4743
958.08	588.773	3.93314	18.1673
959.1	589.341	4.27269	16.7536
960.11	589.621	4.15872	19.6458
961.13	589.245	3.12964	26.7539
962.14	588.524	3.22679	18.5515
963.16	588.38	3.30889	22.7579
964.17	588.786	3.28758	24.0071
965.19	589.122	3.32563	1.10622
966.21	589.216	3.23182	2.55105
967.22	589.044	3.44271	11.4472
968.24	588.556	3.02688	6.22288
969.25	588.182	3.4736	357.901
970.27	587.823	2.5474	27.4008
971.28	587.622	2.57625	13.5211
972.3	587.292	2.00146	31.3595
973.32	586.862	3.48954	27.715
974.33	587.368	4.48744	22.1921
975.35	587.418	4.83538	14.695
976.37	587.585	4.10542	6.05771
977.38	587.541	3.94475	358.887
978.4	586.942	4.87703	14.0417
979.41	587.701	4.28527	4.94852
980.43	587.868	2.71361	357.836
981.44	587.787	3.63236	354.291
982.46	587.953	3.42788	347.602
983.47	587.557	2.74775	355.13
984.49	587.396	2.21698	356.694
985.51	587.631	2.63709	10.6928
986.52	587.703	2.70666	7.86812
987.54	587.446	3.07884	357.526
988.55	587.446	3.43802	355.874
989.57	587.388	4.22706	356.383
990.58	587.117	5.05784	353.481
991.6	587.04	4.84404	4.82077
992.61	587.115	4.82442	11.3474
993.63	587.479	5.29283	10.0115
994.65	587.737	5.55519	16.264
995.66	588.286	6.42767	20.6492
996.68	589.42	5.4972	12.165
997.69	590.431	5.85076	359.859
998.71	590.334	6.04891	15.1792
999.73	589.179	5.01034	10.5463
1000.74	588.981	5.22919	11.3013
1001.76	588.879	4.70071	22.5061
1002.77	588.772	4.80347	16.3179
1003.79	588.683	4.48131	0.17428
1004.81	588.069	4.30628	1.05538
1005.82	587.993	3.60037	3.10647
1006.84	587.614	3.12591	3.25265
1007.85	587.104	2.88799	3.02596
1008.87	587.353	3.62972	24.0527
1009.88	588.277	3.93956	35.3674
1010.9	588.657	3.99626	41.8876
1011.92	588.921	4.20671	38.7269
1012.93	588.299	3.4674	40.6688
1013.95	587.325	3.08954	37.0866
1014.96	585.683	2.54379	10.0957
1015.98	585.424	3.25913	21.2515
1016.99	585.796	3.62913	22.8732
1018.01	586.503	3.42194	18.3352
1019.03	586.87	4.43387	26.4552
1020.05	586.8	3.91198	23.5237
1021.06	587.649	4.08876	33.3427
1022.08	588.742	3.38994	32.4756
1023.09	589.03	3.32736	26.0091
1024.11	588.865	2.51287	5.98851
1025.12	588.453	3.05468	3.31863
1026.14	589.001	4.71118	349.538
1027.15	591.549	3.18284	340.697
1028.17	594.025	2.48188	354.382
1029.19	596.647	1.30121	1.72773
1030.21	599.332	2.4031	347.948
1031.22	601.498	2.847	337.522
1032.24	603.274	2.97466	334.622
1033.25	605.156	3.04466	334.228
1034.27	607.547	3.82241	345.145
1035.29	610.664	4.05955	335.658
1036.3	613.487	4.4998	336.719
1037.32	616.413	3.73787	345.009
1038.33	619.067	3.69439	351.116
1039.35	621.263	3.68187	356.403
1040.36	623.217	3.57599	354.145
1041.38	625.144	3.59931	9.55079
1042.4	625.489	3.72592	2.11551
1043.41	625.888	2.7664	354.227
1044.43	627.799	1.40257	1.06555
1045.44	629.444	1.77459	350.716
1046.46	631.405	1.51984	349.86
1047.47	633.102	1.04616	317.748
1048.49	634.129	1.13724	294.521
1049.51	635.916	1.77191	297.55
1050.52	637.877	1.63579	206.231
1051.54	635.629	2.86212	140.675
1052.55	633.663	1.20232	188.074
1053.57	635.025	2.7999	193.149
1054.59	636.425	1.30683	216.09
1055.6	637.888	1.06064	166.592
1056.62	639.658	0.936062	150.491
1057.64	639.282	1.06135	151.896
1058.65	639.089	1.23823	244.339
1059.67	639.262	1.59762	277.354
1060.68	639.845	1.50731	270.025
1061.7	639.827	0.881845	221.451
1062.72	640.02	1.09654	203.264
1063.73	640.309	0.501694	224.661
1064.75	640.361	0.647262	232.099
1065.76	640.084	0.328797	203.382
1066.78	640.725	0.481681	109.188
1067.79	641.475	0.304787	236.722
1068.81	641.772	0.66841	109.874
1069.83	641.673	1.12317	100.447
1070.85	641.7	1.33036	76.2617
1071.86	642.309	2.79845	79.7801
1072.88	642.691	1.61791	60.2371
1073.89	642.163	1.4771	26.5103
1074.91	641.297	1.55926	17.591
1075.92	639.867	3.08532	16.002
1076.94	637.923	3.55102	28.1618
1077.95	636.022	2.99117	33.8465
1078.97	635.362	3.37731	25.3175
1079.99	636.265	3.06434	27.149
1081.01	636.741	2.059	75.9206
1082.02	636.848	3.09827	56.8946
1083.04	637.811	3.19095	16.325
1084.05	639.819	3.39146	26.2167
1085.07	641.159	4.34097	31.2455
1086.08	642.151	3.65065	42.933
1087.11	642.311	3.7633	22.6776
1088.12	642.149	3.9403	35.2423
1089.14	642.383	2.75368	21.0735
1090.15	641.656	3.52129	358.42
1091.17	641.49	3.99332	352.048
1092.18	641.56	1.72259	37.6804
1093.2	640.118	1.93764	38.5942
1094.22	638.47	1.29815	51.8169
1095.23	637.298	1.152	55.3821
1096.25	636.585	1.41817	92.6032
1097.27	636.527	2.31222	44.6749
1098.28	636.12	1.7266	94.2383
1099.3	635.169	1.74175	89.3179
1100.31	634.841	2.88187	85.5229
1101.33	634.809	2.67602	66.9736
1102.34	634.685	2.75574	82.4403
1103.36	634.95	1.9775	114.955
1104.38	635.339	0.986681	60.0432
1105.39	635.511	0.425046	17.8619
1106.41	636.079	1.21714	4.98817
1107.43	636.428	1.36762	15.559
1108.45	636.971	1.06264	63.9553
1109.46	637.443	0.951423	98.5485
1110.48	637.823	1.17809	74.9403
1111.49	637.381	1.32275	85.2805
1112.51	636.441	2.29852	39.5193
1113.52	636.101	3.11564	20.6088
1114.54	637.805	3.28858	31.2927
1115.55	638.519	4.33063	38.0281
1116.57	639.173	3.23545	41.3598
1117.59	639.192	3.07612	34.9514
1118.61	639.277	2.16928	45.2033
1119.62	638.81	1.51462	43.6674
1120.64	638.446	1.35523	36.8448
1121.66	638.465	2.52998	36.6218
1122.67	638.192	2.73063	37.6975
1123.79	638.031	3.17614	30.9194
1124.8	638.203	2.67331	50.991
1125.82	637.85	2.93767	56.0972
1126.83	637.961	2.43614	16.3775
1127.85	637.687	2.1603	359.431
1128.86	637.278	1.93582	2.85476
1129.88	637.343	2.21527	353.584
1130.9	637.641	1.15049	56.2395
1131.92	637.745	1.42776	90.0213
1132.94	637.753	1.22584	104.404
1133.95	637.454	0.917151	74.0091
1134.97	637.92	0.929507	1.24639
1135.98	638.859	2.21783	59.2068
1137	639.197	2.01683	73.5091
1138.01	638.797	3.21897	86.3241
1139.03	638.212	2.60706	84.5775
1140.04	637.511	3.76737	94.6383
1141.06	636.843	3.44026	83.1685
1142.07	636.263	3.63048	72.2691
1143.09	636.255	3.20613	83.8926
1144.1	636.745	2.96304	95.988
1145.12	637.134	2.11476	80.1425
1146.13	638.257	2.23901	91.3695
1147.15	639.273	1.85557	59.575
1148.17	639.722	1.69665	56.8249
1149.19	639.737	1.36054	6.66093
1150.2	639.507	1.48068	0.428594
1151.22	639.023	1.99786	21.1666
1152.24	637.928	2.2617	28.9798
1153.26	637.61	2.8495	24.8619
1154.28	637.792	3.04963	18.2714
1155.29	638.122	2.90645	35.3209
1156.31	638.387	3.62849	6.59539
1157.32	638.82	3.85182	35.0915
1158.33	638.824	3.51656	45.8444
1159.35	638.987	1.52203	41.3068
1160.37	638.996	1.48655	32.1942
1161.38	639.207	1.79984	319.447
1162.4	639.9	1.94736	344.272
1163.41	639.718	1.68393	39.1588
1164.43	639.271	1.56242	0.812693
1165.44	638.923	2.10056	39.6213
1166.46	638.871	2.80904	41.1908
1167.48	639.336	1.87442	74.9467
1168.5	638.711	2.58333	73.1493
1169.51	638.709	0.727595	8.06632
1170.53	637.666	0.70455	32.1918
1171.54	636.874	1.25576	72.2749
1172.56	637.415	2.00047	117.192
1173.58	638.175	1.68015	116.591
1174.59	638.686	1.40063	44.7387
1175.61	638.802	2.21171	52.2311
1176.62	639.065	1.75308	71.9578
1177.64	639.499	1.95353	81.5364
1178.65	640.698	3.03912	87.1076
1179.67	642.239	2.49666	124.353
1180.68	642.97	2.08052	137.062
1181.7	642.023	1.97622	109.633
1182.72	641.665	3.49442	104.548
1183.73	641.219	3.31787	89.6052
1184.75	639.729	2.63993	89.3039
1185.77	637.693	3.37279	88.3962
1186.79	636.208	2.70395	83.2957
1187.8	634.221	2.61173	70.0249
1188.82	633.21	1.63512	26.8902
1189.83	634.165	2.49841	355.549
1190.85	635.49	4.14103	51.5119
1191.87	635.208	3.59471	62.3439
1192.88	636.713	3.48714	61.4152
1193.9	638.135	3.62836	49.7064
1194.92	639.024	3.79932	48.1822
1195.94	639.675	4.14079	55.5256
1196.95	639.169	3.73341	71.5225
1197.97	639.348	1.084	0.0727691
1198.98	640.122	2.69199	61.1284
1200	640.926	2.00665	56.12
1201.01	641.289	1.62258	56.5369
1202.03	640.927	2.11228	359.884
1203.05	641.038	1.16743	58.7095
1204.07	640.833	0.740108	131.409
1205.08	641.153	1.66343	80.6807
1206.1	641.258	1.38929	136.066
1207.12	640.245	1.47935	143.272
1208.13	638.816	1.54049	137.121
1209.15	637.755	1.83838	91.5234
1210.17	636.554	0.954511	153.189
1211.18	635.271	0.593706	70.5215
1212.2	635.924	1.12291	246.727
1213.21	639.74	0.876003	71.2488
1214.23	643.13	3.27825	51.303
1215.25	644.223	4.16278	79.0814
1216.27	643.504	3.42982	83.0545
1217.28	646.594	3.0929	82.9525
1218.3	650.386	2.54299	73.1121
1219.32	653.191	3.01847	85.9063
1220.33	655.612	3.29455	87.1666
1221.35	658.118	4.64554	78.6518
1222.36	661.801	2.81279	67.1062
1223.38	666.181	2.62771	82.5566
1224.39	669.221	3.7878	88.4687
1225.41	673.006	3.61946	86.4148
1226.42	676.355	4.01275	110.377
1227.44	679.323	4.13402	113.785
1228.46	682.402	3.28025	118.014
1229.47	685.67	3.02339	114.435
1230.49	688.912	3.83987	116.682
1231.5	689.787	5.5056	128.875
1232.52	689.78	4.39224	116.862
1233.53	689.463	3.6601	110.381
1234.55	688.716	3.91779	115.21
1235.57	688.081	4.08389	113.817
1236.58	687.747	4.37694	116.532
1237.6	687.364	4.54765	122.554
1238.61	686.717	4.54048	126.364
1239.63	686.303	3.7546	123.983
1240.65	686.299	3.97534	126.135
1241.66	686.486	3.90521	127.483
1242.68	686.747	3.52875	133.845
1243.69	686.858	3.20416	110.735
1244.71	686.45	2.42427	112.614
1245.72	685.783	0.964496	78.8969
1246.74	686.102	4.14192	117.395
1247.76	687.057	3.63158	124.619
1248.77	687.697	3.72181	115.977
1249.79	688.593	3.27956	101.2
1250.8	688.85	2.16371	115.935
1251.82	689.325	3.40339	138.133
1252.83	690.313	3.40612	135.129
1253.85	690.678	4.27333	107.883
1254.86	690.654	4.06496	112.855
1255.88	691.192	3.54029	98.8583
1256.89	690.804	4.48455	97.9716
1257.91	689.887	4.00015	113.908
1258.92	689.893	4.70192	105.223
1259.94	688.277	4.32385	106.567
1260.95	686.999	4.60846	96.1313
1261.97	685.557	5.27192	74.2953
1262.98	685.001	6.15552	93.4986
1264	686.03	7.58423	88.1185
1265.01	687.256	8.19222	97.7288
1266.03	688.475	6.8344	98.8798
1267.05	688.836	6.88033	100.447
1268.06	688.642	5.07453	114.285
1269.07	687.631	3.12502	116.901
1270.09	686.849	2.77508	109.961
1271.1	686.984	3.97506	111.347
1272.12	686.265	4.26791	130.398
1273.13	686.887	3.90411	113.065
1274.15	687.409	5.06236	120.204
1275.17	687.882	5.81887	127.871
1276.19	688.997	6.31558	126.02
1277.2	690.121	6.90659	120.984
1278.22	690	7.06059	125.236
1279.23	689.785	7.35826	121.482
1280.25	689.06	6.24925	143.309
1281.27	689.298	5.91299	125.479
1282.28	690.479	5.99264	113.494
1283.3	691.08	8.31502	115.675
1284.31	692.997	8.79086	116.205
1285.33	694.132	7.55566	119.207
1286.35	692.576	6.4288	123.741
1287.36	692.96	5.84795	110.863
1288.38	695.657	5.99825	104.53
1289.39	696.286	6.37436	105.67
1290.41	696.278	5.45838	105.577
1291.42	695.871	6.6995	115.696
1292.44	695.515	5.11729	100.912
1293.45	694.413	5.85217	110.33
1294.47	693.604	4.90549	115.518
1295.48	692.255	4.55949	118.69
1296.5	690.373	4.70687	123.507
1297.51	688.899	5.02036	122.898
1298.53	690.44	5.32806	119.085
1299.54	692.453	6.21811	122.559
1300.56	693.297	8.09172	106.688
1301.57	692.236	8.93359	125.743
1302.59	693.335	8.4632	125.032
1303.6	693.093	6.84476	135.206
1304.62	692.512	7.20136	122.562
1305.63	691.82	6.70732	126.831
1306.65	691.939	8.30818	116.384
1307.66	692.515	7.67395	109.698
1308.68	692.323	6.31449	99.3491
1309.69	693.325	7.60643	96.9348
1310.71	693.732	6.37953	114.997
1311.73	693.003	6.5705	102.022
1312.74	692.206	8.46532	103.278
1313.76	693.062	7.78673	105.606
1314.77	693.618	8.00702	113.121
1315.79	693.417	5.73976	102.819
1316.8	692.433	7.42834	119.894
1317.82	691.261	6.8698	120.448
1318.83	690.25	7.26637	124.406
1319.85	689.26	7.24458	124.739
1320.86	688.23	6.70683	117.617
1321.88	688.048	7.03122	132.899
1322.89	688.489	7.80943	130.141
1323.91	688.927	6.83437	129.134
1324.92	688.7	7.45082	120.611
1325.94	689.549	6.60931	119.956
1326.95	690.252	6.29326	116.459
1327.97	690.195	6.53676	124.006
1328.99	690.843	6.90915	104.373
1330	691.366	6.94844	114.646
1331.02	691.522	6.92403	120.917
1332.04	690.095	5.83779	107.257
1333.05	687.586	7.98509	89.4914
1334.07	684.886	7.27523	109.977
1335.08	682.912	6.10408	113.113
1336.1	681.147	5.87142	115.233
1337.11	680.655	5.14445	105.605
1338.13	680.811	4.84844	110.831
1339.14	681.312	4.86757	111.502
1340.16	682.369	4.75412	109.488
1341.17	683.424	5.17213	123.27
1342.19	684.155	5.29702	107.276
1343.2	684.455	5.28541	110.971
1344.22	685.655	4.82239	114.346
1345.23	686.586	4.78744	111.205
1346.25	687.456	4.50953	114.16
1347.26	687.905	4.79446	95.1979
1348.28	687.925	3.41873	98.2003
1349.29	689.563	4.24283	101.711
1350.31	692.009	4.20671	105.771
1351.32	692.806	4.924	99.1946
1352.34	692.928	3.98833	89.9117
1353.36	692.949	4.56034	102.6
1354.37	692.306	4.45488	104.009
1355.39	692.477	4.91618	122.824
1356.4	693.27	4.66834	138.746
1357.42	692.636	4.93479	115.939
1358.43	691.156	4.59056	122.604
1359.45	690.954	5.45225	122.423
1360.46	690.792	6.30662	131.143
1361.48	689.833	5.47412	105.663
1362.49	688.626	5.02001	96.6531
1363.51	686.829	3.91443	99.1024
1364.52	684.124	4.81113	105.501
1365.54	681.336	2.04601	108.847
1366.55	680.433	2.75535	138.27
1367.57	681.624	3.82901	149.45
1368.59	682.826	3.59672	158.806
1369.6	684.132	4.2541	154.401
1370.62	685.039	3.40131	159.667
1371.64	685.931	3.1377	146.645
1372.65	687.158	4.05469	152.919
1373.67	688.237	3.86576	149.173
1374.68	688.766	4.30023	144.917
1375.7	689.012	3.67213	157.111
1376.72	688.902	2.107	169.943
1377.73	690.977	3.71423	136.253
1378.75	693.944	3.49685	140.313
1379.77	695.983	3.41547	171.493
1380.79	695.132	3.93379	157.752
1381.8	694.564	3.81615	121.283
1382.82	695.916	4.20212	107.805
1383.83	697.232	4.18336	129.489
1384.85	697.138	4.45416	128.666
1385.86	697.263	6.34483	118.739
1386.88	698.235	4.6485	103.871
1387.89	698.941	5.78138	100.677
1388.91	699.868	5.846	107.098
1389.92	698.952	6.22758	110.022
1390.94	697.775	6.03059	125.32
1391.95	696.662	7.71886	132.598
1392.97	695.441	8.31568	146.166
1393.99	693.813	6.33091	146.863
1395	692.462	4.69079	138.649
1396.02	691.669	3.25905	134.284
1397.03	693.169	4.54824	91.8111
1398.05	696.219	4.27319	83.4019
1399.07	697.228	7.77125	130.729
1400.08	697.132	7.35426	134.035
1401.1	696.341	5.88866	136.155
1402.11	694.7	6.28833	112.999
1403.13	693.681	6.39807	110.717
1404.14	692.944	5.96231	122.465
1405.16	692.302	6.46052	122.657
1406.18	692.169	6.96446	130.734
1407.19	693.126	6.80537	111.961
1408.21	692.689	5.65514	107.991
1409.22	692.668	6.2151	110.047
1410.24	692.51	6.19475	109.456
1411.25	691.38	3.27085	108.568
1412.27	691.22	2.72411	109.8
1413.28	693.168	4.14022	124.625
1414.3	696.949	4.99202	111.315
1415.31	698.371	5.18985	105.145
1416.33	698.431	5.12513	109.951
1417.34	697.468	5.09271	145.025
1418.36	696.364	4.85328	156.303
1419.37	695.166	3.97472	122.591
1420.39	694.572	4.26255	122.454
1421.4	695.291	4.44131	131.814
1422.42	696.028	3.72443	136.177
1423.44	696.584	3.86351	135.809
1424.46	697.161	3.95054	150.036
1425.48	698.098	5.09846	127.877
1426.49	696.798	4.76645	87.8859
1427.51	692.779	4.58397	110.033
1428.52	691.932	4.79468	107.324
1429.54	692.502	7.25336	120.727
1430.55	695.348	6.41652	124.705
1431.57	700.301	3.39862	118.279
1432.58	703.702	2.4549	132.508
1433.6	706.84	4.18626	138.867
1434.61	708.193	5.09413	111.843
1435.63	710.127	4.93196	113.43
1436.65	712.076	3.65373	110.972
1437.67	713.128	3.41837	118.589
1438.69	714.068	4.96491	127.119
1439.71	714.122	5.60364	141.556
1440.73	714.582	4.40103	151.894
1441.74	715.634	3.06443	159.498
1442.76	716.951	3.39117	148.968
1443.77	718.844	3.78982	123.219
1444.79	719.814	2.92821	173.328
1445.8	718.681	3.47126	162.026
1446.82	718.979	4.69761	140.215
1447.83	719.251	4.89935	165.79
1448.85	719.237	3.88327	180.318
1449.86	719.185	2.99879	163.248
1450.88	719.544	2.90695	144.747
1451.89	719.91	3.11704	187.25
1452.91	720.491	2.45268	151.595
1453.92	721.351	3.26176	152.263
1454.94	722.473	3.44591	152.912
1455.95	722.924	2.13344	163.251
1456.97	722.51	2.72425	200.126
1457.99	722.484	4.19857	194.294
1459	722.297	3.60013	193.242
1460.02	722.645	3.13876	193.434
1461.03	723.363	2.58372	188.922
1462.05	724.697	2.96265	154.681
1463.06	725.57	2.91353	134.406
1464.08	726.085	3.21426	133.894
1465.09	725.686	4.07656	138.986
1466.11	725.006	3.17737	144.824
1467.12	723.671	2.9003	142.243
1468.14	722.492	3.38207	132.86
1469.15	719.977	3.80844	143.982
1470.17	714.161	3.47474	153.23
1471.18	708.521	3.18638	145.348
1472.2	703.681	1.34745	146.022
1473.21	698.862	1.85714	126.288
1474.23	694.424	1.89592	148.861
1475.25	690.615	2.33865	130.795
1476.26	688.443	2.10856	131.343
1477.28	687.06	2.16968	153.593
1478.3	685.449	1.03038	206.912
1479.31	684.51	1.63603	60.2287
1480.33	682.952	0.793552	86.4929
1481.35	680.866	0.917352	157.923
1482.36	679.197	1.51323	162.674
1483.38	677.555	0.386563	145.342
1484.39	676.062	0.935785	121.254
1485.41	673.979	1.31067	163.924
1486.42	672.194	1.4019	187.109
1487.44	670.598	1.76721	192.815
1488.45	670.038	2.41539	225.349
1489.47	669.973	2.50038	234.252
1490.48	668.694	3.00766	209.752
1491.5	667.328	2.73413	207.993
1492.51	666.191	2.77238	202.905
1493.53	665.318	1.75989	148.243
1494.55	665.339	2.05198	146.494
1495.56	664.747	2.01326	150.476
1496.58	664.386	2.28479	155.743
1497.59	664.239	1.60727	142.621
1498.61	664.219	1.62709	146.154
1499.62	664.203	0.942453	117.525
1500.64	663.726	1.07903	28.6645
1501.66	663.321	0.572173	118.037
1502.67	662.032	0.422567	298.897
1503.69	660.224	0.904805	103.725
1504.71	658.477	0.779853	136.67
1505.72	656.377	2.01359	102.969
1506.74	654.121	1.6931	76.5767
1507.75	652.461	0.395002	255.288
1508.77	650.407	0.62798	234.374
1509.78	648.89	0.085299	144.887
1510.8	647.89	2.46799	277.217
1511.82	646.857	2.23034	256.41
1512.84	646.383	1.98927	224.36
1513.85	645.751	1.86981	183.038
1514.87	644.345	2.43109	228.729
1515.88	641.69	2.95465	213.774
1516.9	639.43	1.46171	273.484
1517.91	637.655	0.403992	180.847
1518.93	636.04	1.30925	255.227
1519.94	634.107	1.87025	244.908
1520.96	631.556	1.42075	282.408
1521.98	629.86	0.713855	319.427
1522.99	628.151	1.12489	29.0082
1524.01	626.055	1.40035	326.086
1525.02	624.305	2.39711	310.402
1526.04	622.954	2.23422	325.365
1527.05	621.808	2.1233	295.549
1528.07	620.835	1.09093	300.022
1529.09	619.88	2.40382	334.177
1530.1	618.762	2.29736	353.432
1531.12	616.818	1.57817	357.708
1532.13	614.481	1.67055	6.6541
1533.15	612.23	0.8527	355.18
1534.16	610.205	0.719156	317.965
1535.18	608.363	0.846191	237.307
1536.19	606.322	1.02859	223.429
1537.21	604.223	1.21423	237.371
1538.22	602.677	1.14335	259.726
1539.24	601.355	1.35264	289.695
1540.25	600.31	1.81138	272.469
1541.27	598.924	2.43833	269.533
1542.28	597.196	1.57919	262.334
1543.3	595.331	1.82279	274.624
1544.31	593.711	1.03506	273.767
1545.33	591.667	1.97036	280.154
1546.35	590.164	1.64789	267.873
1547.37	588.663	1.82273	313.875
1548.38	587.866	2.15902	309.169
1549.4	587.477	1.55655	322.972
1550.41	586.853	2.53597	321.038
1551.43	586.709	3.89369	305.06
1552.44	585.997	3.80619	300.78
1553.46	585.083	2.817	283.724
1554.47	584.854	1.68132	282.795
1555.49	585.968	1.65552	327.174
1556.51	587.335	0.61611	349.153
1557.52	588.664	0.0679827	176.111
1558.54	589.25	1.56286	272.338
1559.55	588.702	1.71614	319.1
1560.57	587.676	2.62392	290.398
1561.58	586.186	3.01543	291.799
1562.6	585.065	3.6097	292.969
1563.61	583.851	2.92609	298.719
1564.63	582.835	2.86375	290.204
1565.64	581.442	2.06174	296.424
1566.67	579.858	2.7674	285.967
1567.68	578.437	2.45083	302.558
1568.7	576.631	2.39502	314.144
1569.71	574.329	2.28981	310.391
1570.73	572.35	1.77652	316.674
1571.75	570.566	2.01626	319.368
1572.76	569.227	2.22571	324.41
1573.78	568.046	1.70536	309.356
1574.8	566.267	2.18016	292.617
1575.81	564.773	2.582	325.66
1576.83	564.155	2.83956	322.624
1577.84	563.473	3.13814	317.322
1578.86	563.026	3.15968	318.379
1579.87	562.192	2.70343	314.746
1580.89	561.2	2.4711	320.523
1581.91	560.529	2.26013	310.896
1582.93	560.19	2.52048	314.046
1583.94	560.164	2.14012	333.923
1584.96	559.591	0.76917	337.657
1585.98	558.94	3.17045	305.35
1586.99	558.103	2.43409	295.904
1588.01	557.361	3.29004	298.015
1589.02	556.233	3.39341	296.828
1590.04	554.986	2.87937	292.793
1591.05	554.723	2.46505	319.811
1592.07	554.618	2.86246	285.535
1593.08	553.365	3.16644	276.724
1594.1	552.075	3.30421	295.429
1595.11	550.941	2.97186	336.224
1596.13	550.265	2.49548	344.739
1597.14	549.193	3.4562	336.098
1598.16	548.522	2.48994	310.056
1599.17	548.314	2.47159	308.416
1600.19	547.54	2.53396	309.64
1601.2	546.281	2.65117	321.743
1602.22	544.798	3.6142	313.027
1603.23	543.806	3.2773	328.793
1604.25	543.092	3.19938	342.993
1605.27	542.467	3.7523	359.929
1606.28	542.655	3.96404	346.464
1607.3	544.111	3.71835	345.249
1608.31	544.348	3.87821	355.083
1609.33	543.901	3.69619	350.459
1610.34	543.685	3.40999	329.49
1611.36	542.837	2.51844	327.575
1612.38	541.611	2.9244	325.387
1613.39	540.724	2.89645	316.788
1614.41	539.476	2.76937	321.721
1615.42	538.616	3.3562	329.445
1616.44	537.699	3.44423	321.841
1617.46	536.764	3.59176	316.739
1618.47	536.2	4.16008	332.49
1619.49	537.428	2.99648	337.85
1620.5	538.099	2.32396	324.286
1621.52	538.036	2.92737	323.953
1622.53	537.225	2.76129	320.311
1623.55	536.865	3.79172	326.322
1624.56	537.048	3.36559	322.938
1625.58	536.468	4.06386	320.837
1626.59	535.281	3.26061	320.186
1627.61	534.781	4.37148	333.302
1628.62	534.924	4.72751	331.625
1629.64	534.898	4.96359	347.681
1630.65	534.529	5.1704	347.555
1631.67	533.981	5.04789	329.826
1632.69	532.993	5.25368	323.051
1633.7	532.519	6.05441	321.69
1634.72	532.014	5.6572	323.077
1635.74	531.694	4.78371	338.929
1636.75	530.67	4.91415	350.139
1637.77	529.715	6.01089	348.542
1638.79	529.823	5.55458	351.448
1639.81	529.578	4.69821	344.02
1640.82	528.854	4.97851	344.307
1641.84	529.084	4.51663	337.393
1642.85	529.271	4.40412	341.686
1643.87	529.341	4.34211	337.612
1644.88	528.938	4.1296	341.946
1645.9	528.324	3.75721	332.317
1646.91	527.74	4.08269	320.584
1647.93	527.645	4.89306	340.866
1648.94	526.812	5.45086	350.586
1649.96	525.961	5.79911	348.664
1650.97	526.243	4.95831	348.983
1651.99	525.613	4.80278	330.131
1653	524.469	4.53027	331.39
1654.02	523.029	4.32241	320.169
1655.03	521.541	4.92862	336.424
1656.05	520.995	5.26005	338.469
1657.06	520.587	5.18693	342.016
1658.08	519.832	5.73294	337.849
1659.09	519.557	6.06864	348.806
1660.11	519.608	6.04312	339.899
1661.12	519.465	5.63264	335.191
1662.14	518.184	4.97365	342.314
1663.15	516.52	5.63322	339.285
1664.17	515.445	5.66204	350.022
1665.19	514.418	5.38807	348.013
1666.2	513.52	4.89032	0.213926
1667.22	513.153	6.40488	333.271
1668.23	512.852	7.22541	333.007
1669.25	512.413	7.08504	344.63
1670.26	512.379	7.52183	338.093
1671.28	513.155	7.94138	339.133
1672.3	514.141	6.97779	331.608
1673.31	513.793	7.20469	344.095
1674.33	513.522	6.5745	345.864
1675.34	513.373	7.26931	347.236
1676.36	512.24	6.75192	344.788
1677.37	511.207	7.88651	337.922
1678.39	510.879	6.70321	336.352
1679.4	509.762	6.88763	345.543
1680.42	509.047	7.87957	344.576
1681.44	508.399	7.02511	347.85
1682.45	507.964	7.5902	338.415
1683.47	507.425	7.86114	337.769
1684.49	506.693	7.08061	341.018
1685.51	505.696	6.60702	338.547
1686.52	504.222	6.81076	338.944
1687.54	502.926	7.21616	352.787
1688.56	502.002	7.33095	341.374
1689.58	500.792	6.88636	345.007
1690.59	499.472	6.61837	343.6
1691.61	497.977	7.91655	344.603
1692.62	497.319	8.29465	347.647
1693.64	496.758	8.7328	353.565
1694.65	496.649	9.11365	352.811
1695.67	496.534	9.10774	351.532
1696.68	496.088	8.78638	348.928
1697.7	495.168	8.62459	349.013
1698.72	494.881	9.54012	346.57
1699.73	495.28	9.18603	342.566
1700.75	494.746	8.63222	344.2
1701.77	493.012	8.17199	342.694
1702.78	491.688	7.50184	342.847
1703.8	491.186	8.02825	351.21
1704.81	491.928	8.4955	351.857
1705.83	492.754	8.38912	346.8
1706.84	492.767	8.51418	351.024
1707.86	492.407	8.46968	338.537
1708.87	490.887	8.13288	356.247
1709.89	489.298	8.145	352.822
1710.9	488.693	9.45733	354.899
1711.92	488.396	9.37122	352.333
1712.93	487.387	8.86648	351.878
1713.95	486.158	8.69708	349.438
1714.96	484.943	8.35916	346.942
1715.98	483.499	8.61357	352.568
1716.99	482.327	9.2499	353.161
1718.01	481.406	9.56191	350.605
1719.02	480.031	8.77217	350.208
1720.04	478.207	9.16755	352.39
1721.05	476.202	8.9509	355.077
1722.07	474.19	8.6281	355.924
1723.09	472.146	8.45262	0.267738
1724.1	470.763	9.67164	348.719
1725.12	469.543	9.69	345.529
1726.14	468.634	8.87256	350.756
1727.15	467.675	9.12581	350.136
1728.17	466.927	8.92073	354.025
1729.18	466.059	9.71142	349.184
1730.2	464.574	9.70799	350.93
1731.21	463.364	8.6221	354.785
1732.23	463.163	7.83674	352.274
1733.24	462.86	8.34839	343.334
1734.26	462.802	7.67731	344.651
1735.28	463.228	7.90268	331.405
1736.29	463.174	7.05187	340.207
1737.31	464.025	6.22172	330.839
1738.32	465.562	6.54669	338.414
1739.34	467.713	7.18666	347.891
1740.35	469.813	6.62539	340.957
1741.37	472.188	6.50986	342.67
1742.38	474.256	7.1062	351.081
1743.4	475.802	7.89037	4.47548
1744.41	476.889	8.92563	3.11608
1745.43	477.036	9.54884	1.26697
1746.44	476.198	9.03307	356.765
1747.46	475.239	10.1887	359.418
1748.47	475.135	8.93046	355.774
1749.49	475.549	9.05696	343.634
1750.51	475.24	7.42579	333.235
1751.52	474.52	10.0623	351.511
1752.54	473.707	9.2176	344.993
1753.55	472.144	9.60491	340.138
1754.57	470.744	9.09273	344.954
1755.58	469.813	8.17899	346.888
1756.6	469.267	7.35747	350.483
1757.61	468.484	6.87984	338.554
1758.63	468.233	7.31099	342.34
1759.64	466.956	7.42658	342.249
1760.66	465.678	7.20973	347.62
1761.67	464.193	5.35686	329.614
1762.69	463.172	5.79655	316.542
1763.7	463.631	3.7603	321.272
1764.72	463.535	6.39754	5.33063
1765.74	462.962	3.53011	343.423
1766.75	462.173	4.41329	343.479
1767.77	461.5	5.16023	328.516
1768.78	461.417	4.8032	4.34158
1769.8	460.96	3.98442	354.658
1770.81	460.313	8.15959	6.50361
1771.83	459.231	6.79056	9.33083
1772.84	458.523	7.00218	20.3658
1773.86	457.486	5.96428	26.2391
1774.87	455.515	5.82657	19.1177
1775.89	454.705	6.85699	352.17
1776.9	452.723	7.88306	345.117
1777.92	450.432	8.09105	331.681
1778.93	448.407	4.66193	348.436
1779.95	446.477	3.85549	327.382
1780.96	445.117	3.02432	316.49
1781.98	444.603	3.08155	332.039
1782.99	444.401	4.35652	326.03
1784.01	443.935	3.70135	338.628
1785.02	443.174	3.07625	329.753
1786.04	441.159	2.83317	352.55
1787.05	439.805	1.68353	352.873
1788.07	438.917	1.15612	326.596
1789.08	439.01	0.499279	224.148
1790.1	439.05	0.538509	204.785
1791.11	439.036	0.562966	193.485
1792.13	439.075	0.328593	273.444
1793.14	439.149	0.674165	317.774

## Sheet: Supplementary Figure 3A
Sup. Fig. 3 A											Sup. Fig. 3 B											Sup. Fig. 3 C
BL	G10%	G30%	G50%	G80%	B10%	B30%	B50%	G10% & B10%	G30% & B10%		BL	G10%	G30%	G50%	G80%	B10%	B30%	B50%	G10% & B10%	G30% & B10%		Relative Velocity Magnitude Error [-]												Relative TKE Error [-]
0.11399	0.139081	0.119214	0.0873696	0.129543	0.117452	0.158021	0.0782971	0.244954	0.187554		0.11399	0.140116	0.120154	0.107319	0.128934	0.131306	0.0871623	0.0720846	0.105801	0.11947		Full domain						High Domain						Full domain						High Domain
0.118679	0.0949421	0.211307	0.166337	0.150343	0.130737	0.169346	0.140853	0.108685	0.152634		0.118679	0.0997924	0.125125	0.1032	0.138563	0.0905446	0.110686	0.0535406	0.0831608	0.116569		AD4	AD6	ZD4	ZD6	VD4	VD6	AD4	AD6	ZD4	ZD6	VD4	VD6	AD4	AD6	ZD4	ZD6	VD4	VD6	AD4	AD6	ZD4	ZD6	VD4	VD6
0.114998	0.163885	0.177709	0.198945	0.143431	0.15199	0.100694	0.0660253	0.185551	0.249923		0.114998	0.147065	0.114792	0.109417	0.132605	0.136309	0.0868706	0.0659556	0.108865	0.139419		0.243244	0.338338	0.133223	0.0964934	0.111511	0.123	0.249433	0.342969	0.131216	0.0859976	0.10326	0.123022	0.00144999	0.00148118	0.00278784	0.00181975	0.00150996	0.00132215	0.00124596	0.00138791	0.00253297	0.00178295	0.00124056	0.00121193
0.113803	0.101559	0.133492	0.142705	0.11695	0.200421	0.310927	0.176074	0.120704	0.16809		0.113803	0.110622	0.126919	0.114369	0.142189	0.0979211	0.0980712	0.0487848	0.074381	0.119495		0.261217	0.20408	0.107953	0.0816632	0.111626	0.0628218	0.26229	0.191359	0.105358	0.0737517	0.110255	0.0613288	0.00237334	0.00125906	0.00292224	0.0016533	0.00152091	0.000948124	0.00222021	0.00107421	0.00269094	0.00162251	0.00131964	0.000732261
0.16867	0.128252	0.250781	0.316557	0.121808	0.130893	0.0909167	0.0842691	0.189553	0.177239		0.16867	0.141455	0.122198	0.143444	0.159712	0.123598	0.0898243	0.0936674	0.114667	0.151781		0.127791	0.261601	0.0985692	0.10396	0.123618	0.0954839	0.123701	0.258296	0.093559	0.0946681	0.124773	0.0950988	0.00169373	0.00158833	0.00208797	0.00197723	0.00150095	0.00115495	0.00144464	0.00151385	0.00168021	0.00193414	0.00123243	0.00104657
0.148324	0.12129	0.286371	0.240112	0.117767	0.0892981	0.118245	0.125614	0.230387	0.399448		0.148324	0.149939	0.148202	0.115063	0.137685	0.112791	0.088817	0.081825	0.0900328	0.169164		0.113888	0.329242	0.0997741	0.0828914	0.0734254	0.146058	0.103407	0.333292	0.0960084	0.0746773	0.0692486	0.14248	0.00134621	0.00130509	0.00270369	0.00154847	0.00140343	0.00108828	0.00118463	0.00122349	0.00236581	0.00149165	0.00121763	0.000871375
0.0474004	0.0650188	0.0962267	0.159357	0.19189	0.073373	0.104205	0.195358	0.0976905	0.0972181		0.0474004	0.0646216	0.0490928	0.0591738	0.0987142	0.0459025	0.0734617	0.0842565	0.0584573	0.0536153		0.0865172	0.325457	0.108334	0.0716119	0.10434	0.102345	0.0865172	0.325457	0.108334	0.0716119	0.104355	0.102321	0.00105253	0.00244766	0.00163397	0.00131459	0.00131515	0.000894634	0.00105253	0.00244766	0.00163397	0.00131459	0.00131412	0.000894653
0.0942606	0.0566952	0.0532828	0.0890024	0.0881307	0.108742	0.120387	0.147123	0.0772087	0.109995		0.0942606	0.0652359	0.0617107	0.0909904	0.0876526	0.0796114	0.0806124	0.0913673	0.070234	0.0786208		0.269303	0.390531	0.0906426	0.0798177	0.0897994	0.0796786	0.269303	0.390531	0.0906426	0.0798177	0.0897579	0.0796108	0.00123157	0.00300682	0.00194975	0.00112113	0.00156525	0.000727804	0.00123157	0.00300682	0.00194975	0.00112113	0.00156544	0.000727438
0.0543141	0.0736001	0.0604475	0.0729725	0.0818736	0.113162	0.0626142	0.079738	0.101343	0.0484611		0.0543141	0.0458091	0.0546548	0.0774748	0.0679043	0.0520574	0.0716702	0.101573	0.069501	0.0642619		0.0767678	0.0448799	0.108345	0.0784026	0.0770905	0.059533	0.0591256	0.0305417	0.0930933	0.0621648	0.0576127	0.0361971	0.00913702	0.0100289	0.0101853	0.00896457	0.0111825	0.00861196	0.00678429	0.00722456	0.00739984	0.00650016	0.00774518	0.0049722
0.101977	0.0605033	0.128831	0.199725	0.272654	0.0599754	0.0892306	0.0783758	0.0740941	0.0567311		0.101977	0.0669776	0.0721333	0.103676	0.0569915	0.0894106	0.0900321	0.122026	0.0851477	0.0589752		0.0554723	0.0690898	0.0965811	0.0940979	0.0909741	0.0645863	0.0353869	0.0509889	0.0746453	0.0766457	0.0630492	0.0322544	0.0109239	0.013543	0.011967	0.0100282	0.00957851	0.00832956	0.00723147	0.0102648	0.00816243	0.00675765	0.00560568	0.00474957
0.109127	0.0518538	0.0601576	0.0842735	0.11771	0.126237	0.135295	0.200367	0.0500273	0.103715		0.109127	0.0889584	0.0684867	0.0750825	0.079296	0.0825818	0.0914248	0.135195	0.0648283	0.0440337		0.0996373	0.0925415	0.120937	0.11912	0.0951161	0.0914909	0.0824903	0.0782857	0.0995781	0.0996119	0.0696549	0.0636574	0.00804326	0.025096	0.0145242	0.00945169	0.00830369	0.00925154	0.00542547	0.023079	0.0122744	0.00639365	0.00467094	0.0052889
0.0763684	0.0530716	0.0618651	0.063601	0.127497	0.0602471	0.0617123	0.107322	0.0594164	0.0409708		0.0763684	0.0551606	0.0451803	0.0394448	0.0618176	0.0535458	0.0440373	0.0986667	0.0751715	0.0298767		0.0528625	0.0803348	0.0787499	0.11169	0.0606595	0.0490513	0.0429513	0.072144	0.0669997	0.10026	0.047268	0.0345951	0.00901963	0.0179113	0.0116302	0.00921653	0.00789927	0.00867	0.0066666	0.015426	0.00931473	0.006715	0.00570624	0.00641614
0.0646304	0.0837625	0.119891	0.168554	0.127527	0.0807727	0.184153	0.260215	0.0582463	0.0621036		0.0646304	0.0675799	0.0598101	0.0786925	0.0337884	0.0943234	0.0716095	0.0589314	0.0651981	0.0760886		0.059623	0.0809316	0.0722562	0.0899997	0.0398629	0.0801665	0.0506491	0.0744988	0.0603289	0.0801679	0.0281285	0.0668268	0.00646638	0.0229811	0.00929858	0.00818203	0.00755502	0.00871448	0.00457761	0.0215046	0.00714321	0.00623038	0.00558855	0.00618933
0.033007	0.0455205	0.116493	0.144438	0.309999	0.0757559	0.139182	0.234294	0.111754	0.118674		0.033007	0.0318955	0.0356141	0.0614304	0.0728451	0.0609408	0.0752508	0.138051	0.0278231	0.0523199		0.121216	0.0304759	0.0886179	0.0411221	0.0832629	0.0828658	0.121425	0.0301724	0.0884413	0.0408721	0.0832184	0.0828868	0.00822541	0.0111559	0.00672124	0.00627665	0.00578222	0.00732974	0.00802925	0.0110844	0.00654061	0.00616196	0.00578407	0.00733217
0.0540325	0.0260163	0.0440667	0.0884234	0.0500948	0.113743	0.242928	0.231843	0.0306656	0.0603737		0.0540325	0.0517761	0.0664681	0.111924	0.0448807	0.0927577	0.104147	0.0676098	0.0298858	0.0755194		0.0477813	0.047169	0.0943815	0.0532168	0.0941209	0.0404271	0.0477813	0.047169	0.0943815	0.0532168	0.0940614	0.0403699	0.0467918	0.0728929	0.117463	0.0243227	0.0382078	0.0185694	0.0467918	0.0728929	0.117463	0.0243227	0.0381154	0.0185501
0.0464839	0.0800898	0.0680509	0.0589022	0.0514908	0.1286	0.196153	0.26365	0.0500921	0.0970517		0.0464839	0.0579555	0.0594159	0.0521175	0.0949408	0.0535905	0.0733935	0.184616	0.0436511	0.0665826		0.0969134	0.117555	0.0510389	0.056248	0.0475426	0.152776	0.0969134	0.117555	0.0510389	0.056248	0.0475455	0.152797	0.0788214	0.0782256	0.0572409	0.028965	0.0173856	0.0142283	0.0788214	0.0782256	0.0572409	0.028965	0.01739	0.0142292
0.03054	0.0520866	0.174125	0.274684	0.470938	0.0877892	0.320536	0.471381	0.110688	0.110508		0.03054	0.0344363	0.0495162	0.0577865	0.100839	0.0658905	0.0754923	0.169979	0.0423809	0.0415277		0.0884465	0.0828094	0.0861713	0.0863035	0.0811621	0.0318503	0.0884465	0.0828094	0.0861713	0.0863035	0.0811698	0.0318348	0.053309	0.0191757	0.098843	0.0327099	0.0991857	0.0212487	0.053309	0.0191757	0.098843	0.0327099	0.0992146	0.0212532
0.069102	0.119284	0.145511	0.213533	0.242242	0.18798	0.384582	0.443878	0.120951	0.136136		0.069102	0.0799533	0.0733392	0.0958539	0.0887436	0.0862158	0.0868897	0.109379	0.0612469	0.0773595		0.0471205	0.0729067	0.0629605	0.0363304	0.116796	0.0409648	0.0471205	0.0729067	0.0629605	0.0363304	0.116816	0.0409551	0.0572549	0.081983	0.0410107	0.0242094	0.0829578	0.0267505	0.0572549	0.081983	0.0410107	0.0242094	0.0829643	0.0267495
0.0732986	0.125343	0.0925017	0.0724976	0.0747998	0.065538	0.141436	0.255552	0.0854205	0.134356		0.0732986	0.0678023	0.0604601	0.061119	0.0722375	0.0799904	0.0564369	0.113674	0.0639083	0.0691582		0.12659	0.0639806	0.162863	0.0413318	0.127513	0.0446645	0.126586	0.063931	0.162629	0.040081	0.127482	0.0446523	0.111453	0.0977284	0.0353441	0.0295029	0.129985	0.0321701	0.110003	0.0954027	0.0329264	0.0281833	0.129983	0.0321863
0.0600797	0.0918099	0.111032	0.129823	0.209313	0.0726983	0.0884804	0.106989	0.0944672	0.0883751		0.0600797	0.0723413	0.0745249	0.111022	0.188912	0.0719927	0.103206	0.252502	0.0984016	0.0674973		0.0652764	0.0608907	0.136665	0.0681335	0.157953	0.0782203	0.0337115	0.0281208	0.1053	0.0399234	0.128297	0.0344783	0.0543548	0.105664	0.128437	0.0525246	0.144998	0.037378	0.0416866	0.0912702	0.117715	0.0392465	0.133892	0.0196196
0.0866565	0.156906	0.162205	0.189958	0.217967	0.104012	0.120518	0.0936791	0.225143	0.234928		0.0866565	0.0746695	0.100416	0.114118	0.11069	0.115938	0.126581	0.113629	0.0877083	0.0971788		0.150977	0.0905574	0.0896338	0.072156	0.154293	0.092161	0.123775	0.0619564	0.0573348	0.0439136	0.115347	0.0459073	0.268742	0.17066	0.213172	0.0980477	0.113794	0.122364	0.248707	0.146654	0.200555	0.0838194	0.0993217	0.107765
0.172807	0.0975181	0.10026	0.0833644	0.128874	0.0795546	0.0716626	0.112385	0.0879706	0.0916541		0.172807	0.158383	0.170868	0.183431	0.156343	0.186872	0.138964	0.205534	0.193688	0.148032		0.078041	0.170991	0.106656	0.10718	0.0717003	0.0863152	0.0509707	0.146175	0.0778583	0.0764541	0.0312919	0.0427409	0.0757241	0.245508	0.0869477	0.10605	0.0733825	0.0608132	0.0606005	0.224805	0.0701701	0.0858394	0.052135	0.0351777
0.155632	0.0686767	0.0934242	0.126949	0.168336	0.138537	0.191342	0.279667	0.0957165	0.0741957		0.155632	0.163292	0.176291	0.191515	0.205085	0.157208	0.193888	0.291832	0.191603	0.172421		0.0683669	0.192043	0.168932	0.0728608	0.126177	0.0938737	0.0312064	0.153947	0.139307	0.0339911	0.0742427	0.034863	0.0593866	0.345023	0.403063	0.108965	0.105336	0.0859372	0.0359354	0.325495	0.392719	0.0805939	0.084015	0.0579465
0.656382	0.124267	0.115569	0.112647	0.0932529	0.111166	0.130279	0.189366	0.0981332	0.104228		0.656382	0.662302	0.669729	0.66957	0.679136	0.66233	0.665619	0.666759	0.685569	0.681653		0.0847538	0.074947	0.104368	0.133345	0.117859	0.153085	0.0460985	0.0348819	0.0622286	0.094005	0.0613522	0.0911794	0.0715159	0.110371	0.0646313	0.192414	0.0864327	0.167378	0.0439898	0.0880414	0.0486918	0.163601	0.0635049	0.129036
0.0651149	0.0938769	0.0831948	0.0691215	0.0385296	0.030037	0.0450285	0.144123	0.0306527	0.0638483		0.0651149	0.0794398	0.0531413	0.046914	0.0678666	0.0685997	0.0420645	0.11391	0.0495698	0.0445375		0.0891399	0.0857364	0.190282	0.0986231	0.166069	0.126944	0.0494364	0.0492826	0.156049	0.0680951	0.117777	0.0758753	0.159554	0.11076	0.099427	0.0615555	0.116268	0.219883	0.127309	0.0895867	0.085448	0.043935	0.103116	0.18453
0.180911	0.168266	0.224812	0.236257	0.191546	0.273454	0.262865	0.281494	0.095629	0.0904441		0.180911	0.168006	0.173198	0.194668	0.234555	0.176065	0.181506	0.229731	0.190338	0.189404		0.0615306	0.141669	0.109586	0.108904	0.162808	0.184381	0.0276023	0.110008	0.0701925	0.0710871	0.111948	0.136339	0.0999171	0.145294	0.0954451	0.142733	0.26181	0.191384	0.0784681	0.116578	0.0811377	0.12867	0.233966	0.18538
0.110696	0.128433	0.124469	0.110896	0.117432	0.127453	0.200998	0.399588	0.265837	0.269262		0.110696	0.140417	0.133258	0.12237	0.133007	0.121219	0.126904	0.176781	0.123223	0.115994		0.0375683	0.0217111	0.0538041	0.112787	0.120213	0.0192307	0.0375683	0.0217111	0.0538041	0.112787	0.1202	0.0191989	0.0762737	0.0346241	0.0671744	0.0951415	0.0702087	0.034973	0.0762737	0.0346241	0.0671744	0.0951415	0.0701159	0.0349675
0.0473904	0.0348531	0.0370026	0.0760991	0.101422	0.0562473	0.154858	0.141622	0.0414813	0.0564403		0.0473904	0.0616383	0.0601142	0.0737205	0.0490558	0.0549302	0.0812358	0.084959	0.0591181	0.058388		0.183495	0.141888	0.181958	0.16018	0.162496	0.109287	0.136689	0.0988653	0.143528	0.125144	0.0943027	0.0390891	0.483342	0.124959	0.408304	0.174182	0.101011	0.136439	0.453531	0.0942525	0.380174	0.164076	0.0662585	0.101239
0.031865	0.0681982	0.0929528	0.0990119	0.101174	0.0747234	0.107298	0.219568	0.0994938	0.150318		0.031865	0.0253802	0.038751	0.0698691	0.159442	0.0350439	0.0538291	0.182926	0.0338208	0.0362477		0.174249	0.0769268	0.189396	0.121317	0.170196	0.156332	0.124312	0.0279511	0.142341	0.0781438	0.0997384	0.0776404	0.248619	0.0872469	0.253946	0.0949379	0.114596	0.119611	0.225282	0.059185	0.232297	0.0741545	0.0809062	0.0957627
0.0558268	0.0827685	0.208935	0.345442	0.502663	0.0521179	0.103947	0.233093	0.10919	0.100196		0.0558268	0.0724744	0.0548726	0.0413589	0.0642776	0.0607925	0.0456665	0.0981369	0.0521453	0.0447319		0.137269	0.0735879	0.0924647	0.137867	0.0682059	0.035092	0.137939	0.0729626	0.0924597	0.137425	0.0681334	0.0350218	0.309607	0.0554362	0.197617	0.134859	0.137913	0.0945387	0.298254	0.0510892	0.192047	0.133315	0.137961	0.0945618
0.0261077	0.0636772	0.0822686	0.183018	0.325597	0.11763	0.235325	0.424578	0.116306	0.13189		0.0261077	0.0205006	0.0195656	0.0417524	0.13549	0.0245378	0.0530237	0.162775	0.0372161	0.0192408		0.123972	0.0967527	0.165466	0.0844195	0.103632	0.0331664	0.12475	0.09727	0.166068	0.0834901	0.103507	0.0330914	0.28278	0.2293	0.391894	0.113834	0.166495	0.0570654	0.277003	0.222865	0.382778	0.101494	0.166465	0.056949
0.123822	0.0781127	0.0986905	0.131324	0.196568	0.14734	0.153411	0.184611	0.150816	0.178817		0.123822	0.142072	0.1332	0.103222	0.0879902	0.133446	0.124987	0.117513	0.11373	0.143414		0.0518139	0.0976944	0.0956992	0.0825749	0.0730997	0.0727921	0.0367274	0.0871857	0.082204	0.0675558	0.0549688	0.0561557	0.0605762	0.208647	0.263126	0.188868	0.11065	0.119642	0.0492372	0.197671	0.2521	0.176663	0.0972813	0.1068
0.144148	0.110312	0.106242	0.107838	0.166153	0.104945	0.0971217	0.10345	0.160903	0.137399		0.144148	0.149507	0.120966	0.0944848	0.103043	0.141068	0.111355	0.0959708	0.159493	0.128926		0.0681015	0.0772963	0.0942959	0.0351123	0.0367357	0.110207	0.0681015	0.0772963	0.0942959	0.0351123	0.0367384	0.110222	0.091857	0.0881557	0.0857978	0.0518317	0.108336	0.0643675	0.091857	0.0881557	0.0857978	0.0518317	0.108404	0.0643553
0.139159	0.0504778	0.0889719	0.136888	0.196988	0.0845699	0.0889954	0.181553	0.166452	0.160624		0.139159	0.129092	0.156378	0.112453	0.0959994	0.149884	0.126266	0.132514	0.126601	0.110039		0.233264	0.268658	0.214245	0.100506	0.126237	0.219569	0.195225	0.231381	0.171101	0.0508505	0.0480319	0.142081	0.30382	0.413587	0.120777	0.249546	0.125176	0.202182	0.299731	0.417379	0.0988849	0.227634	0.0780438	0.195658
0.0750694	0.138769	0.232312	0.267984	0.355267	0.129811	0.19457	0.172677	0.175956	0.175109		0.0750694	0.07283	0.0793999	0.0620026	0.049109	0.0725129	0.0757643	0.137836	0.0712964	0.0610914		0.170748	0.101357	0.107893	0.107905	0.167229	0.176632	0.123989	0.0477165	0.0550223	0.0528471	0.0883418	0.0931729	0.303822	0.0717846	0.184534	0.211563	0.091969	0.189855	0.275139	0.0393473	0.155109	0.182751	0.0618773	0.181527
0.0290252	0.0475934	0.130472	0.104448	0.119026	0.0312657	0.147655	0.293203	0.0889861	0.0633747		0.0290252	0.0267254	0.042025	0.0510311	0.126424	0.0315025	0.0841264	0.138498	0.0238516	0.0363381		0.0633969	0.107205	0.0996561	0.0868944	0.0871322	0.104633	0.0268936	0.073543	0.062276	0.0495211	0.0335182	0.0468411	0.0645085	0.193148	0.0834454	0.0772852	0.105106	0.0747274	0.0474668	0.17047	0.0663886	0.0560295	0.0737392	0.0551576
0.0447988	0.0405366	0.0516059	0.0481863	0.0786213	0.0656516	0.0829422	0.0965935	0.0965134	0.0316883		0.0447988	0.0565564	0.0802701	0.0872113	0.0905984	0.0665204	0.101954	0.103121	0.0621949	0.0460452		0.121862	0.167462	0.0809115	0.131445	0.112728	0.0833427	0.109084	0.155866	0.0649204	0.120412	0.0970216	0.0651444	0.152939	0.326123	0.0807468	0.258906	0.222216	0.127886	0.148243	0.313901	0.0710969	0.243203	0.210456	0.113617
0.0333849	0.0327775	0.0562455	0.0965835	0.144394	0.106112	0.224272	0.264265	0.091864	0.112261		0.0333849	0.042357	0.059463	0.0911553	0.118811	0.0335906	0.0876253	0.145298	0.0530589	0.0505356		0.0482581	0.0722698	0.0557677	0.105957	0.136663	0.040882	0.0474703	0.0709153	0.0529527	0.105868	0.136627	0.0408926	0.0854371	0.047356	0.100905	0.220569	0.279647	0.0632297	0.0782232	0.0407273	0.0924439	0.213808	0.279812	0.0631565
0.149187	0.0867098	0.0998297	0.1216	0.0844634	0.127178	0.135417	0.302928	0.125846	0.0875087		0.149187	0.131804	0.139423	0.137464	0.257274	0.130437	0.157006	0.32421	0.129042	0.128373		0.0689619	0.0284217	0.115126	0.044546	0.0375739	0.0280838	0.0689619	0.0284217	0.115126	0.044546	0.0375465	0.0280283	0.0622956	0.0367687	0.0979117	0.0664975	0.0548343	0.0323714	0.0622956	0.0367687	0.0979117	0.0664975	0.0548056	0.0323092
0.0707611	0.0963857	0.193354	0.280584	0.346033	0.122613	0.139645	0.145252	0.0872098	0.10767		0.0707611	0.070564	0.0792471	0.100674	0.117394	0.062417	0.0999382	0.14483	0.073668	0.071018		0.0673943	0.0702846	0.0482038	0.118677	0.0442775	0.100436	0.0617869	0.0644039	0.0417166	0.114078	0.0380193	0.0943999	0.136802	0.0916207	0.0709103	0.273712	0.0411976	0.0464622	0.129297	0.0845387	0.0636632	0.263419	0.0363746	0.0402546
0.0519966	0.045786	0.0341283	0.0798926	0.0872412	0.0302147	0.119708	0.205374	0.0626608	0.0595035		0.0519966	0.0375295	0.0364068	0.0909137	0.116288	0.0455261	0.104391	0.15006	0.0493758	0.0486044		0.0799082	0.167013	0.158186	0.0931155	0.085907	0.116609	0.0419695	0.133879	0.117166	0.0540933	0.0226057	0.0467984	0.0607616	0.234381	0.170521	0.0792696	0.0680623	0.102599	0.0395926	0.228547	0.159688	0.0553147	0.0438769	0.0749229
0.0231211	0.0262635	0.0585836	0.0837135	0.106762	0.116177	0.207373	0.253959	0.0416691	0.0702113		0.0231211	0.0239553	0.0536095	0.0567496	0.0864517	0.0279896	0.101658	0.111468	0.059965	0.059342		0.0610919	0.0459418	0.052318	0.128767	0.0677383	0.126948	0.0604245	0.043836	0.0490736	0.126625	0.0676159	0.126864	0.161514	0.0795655	0.0860738	0.0817124	0.0630117	0.214547	0.155098	0.074299	0.0812834	0.0774521	0.0627456	0.214255
0.427876	0.160747	0.202444	0.273431	0.341002	0.075024	0.174787	0.284426	0.0890386	0.128984		0.427876	0.411563	0.421282	0.442705	0.487424	0.42305	0.436796	0.484928	0.410434	0.418332		0.0688573	0.115032	0.0619234	0.17715	0.0742715	0.0691421	0.062421	0.109779	0.0540125	0.173174	0.0672012	0.0605086	0.187898	0.189432	0.108303	0.393581	0.205543	0.115608	0.175925	0.176926	0.0962378	0.372329	0.197781	0.111892
0.0394572	0.0498413	0.152003	0.230246	0.283926	0.0339217	0.0633655	0.138294	0.143062	0.187868		0.0394572	0.0577001	0.0681509	0.122509	0.16204	0.0536549	0.163954	0.207497	0.0696614	0.0769892		0.0522452	0.0256762	0.0907721	0.0322314	0.148082	0.0629088	0.0519149	0.0253605	0.090436	0.0320568	0.148072	0.0629044	0.128401	0.088469	0.0526585	0.062783	0.363832	0.063884	0.127916	0.0873448	0.0511679	0.0611418	0.363912	0.0638978
0.0440806	0.111261	0.137294	0.127725	0.171018	0.107874	0.12292	0.13123	0.0803565	0.0709723		0.0440806	0.0527224	0.0424833	0.0704288	0.0431822	0.0560058	0.0488823	0.0508629	0.0676134	0.0610012		0.100215	0.184087	0.173749	0.148262	0.140451	0.100242	0.0591491	0.137189	0.126917	0.112786	0.0787445	0.02659	0.1832	0.29047	0.359739	0.205355	0.198241	0.0766773	0.156625	0.265121	0.336379	0.177999	0.170063	0.0528827
0.151174	0.105517	0.155714	0.221514	0.432184	0.156095	0.211461	0.116161	0.120887	0.158738		0.151174	0.150914	0.169977	0.208012	0.297396	0.14495	0.223825	0.38475	0.164652	0.164312		0.0436033	0.0887968	0.0584592	0.10882	0.0517269	0.0885431	0.0436033	0.0887968	0.0584592	0.10882	0.0517231	0.0885317	0.0474161	0.192166	0.0649908	0.149021	0.0479423	0.186459	0.0474161	0.192166	0.0649908	0.149021	0.0479213	0.18646
0.536875	0.107503	0.143814	0.133695	0.116989	0.109107	0.101673	0.124011	0.10302	0.106306		0.536875	0.520603	0.535251	0.566809	0.551101	0.518731	0.521576	0.513001	0.569362	0.520252		0.0702364	0.127184	0.102986	0.0417902	0.0468431	0.0590504	0.0575237	0.113768	0.0899113	0.0292452	0.0252225	0.0384791	0.116663	0.215091	0.214139	0.0832601	0.0428963	0.0496398	0.104136	0.213049	0.205631	0.0699704	0.0357429	0.0400321
0.0428856	0.0616667	0.0755002	0.134578	0.239781	0.0395222	0.0299226	0.0851856	0.0498177	0.0552808		0.0428856	0.0494143	0.0445601	0.0499802	0.0935549	0.0450049	0.0482566	0.112739	0.0532909	0.0529986		0.116383	0.0983694	0.123233	0.107902	0.174693	0.154862	0.0678178	0.0505888	0.0666014	0.0550256	0.0946536	0.0655496	0.17753	0.119844	0.10575	0.0752161	0.245571	0.102001	0.149092	0.10315	0.0814614	0.0489536	0.208723	0.0672404
0.161774	0.127155	0.154364	0.175386	0.224532	0.115419	0.152665	0.200969	0.148538	0.135569		0.161774	0.1681	0.184885	0.209161	0.22934	0.160065	0.203713	0.281873	0.202533	0.157811		0.180973	0.163271	0.140027	0.149162	0.183232	0.146255	0.0949502	0.101301	0.0665969	0.0970628	0.0880015	0.0380789	0.281751	0.118078	0.0948083	0.0790216	0.213958	0.0830519	0.25789	0.0987008	0.0695302	0.057473	0.203116	0.0464894
0.150154	0.136613	0.169898	0.209304	0.266292	0.14726	0.342621	0.562709	0.0976977	0.0976999		0.150154	0.120421	0.119888	0.0918398	0.114922	0.115619	0.0977996	0.15445	0.137281	0.12846		0.111292	0.0267269	0.167416	0.0481134	0.0630925	0.0812922	0.111292	0.0267269	0.167416	0.0481134	0.0630966	0.0812562	0.169815	0.0374464	0.216258	0.069002	0.0789953	0.0599624	0.169815	0.0374464	0.216258	0.069002	0.0789524	0.0598545
0.0591929	0.0539337	0.0680535	0.0731567	0.150073	0.0758124	0.1039	0.131038	0.114823	0.13947		0.0591929	0.0528166	0.0721694	0.0798856	0.0889019	0.0681905	0.0818776	0.10302	0.0593076	0.0642593		0.0862018	0.134131	0.102369	0.137474	0.152491	0.143331	0.0270978	0.0733868	0.0417272	0.0803935	0.0605694	0.0405583	0.0591801	0.139292	0.105023	0.0764753	0.19261	0.0681213	0.0270414	0.120924	0.0861326	0.0526168	0.142657	0.0336715
0.0348452	0.0345124	0.0553492	0.0352781	0.0700506	0.0294987	0.0657926	0.171893	0.0820319	0.056392		0.0348452	0.0229809	0.0388264	0.0456023	0.0813502	0.0336624	0.043238	0.140925	0.0530293	0.0222634		0.167678	0.106984	0.113832	0.129712	0.139049	0.159504	0.107971	0.0447332	0.0425692	0.073836	0.037532	0.0443024	0.252416	0.124359	0.116184	0.0940718	0.0908016	0.102316	0.216023	0.104447	0.0816398	0.0598865	0.0471472	0.0737858
0.0603351	0.0557897	0.0175746	0.0300979	0.115348	0.0806655	0.0761501	0.132836	0.0182299	0.0537326		0.0603351	0.0710433	0.0729199	0.0691788	0.0367026	0.0665038	0.046725	0.0784562	0.0459372	0.0360432		0.0839081	0.0669429	0.105792	0.104032	0.0783672	0.100746	0.0570117	0.0442118	0.0835532	0.0790837	0.0447422	0.0691542	0.228526	0.0427169	0.175218	0.261136	0.16559	0.0562631	0.212398	0.027044	0.161173	0.24742	0.153202	0.0405841
0.0590658	0.0857383	0.112229	0.161663	0.2691	0.159547	0.206991	0.403055	0.173471	0.166101		0.0590658	0.0605167	0.0624567	0.114311	0.237346	0.06203	0.124894	0.338825	0.0585977	0.0570365		0.0880352	0.073689	0.104874	0.0694002	0.047149	0.0576812	0.0880352	0.073689	0.104874	0.0694002	0.047157	0.0576534	0.166496	0.135568	0.195656	0.144991	0.134984	0.0889807	0.166496	0.135568	0.195656	0.144991	0.135079	0.0889288
0.0280321	0.062694	0.136347	0.267115	0.440577	0.052186	0.15729	0.390454	0.0598007	0.0678539		0.0280321	0.0221586	0.0364522	0.0464676	0.118245	0.0271454	0.0232661	0.152822	0.0272979	0.0223874		0.0699089	0.0210446	0.0533776	0.110948	0.112437	0.078073	0.0699089	0.0210446	0.0533776	0.110948	0.112434	0.0780625	0.184007	0.0704661	0.0369205	0.147571	0.180766	0.108974	0.184007	0.0704661	0.0369205	0.147571	0.180781	0.108939
0.0540175	0.105084	0.291976	0.463935	0.718944	0.0827857	0.193475	0.225907	0.0898556	0.131639		0.0540175	0.0636952	0.0802214	0.134689	0.176022	0.052197	0.161951	0.199938	0.0647736	0.11006		0.0810341	0.105263	0.0958822	0.110188	0.0829041	0.0772198	0.0526783	0.0788696	0.0637372	0.0850828	0.0358711	0.0242765	0.0591852	0.138219	0.135682	0.140746	0.0886281	0.0647835	0.0458034	0.121871	0.124567	0.125352	0.070733	0.0467551
0.0260954	0.0540464	0.0687229	0.101764	0.0803474	0.0655653	0.207158	0.309017	0.0683198	0.0783104		0.0260954	0.0267997	0.0583263	0.100133	0.0986876	0.041101	0.103473	0.143749	0.0703788	0.0673044		0.0355352	0.062537	0.0672956	0.0532285	0.0674394	0.0506786	0.0355352	0.062537	0.0672956	0.0532285	0.0674613	0.0506998	0.0341383	0.0194021	0.153961	0.0417426	0.100604	0.0609819	0.0341383	0.0194021	0.153961	0.0417426	0.100637	0.0609987
0.125448	0.0877345	0.0785749	0.097413	0.106162	0.0887449	0.118632	0.160171	0.101692	0.110124		0.125448	0.117997	0.112714	0.129886	0.141404	0.124713	0.147507	0.119209	0.131663	0.15743		0.0642536	0.0529533	0.0795398	0.0683593	0.0838175	0.125985	0.0416748	0.0314581	0.0567815	0.0435092	0.0569162	0.0990001	0.038256	0.104137	0.0826435	0.106176	0.124835	0.192339	0.0242601	0.0876999	0.0726353	0.0877328	0.113938	0.175796
0.108018	0.0781805	0.0932278	0.139321	0.226683	0.115435	0.167971	0.372767	0.118761	0.187555		0.108018	0.10484	0.120879	0.137435	0.221217	0.110606	0.120699	0.240999	0.146797	0.121939		0.0651031	0.0472906	0.0755783	0.0290358	0.0358921	0.0609754	0.0651031	0.0472906	0.0755783	0.0290358	0.0358559	0.0609985	0.0497463	0.0479698	0.0767181	0.103929	0.051287	0.0547404	0.0497463	0.0479698	0.0767181	0.103929	0.0512477	0.0547738
0.0511919	0.0795614	0.095596	0.0642445	0.118204	0.0774158	0.161243	0.377452	0.0164482	0.0386727		0.0511919	0.0503494	0.0619328	0.0364243	0.0950381	0.0523447	0.0407529	0.129352	0.0489371	0.0409067		0.104454	0.17287	0.0963666	0.0828758	0.115333	0.16377	0.0643695	0.13185	0.0462625	0.0338424	0.0449372	0.0987386	0.177161	0.259592	0.15285	0.0809789	0.063759	0.146434	0.150547	0.255185	0.137214	0.0585018	0.039809	0.126843
0.0753763	0.0685035	0.0804519	0.0336013	0.0352049	0.0562684	0.0484434	0.196193	0.0859386	0.1188		0.0753763	0.0569124	0.0572963	0.039981	0.11036	0.0563578	0.0288078	0.161419	0.0725803	0.0691778		0.104659	0.108312	0.140573	0.142526	0.124767	0.15795	0.0673006	0.0625456	0.0920928	0.105664	0.0589808	0.0886084	0.192269	0.147143	0.240647	0.328585	0.146576	0.171457	0.167004	0.127552	0.210168	0.305315	0.114326	0.161963
0.0315754	0.0796494	0.0575024	0.0378189	0.106698	0.0346279	0.144745	0.34876	0.0590418	0.0552513		0.0315754	0.0279335	0.0510436	0.105253	0.192881	0.0327892	0.0555219	0.202187	0.0603741	0.0389624		0.0272088	0.0247265	0.0559583	0.0464404	0.0493111	0.0976521	0.0272088	0.0247265	0.0559583	0.0464404	0.0493048	0.0976395	0.0344357	0.0526162	0.17361	0.0566342	0.0450286	0.174074	0.0344357	0.0526162	0.17361	0.0566342	0.0450106	0.174079
0.138152	0.160987	0.234936	0.258523	0.320079	0.0959931	0.227226	0.398221	0.177499	0.160468		0.138152	0.116919	0.166603	0.185345	0.29519	0.138721	0.172117	0.299143	0.140012	0.138274		0.0701969	0.0804108	0.0538329	0.0354718	0.142493	0.070071	0.0701969	0.0804108	0.0538329	0.0354718	0.142499	0.0700965	0.163218	0.131984	0.0721284	0.040973	0.27035	0.145279	0.163218	0.131984	0.0721284	0.040973	0.27034	0.145308
0.106461	0.0651499	0.156274	0.243538	0.336936	0.0687302	0.0768688	0.276096	0.0788436	0.0926028		0.106461	0.0936067	0.109959	0.157278	0.20779	0.0927134	0.18941	0.229833	0.106847	0.10644		0.0755189	0.0285417	0.108847	0.0505712	0.0530107	0.0429344	0.0754041	0.0280655	0.108831	0.0500771	0.0529554	0.0428321	0.100543	0.0506007	0.176266	0.0626028	0.0606117	0.0554469	0.0982959	0.0487749	0.174172	0.060989	0.0606096	0.0554315
0.102379	0.133181	0.22369	0.280001	0.324616	0.118725	0.140011	0.165005	0.169456	0.192835		0.102379	0.0820991	0.108566	0.128974	0.167194	0.113874	0.132084	0.158058	0.114986	0.129972		0.184014	0.128122	0.191596	0.124814	0.211963	0.146486	0.120471	0.0627318	0.12787	0.059699	0.126436	0.0398298	0.358633	0.233844	0.359863	0.310176	0.313492	0.0984292	0.331617	0.203473	0.333573	0.267981	0.279487	0.0696545
0.0897642	0.0500307	0.0512548	0.0431611	0.0527903	0.0344118	0.0240961	0.0743402	0.0624058	0.0560976		0.0897642	0.0922763	0.0933898	0.080916	0.0900984	0.0776046	0.0755529	0.059171	0.0997746	0.113024		0.051526	0.0702354	0.0599113	0.0922481	0.0478162	0.0869092	0.0512005	0.0701495	0.0593904	0.0919756	0.0478202	0.0868986	0.0921611	0.158792	0.0694007	0.200601	0.0977253	0.17514	0.0894468	0.155478	0.0673604	0.199145	0.0975932	0.175154
0.185212	0.152189	0.119077	0.106472	0.211711	0.14622	0.191181	0.289074	0.154659	0.123214		0.185212	0.192469	0.144777	0.12451	0.228977	0.173803	0.144117	0.213674	0.167828	0.156103		0.102911	0.136534	0.180128	0.095487	0.14517	0.238231	0.0413516	0.0704446	0.10748	0.0288231	0.0366789	0.126151	0.135293	0.255466	0.262398	0.164821	0.166806	0.377498	0.0992998	0.222605	0.237988	0.136415	0.134272	0.315124
0.1185	0.143049	0.133277	0.141197	0.174412	0.231997	0.357416	0.451369	0.324829	0.330741		0.1185	0.111253	0.149697	0.169289	0.179313	0.125992	0.202303	0.223785	0.130251	0.146878		0.0371933	0.0848111	0.0332832	0.0467515	0.0418393	0.0356969	0.0366652	0.0847178	0.0324054	0.0462249	0.0417537	0.0356102	0.0252767	0.140249	0.0585779	0.124416	0.0290273	0.0790449	0.0236716	0.13746	0.056771	0.120505	0.0287954	0.078963
0.0210123	0.0302474	0.0380858	0.0487231	0.0578056	0.0272586	0.0470472	0.107041	0.0832623	0.0651367		0.0210123	0.0308212	0.0396611	0.0365753	0.0463757	0.0260391	0.0325951	0.0456217	0.0434214	0.0340276		0.103868	0.32237	0.187387	0.180905	0.210332	0.322461	0.0289983	0.260859	0.108727	0.0992949	0.0882473	0.178416	0.0614632	0.408701	0.123877	0.0978295	0.0890007	0.176134	0.0320532	0.409869	0.0964267	0.0648429	0.0458991	0.123132
0.12714	0.141453	0.151859	0.116404	0.150328	0.137485	0.121581	0.16715	0.116232	0.112477		0.12714	0.103791	0.106835	0.1914	0.206798	0.115525	0.16497	0.260283	0.10714	0.122145		0.393909	0.174184	0.217105	0.161374	0.206713	0.2231	0.348825	0.0863833	0.142424	0.0892705	0.0800935	0.101487	0.583598	0.183866	0.104383	0.166561	0.15189	0.172747	0.588924	0.159426	0.082518	0.15012	0.130326	0.150499
0.0289328	0.0206263	0.0251089	0.07961	0.174664	0.0768877	0.114735	0.042329	0.100004	0.0661113		0.0289328	0.0193175	0.0280477	0.0756125	0.166907	0.0274255	0.03677	0.168568	0.03893	0.0245665		0.0489328	0.0284717	0.0412696	0.0352047	0.0512449	0.0673972	0.0489328	0.0284717	0.0412696	0.0352047	0.0512631	0.0673672	0.116119	0.0851893	0.0788048	0.106976	0.0500833	0.0723324	0.116119	0.0851893	0.0788048	0.106976	0.0500446	0.0722442
0.0549286	0.0285532	0.0468903	0.109207	0.179933	0.0619073	0.138437	0.211897	0.0290037	0.0549138		0.0549286	0.0620683	0.0617603	0.10288	0.224939	0.0560688	0.0629448	0.216605	0.0909747	0.0692183		0.165515	0.106209	0.130161	0.110206	0.236178	0.182438	0.0945776	0.0208359	0.0438705	0.0352561	0.113213	0.0419604	0.240823	0.0654792	0.107249	0.119296	0.19335	0.104949	0.207156	0.0352876	0.069172	0.0851639	0.153724	0.0712619
0.0861897	0.0926013	0.133041	0.222219	0.350703	0.107247	0.174524	0.31191	0.14861	0.231663		0.0861897	0.0897908	0.102594	0.155166	0.264919	0.0901174	0.121521	0.266236	0.0909914	0.103885		0.0170071	0.0303748	0.0701161	0.142673	0.0772867	0.124263	0.0170071	0.0303748	0.0701161	0.142673	0.0772765	0.124274	0.0522275	0.0373945	0.0651621	0.273814	0.0432221	0.0293358	0.0522275	0.0373945	0.0651621	0.273814	0.0431461	0.0293486
0.123519	0.106359	0.164822	0.228752	0.234174	0.147371	0.29633	0.348471	0.164517	0.181406		0.123519	0.107658	0.152168	0.226995	0.232714	0.135368	0.235509	0.275182	0.156958	0.155404		0.0780912	0.0798609	0.0597958	0.0705013	0.0450924	0.0340749	0.0778736	0.0800658	0.0580764	0.0693014	0.0450854	0.0340628	0.171816	0.141826	0.054594	0.0502348	0.0883856	0.0503099	0.166358	0.139018	0.0507624	0.0463528	0.0883881	0.0503332
0.139989	0.129757	0.112572	0.160541	0.299059	0.16701	0.156703	0.192767	0.192897	0.328924		0.139989	0.135144	0.132016	0.199368	0.316553	0.1302	0.185515	0.343786	0.152827	0.118407		0.0974185	0.126258	0.182021	0.122766	0.177534	0.179567	0.0453381	0.0675082	0.120497	0.0685708	0.090722	0.0919935	0.0913643	0.150268	0.32574	0.207363	0.216964	0.184115	0.0619484	0.121268	0.300958	0.162431	0.180602	0.168581
0.129044	0.119783	0.23416	0.358883	0.424975	0.177941	0.388659	0.448583	0.168412	0.194274		0.129044	0.114423	0.146038	0.198023	0.303586	0.126316	0.223648	0.366216	0.130951	0.140517		0.129493	0.104573	0.144518	0.113839	0.154956	0.203415	0.0544005	0.035136	0.0731219	0.0383536	0.036342	0.0943743	0.120871	0.0961117	0.237772	0.107252	0.109637	0.0990048	0.0735149	0.0653754	0.208917	0.0683578	0.0733582	0.0559466
0.0867248	0.0610269	0.0683624	0.0824784	0.112706	0.0981742	0.0778585	0.0919666	0.102924	0.0710683		0.0867248	0.0806753	0.0674116	0.0985601	0.0926882	0.0849079	0.0805616	0.0820339	0.088734	0.0762258		0.178549	0.190159	0.173084	0.153397	0.24952	0.166501	0.105254	0.110366	0.107837	0.0793307	0.138608	0.0572536	0.239115	0.273459	0.125176	0.21655	0.259783	0.109101	0.203328	0.241022	0.107479	0.196518	0.216904	0.0769179
0.0660525	0.0528897	0.0262935	0.0856603	0.164061	0.0321176	0.0168286	0.111494	0.0628129	0.063352		0.0660525	0.0542349	0.0476358	0.045452	0.10074	0.0461723	0.0164995	0.13071	0.0697796	0.0610578		0.127717	0.177298	0.148408	0.111786	0.170492	0.203854	0.0609836	0.111324	0.072139	0.0378426	0.0457878	0.0742529	0.188724	0.202041	0.121714	0.0784881	0.0898101	0.0895621	0.159535	0.190404	0.0994788	0.05411	0.0479841	0.0446726
0.0723797	0.0598005	0.092742	0.230037	0.463707	0.0254822	0.072247	0.226086	0.0389148	0.111926		0.0723797	0.0531469	0.0440648	0.0697192	0.229428	0.0641968	0.0345171	0.191914	0.051966	0.0418556		0.160397	0.0959103	0.141669	0.154084	0.138802	0.127644	0.119317	0.0443467	0.0966925	0.113007	0.065941	0.0528131	0.189205	0.0820897	0.103725	0.319031	0.176512	0.0560558	0.179418	0.0535779	0.0807135	0.294719	0.13849	0.0222955
0.0666184	0.0750088	0.0894838	0.137804	0.177575	0.0511534	0.0992647	0.200974	0.0570258	0.106537		0.0666184	0.0631542	0.0619467	0.0922385	0.15569	0.0595075	0.109944	0.157119	0.0862614	0.0710717		0.0248247	0.114117	0.0827912	0.0872669	0.0865361	0.035355	0.0248247	0.114117	0.0827912	0.0872669	0.0865171	0.035366	0.0542013	0.180913	0.202247	0.132585	0.135876	0.0668662	0.0542013	0.180913	0.202247	0.132585	0.13587	0.066907
0.045662	0.0428512	0.0560292	0.0493698	0.11374	0.0727884	0.135444	0.15172	0.0860218	0.11189		0.045662	0.049102	0.0941814	0.114291	0.139276	0.0559156	0.131942	0.150804	0.0698753	0.100963		0.0363323	0.163436	0.136525	0.122254	0.0379965	0.0283456	0.0363323	0.163436	0.136525	0.122254	0.0379845	0.0283343	0.0238442	0.284059	0.193468	0.234965	0.0384522	0.0404045	0.0238442	0.284059	0.193468	0.234965	0.0384324	0.0403998
0.142592	0.108203	0.131731	0.229808	0.324601	0.158569	0.29972	0.445821	0.294431	0.275302		0.142592	0.121526	0.132517	0.22195	0.313094	0.126975	0.206021	0.361246	0.135544	0.147769		0.0386709	0.0690903	0.0728112	0.0456015	0.0996515	0.0379993	0.0369432	0.0675264	0.0700289	0.0428337	0.0996251	0.0380006	0.038605	0.0409353	0.167332	0.0475079	0.0581344	0.0421226	0.0299164	0.0310406	0.160722	0.042777	0.0580082	0.0420446
0.0566349	0.0810551	0.1027	0.0830448	0.0912248	0.0943275	0.136006	0.112108	0.0710871	0.0957796		0.0566349	0.065529	0.0917651	0.112769	0.12869	0.0827022	0.118824	0.161214	0.076515	0.0923713		0.0902462	0.0557359	0.160259	0.059779	0.115805	0.0695213	0.0827751	0.0483475	0.152228	0.0512932	0.108799	0.0615724	0.0418205	0.049793	0.149362	0.0807536	0.0557412	0.0463815	0.0338296	0.036288	0.143955	0.0699892	0.0496488	0.0395693
0.230355	0.131258	0.112934	0.0924558	0.210609	0.145144	0.125836	0.201149	0.153002	0.167731		0.230355	0.202739	0.242087	0.275968	0.332856	0.214383	0.232035	0.315176	0.255975	0.214781		0.135992	0.201751	0.194005	0.221037	0.180542	0.234578	0.0537411	0.110937	0.108568	0.149482	0.0283952	0.0815902	0.0783048	0.21667	0.111147	0.21665	0.0855739	0.107161	0.0411621	0.202569	0.0698666	0.198207	0.0418132	0.0483448
0.134347	0.137043	0.161265	0.235245	0.385884	0.150622	0.232906	0.407938	0.156739	0.250064		0.134347	0.140357	0.167505	0.240299	0.385002	0.134639	0.232942	0.390434	0.162749	0.166769		0.105515	0.0639174	0.0977345	0.207382	0.0620319	0.0769858	0.0936493	0.0515496	0.0877074	0.195626	0.0493431	0.0638966	0.181951	0.0413678	0.196514	0.263606	0.0602194	0.13029	0.170839	0.0284597	0.18236	0.263784	0.0543774	0.122242
0.0580063	0.0565194	0.0871146	0.12748	0.158432	0.0880809	0.177315	0.330118	0.0968191	0.248476		0.0580063	0.0784397	0.111221	0.14777	0.168518	0.0768785	0.151276	0.227981	0.0875425	0.0782345		0.0967451	0.117031	0.125797	0.125641	0.230452	0.155269	0.0278731	0.0366377	0.0356782	0.0516777	0.105974	0.0330026	0.0758138	0.088559	0.147665	0.0854994	0.203307	0.0879796	0.0451061	0.0537159	0.112955	0.0597158	0.150325	0.0465514
0.137653	0.150912	0.168416	0.115216	0.137201	0.187114	0.206888	0.289425	0.158499	0.148064		0.137653	0.124151	0.143106	0.133144	0.150182	0.141278	0.139191	0.177908	0.124179	0.125847		0.158667	0.134268	0.14567	0.20498	0.204283	0.215015	0.056729	0.0449593	0.0509366	0.134961	0.0405139	0.0617845	0.0985138	0.101953	0.105338	0.173773	0.104	0.132049	0.0596691	0.0748654	0.0681399	0.148329	0.0677135	0.100989
0.0954928	0.072913	0.0939922	0.201291	0.369664	0.0688309	0.0878556	0.201476	0.0803943	0.0872795		0.0954928	0.100708	0.108002	0.166241	0.236229	0.111034	0.122008	0.274056	0.130384	0.106371		0.045779	0.0672164	0.0574537	0.137832	0.0912323	0.0630453	0.0235678	0.0475517	0.0364501	0.116441	0.0636371	0.0360843	0.0661606	0.0489556	0.06601	0.129012	0.119351	0.0479868	0.053599	0.0335724	0.0548366	0.12273	0.110184	0.0356511
0.11572	0.0934844	0.0945634	0.0712816	0.237289	0.109918	0.175575	0.356159	0.113371	0.0895275		0.11572	0.133248	0.142731	0.193216	0.260457	0.146343	0.147454	0.291624	0.144379	0.113658		0.175467	0.159485	0.16306	0.144074	0.210962	0.224417	0.0908269	0.056485	0.0786402	0.0582749	0.0863911	0.0894641	0.132707	0.0899166	0.122107	0.0755353	0.133875	0.108045	0.100626	0.0567624	0.0867388	0.0388279	0.0976503	0.066991
0.227163	0.127863	0.142327	0.174555	0.211245	0.145109	0.146469	0.127238	0.121448	0.145528		0.227163	0.229868	0.219211	0.24727	0.260297	0.223448	0.251328	0.243194	0.231418	0.258273		0.105856	0.11999	0.171333	0.164428	0.125623	0.0576037	0.084311	0.100058	0.153906	0.145063	0.0998755	0.0303125	0.126084	0.13986	0.130375	0.247841	0.0816273	0.0539301	0.118782	0.125688	0.123839	0.239763	0.0705866	0.0393652
0.158921	0.0845318	0.135841	0.179874	0.266298	0.104606	0.107313	0.153073	0.0932632	0.106458		0.158921	0.155628	0.177739	0.188174	0.225304	0.170322	0.213204	0.225885	0.170231	0.179325		0.0899042	0.111517	0.0979418	0.129566	0.128932	0.15983	0.0443878	0.0686754	0.0503046	0.0858425	0.0625934	0.101781	0.0977251	0.111076	0.101382	0.10368	0.066933	0.114198	0.0800528	0.0950581	0.0807609	0.0894554	0.0408366	0.0769021
0.110516	0.0979918	0.107725	0.118797	0.158191	0.113986	0.209782	0.245472	0.0731096	0.0770719		0.110516	0.12238	0.148721	0.169259	0.220163	0.119245	0.199509	0.21421	0.115061	0.138168		0.0908989	0.130264	0.185861	0.0998012	0.343217	0.218131	0.0252335	0.0436679	0.111955	0.0273124	0.258522	0.0819198	0.0570377	0.0656031	0.150581	0.0853036	0.365799	0.217577	0.0283742	0.0343188	0.129469	0.0487873	0.350502	0.177783
0.0628222	0.0722095	0.0721963	0.138023	0.335247	0.0762699	0.0878544	0.317522	0.533609	0.576519		0.0628222	0.0702164	0.0876829	0.154827	0.346225	0.0765075	0.0995269	0.343515	0.0905303	0.0616058		0.0955166	0.112256	0.15774	0.10466	0.128464	0.163139	0.0464128	0.0511692	0.104652	0.0575044	0.0379487	0.0816787	0.117501	0.0560103	0.194191	0.0679331	0.07754	0.117849	0.0874599	0.032477	0.177746	0.0403431	0.0317476	0.0647806
0.0248757	0.0541699	0.0662978	0.157468	0.202035	0.0510504	0.20271	0.218651	0.0878735	0.111289		0.0248757	0.0288341	0.0598858	0.147075	0.190658	0.0251153	0.13143	0.188802	0.0427527	0.0791407		0.111709	0.0957746	0.130095	0.114776	0.099448	0.0944552	0.0696862	0.0542983	0.0930581	0.0735867	0.031892	0.0265959	0.0604732	0.142291	0.0829148	0.118328	0.0604297	0.0808206	0.0332502	0.130914	0.0595428	0.105749	0.0358565	0.0560066
0.0416243	0.0348698	0.0605045	0.143604	0.268827	0.0406661	0.158904	0.289324	0.0519849	0.097576		0.0416243	0.0366947	0.0630724	0.159968	0.256545	0.0497036	0.154157	0.26827	0.0337894	0.101602		0.164801	0.11186	0.178554	0.119123	0.140238	0.105162	0.130932	0.0813813	0.144642	0.0823175	0.0830478	0.0490322	0.080431	0.177428	0.124798	0.114449	0.137667	0.0720535	0.0573864	0.168693	0.105292	0.102098	0.123226	0.0450485
0.148717	0.191959	0.224124	0.279426	0.381297	0.226755	0.253361	0.328224	0.12977	0.128553		0.148717	0.101614	0.130045	0.171031	0.260422	0.128608	0.176325	0.265081	0.128543	0.149416		0.0855397	0.0351283	0.115587	0.0572014	0.0574655	0.0429622	0.0855397	0.0351283	0.115587	0.0572014	0.0574616	0.0429269	0.0418337	0.085258	0.0540852	0.05041	0.0271774	0.0813343	0.0418337	0.085258	0.0540852	0.05041	0.0271165	0.0812887
0.115138	0.106032	0.346342	0.209293	0.220398	0.140713	0.297873	0.12365	0.263449	0.209922		0.115138	0.161056	0.112289	0.132775	0.122003	0.12426	0.0941699	0.0740346	0.107857	0.122388		0.050779	0.0753281	0.0447645	0.0716995	0.0829914	0.0294007	0.050779	0.0753281	0.0447645	0.0716995	0.0828978	0.0293543	0.0642362	0.0806422	0.0425618	0.16407	0.116062	0.0436676	0.0642362	0.0806422	0.0425618	0.16407	0.115944	0.0436055
0.141288	0.0891941	0.226919	0.155627	0.145212	0.133817	0.139102	0.0575634	0.0791546	0.217875		0.141288	0.0899128	0.166435	0.0799866	0.159565	0.083329	0.101879	0.0945218	0.0992048	0.110693		0.142532	0.218094	0.148706	0.168857	0.196966	0.229793	0.0624373	0.108947	0.0454941	0.0742084	0.0396097	0.0766403	0.14155	0.128128	0.137904	0.205783	0.0991574	0.153759	0.117943	0.0861538	0.107008	0.142875	0.056849	0.0890898
0.144885	0.172481	0.133504	0.191323	0.11858	0.122511	0.145682	0.105289	0.153128	0.149993		0.144885	0.173249	0.118516	0.154672	0.13008	0.122725	0.103856	0.0847112	0.090377	0.171896		0.0914306	0.395538	0.109139	0.0797814	0.116383	0.126567	0.0842444	0.403205	0.102686	0.0713365	0.111476	0.123155	0.00150379	0.00129594	0.00197658	0.00163983	0.00126882	0.00112841	0.00125406	0.00119632	0.00164002	0.00158121	0.00107104	0.00100231
0.165941	0.139966	0.120308	0.126712	0.141815	0.152979	0.203387	0.103393	0.142279	0.16492		0.165941	0.146268	0.120514	0.122792	0.154272	0.135188	0.0906122	0.0808436	0.131652	0.153244		0.151695	0.171405	0.106907	0.0832922	0.0508425	0.0697099	0.149983	0.16817	0.105218	0.0824933	0.04976	0.0686019	0.0013101	0.00102675	0.00216293	0.00123315	0.0010604	0.000591633	0.00127581	0.00101636	0.00207295	0.00119014	0.00102193	0.000538467
0.102684	0.146338	0.09858	0.147086	0.124783	0.124806	0.34062	0.226736	0.0689665	0.148443		0.102684	0.151841	0.101767	0.143201	0.123258	0.125105	0.0844171	0.0702632	0.104806	0.142765		0.233489	0.314427	0.102212	0.065642	0.0733983	0.0502455	0.233484	0.314446	0.102206	0.0656326	0.0733771	0.0502245	0.00169166	0.00303013	0.00127621	0.0015063	0.0010903	0.000626648	0.00169115	0.00303014	0.00127604	0.00150589	0.00108814	0.000626496
0.131227	0.266843	0.459421	0.62699	0.291098	0.216216	0.262351	0.106406	0.18394	0.28083		0.131227	0.179449	0.134057	0.161642	0.131003	0.130029	0.102251	0.0801592	0.0777655	0.17934		0.0669815	0.475908	0.109398	0.0774312	0.117442	0.140778	0.0669333	0.475991	0.109373	0.077396	0.117444	0.140769	0.000961074	0.00232908	0.00164097	0.0014715	0.00130322	0.00103605	0.000959983	0.00232909	0.00164043	0.00147042	0.00130261	0.00103621
0.0448546	0.0570544	0.0390507	0.054165	0.0813776	0.0345805	0.0337564	0.112514	0.0831387	0.0896781		0.0448546	0.0331131	0.0474682	0.0505409	0.0670522	0.0480091	0.060397	0.117067	0.0327941	0.0281169		0.139349	0.230359	0.146514	0.0779853	0.0857672	0.0774385	0.132099	0.22493	0.141034	0.0712512	0.0817455	0.071854	0.00124572	0.00147125	0.00448642	0.00150559	0.00151478	0.000778061	0.00108514	0.00140763	0.00449006	0.00145522	0.0013574	0.000647583
0.090075	0.0728237	0.0617647	0.0607461	0.125425	0.0728383	0.0722153	0.0667591	0.0583615	0.0693425		0.090075	0.0789115	0.0591931	0.0595343	0.0908592	0.0630893	0.0619564	0.0988264	0.0551183	0.0556989		0.0623542	0.220363	0.0830694	0.075239	0.112256	0.0436694	0.0623542	0.220363	0.0830694	0.075239	0.11228	0.0435986	0.000886988	0.00223458	0.00154933	0.00131305	0.0011854	0.000655387	0.000886988	0.00223458	0.00154933	0.00131305	0.00118512	0.000655427
0.0895315	0.0483798	0.0774818	0.153923	0.15279	0.0500253	0.100693	0.193917	0.0652152	0.079631		0.0895315	0.067859	0.0562314	0.0960457	0.0718429	0.0851649	0.0672274	0.0851266	0.092681	0.0843383		0.0551692	0.0310581	0.120679	0.0456154	0.090424	0.0315705	0.0531467	0.0292334	0.118479	0.0434461	0.0883938	0.0288053	0.00605381	0.00929081	0.00585764	0.00754164	0.00590946	0.0057019	0.00558719	0.00884386	0.00531991	0.00709592	0.00538861	0.00527561
0.0537813	0.0829309	0.0650363	0.07025	0.0752261	0.0590252	0.0630815	0.0952457	0.0802846	0.0531123		0.0537813	0.0479632	0.0512123	0.0660629	0.0686897	0.0567677	0.0700272	0.101216	0.0855978	0.045886		0.054831	0.0741474	0.105161	0.0958272	0.101504	0.0977668	0.0344143	0.0552594	0.0842387	0.0753717	0.0729301	0.0649441	0.00907686	0.0134384	0.0270133	0.00965584	0.00747212	0.00759992	0.006777	0.00962902	0.0248511	0.0063796	0.00486391	0.00449607
0.0872861	0.0744408	0.0682326	0.0556015	0.103831	0.136843	0.252514	0.366127	0.0948797	0.0931378		0.0872861	0.080584	0.0787792	0.100607	0.0560793	0.118013	0.0832244	0.0695878	0.121741	0.0965527		0.0528475	0.0751854	0.100867	0.074106	0.0753097	0.0770534	0.0320208	0.0584244	0.0731166	0.0504422	0.0510786	0.0446665	0.0080439	0.0260616	0.00862264	0.00758629	0.00941827	0.00821245	0.00505194	0.0234499	0.00571397	0.00448854	0.00609641	0.00543585
0.0526018	0.0604389	0.124082	0.14801	0.262272	0.101906	0.140765	0.230078	0.0504588	0.0345237		0.0526018	0.0325216	0.0452306	0.0489838	0.0604218	0.046109	0.0824662	0.113219	0.0532694	0.0732929		0.0937536	0.0580128	0.0758246	0.136326	0.0743149	0.0763256	0.0757224	0.0359737	0.0502829	0.114883	0.0441156	0.0484828	0.0104711	0.0154234	0.0119096	0.00926364	0.00681123	0.00693829	0.0073144	0.0117063	0.00925305	0.00642099	0.00385333	0.00352175
0.0300605	0.116644	0.377849	0.572205	0.837402	0.0677386	0.154835	0.201639	0.0247152	0.0571098		0.0300605	0.028301	0.0314111	0.0425556	0.0788603	0.0397695	0.0594967	0.117613	0.0271097	0.0324313		0.0962639	0.126505	0.0754912	0.0846189	0.0911189	0.082927	0.0877359	0.117362	0.0661833	0.0739004	0.0799203	0.0695363	0.019583	0.02198	0.00813555	0.00763576	0.00690853	0.0108185	0.018416	0.0200138	0.00593509	0.00613296	0.00544042	0.00919239
0.0616905	0.0978345	0.0829156	0.10569	0.157388	0.0639841	0.076797	0.143495	0.14931	0.118848		0.0616905	0.0834631	0.0604352	0.0675473	0.139219	0.0765483	0.0861995	0.14359	0.0626803	0.07539		0.0894604	0.0843764	0.103953	0.27865	0.0668483	0.0557863	0.0817278	0.0790825	0.096293	0.272091	0.0558056	0.043948	0.00749335	0.0180992	0.0113571	0.0117466	0.00767639	0.00779345	0.00622627	0.0161987	0.00878575	0.00998393	0.00622679	0.00629639
0.0496527	0.151825	0.229755	0.283692	0.422368	0.0823367	0.140889	0.165579	0.0858921	0.154552		0.0496527	0.0553082	0.0504086	0.042592	0.0933987	0.0411562	0.0396471	0.119323	0.0815522	0.0480326		0.0642026	0.0627782	0.0621937	0.0603844	0.0328162	0.0428144	0.064197	0.0627707	0.0621907	0.0603504	0.0327855	0.0428258	0.0267418	0.068193	0.0411882	0.0349578	0.0241896	0.0271662	0.0266813	0.0682051	0.0411111	0.0349084	0.0241855	0.0271485
0.0639171	0.0924872	0.0661837	0.0915286	0.181744	0.0563087	0.0836049	0.148248	0.0789267	0.0777882		0.0639171	0.0681219	0.0765296	0.0909224	0.165127	0.0552036	0.084321	0.168441	0.0855917	0.0639595		0.132725	0.202232	0.249171	0.125896	0.178557	0.0804687	0.104851	0.177665	0.227816	0.0965677	0.13731	0.0282371	0.0676146	0.121251	0.160205	0.0363492	0.0974528	0.0371186	0.0624715	0.118739	0.161356	0.0212286	0.09487	0.0229749
0.0858738	0.0382762	0.0427219	0.0545648	0.104692	0.0736549	0.0798618	0.208625	0.0887654	0.103357		0.0858738	0.0963261	0.0783547	0.0683909	0.0553136	0.0935383	0.0610585	0.115206	0.100871	0.092304		0.0729184	0.0367934	0.111341	0.0641489	0.0763115	0.0404175	0.072611	0.0365624	0.110848	0.0639362	0.0763226	0.0404115	0.0751526	0.0638431	0.0409238	0.0605834	0.0657375	0.0343474	0.0749224	0.0636841	0.0404916	0.059546	0.0657402	0.0343619
0.156066	0.117054	0.125537	0.132018	0.160447	0.0995583	0.170079	0.119194	0.212874	0.217812		0.156066	0.133704	0.169648	0.184309	0.213334	0.185622	0.203327	0.248146	0.162876	0.156338		0.0733054	0.0623586	0.0988351	0.0823041	0.0827746	0.187	0.045198	0.0327385	0.0720087	0.0532559	0.0421534	0.145008	0.0770665	0.0523798	0.0394239	0.0534744	0.0293976	0.033614	0.0674862	0.0414572	0.025881	0.0382835	0.0163107	0.0204288
0.117587	0.0816198	0.0628842	0.0567876	0.105575	0.0587636	0.168169	0.28066	0.0568721	0.0332083		0.117587	0.118374	0.132707	0.0932587	0.0445925	0.117409	0.100125	0.135932	0.126102	0.110502		0.0732763	0.129087	0.139961	0.0684401	0.117735	0.0744358	0.0638005	0.121622	0.130524	0.0593839	0.103778	0.0617835	0.0427871	0.0996244	0.0846416	0.0369529	0.116893	0.0365506	0.0385359	0.0975476	0.0821276	0.0311311	0.111989	0.0306744
0.0641531	0.0232894	0.0289677	0.080427	0.140841	0.0837407	0.169096	0.158246	0.112112	0.0998395		0.0641531	0.0487587	0.0448899	0.0650338	0.104162	0.0413904	0.0609222	0.129894	0.0743347	0.0607018		0.0580932	0.115522	0.0683228	0.14201	0.108666	0.149467	0.0272367	0.0900939	0.0319747	0.114063	0.0591288	0.101875	0.0453524	0.090395	0.0351911	0.0288134	0.0300899	0.0294248	0.0342781	0.0795158	0.0257188	0.0168415	0.0163005	0.0165041
0.0432782	0.0792011	0.0872368	0.0484372	0.0561962	0.0407643	0.173507	0.347717	0.0858379	0.124141		0.0432782	0.0413249	0.0501742	0.0631667	0.100125	0.0479117	0.0797528	0.171823	0.0524173	0.0625698		0.0480737	0.101404	0.101961	0.070869	0.110474	0.0511109	0.0406932	0.0956991	0.0943837	0.0635808	0.100405	0.0416145	0.107174	0.152611	0.0902176	0.127472	0.0691245	0.0719892	0.101164	0.145198	0.0836019	0.11773	0.063271	0.0653239
0.0397474	0.0324656	0.0731326	0.111041	0.252861	0.0309445	0.0751482	0.165727	0.0724204	0.0837423		0.0397474	0.0272217	0.0572863	0.0839434	0.127599	0.0536331	0.114071	0.157242	0.0404064	0.0644628		0.0738371	0.120349	0.0271765	0.0344948	0.0726868	0.114164	0.0738371	0.120349	0.0271765	0.0344948	0.0726911	0.114169	0.0635778	0.0790589	0.0601271	0.100649	0.0686311	0.147966	0.0635778	0.0790589	0.0601271	0.100649	0.0685996	0.147987
0.0527924	0.0559457	0.07581	0.0845071	0.140026	0.0894134	0.186824	0.218841	0.377696	0.391724		0.0527924	0.0699914	0.0638342	0.077754	0.126339	0.0675268	0.117517	0.143225	0.0748049	0.0739564		0.0363848	0.0728957	0.0554585	0.13803	0.0574873	0.0595149	0.0361837	0.0729062	0.0554295	0.137845	0.0574865	0.0595176	0.0524999	0.0423226	0.110076	0.182236	0.153294	0.0621959	0.0518793	0.041249	0.108809	0.181789	0.153353	0.062146
0.0651733	0.0708218	0.0651052	0.0724883	0.0482184	0.065445	0.0742643	0.145336	0.366243	0.372074		0.0651733	0.0811814	0.0675844	0.0725815	0.0441039	0.0742309	0.0871807	0.0644612	0.0604071	0.0871223		0.0634685	0.0911101	0.0353784	0.108367	0.0832934	0.107956	0.0632771	0.0908131	0.0349208	0.108165	0.0832834	0.107968	0.0751407	0.178844	0.0817738	0.0606116	0.177941	0.159326	0.0734311	0.177305	0.0793014	0.0584173	0.177983	0.159287
0.027791	0.0419392	0.0576878	0.0309093	0.0728383	0.0410087	0.105892	0.0929598	0.0637393	0.0927291		0.027791	0.0338573	0.0342956	0.090334	0.117341	0.0352044	0.0497883	0.198077	0.0260664	0.0482588		0.108606	0.0716487	0.107476	0.0704791	0.114018	0.0800471	0.0784277	0.0381119	0.0787214	0.0362142	0.0667097	0.0281797	0.0919821	0.187553	0.172356	0.10865	0.151574	0.0704204	0.0716865	0.171995	0.149609	0.0807604	0.133558	0.0468493
0.0302906	0.041251	0.0933834	0.181922	0.311337	0.0646745	0.0547792	0.329242	0.0807619	0.150108		0.0302906	0.0287362	0.0362118	0.0530564	0.156984	0.0511118	0.045971	0.181251	0.0483249	0.0281247		0.0974571	0.144819	0.0634947	0.060175	0.0385757	0.146903	0.0868224	0.134461	0.0502286	0.0500779	0.0226406	0.133181	0.128078	0.340632	0.0825184	0.0675126	0.0505681	0.121922	0.122685	0.331257	0.070864	0.0571903	0.0428859	0.112238
0.0787341	0.108095	0.258784	0.359992	0.511672	0.150581	0.242477	0.315859	0.0678733	0.0453617		0.0787341	0.0594929	0.0692656	0.107367	0.137915	0.0597359	0.114581	0.207112	0.0739523	0.0802671		0.0778966	0.0588117	0.0455284	0.10413	0.0563022	0.0850949	0.0731709	0.0541238	0.0404221	0.0988792	0.0493463	0.0784732	0.161218	0.101489	0.0698593	0.16371	0.0625138	0.0513877	0.155345	0.097354	0.0609613	0.160006	0.0587558	0.0453633
0.0442409	0.0833517	0.0355965	0.0707776	0.115623	0.0637776	0.189124	0.361044	0.0595269	0.0986365		0.0442409	0.0560062	0.0628726	0.0947956	0.154681	0.0650909	0.102176	0.258523	0.0496574	0.0487165		0.0550163	0.0386403	0.150421	0.139209	0.0244234	0.123938	0.0550163	0.0386403	0.150421	0.139209	0.0243981	0.123928	0.0707535	0.0607878	0.248392	0.198293	0.0410703	0.227159	0.0707535	0.0607878	0.248392	0.198293	0.0410763	0.227196
0.0329168	0.0883531	0.0686638	0.0661412	0.0737256	0.0869247	0.138791	0.238119	0.066824	0.0775217		0.0329168	0.0259111	0.0330645	0.0785259	0.068949	0.0418276	0.0707093	0.0730914	0.0345969	0.0407293		0.157249	0.0843746	0.0670462	0.135362	0.0810628	0.114128	0.14282	0.0667293	0.0476607	0.119338	0.056103	0.0906267	0.221827	0.107299	0.0985304	0.284756	0.115742	0.196612	0.218959	0.0919791	0.0781074	0.259893	0.0997017	0.170405
0.092343	0.0899575	0.0618733	0.0707971	0.118506	0.133119	0.185488	0.188774	0.18914	0.195128		0.092343	0.0751404	0.0953717	0.121711	0.154673	0.101771	0.162012	0.183442	0.0889764	0.097132		0.0655725	0.0368431	0.0735941	0.0659467	0.0896866	0.108693	0.0565605	0.0275644	0.0637566	0.0557209	0.0748166	0.0937126	0.0688535	0.0589567	0.124282	0.107178	0.0534658	0.0969028	0.0619114	0.0496978	0.108968	0.0970249	0.0453101	0.0888604
0.0853036	0.162589	0.272868	0.271794	0.372936	0.195424	0.312257	0.383329	0.137294	0.154567		0.0853036	0.0920471	0.0938765	0.145877	0.161031	0.101302	0.14714	0.147427	0.102766	0.123426		0.0510234	0.0900437	0.041621	0.0364098	0.0546396	0.0369189	0.0463334	0.0854743	0.0364073	0.0303933	0.0472517	0.0295798	0.0487291	0.215317	0.111138	0.055837	0.0593156	0.0588096	0.0438254	0.208622	0.100759	0.0471562	0.0545168	0.0530435
0.02991	0.0448641	0.0372556	0.0502276	0.0360105	0.0284644	0.110908	0.133261	0.0696153	0.0704057		0.02991	0.0246853	0.0305745	0.0448968	0.0398867	0.0387417	0.0231145	0.0628469	0.0255483	0.0315473		0.0592785	0.15134	0.0608778	0.0698466	0.0805046	0.120118	0.0238064	0.117867	0.0232806	0.0371713	0.0281855	0.0726577	0.0654954	0.372647	0.102669	0.138096	0.0803194	0.112047	0.0394734	0.346974	0.0675097	0.0985808	0.0554794	0.0968744
0.0229537	0.0251334	0.0239249	0.0452623	0.037645	0.0592706	0.175284	0.355278	0.0594996	0.0506747		0.0229537	0.024564	0.0304556	0.0515962	0.0507109	0.0323239	0.0561745	0.0856537	0.026339	0.033199		0.0901721	0.0893965	0.107998	0.120901	0.115564	0.123215	0.0495337	0.0461709	0.0596629	0.0721399	0.047486	0.049067	0.143811	0.0974115	0.102155	0.0879229	0.0814003	0.142871	0.116131	0.0589492	0.0710604	0.0563946	0.0492802	0.103727
0.0555906	0.0945588	0.146281	0.204112	0.293722	0.307184	0.411467	0.530608	0.0736813	0.0472272		0.0555906	0.0479661	0.0835251	0.122761	0.2127	0.0564619	0.103666	0.233621	0.0528606	0.0694528		0.073609	0.0310934	0.157751	0.0396379	0.0470417	0.0526737	0.0716783	0.0285232	0.155519	0.0370011	0.0444565	0.0495795	0.126672	0.0703151	0.223777	0.10117	0.0486616	0.0479945	0.121973	0.0660899	0.221902	0.0945961	0.0438167	0.0456819
0.0771275	0.0755958	0.109076	0.118485	0.0772558	0.0897626	0.101352	0.108946	0.401871	0.393888		0.0771275	0.0823076	0.0924455	0.0963602	0.0804006	0.0749605	0.0830496	0.0779757	0.079736	0.0814218		0.0499391	0.024667	0.0723734	0.0303495	0.0677078	0.0559993	0.0499391	0.024667	0.0723734	0.0303495	0.0677016	0.0559967	0.0365699	0.0957962	0.0462225	0.122965	0.102106	0.015307	0.0365699	0.0957962	0.0462225	0.122965	0.102146	0.0152942
0.0590294	0.0519082	0.0832877	0.135759	0.198981	0.0852274	0.159047	0.221996	0.180565	0.259337		0.0590294	0.0558193	0.0843188	0.102285	0.150571	0.0500569	0.116979	0.197168	0.0696004	0.04649		0.0792287	0.0631293	0.0673149	0.0646785	0.0416082	0.108683	0.068148	0.0517451	0.0549274	0.0530948	0.0234169	0.0898792	0.169793	0.107999	0.165627	0.0859212	0.0433615	0.165381	0.157364	0.0958737	0.149858	0.0613024	0.035177	0.157611
0.108913	0.0915033	0.169212	0.249254	0.306839	0.176361	0.396707	0.69022	0.171886	0.22062		0.108913	0.1219	0.105	0.14714	0.173488	0.108507	0.200652	0.231082	0.126742	0.138786		0.129901	0.130471	0.163802	0.131404	0.128628	0.14113	0.0773944	0.0853148	0.123897	0.0949947	0.0640404	0.0753973	0.263818	0.16254	0.302219	0.191466	0.155953	0.159983	0.242065	0.129479	0.269957	0.184411	0.145644	0.150264
0.12994	0.117572	0.173725	0.214995	0.344933	0.0787345	0.132154	0.254148	0.169624	0.13962		0.12994	0.104443	0.121932	0.08636	0.11711	0.107831	0.0900237	0.186153	0.139777	0.123752		0.031612	0.070967	0.0291892	0.0861829	0.130634	0.0268676	0.0316027	0.0709696	0.029183	0.0861806	0.130628	0.0268454	0.038678	0.161009	0.057501	0.0564409	0.25142	0.0636148	0.0386284	0.160948	0.0573717	0.0563858	0.251442	0.0636501
0.0801353	0.0793064	0.10534	0.0883743	0.22554	0.068627	0.0535434	0.216236	0.164722	0.17813		0.0801353	0.0663834	0.0878139	0.0635475	0.191124	0.0848325	0.0802246	0.221901	0.069079	0.0498867		0.118115	0.130754	0.13128	0.101022	0.160113	0.116703	0.0670764	0.0778114	0.075083	0.0553025	0.0762483	0.03516	0.218401	0.183207	0.172301	0.0966579	0.188418	0.0972921	0.187804	0.151022	0.13399	0.0599449	0.148667	0.0587601
0.0819101	0.114614	0.0849112	0.0751571	0.120552	0.13771	0.223	0.272657	0.0978473	0.100105		0.0819101	0.0836115	0.0820514	0.10178	0.0765547	0.0860338	0.0897383	0.0840317	0.112249	0.0982723		0.132353	0.176551	0.174851	0.101128	0.221275	0.167855	0.0875417	0.129435	0.124614	0.0568501	0.162137	0.0910745	0.250383	0.246512	0.100887	0.0657648	0.303361	0.163783	0.215796	0.21153	0.060776	0.0357105	0.302531	0.128625
0.0472076	0.138371	0.158863	0.159896	0.199798	0.108181	0.250458	0.330839	0.0602822	0.116302		0.0472076	0.0458361	0.0716118	0.106679	0.137004	0.0656847	0.146273	0.1855	0.043834	0.08277		0.0746877	0.223167	0.113175	0.0700355	0.0896632	0.157715	0.05318	0.207991	0.0923578	0.0460419	0.0591697	0.127974	0.160623	0.314258	0.0999402	0.0810737	0.0879223	0.0617046	0.143825	0.317644	0.0828478	0.0585197	0.0745414	0.0408971
0.157182	0.0724027	0.0854401	0.16288	0.262816	0.154189	0.195006	0.194684	0.0988864	0.0744481		0.157182	0.143781	0.15166	0.165247	0.211595	0.158352	0.152604	0.191638	0.155621	0.158576		0.106601	0.0868658	0.135711	0.0810902	0.107458	0.140089	0.0661539	0.0418411	0.0910362	0.0425348	0.044083	0.0795856	0.155065	0.118074	0.174013	0.185349	0.0572377	0.138844	0.131327	0.088381	0.142113	0.164537	0.0272358	0.128581
0.0988478	0.0357447	0.0360795	0.109755	0.208898	0.124957	0.255103	0.255803	0.0926453	0.164109		0.0988478	0.0820222	0.0757845	0.0895146	0.191531	0.0859845	0.0660379	0.219767	0.0738882	0.0541809		0.0309481	0.0936619	0.0396011	0.159382	0.0371369	0.148723	0.0308353	0.0937071	0.0395491	0.159345	0.0371088	0.148675	0.0320083	0.0939151	0.0860201	0.282593	0.046296	0.342062	0.0313728	0.0931277	0.0848097	0.282533	0.0463059	0.342079
0.0344172	0.0348844	0.0642337	0.133228	0.215484	0.077469	0.182668	0.377808	0.100553	0.124902		0.0344172	0.0290276	0.041539	0.0845149	0.170714	0.0362064	0.106176	0.278675	0.036885	0.0385377		0.129658	0.1183	0.132334	0.144947	0.12243	0.121642	0.0642393	0.0689644	0.0778165	0.10025	0.0357568	0.0309148	0.159494	0.117283	0.0996511	0.205259	0.103566	0.117045	0.129372	0.0881711	0.0640906	0.193502	0.0616885	0.0639435
0.0783948	0.0909776	0.130268	0.194114	0.293626	0.0769735	0.096746	0.30941	0.170263	0.152664		0.0783948	0.0867935	0.0764034	0.106608	0.180461	0.0706902	0.0722165	0.287478	0.0830806	0.066176		0.0925992	0.0384658	0.0953385	0.0605539	0.0398606	0.0507174	0.0925992	0.0384658	0.0953385	0.0605539	0.0398809	0.0507075	0.209382	0.0410621	0.158559	0.0630488	0.0591092	0.07584	0.209382	0.0410621	0.158559	0.0630488	0.0591405	0.0758879
0.0835899	0.345572	0.319159	0.333394	0.324746	0.0704136	0.134453	0.364	0.178117	0.155164		0.0835899	0.0856553	0.0731523	0.0869666	0.164041	0.0778718	0.0755025	0.243268	0.0776507	0.0612362		0.0294141	0.0899124	0.122284	0.0844698	0.104527	0.0910157	0.0221318	0.0825369	0.115703	0.0774956	0.0931254	0.0802497	0.0541336	0.119536	0.224142	0.106921	0.0461438	0.0909137	0.0469505	0.116139	0.219311	0.0998602	0.0394528	0.0858991
0.139819	0.238943	0.294774	0.322937	0.351624	0.0971986	0.221457	0.251508	0.111617	0.126082		0.139819	0.173238	0.129931	0.150092	0.199792	0.116634	0.204307	0.227423	0.157765	0.164008		0.123154	0.181662	0.101407	0.107682	0.247819	0.139411	0.0716134	0.144899	0.0493815	0.0655776	0.182267	0.0541758	0.175671	0.239445	0.0894016	0.0866176	0.140824	0.079337	0.14894	0.232412	0.0640496	0.0596891	0.107635	0.0411172
0.0773872	0.107987	0.084035	0.124175	0.209721	0.12206	0.310119	0.532501	0.213147	0.203602		0.0773872	0.0726141	0.0977432	0.13593	0.224959	0.0838186	0.116512	0.254036	0.109692	0.0893293		0.0923591	0.0956834	0.124314	0.175632	0.170374	0.10793	0.0481229	0.0603098	0.0822491	0.140899	0.106158	0.0384947	0.121749	0.193445	0.0821301	0.331251	0.0830196	0.105494	0.0940184	0.162517	0.0471066	0.308903	0.0627686	0.0686799
0.0993545	0.100967	0.158944	0.214828	0.327299	0.0887944	0.146393	0.235384	0.103749	0.104259		0.0993545	0.103555	0.104809	0.180824	0.268284	0.11444	0.17722	0.277307	0.117755	0.130014		0.128811	0.128472	0.135894	0.113201	0.159764	0.129515	0.0824501	0.0720261	0.0873225	0.0612357	0.0868352	0.0465969	0.153077	0.24785	0.157895	0.162909	0.116603	0.152756	0.141615	0.217771	0.140433	0.126159	0.0895602	0.111735
0.128083	0.172738	0.0995602	0.153264	0.274828	0.223446	0.289834	0.392712	0.131973	0.106792		0.128083	0.155997	0.0996259	0.0949629	0.19986	0.121924	0.113139	0.227703	0.124998	0.128191		0.311788	0.166099	0.279436	0.083447	0.130651	0.120394	0.280669	0.1226	0.237776	0.0285631	0.0475342	0.0373203	0.477604	0.250194	0.2837	0.0622903	0.0864059	0.0523795	0.486272	0.242859	0.28383	0.0309296	0.0493274	0.0203137
0.0377852	0.0612983	0.130959	0.21429	0.29901	0.106574	0.305874	0.567092	0.0448706	0.0414591		0.0377852	0.0220062	0.0310619	0.0983504	0.207227	0.0214392	0.0815933	0.255479	0.0445141	0.0297648		0.101918	0.189061	0.112584	0.133269	0.123481	0.133091	0.0509387	0.125673	0.0450785	0.0761963	0.0253686	0.0328206	0.144006	0.354639	0.11464	0.230292	0.0678277	0.0693524	0.109831	0.312438	0.0713587	0.182768	0.0324758	0.0262131
0.114413	0.106169	0.212164	0.302673	0.405816	0.168702	0.352589	0.44624	0.180842	0.237485		0.114413	0.104929	0.122071	0.150546	0.200284	0.101735	0.201776	0.254092	0.106314	0.118769		0.135515	0.163863	0.185128	0.152044	0.141954	0.123721	0.0906942	0.1134	0.132648	0.10398	0.0655957	0.0367208	0.10335	0.323783	0.308925	0.143649	0.113228	0.0885443	0.0799351	0.289475	0.268385	0.127763	0.0905945	0.0426958
0.158008	0.0900883	0.160461	0.157905	0.162391	0.159072	0.145525	0.307793	0.129411	0.112439		0.158008	0.111647	0.130955	0.117006	0.186006	0.16422	0.095535	0.233252	0.125587	0.100686		0.107383	0.0769198	0.074027	0.104324	0.0985412	0.106463	0.107461	0.0765756	0.0738377	0.104422	0.0985489	0.106442	0.238272	0.0205488	0.0896266	0.211597	0.132564	0.118651	0.235329	0.0187037	0.0865108	0.207673	0.132553	0.118663
0.0829351	0.0935136	0.143547	0.1983	0.299483	0.0671617	0.231273	0.320586	0.0343429	0.0626276		0.0829351	0.0859658	0.0750301	0.0707766	0.157762	0.0886701	0.116708	0.269329	0.0640812	0.0486442		0.128356	0.0854118	0.144221	0.141816	0.13061	0.145421	0.0759302	0.0263446	0.076017	0.0819462	0.0254905	0.0417172	0.141043	0.119385	0.318555	0.139007	0.0805146	0.121141	0.121006	0.0859466	0.276812	0.115714	0.0341275	0.0764052
0.0805236	0.0275504	0.0433267	0.0835277	0.0655639	0.112265	0.0926114	0.0976913	0.0667412	0.0740957		0.0805236	0.0852947	0.0720735	0.120175	0.0704918	0.0887645	0.0784711	0.0871766	0.103524	0.0939149		0.0962048	0.16106	0.113685	0.101505	0.130128	0.140725	0.0410511	0.109123	0.0462282	0.0402792	0.0405762	0.0483802	0.0667588	0.188807	0.176615	0.110404	0.120654	0.108977	0.0382947	0.179194	0.135928	0.0782837	0.0919296	0.0750654
0.0415296	0.077813	0.0828502	0.164803	0.221991	0.102506	0.202967	0.0895665	0.0726536	0.231912		0.0415296	0.0234103	0.0630107	0.12394	0.154107	0.0308778	0.140914	0.161167	0.0466592	0.076996		0.0352054	0.0759618	0.0458914	0.0560964	0.0398791	0.144416	0.0352054	0.0759618	0.0458914	0.0560964	0.0398465	0.144393	0.0489611	0.0258026	0.0720397	0.0761263	0.0608207	0.034864	0.0489611	0.0258026	0.0720397	0.0761263	0.0608031	0.0348338
0.056893	0.0418692	0.0673833	0.0931018	0.105313	0.0465972	0.0890469	0.126872	0.103081	0.12546		0.056893	0.0703899	0.0711781	0.109755	0.0862022	0.0796622	0.0927219	0.0950544	0.0909937	0.0910813		0.0926567	0.0682866	0.108693	0.0619798	0.039765	0.0874104	0.0926567	0.0682866	0.108693	0.0619798	0.0397689	0.0873996	0.032671	0.10762	0.0980467	0.096254	0.0493468	0.113404	0.032671	0.10762	0.0980467	0.096254	0.049379	0.113397
0.0844606	0.0656671	0.0850562	0.132304	0.234281	0.11143	0.240838	0.421653	0.142143	0.132772		0.0844606	0.110384	0.106617	0.174933	0.217706	0.112738	0.169351	0.299898	0.100413	0.11041		0.0853328	0.0327636	0.0833205	0.0349032	0.048322	0.104881	0.0828947	0.0298264	0.0808541	0.0315599	0.0446917	0.10157	0.161637	0.0899908	0.0913997	0.080148	0.0442681	0.165211	0.155573	0.0837703	0.0828616	0.0715152	0.0402895	0.164145
0.0925243	0.127003	0.113114	0.141027	0.301037	0.167401	0.281614	0.581769	0.161141	0.0915271		0.0925243	0.0831662	0.120484	0.158051	0.254121	0.0978758	0.13753	0.263796	0.120862	0.10605		0.0498697	0.0557594	0.0594738	0.0453475	0.046657	0.0880312	0.0471737	0.052981	0.0558384	0.0419681	0.0423609	0.0843157	0.0499277	0.0424767	0.143912	0.0747995	0.067497	0.040819	0.0458928	0.0388604	0.138275	0.0674399	0.0650706	0.0373474
0.0332466	0.0598689	0.119651	0.210957	0.329017	0.0557507	0.27872	0.500781	0.0293557	0.0777137		0.0332466	0.0261321	0.0381999	0.0874137	0.205236	0.0283275	0.0894964	0.318357	0.0403963	0.0270514		0.236455	0.150255	0.099263	0.0882853	0.251765	0.120118	0.197793	0.105823	0.0513987	0.0422902	0.184182	0.0424144	0.496618	0.287375	0.0942133	0.0995976	0.145487	0.115513	0.460527	0.259763	0.0606725	0.0722893	0.101318	0.07362
0.112154	0.329592	0.337349	0.394027	0.466805	0.134742	0.342638	0.402213	0.14798	0.180423		0.112154	0.0873672	0.125054	0.168531	0.271023	0.130283	0.22809	0.289708	0.0896932	0.118402		0.143006	0.0924357	0.131495	0.113433	0.161735	0.147364	0.0905052	0.0328516	0.0670415	0.0525043	0.0630149	0.0531806	0.209832	0.123414	0.106388	0.0952385	0.136278	0.0844219	0.177364	0.0834792	0.0761668	0.0581701	0.100193	0.0450293
0.0196034	0.0268303	0.044389	0.128028	0.253609	0.0759213	0.146923	0.354576	0.0707594	0.0767617		0.0196034	0.0355688	0.0460079	0.117124	0.240194	0.0303952	0.112667	0.268571	0.0452155	0.0597557		0.119658	0.0380733	0.139717	0.0948015	0.0979076	0.055323	0.119333	0.037408	0.139039	0.0941142	0.097236	0.0544691	0.234808	0.0517658	0.132551	0.118522	0.126306	0.0601918	0.233051	0.0501782	0.129545	0.117497	0.124772	0.0596268
0.0971399	0.110894	0.290832	0.446442	0.615051	0.0946336	0.199167	0.257175	0.183075	0.448468		0.0971399	0.108252	0.0889791	0.101168	0.202881	0.102056	0.136447	0.293713	0.0828916	0.0772097		0.102752	0.0895014	0.102823	0.15657	0.157792	0.180163	0.0308253	0.0241458	0.0370845	0.100188	0.0639282	0.0784098	0.0806282	0.0527868	0.0936963	0.133356	0.112237	0.205378	0.05119	0.0195146	0.062827	0.109571	0.0759241	0.154809
0.1845	0.116558	0.193395	0.303966	0.347564	0.121698	0.154909	0.17569	0.11288	0.123475		0.1845	0.172101	0.18564	0.20746	0.232121	0.196747	0.224269	0.232107	0.208975	0.223219		0.0963171	0.124088	0.0660725	0.181368	0.0680057	0.043221	0.0948401	0.122606	0.0643215	0.179563	0.0655865	0.0412339	0.197936	0.178131	0.127358	0.0753265	0.102184	0.103191	0.195501	0.176435	0.125368	0.0736166	0.100841	0.102135
0.123326	0.0813593	0.127518	0.15509	0.111133	0.06543	0.100687	0.114626	0.137584	0.128202		0.123326	0.0863985	0.135919	0.132523	0.17088	0.119707	0.145694	0.176752	0.133113	0.118881		0.101279	0.0895427	0.0770448	0.0542127	0.0571622	0.112115	0.0896233	0.0757771	0.0620889	0.0409691	0.0348147	0.0916583	0.127681	0.0750715	0.068195	0.0842521	0.0390427	0.109774	0.122696	0.0671233	0.0588993	0.0727544	0.0283406	0.101968
0.195589	0.141524	0.126831	0.14658	0.202521	0.0830768	0.250084	0.517738	0.0980097	0.14147		0.195589	0.194394	0.142395	0.0813827	0.162595	0.167467	0.112325	0.151171	0.15028	0.152027		0.108034	0.12692	0.144482	0.123465	0.138868	0.177937	0.0615903	0.0690363	0.080549	0.0682275	0.0506057	0.0965033	0.0955082	0.166798	0.202498	0.127877	0.125006	0.0896711	0.0739616	0.137713	0.174222	0.0975146	0.0806851	0.0662273
0.0586983	0.0341333	0.0501634	0.0616422	0.0956485	0.0877214	0.209918	0.291365	0.0557305	0.0781883		0.0586983	0.0478185	0.0653931	0.052994	0.0523432	0.0620645	0.0663489	0.074666	0.057904	0.0496862		0.0605278	0.114408	0.0716172	0.0953358	0.150083	0.113443	0.0276131	0.0781623	0.0333633	0.0693627	0.0974973	0.0630139	0.0660232	0.200646	0.112804	0.138182	0.215551	0.063901	0.0464499	0.178269	0.0878454	0.107888	0.177632	0.039661
0.06323	0.0347564	0.0846701	0.0919572	0.124479	0.120597	0.264032	0.376542	0.0569858	0.0546557		0.06323	0.055679	0.0910098	0.112967	0.152812	0.076279	0.138672	0.154263	0.0726973	0.089523		0.0668141	0.131239	0.0829738	0.114558	0.108718	0.133403	0.0234421	0.0926913	0.0303122	0.0722674	0.0393158	0.0694394	0.0528865	0.156247	0.125767	0.143269	0.071967	0.149599	0.0306266	0.143782	0.096483	0.121359	0.0511858	0.133311
0.0864951	0.114052	0.102284	0.144654	0.214558	0.257191	0.286793	0.427945	0.13268	0.0881381		0.0864951	0.0859322	0.0447806	0.0909653	0.190724	0.0654828	0.0538624	0.191073	0.0774818	0.0562456		0.0536892	0.0737096	0.146182	0.075617	0.0272959	0.059663	0.0536866	0.0737086	0.146183	0.0756176	0.027282	0.0596368	0.0865683	0.110836	0.19115	0.114985	0.0404153	0.0503476	0.086564	0.110837	0.191126	0.114968	0.0404065	0.0502856
0.113783	0.0552439	0.0656585	0.175239	0.361444	0.0456218	0.147398	0.372165	0.0787613	0.0635941		0.113783	0.091902	0.094106	0.0416709	0.0944222	0.0909935	0.0470334	0.138287	0.118286	0.0972588		0.0244529	0.0595252	0.0691549	0.0663513	0.0384111	0.072799	0.0244529	0.0595252	0.0691549	0.0663513	0.0383958	0.072787	0.0266823	0.0323999	0.154138	0.0751494	0.0484133	0.102859	0.0266823	0.0323999	0.154138	0.0751494	0.0483945	0.102816
0.0668022	0.0598299	0.0305905	0.0867103	0.193134	0.0976479	0.183506	0.38463	0.127301	0.148423		0.0668022	0.0635023	0.0359275	0.0789213	0.1818	0.0456947	0.0545223	0.210865	0.0530387	0.0434233		0.0457269	0.104795	0.0748122	0.0871124	0.0916877	0.106682	0.0245405	0.0847891	0.048907	0.0656444	0.0595198	0.0709753	0.0421121	0.160007	0.119791	0.135763	0.092949	0.0919964	0.0276354	0.139996	0.0928123	0.11415	0.0758206	0.0776362
0.0460502	0.0269999	0.0950427	0.183476	0.228625	0.072112	0.188854	0.207735	0.12147	0.17318		0.0460502	0.048666	0.05892	0.125289	0.153889	0.0321639	0.150005	0.180135	0.061834	0.0963814		0.0587383	0.0731497	0.0569237	0.0926321	0.0497171	0.102115	0.0572684	0.0713767	0.0550799	0.0910096	0.0476834	0.10008	0.0975355	0.108579	0.0882684	0.105862	0.0472691	0.149266	0.0946268	0.106626	0.0859771	0.103042	0.0462131	0.14849
0.125468	0.0946962	0.112228	0.168709	0.141923	0.164349	0.117547	0.161184	0.12114	0.145982		0.125468	0.0949819	0.114612	0.15976	0.144844	0.146272	0.159811	0.160048	0.138478	0.144064		0.0795449	0.0835185	0.0964259	0.0762576	0.0612303	0.0273766	0.0795335	0.0835155	0.0964221	0.076257	0.061179	0.0273341	0.0224566	0.0821862	0.0599425	0.101769	0.0985637	0.0350521	0.0223904	0.0821271	0.0598653	0.101685	0.0985011	0.0347882
0.441499	0.0487363	0.0888	0.204182	0.325002	0.0947091	0.229209	0.349968	0.0924446	0.106126		0.441499	0.435557	0.450388	0.487469	0.503955	0.449091	0.49536	0.490138	0.453428	0.481261		0.0598782	0.0933627	0.075726	0.127533	0.0757136	0.0845235	0.059658	0.0932465	0.075537	0.127681	0.0756633	0.084476	0.0971455	0.204973	0.100215	0.258445	0.116853	0.0759705	0.0959685	0.202752	0.0987603	0.256026	0.116822	0.0759739
0.0325006	0.0249634	0.0484823	0.118132	0.234387	0.0422867	0.0721278	0.179069	0.0877178	0.21894		0.0325006	0.0261155	0.0518713	0.126901	0.243657	0.0350628	0.173249	0.269774	0.0317711	0.0551356		0.107585	0.145887	0.141472	0.129209	0.208489	0.179845	0.0441163	0.0775602	0.0776932	0.0707114	0.107653	0.0845649	0.0552946	0.0609751	0.173972	0.0736472	0.0715671	0.0858288	0.023399	0.0294369	0.128273	0.0439067	0.0392061	0.0493502
0.153743	0.0905656	0.141131	0.182653	0.208274	0.175307	0.22519	0.284908	0.108803	0.130306		0.153743	0.164625	0.184683	0.217097	0.249812	0.161919	0.209099	0.273203	0.161578	0.175297		0.0760467	0.10965	0.0816777	0.0892899	0.0776624	0.0732603	0.059229	0.0875266	0.0591301	0.0689336	0.0446682	0.0407873	0.121761	0.040787	0.153604	0.066019	0.0607698	0.0656451	0.106355	0.023852	0.131338	0.0486728	0.0416358	0.0491572
0.0491051	0.0341516	0.0380927	0.089323	0.230704	0.0539949	0.0395869	0.135475	0.0385165	0.0743849		0.0491051	0.0639298	0.0682897	0.163396	0.273528	0.0591669	0.128231	0.285466	0.0707096	0.0917806		0.0442281	0.0744628	0.0927924	0.0894475	0.0285797	0.0921861	0.0442281	0.0744628	0.0927924	0.0894475	0.0285831	0.0921182	0.104125	0.0185067	0.0765278	0.141816	0.0252549	0.0277826	0.104125	0.0185067	0.0765278	0.141816	0.0252399	0.027602
0.0313201	0.0510238	0.0463608	0.119893	0.228648	0.0698288	0.212591	0.510964	0.0500129	0.0587462		0.0313201	0.0395833	0.0427825	0.105819	0.210559	0.0469606	0.0663068	0.23967	0.0378663	0.0573413		0.108428	0.0966117	0.0893936	0.120656	0.11117	0.200772	0.0570796	0.0551103	0.0348348	0.0768346	0.0349479	0.133383	0.10328	0.0604913	0.0770684	0.0913875	0.0510029	0.188846	0.0834787	0.0340307	0.0521618	0.0676652	0.0210527	0.178209
0.0187568	0.0397216	0.0349955	0.10025	0.208505	0.0199985	0.0529269	0.189186	0.0976448	0.0972722		0.0187568	0.0198394	0.0509418	0.122326	0.216142	0.0279737	0.125085	0.284504	0.0419919	0.0468698		0.163206	0.0220406	0.142412	0.0448712	0.0999023	0.0624342	0.163322	0.0219681	0.142571	0.0447067	0.0999311	0.0624051	0.320776	0.0262842	0.318768	0.0644476	0.191735	0.0996095	0.31913	0.0247604	0.317466	0.063379	0.191774	0.0996015
0.181604	0.0919551	0.103154	0.159576	0.202899	0.128882	0.248761	0.391677	0.143925	0.161513		0.181604	0.177292	0.182666	0.266717	0.29961	0.183205	0.247786	0.344955	0.173313	0.189474		0.0276286	0.0354111	0.0481896	0.046993	0.016002	0.0744028	0.0276286	0.0354111	0.0481896	0.046993	0.0159772	0.0744021	0.0146209	0.0252297	0.10579	0.0420509	0.0277456	0.0886273	0.0146209	0.0252297	0.10579	0.0420509	0.0277485	0.0886714
0.0381058	0.0439297	0.133155	0.224222	0.357471	0.118103	0.170401	0.234625	0.225213	0.188846		0.0381058	0.0431446	0.0860691	0.107327	0.127088	0.0713854	0.118018	0.146559	0.0557181	0.0911625		0.0396992	0.0752221	0.0750732	0.101928	0.122995	0.0708605	0.0396992	0.0752221	0.0750732	0.101928	0.123003	0.0708266	0.0166405	0.152565	0.0445484	0.173829	0.0863452	0.11491	0.0166405	0.152565	0.0445484	0.173829	0.0862302	0.114852
0.10324	0.117007	0.0780706	0.128116	0.176619	0.103284	0.137561	0.362096	0.123169	0.119099		0.10324	0.0879105	0.0817282	0.15458	0.215724	0.0725506	0.115551	0.243975	0.0857288	0.0932529		0.117346	0.560633	0.140984	0.276465	0.19879	0.164623	0.0635574	0.537494	0.0754758	0.229598	0.10277	0.0719413	0.142072	0.78593	0.124785	0.307299	0.27636	0.103178	0.105231	0.789288	0.077211	0.308081	0.225476	0.07484
0.0996308	0.0692315	0.0835348	0.169498	0.304226	0.0941393	0.0903846	0.191324	0.106607	0.128543		0.0996308	0.100352	0.122208	0.177148	0.255309	0.124987	0.152814	0.313701	0.145544	0.109059		0.059737	0.0867685	0.0660287	0.107017	0.0866729	0.0297788	0.0597562	0.0867619	0.066028	0.106997	0.0867001	0.02974	0.138242	0.0806215	0.137905	0.0734227	0.197267	0.038713	0.137851	0.0803692	0.13756	0.0730412	0.197218	0.0386631
0.0688089	0.0477043	0.0712437	0.0863004	0.127069	0.0906081	0.192108	0.26541	0.0984812	0.139752		0.0688089	0.0649596	0.064148	0.0578452	0.0570573	0.067397	0.0591955	0.0770639	0.0894911	0.0787186		0.0841523	0.166672	0.104297	0.166414	0.22092	0.182833	0.0273145	0.110886	0.0403394	0.113889	0.120877	0.0882078	0.0753007	0.0974745	0.0940405	0.0857158	0.285305	0.207324	0.0431962	0.0737817	0.0546611	0.0582356	0.239349	0.158115
0.0508267	0.0832414	0.105424	0.124307	0.137727	0.0770427	0.0796677	0.115913	0.0761085	0.0834596		0.0508267	0.0480294	0.0594589	0.0737178	0.095292	0.0717842	0.0785452	0.116597	0.039683	0.0523513		0.13628	0.0846674	0.123667	0.0708314	0.125395	0.107902	0.116642	0.0641525	0.103697	0.0476937	0.0949286	0.0752168	0.177643	0.0909179	0.122996	0.154622	0.172688	0.109319	0.169376	0.0789785	0.112436	0.133761	0.16643	0.0986449
0.0997148	0.0838717	0.100788	0.152368	0.104039	0.108746	0.136745	0.194975	0.094478	0.0886569		0.0997148	0.0866815	0.116144	0.10888	0.157576	0.0990187	0.140787	0.178212	0.121779	0.100287		0.0551807	0.0331117	0.0587537	0.139316	0.062999	0.0996285	0.0501462	0.0281834	0.054193	0.135031	0.0569242	0.0941183	0.039616	0.0658049	0.0685596	0.215325	0.0340326	0.11957	0.0339471	0.0620097	0.063754	0.213984	0.029803	0.117337
0.051962	0.0608415	0.0926941	0.120893	0.1779	0.0327464	0.088025	0.145494	0.102247	0.116529		0.051962	0.0417931	0.0384525	0.0389197	0.077318	0.0412105	0.0488331	0.0621006	0.0489919	0.0428446		0.0518761	0.0646841	0.0344512	0.117547	0.0848076	0.0463929	0.0455511	0.0558166	0.0277712	0.110236	0.0765383	0.037098	0.0809464	0.0811488	0.06918	0.188997	0.159997	0.0532759	0.0771101	0.0737237	0.0624279	0.185707	0.157196	0.0480549
0.0733479	0.0239665	0.048935	0.138969	0.363821	0.0286092	0.0812544	0.269952	0.0764728	0.0773094		0.0733479	0.067508	0.0649	0.0865091	0.199785	0.0762533	0.0474362	0.194099	0.0804134	0.0656865		0.103688	0.107479	0.152857	0.126043	0.142812	0.16725	0.0355224	0.0373794	0.0892341	0.0692975	0.0354482	0.0675339	0.0636129	0.0677276	0.17311	0.130428	0.0884578	0.110723	0.0366215	0.0398245	0.149751	0.096564	0.0398001	0.0824458
0.021127	0.0204268	0.105479	0.218267	0.263338	0.0765187	0.206692	0.354076	0.0275427	0.0977469		0.021127	0.0219689	0.0484751	0.13231	0.216976	0.0254262	0.130254	0.24319	0.0337813	0.0709054		0.0369536	0.0464722	0.0617944	0.0832699	0.0409219	0.0690186	0.0297194	0.0370421	0.0522107	0.0737286	0.0273591	0.0549955	0.0705408	0.0324541	0.0747024	0.136475	0.0529429	0.0633446	0.0638683	0.0243241	0.0649231	0.132575	0.0464522	0.0554941
0.0767277	0.0723166	0.215385	0.332811	0.318967	0.0880649	0.203849	0.302272	0.0451452	0.0453682		0.0767277	0.0565801	0.0663842	0.145704	0.252517	0.0600894	0.123618	0.272726	0.0598561	0.0687564		0.0404826	0.0386623	0.0697642	0.0772336	0.0432863	0.0616398	0.040479	0.0386516	0.0697523	0.0772227	0.0432556	0.0616519	0.0397684	0.0814228	0.0628691	0.101227	0.0761843	0.0216902	0.0397189	0.0814199	0.0628402	0.10119	0.0761778	0.0216936
0.0556186	0.0986642	0.125173	0.153782	0.194967	0.0589509	0.0979166	0.157779	0.0611012	0.0875237		0.0556186	0.0559694	0.100809	0.128751	0.166466	0.0779448	0.119631	0.1726	0.057024	0.0868248		0.0464862	0.0732872	0.0626348	0.182298	0.0215084	0.106078	0.0464862	0.0732872	0.0626348	0.182298	0.0214921	0.106079	0.030636	0.0208729	0.0467545	0.298857	0.0196284	0.12858	0.030636	0.0208729	0.0467545	0.298857	0.0196299	0.128541
0.0424781	0.0388186	0.0235417	0.108597	0.259161	0.0842009	0.0809954	0.248762	0.0571967	0.0761132		0.0424781	0.043064	0.0277127	0.102416	0.245203	0.0294326	0.0629259	0.217796	0.0564465	0.031987		0.0612279	0.0896684	0.0847632	0.0420792	0.0805549	0.0619966	0.0472404	0.0716299	0.0671465	0.0232925	0.0540493	0.0358192	0.0781075	0.147143	0.0625113	0.0630734	0.100445	0.0471996	0.0691778	0.133447	0.048779	0.0481911	0.0921146	0.0334731
0.0863915	0.0731352	0.0648505	0.133533	0.357519	0.0827532	0.0728881	0.215116	0.0915304	0.0786781		0.0863915	0.0819744	0.119189	0.179506	0.295754	0.0937212	0.142138	0.269463	0.110067	0.116259		0.139736	0.0925909	0.113058	0.132951	0.0986478	0.111867	0.119659	0.0755191	0.0964407	0.116769	0.0709703	0.0844821	0.195912	0.177216	0.0877907	0.158848	0.126591	0.0532555	0.190284	0.17128	0.076722	0.150111	0.1186	0.0394126
0.0710074	0.0369351	0.123381	0.225874	0.375926	0.0569042	0.199527	0.360284	0.06254	0.101286		0.0710074	0.0564661	0.089568	0.151723	0.269383	0.0751744	0.134264	0.342997	0.0948854	0.0838937		0.0998259	0.0395943	0.0439611	0.0674271	0.046052	0.0344267	0.0998259	0.0395943	0.0439611	0.0674271	0.0460366	0.0344139	0.214169	0.0327591	0.155075	0.0845182	0.0301281	0.0329543	0.214169	0.0327591	0.155075	0.0845182	0.0300773	0.0329664
0.0420545	0.033939	0.0902375	0.17392	0.218102	0.0840715	0.247118	0.269823	0.0479299	0.0747667		0.0420545	0.042614	0.0781752	0.168898	0.217191	0.0569595	0.190379	0.24948	0.0400499	0.1191		0.141874	0.110272	0.110107	0.122978	0.10102	0.0881191	0.117976	0.0837129	0.0783571	0.0949823	0.0586756	0.046219	0.192803	0.159729	0.125091	0.129679	0.0944989	0.101773	0.183937	0.150938	0.112983	0.118135	0.0669626	0.0874199
0.0545285	0.0595065	0.148021	0.188689	0.239418	0.0390572	0.170607	0.20465	0.14182	0.189895		0.0545285	0.0349558	0.11388	0.148086	0.218254	0.0680184	0.180795	0.235783	0.0635811	0.0876638		0.0174104	0.09538	0.0643442	0.143975	0.102266	0.0730837	0.0172594	0.0953064	0.06422	0.14382	0.102278	0.073048	0.0430958	0.143006	0.0530883	0.074623	0.0290647	0.0942985	0.0425598	0.142916	0.0527801	0.074299	0.0288452	0.0942829
0.109098	0.109956	0.147989	0.0984389	0.135683	0.29132	0.590912	0.297456	0.0791819	0.301127		0.109098	0.123216	0.140529	0.0876187	0.139216	0.0982497	0.0777584	0.059782	0.0743738	0.128559		0.0613274	0.0320443	0.0621445	0.106745	0.0550387	0.0570611	0.0613274	0.0320443	0.0621445	0.106745	0.0550193	0.0570635	0.115725	0.0291154	0.0799372	0.129218	0.0480199	0.0438402	0.115725	0.0291154	0.0799372	0.129218	0.0480373	0.0438505
0.118436	0.17427	0.213351	0.16408	0.19067	0.124586	0.169445	0.134523	0.242901	0.335237		0.118436	0.140037	0.0971796	0.13278	0.115588	0.12339	0.0927951	0.0806812	0.105436	0.123043		0.0527004	0.0414456	0.074513	0.0489026	0.0693645	0.0716392	0.0508126	0.039473	0.0723442	0.046097	0.0670307	0.0691998	0.0691057	0.0765578	0.111278	0.0737552	0.0427816	0.0497129	0.0664995	0.0743143	0.10677	0.0696281	0.0395016	0.0471129
0.156496	0.141715	0.142663	0.112266	0.146258	0.0727333	0.134203	0.135988	0.0677009	0.407581		0.156496	0.136115	0.118488	0.0898448	0.137074	0.107605	0.0884198	0.0788041	0.113452	0.144628		0.331384	0.132628	0.149425	0.0721751	0.0525399	0.127128	0.331994	0.129019	0.14821	0.0712261	0.0524931	0.127173	0.0018432	0.00113984	0.00221861	0.00128707	0.00108851	0.000931243	0.00182164	0.00113224	0.00209187	0.00127114	0.00108549	0.000930327
0.127046	0.337875	1.21333	0.835795	2.19122	0.101224	0.0961983	0.0578084	0.193178	0.0874374		0.127046	0.130444	0.108012	0.102798	0.120485	0.119834	0.0905409	0.07276	0.115596	0.108403		0.109646	0.492634	0.109959	0.105938	0.105454	0.0684216	0.105534	0.513597	0.106761	0.0985497	0.103726	0.0635714	0.00159174	0.00169251	0.0033267	0.00157354	0.0013009	0.000925554	0.00139874	0.00162932	0.00326917	0.00156323	0.00111119	0.000826415
0.160787	0.136599	0.279193	0.18524	0.156585	0.123821	0.1182	0.0982445	0.181895	0.316058		0.160787	0.149812	0.111273	0.143593	0.158321	0.117595	0.0931964	0.0930983	0.110744	0.153727		0.0547443	0.194462	0.0986454	0.0723042	0.142764	0.049515	0.0542295	0.194225	0.0982336	0.0721202	0.142737	0.0494522	0.000886121	0.00121216	0.00173709	0.00143391	0.00143546	0.000556213	0.0008722	0.00120763	0.00171967	0.00142312	0.00143459	0.000555319
0.169832	0.24955	0.519106	0.594058	0.531666	0.117312	0.0845405	0.109957	0.200622	0.676858		0.169832	0.150698	0.128656	0.187082	0.17767	0.131319	0.0936458	0.102689	0.114362	0.150382		0.0999221	0.316526	0.226907	0.0786678	0.130278	0.163202	0.093257	0.317968	0.220998	0.0708507	0.130293	0.161057	0.00190986	0.00133165	0.00522006	0.00219765	0.00209801	0.00128144	0.00158257	0.00112081	0.0051203	0.00220169	0.00207197	0.00118929
0.038467	0.0665618	0.186953	0.386501	0.416965	0.0985053	0.313177	0.574092	0.0618238	0.0608553		0.038467	0.0343399	0.0513913	0.0893232	0.0765609	0.0311031	0.0615936	0.0967424	0.0645891	0.0395052		0.116278	0.362981	0.132879	0.0804336	0.101865	0.0815054	0.116278	0.362981	0.132879	0.0804336	0.101815	0.0814421	0.000921933	0.00126641	0.00239954	0.00152774	0.0013765	0.00072764	0.000921933	0.00126641	0.00239954	0.00152774	0.00137492	0.000727546
0.0720316	0.101609	0.127184	0.19641	0.174587	0.0760031	0.182624	0.311701	0.0764452	0.0991975		0.0720316	0.0775411	0.0755158	0.114121	0.160204	0.0774105	0.144924	0.187236	0.0794425	0.085782		0.0750364	0.439077	0.11691	0.061033	0.165905	0.0992935	0.0750364	0.439077	0.11691	0.061033	0.165819	0.0992848	0.00126553	0.00288662	0.00163227	0.00167142	0.00133066	0.00133219	0.00126553	0.00288662	0.00163227	0.00167142	0.00133082	0.00133235
0.0569302	0.0499551	0.0779179	0.122616	0.0950219	0.0566913	0.0628777	0.10726	0.0776339	0.0678789		0.0569302	0.0429096	0.0616593	0.101927	0.0538634	0.0472609	0.063126	0.0768877	0.0760284	0.0576859		0.036797	0.0442982	0.0666387	0.0577561	0.0595536	0.0417195	0.036797	0.0442982	0.0666387	0.0577561	0.0595404	0.0416931	0.00888668	0.0132334	0.0134936	0.00812715	0.00641966	0.00701088	0.00888668	0.0132334	0.0134936	0.00812715	0.00641416	0.00701218
0.0563785	0.0485775	0.0898444	0.150226	0.131833	0.0459291	0.115004	0.291708	0.0829386	0.0975297		0.0563785	0.051423	0.0761799	0.1182	0.0861823	0.0651195	0.0778356	0.109957	0.0744185	0.0586403		0.100088	0.0666663	0.114906	0.108978	0.0897558	0.0807186	0.0826356	0.0435308	0.0908851	0.0790163	0.0602998	0.0502209	0.0119034	0.0232801	0.0215258	0.00888898	0.0126052	0.0111113	0.00877929	0.0207881	0.0200908	0.00684547	0.00764944	0.00834603
0.0515067	0.0693841	0.0648501	0.0877047	0.121113	0.0549358	0.106447	0.235536	0.0654469	0.0994981		0.0515067	0.0975931	0.087972	0.0655761	0.100138	0.0639786	0.135876	0.220846	0.0600169	0.0988925		0.0788017	0.0660195	0.0703301	0.150683	0.137024	0.0805492	0.0693685	0.0533995	0.0583617	0.141394	0.126854	0.0656666	0.0151849	0.00766382	0.015833	0.0116162	0.00832928	0.00797672	0.0136493	0.00590052	0.0132127	0.0102518	0.00709477	0.00668641
0.0516301	0.0577356	0.0793775	0.130569	0.175627	0.0788941	0.127168	0.249647	0.11241	0.101375		0.0516301	0.0579917	0.0865554	0.0930826	0.130482	0.0914281	0.0948595	0.188703	0.07873	0.0803664		0.0481792	0.0689365	0.177995	0.088969	0.0938991	0.0597125	0.0293607	0.0507048	0.162943	0.0691279	0.0720938	0.03681	0.0145151	0.0238703	0.0137548	0.0102997	0.011319	0.0097319	0.0114752	0.0227329	0.0112323	0.00842211	0.00855403	0.00684096
0.145427	0.0849794	0.0474434	0.110462	0.226915	0.0722073	0.127119	0.263916	0.0560324	0.0868536		0.145427	0.0802571	0.11717	0.185668	0.250283	0.143505	0.158029	0.283629	0.128954	0.155498		0.071279	0.0729881	0.0909571	0.179253	0.0812733	0.0890607	0.0486994	0.0508891	0.0668773	0.158406	0.0536461	0.0627825	0.0129427	0.0160421	0.0147134	0.0153922	0.0134952	0.0135814	0.0111809	0.012801	0.01147	0.0142526	0.00939804	0.0106858
0.0322641	0.116824	0.291133	0.456499	0.716955	0.0578428	0.0821021	0.268778	0.0731827	0.0770922		0.0322641	0.0448519	0.0586392	0.0292909	0.120669	0.0768178	0.0440744	0.181951	0.041598	0.0472106		0.0773234	0.10399	0.231254	0.111889	0.0958895	0.080312	0.0564181	0.0853641	0.212566	0.0881035	0.0695571	0.051952	0.0178067	0.0337135	0.0144029	0.0123605	0.0119213	0.0220385	0.0146797	0.0308267	0.0120819	0.0104323	0.00841701	0.0153336
0.0722834	0.0921512	0.0744139	0.0815148	0.0843579	0.148137	0.289679	0.538207	0.0902391	0.197957		0.0722834	0.0991046	0.0849567	0.083446	0.0977437	0.0715494	0.0975971	0.21639	0.0703036	0.0680172		0.0835404	0.0838578	0.144986	0.0971115	0.112865	0.151741	0.0680157	0.0705331	0.128401	0.0768106	0.0928203	0.139515	0.0960361	0.1079	0.0687878	0.0489876	0.0604321	0.17751	0.0850299	0.100261	0.0555388	0.0407452	0.0532215	0.156727
0.0523737	0.11366	0.155254	0.180039	0.252403	0.153308	0.249583	0.368128	0.0924145	0.124517		0.0523737	0.0814285	0.0674265	0.068862	0.147229	0.0767165	0.0607438	0.203407	0.0722017	0.0716578		0.120604	0.123522	0.103516	0.0666031	0.0529709	0.164866	0.12051	0.123284	0.102431	0.0661866	0.0529721	0.164939	0.0353704	0.0755363	0.0864365	0.0326077	0.0667806	0.230636	0.0340544	0.0754161	0.0866186	0.032467	0.0666764	0.23064
0.0564963	0.058174	0.0901403	0.143484	0.336614	0.0561003	0.0821769	0.175602	0.0697235	0.125375		0.0564963	0.0484636	0.0763427	0.0684689	0.169947	0.0474941	0.0873121	0.167994	0.0643415	0.050407		0.0921704	0.0880728	0.159095	0.0918113	0.0775628	0.11571	0.0635461	0.0571413	0.133741	0.0647665	0.0370382	0.0714446	0.0502475	0.0462396	0.201573	0.0754907	0.0618672	0.069457	0.0419408	0.0373411	0.202453	0.0610483	0.0444934	0.0529552
0.03379	0.046691	0.0787871	0.164206	0.218541	0.0556059	0.173622	0.230378	0.0726844	0.0418244		0.03379	0.0482234	0.0367684	0.058613	0.111148	0.0622437	0.0772438	0.198163	0.0330924	0.0274676		0.113403	0.0743719	0.186541	0.0803004	0.125663	0.14692	0.0951212	0.0583743	0.174931	0.0576894	0.104347	0.125208	0.0842022	0.0734807	0.134266	0.0427771	0.0453561	0.184345	0.0779	0.0641188	0.132152	0.0349207	0.0378315	0.183303
0.0637611	0.0894043	0.127959	0.150891	0.221495	0.139202	0.3084	0.501589	0.0643954	0.0768679		0.0637611	0.0643622	0.0860092	0.105411	0.194901	0.0569091	0.138411	0.282182	0.07117	0.0883809		0.105526	0.221885	0.105007	0.0918293	0.173336	0.0995648	0.09417	0.21517	0.089213	0.0770359	0.162374	0.0809223	0.163757	0.212445	0.0920814	0.0732386	0.0997913	0.0533942	0.152107	0.208456	0.0868755	0.0691618	0.0984241	0.0492228
0.0787605	0.0683378	0.0872159	0.107187	0.108902	0.0863818	0.170458	0.298493	0.208239	0.16881		0.0787605	0.0547719	0.0728685	0.0628277	0.164495	0.0561668	0.0697757	0.206187	0.0705192	0.0731605		0.0520052	0.138748	0.0925741	0.0647797	0.0520005	0.128172	0.0515138	0.137601	0.0882601	0.0643102	0.0520094	0.128192	0.0742764	0.0366218	0.0848096	0.0341047	0.0681211	0.119945	0.0677309	0.0350252	0.0823911	0.0322005	0.0680702	0.119974
0.0690495	0.0629032	0.0269599	0.0335778	0.116587	0.108934	0.304269	0.609081	0.0615916	0.0611058		0.0690495	0.0536322	0.0729953	0.0922026	0.153623	0.0711392	0.10791	0.300705	0.0817542	0.0827151		0.115335	0.09181	0.153675	0.0980158	0.137359	0.17556	0.0881699	0.061035	0.126815	0.0626363	0.0971045	0.130151	0.285348	0.115849	0.126446	0.10054	0.193595	0.206579	0.276412	0.0999475	0.1177	0.078875	0.177652	0.171012
0.346199	0.0926504	0.195878	0.209731	0.326446	0.0814465	0.291311	0.506356	0.118456	0.14693		0.346199	0.334867	0.376515	0.37083	0.421578	0.346382	0.434996	0.521981	0.326407	0.345343		0.0585116	0.0689614	0.103072	0.124803	0.0847036	0.150205	0.02655	0.0332754	0.0669498	0.0949894	0.0381551	0.106557	0.0812741	0.211238	0.155203	0.13038	0.111353	0.201057	0.0586095	0.199986	0.145504	0.120182	0.0832941	0.164455
0.099582	0.0829727	0.0950594	0.139899	0.23097	0.550139	0.682305	0.806787	0.135224	0.207479		0.099582	0.0684029	0.0729235	0.102793	0.181984	0.0796055	0.120899	0.205707	0.090206	0.0854201		0.0563907	0.0235486	0.0441725	0.0332036	0.0800102	0.0780354	0.0563907	0.0235486	0.0441725	0.0332036	0.0799236	0.0779692	0.156227	0.0758412	0.0819694	0.139277	0.230645	0.0807402	0.156227	0.0758412	0.0819694	0.139277	0.230483	0.0804538
0.0769271	0.0730486	0.0764289	0.109543	0.218051	0.26259	0.396028	0.559813	0.067246	0.0737686		0.0769271	0.0916709	0.0770368	0.0667898	0.167081	0.0996375	0.113669	0.307055	0.0705312	0.0758174		0.146803	0.107531	0.167161	0.0831306	0.157262	0.119251	0.113711	0.0750387	0.131921	0.0464756	0.111291	0.0603437	0.0772554	0.0904775	0.0921479	0.302222	0.195696	0.203518	0.063582	0.0642588	0.0756702	0.254225	0.187386	0.140274
0.0322462	0.0542459	0.0564953	0.0611564	0.0593904	0.0610025	0.106734	0.116934	0.0957676	0.0688313		0.0322462	0.0364534	0.0387226	0.0826229	0.0838012	0.0360751	0.0933551	0.119343	0.0298604	0.0670101		0.25239	0.13787	0.160952	0.101592	0.156884	0.125547	0.225349	0.109878	0.122933	0.0661527	0.111934	0.0760095	0.285458	0.234629	0.373302	0.162819	0.10636	0.0899505	0.288002	0.207395	0.375557	0.13374	0.0898453	0.0655999
0.0489138	0.0338143	0.0534438	0.0550529	0.107197	0.0356189	0.169355	0.305946	0.0409012	0.030027		0.0489138	0.0490907	0.0604298	0.117964	0.16903	0.081601	0.146853	0.225901	0.0799484	0.0952042		0.089749	0.167159	0.079437	0.0803013	0.0962048	0.0859077	0.0559824	0.138372	0.0424784	0.0448672	0.050176	0.0297354	0.0976449	0.207429	0.165269	0.278	0.129493	0.12559	0.0853154	0.202788	0.159429	0.243569	0.114027	0.086545
0.0630194	0.0571041	0.0810644	0.140417	0.252614	0.10043	0.256273	0.568366	0.142676	0.158855		0.0630194	0.0513056	0.0838067	0.106118	0.213373	0.0541601	0.131878	0.342442	0.0854413	0.0750326		0.0673548	0.0850794	0.150154	0.0584948	0.0591199	0.0588977	0.0668855	0.0849448	0.150703	0.057874	0.0590768	0.0588297	0.118793	0.0633922	0.260625	0.161956	0.0802081	0.115391	0.118118	0.0617143	0.25917	0.162288	0.0802351	0.115428
0.0670698	0.0526973	0.0531966	0.111403	0.314015	0.0764683	0.0846757	0.222803	0.0375109	0.0378028		0.0670698	0.0548353	0.0618688	0.0496411	0.172778	0.0685728	0.0397641	0.239644	0.0408608	0.0494552		0.0743334	0.05013	0.0595458	0.0784575	0.0813449	0.0982231	0.0745297	0.050089	0.0591218	0.0777079	0.0813454	0.0982459	0.14331	0.0934385	0.0834484	0.0723009	0.0656394	0.139991	0.141662	0.0894525	0.0836391	0.0719393	0.0655921	0.140077
0.0409091	0.0544161	0.053864	0.143374	0.263088	0.0671833	0.146529	0.349536	0.0281624	0.0285852		0.0409091	0.0740709	0.0299896	0.0355265	0.14458	0.0607696	0.0354037	0.249739	0.0324351	0.0354352		0.0587917	0.0776598	0.0746088	0.0531506	0.103429	0.0515053	0.0587917	0.0776598	0.0746088	0.0531506	0.103394	0.0514829	0.153998	0.146802	0.0644413	0.0953246	0.0425683	0.132749	0.153998	0.146802	0.0644413	0.0953246	0.0425831	0.132764
0.173853	0.119393	0.15	0.179986	0.251205	0.11791	0.148803	0.294276	0.133035	0.0970711		0.173853	0.153821	0.169124	0.180444	0.267347	0.17756	0.224517	0.327825	0.213071	0.175326		0.0977553	0.0355562	0.14221	0.159818	0.0771184	0.0889311	0.0892502	0.0256045	0.134089	0.151989	0.0674624	0.0795929	0.0887542	0.0945835	0.150281	0.4002	0.268956	0.204093	0.0759356	0.085383	0.146752	0.39048	0.263883	0.20296
0.29724	0.102356	0.128382	0.200774	0.333102	0.174877	0.19581	0.35189	0.0848868	0.107748		0.29724	0.256597	0.278745	0.358105	0.466334	0.236692	0.332395	0.525418	0.292765	0.237228		0.103566	0.127592	0.215682	0.0783046	0.0489725	0.0592089	0.103566	0.127592	0.215682	0.0783046	0.0489429	0.0592203	0.133772	0.125977	0.238858	0.0342222	0.188307	0.0895735	0.133772	0.125977	0.238858	0.0342222	0.188369	0.089601
0.0714292	0.0816512	0.105029	0.145886	0.26211	0.0999882	0.0734904	0.319021	0.0916639	0.0719215		0.0714292	0.0602508	0.0940756	0.109794	0.22581	0.0803661	0.129584	0.374386	0.0717939	0.0622778		0.0859349	0.0903536	0.130636	0.162171	0.146729	0.129756	0.0467002	0.0525653	0.0852013	0.123904	0.0903588	0.0696751	0.212192	0.258809	0.183021	0.219525	0.259929	0.129221	0.192162	0.221877	0.140436	0.196576	0.215117	0.0921197
0.0734622	0.0505822	0.107726	0.158225	0.34365	0.0851337	0.0805896	0.0684425	0.0566436	0.0487932		0.0734622	0.051197	0.0634902	0.0647923	0.160968	0.0555445	0.0788238	0.155679	0.0664842	0.0532494		0.07649	0.111979	0.0969322	0.163654	0.131647	0.1371	0.0379968	0.0768727	0.0517643	0.122773	0.0720237	0.0683872	0.089595	0.329248	0.120892	0.161898	0.131412	0.262187	0.0662422	0.292501	0.0903299	0.142597	0.0958063	0.209779
0.132803	0.0881597	0.0974253	0.139134	0.237079	0.0961854	0.204662	0.383697	0.094449	0.124411		0.132803	0.118291	0.131453	0.172609	0.27367	0.155129	0.180112	0.357911	0.126218	0.122105		0.0754789	0.110788	0.078983	0.15504	0.194669	0.150163	0.0455189	0.0853046	0.0487851	0.130617	0.161137	0.108784	0.0965764	0.234439	0.142194	0.150724	0.123075	0.0932983	0.0750616	0.216309	0.1243	0.134645	0.109095	0.080502
0.14164	0.0826515	0.134098	0.161271	0.236153	0.132113	0.346617	0.367172	0.107424	0.152246		0.14164	0.114086	0.162107	0.191666	0.265337	0.118231	0.212732	0.385335	0.113318	0.143		0.0784203	0.054156	0.107987	0.0770503	0.0781316	0.234333	0.0556439	0.0306072	0.0820762	0.0491026	0.0481809	0.212952	0.115465	0.0613809	0.171298	0.118566	0.125888	0.33261	0.098609	0.0487095	0.158799	0.115064	0.118841	0.322296
0.277798	0.101267	0.152938	0.177814	0.284222	0.0866089	0.176694	0.392495	0.288501	0.277466		0.277798	0.25832	0.303842	0.320645	0.390201	0.260265	0.34	0.57348	0.280854	0.274263		0.129282	0.0981147	0.195364	0.093485	0.248153	0.102748	0.0872765	0.0585866	0.153551	0.0514303	0.198008	0.0299231	0.0866293	0.171132	0.339027	0.118581	0.274465	0.0663027	0.0655617	0.144028	0.287198	0.09292	0.278217	0.0464379
0.0873514	0.0954082	0.146909	0.20704	0.341612	0.111706	0.187653	0.358873	0.132676	0.207328		0.0873514	0.0724624	0.101928	0.141844	0.26769	0.0868805	0.115059	0.299472	0.0920832	0.0995967		0.175629	0.0939704	0.346548	0.120685	0.0990699	0.156649	0.136788	0.0497302	0.316266	0.0742218	0.040929	0.0965788	0.157455	0.117278	0.366373	0.153195	0.0871277	0.222164	0.14077	0.0910578	0.360211	0.127042	0.0662762	0.19944
0.361994	0.13308	0.119161	0.167008	0.172245	0.0866049	0.15044	0.170529	0.075406	0.0726559		0.361994	0.347646	0.357528	0.373848	0.395482	0.352306	0.368322	0.399947	0.348076	0.362051		0.15782	0.146045	0.110318	0.0929366	0.0909081	0.111925	0.123839	0.10926	0.0706344	0.0517727	0.0367808	0.0476803	0.191592	0.144546	0.123313	0.112881	0.159358	0.199083	0.182269	0.130971	0.104087	0.0892813	0.103234	0.155536
0.0993498	0.0946752	0.0651389	0.0871672	0.168497	0.0796512	0.127846	0.341928	0.12494	0.205185		0.0993498	0.0848401	0.127481	0.138434	0.22272	0.088886	0.158243	0.354586	0.102967	0.124246		0.0855546	0.0779353	0.147478	0.0961322	0.233131	0.262918	0.0403679	0.0262272	0.100337	0.0449183	0.180083	0.200909	0.0799031	0.179853	0.194563	0.106078	0.488736	0.219619	0.0560995	0.154795	0.175126	0.0735408	0.309431	0.221848
0.0372928	0.0469489	0.0945399	0.176098	0.290429	0.0526534	0.0376205	0.0425978	0.0367054	0.0287519		0.0372928	0.034424	0.0431505	0.0286387	0.0284641	0.0302791	0.0333977	0.0408945	0.0284145	0.0422851		0.110133	0.158005	0.127153	0.127976	0.134928	0.176864	0.0648163	0.109626	0.0693915	0.0788401	0.0720441	0.110871	0.268135	0.109401	0.145166	0.234218	0.104069	0.129536	0.260652	0.0857581	0.108452	0.15343	0.0646226	0.112438
0.0783698	0.0640757	0.0964235	0.137077	0.326075	0.0869757	0.178478	0.397791	0.0815985	0.108161		0.0783698	0.0643296	0.0813619	0.107831	0.297932	0.091573	0.149689	0.341191	0.0769667	0.100392		0.0895314	0.136702	0.158916	0.11737	0.100772	0.202174	0.056	0.104829	0.126093	0.0868762	0.0559619	0.161668	0.114967	0.152942	0.127023	0.171193	0.193223	0.295858	0.100253	0.147074	0.11738	0.159352	0.157113	0.269342
0.115429	0.066803	0.0844911	0.111555	0.0979719	0.0764072	0.248726	0.446007	0.149159	0.16545		0.115429	0.10958	0.133837	0.128807	0.178827	0.0968052	0.147463	0.233209	0.109059	0.146207		0.0511511	0.0823801	0.0773004	0.0694907	0.054351	0.0681745	0.0508085	0.0822225	0.0762555	0.0691618	0.0543497	0.0680977	0.101494	0.030308	0.133057	0.0749009	0.18261	0.0426405	0.10108	0.0294172	0.133957	0.0749649	0.182638	0.0425997
0.0931451	0.0513599	0.0779818	0.127998	0.391447	0.0567811	0.0358331	0.253072	0.0407696	0.0260144		0.0931451	0.058533	0.0597985	0.0428277	0.180902	0.0718095	0.0241081	0.211549	0.045587	0.0454723		0.0731175	0.0976291	0.116968	0.0992768	0.122346	0.252461	0.0298823	0.0521707	0.0662347	0.0581772	0.0532947	0.181955	0.135154	0.347346	0.335723	0.150605	0.271349	0.249659	0.107013	0.320071	0.302288	0.117198	0.256722	0.231087
0.0609848	0.0419769	0.0447111	0.0922579	0.208889	0.101019	0.218823	0.53031	0.0501689	0.0694943		0.0609848	0.0914176	0.0416596	0.0307701	0.144994	0.0754875	0.0254448	0.227079	0.0638657	0.0494361		0.0808428	0.116821	0.119124	0.111089	0.0746836	0.0962054	0.0646976	0.101517	0.103971	0.0961279	0.0534896	0.077149	0.109204	0.362845	0.139406	0.296129	0.194419	0.364954	0.0947534	0.353436	0.130274	0.282921	0.176144	0.355545
0.0482752	0.0455397	0.0262534	0.0660429	0.170843	0.126678	0.333387	0.218705	0.0387983	0.032544		0.0482752	0.0736145	0.0378041	0.0716427	0.167925	0.0767604	0.0590838	0.249346	0.0622055	0.0201692		0.03699	0.0723237	0.0672425	0.185217	0.0574048	0.131612	0.0371101	0.0724087	0.066879	0.18569	0.0574289	0.131558	0.101712	0.26029	0.0992249	0.253902	0.231159	0.102195	0.100039	0.259547	0.098611	0.252762	0.23087	0.102229
0.053819	0.0287609	0.0469598	0.0779878	0.233658	0.0339497	0.132614	0.236877	0.0497466	0.0716239		0.053819	0.0312731	0.0376636	0.0832104	0.208873	0.0334395	0.129873	0.232418	0.0279704	0.0568069		0.0659833	0.0348258	0.049225	0.09334	0.0624302	0.0433873	0.0659833	0.0348258	0.049225	0.09334	0.0624166	0.043365	0.118505	0.0779113	0.052495	0.248732	0.138756	0.086764	0.118505	0.0779113	0.052495	0.248732	0.138635	0.0866846
0.292165	0.104378	0.128265	0.123236	0.16736	0.148089	0.287796	0.400656	0.240698	0.225421		0.292165	0.258346	0.286361	0.303967	0.382198	0.257142	0.341583	0.422449	0.253215	0.244731		0.0866688	0.036378	0.16367	0.0455637	0.0434515	0.100813	0.0866688	0.036378	0.16367	0.0455637	0.0434169	0.100801	0.180789	0.0766393	0.248104	0.0599226	0.101501	0.15488	0.180789	0.0766393	0.248104	0.0599226	0.101254	0.154909
0.132245	0.0704277	0.0959756	0.108776	0.186344	0.11805	0.208072	0.295843	0.116703	0.12829		0.132245	0.0868341	0.0993209	0.097957	0.208176	0.0911735	0.156176	0.172003	0.105586	0.111658		0.0794778	0.027619	0.0708274	0.0409247	0.0447089	0.0599965	0.0794778	0.027619	0.0708274	0.0409247	0.0447295	0.0599695	0.0607036	0.0921039	0.139491	0.0532211	0.0936539	0.0632076	0.0607036	0.0921039	0.139491	0.0532211	0.0935921	0.0631827
0.0916003	0.0816754	0.190282	0.250522	0.40435	0.130931	0.216659	0.464779	0.0890302	0.0723821		0.0916003	0.0780855	0.122826	0.151197	0.263495	0.0879635	0.142437	0.367075	0.0923676	0.0573598		0.133813	0.244083	0.105044	0.187042	0.160986	0.131971	0.0790652	0.198471	0.0441162	0.134008	0.0911791	0.0507712	0.127431	0.254125	0.125804	0.327224	0.212893	0.11469	0.114825	0.252378	0.0972168	0.257325	0.191051	0.0634034
0.295786	0.072222	0.110135	0.153281	0.286571	0.205811	0.40159	0.712315	0.0752391	0.0862671		0.295786	0.276424	0.3309	0.351613	0.433308	0.298398	0.35194	0.555696	0.305363	0.289348		0.465911	0.154986	0.250767	0.1404	0.193068	0.119114	0.439842	0.107083	0.20449	0.0962484	0.124252	0.0338053	0.63147	0.434034	0.206413	0.172603	0.114961	0.113487	0.640826	0.395502	0.200147	0.146568	0.0855527	0.0739178
0.14692	0.0707345	0.123601	0.183746	0.371657	0.133126	0.215671	0.419964	0.0841349	0.0981878		0.14692	0.100727	0.156912	0.233917	0.433094	0.0942975	0.186313	0.403104	0.124687	0.109629		0.140735	0.190214	0.0977777	0.107002	0.114671	0.184406	0.106627	0.157449	0.0574286	0.0678272	0.0645566	0.132407	0.178086	0.190709	0.0890008	0.0636376	0.107251	0.432646	0.171291	0.186918	0.0737213	0.042881	0.0746303	0.41382
0.0947794	0.117368	0.119225	0.190039	0.304728	0.101006	0.224537	0.506453	0.0764876	0.114022		0.0947794	0.0915179	0.088882	0.135514	0.216012	0.0817522	0.157193	0.237423	0.0872303	0.12232		0.120498	0.0711408	0.0982884	0.0896362	0.143926	0.159113	0.0862303	0.0371253	0.0617878	0.0528685	0.101073	0.113273	0.113631	0.126979	0.185906	0.0766031	0.116442	0.393542	0.103514	0.107087	0.167092	0.0590088	0.0966793	0.378859
0.0716183	0.0347657	0.0544155	0.120671	0.338836	0.0924929	0.132263	0.0531106	0.0304698	0.0578972		0.0716183	0.0336648	0.0244348	0.0756871	0.237747	0.0451166	0.0910835	0.243666	0.0393913	0.0457745		0.0932813	0.0969981	0.105004	0.0956558	0.137421	0.117301	0.0487067	0.0478681	0.0543228	0.0420612	0.0626611	0.0323832	0.210124	0.202923	0.184328	0.154612	0.128075	0.214248	0.189908	0.172442	0.153018	0.107573	0.0881393	0.159311
0.0410537	0.0724276	0.0491267	0.0812908	0.118704	0.0313227	0.143911	0.395404	0.0595459	0.0418084		0.0410537	0.037662	0.0421172	0.105917	0.230837	0.0376562	0.0823733	0.314989	0.0362521	0.0226717		0.111658	0.13234	0.10871	0.145996	0.104923	0.163625	0.0620617	0.0751855	0.0599159	0.0927808	0.0372978	0.0971862	0.156738	0.166907	0.105534	0.0866269	0.200494	0.0903047	0.138304	0.146366	0.0883971	0.061931	0.179327	0.0727043
0.0647342	0.0422566	0.0874792	0.143248	0.221836	0.0621725	0.147165	0.263813	0.0681644	0.103786		0.0647342	0.0437789	0.0683769	0.148393	0.229527	0.0549184	0.143757	0.266965	0.0742131	0.0925239		0.0440692	0.0525916	0.0371694	0.0520118	0.0638966	0.0596255	0.0440692	0.0525916	0.0371694	0.0520118	0.063924	0.0596033	0.0868948	0.112456	0.12056	0.118668	0.174948	0.0792762	0.0868948	0.112456	0.12056	0.118668	0.174944	0.0792726
0.127286	0.0723894	0.131782	0.223854	0.352237	0.165715	0.234083	0.408301	0.150293	0.140298		0.127286	0.0848156	0.115592	0.158157	0.27567	0.125441	0.132402	0.303265	0.135956	0.113136		0.0323602	0.0328651	0.0528351	0.0551411	0.102249	0.0773007	0.0294192	0.0316171	0.0504462	0.0538564	0.102214	0.077219	0.0556596	0.139485	0.0722524	0.0703298	0.082288	0.0532393	0.0521456	0.133414	0.066654	0.0639806	0.0822638	0.0531986
0.190443	0.0767923	0.130194	0.223623	0.344121	0.0898421	0.175336	0.340377	0.119099	0.135627		0.190443	0.157345	0.211663	0.273259	0.42051	0.158873	0.234819	0.394259	0.188381	0.163828		0.121614	0.102061	0.126594	0.0722575	0.0641319	0.178544	0.101327	0.0825294	0.103171	0.0484433	0.0373215	0.149027	0.114551	0.165301	0.15771	0.0957917	0.133716	0.218362	0.108425	0.151577	0.153461	0.0790115	0.115947	0.196436
0.0896359	0.197549	0.26071	0.357752	0.549123	0.114578	0.0982345	0.228604	0.144936	0.148435		0.0896359	0.0948434	0.0916546	0.16498	0.285904	0.0870451	0.157404	0.331759	0.0956656	0.0926025		0.104753	0.214528	0.181161	0.244931	0.144026	0.113983	0.0592411	0.162754	0.128333	0.184984	0.0657503	0.0241611	0.12665	0.11323	0.153603	0.341084	0.212587	0.119008	0.0993066	0.0954722	0.136541	0.322751	0.175015	0.078223
0.0591713	0.114954	0.140791	0.227837	0.359149	0.0709206	0.110938	0.251632	0.0786803	0.103306		0.0591713	0.0610148	0.060384	0.118105	0.225367	0.0567762	0.119836	0.291899	0.0638727	0.0714086		0.115177	0.176685	0.197556	0.154692	0.148271	0.126292	0.0657205	0.121866	0.14775	0.100866	0.0647317	0.0337953	0.0936122	0.0735545	0.183151	0.174185	0.236141	0.158717	0.0724002	0.0503433	0.172874	0.154069	0.202949	0.111323
0.141028	0.100954	0.107586	0.138554	0.223031	0.142083	0.312529	0.411559	0.0965385	0.133785		0.141028	0.165205	0.137229	0.243308	0.296781	0.126536	0.196823	0.314411	0.127408	0.176343		0.298522	0.249785	0.171491	0.152788	0.158788	0.142736	0.260228	0.199268	0.101702	0.102965	0.0833575	0.0499704	0.371008	0.733869	0.256276	0.309137	0.0859763	0.0551203	0.374745	0.701823	0.229855	0.277319	0.0661733	0.0307873
0.106631	0.127627	0.15483	0.172324	0.270975	0.103152	0.199142	0.314432	0.535096	0.541737		0.106631	0.108854	0.134633	0.179714	0.292889	0.115699	0.222593	0.345673	0.140842	0.0873804		0.0892205	0.106564	0.083938	0.0641733	0.0678778	0.156966	0.0655916	0.0863028	0.0542855	0.0385555	0.0330961	0.121207	0.0681898	0.109496	0.167263	0.115844	0.109146	0.0724503	0.058021	0.101141	0.153423	0.10092	0.086446	0.0603057
0.0467801	0.0640853	0.0612195	0.0617849	0.0903224	0.11564	0.206824	0.337462	0.125601	0.0934114		0.0467801	0.0880077	0.07058	0.129678	0.164773	0.0755356	0.115446	0.151809	0.0588314	0.122807		0.142966	0.174082	0.164293	0.11355	0.141079	0.118094	0.0922967	0.113991	0.101689	0.0547232	0.0684213	0.0266172	0.109784	0.0883001	0.386145	0.27787	0.140556	0.123592	0.0933859	0.0589263	0.350094	0.185654	0.0980682	0.0835659
0.095047	0.131568	0.125747	0.168176	0.198117	0.146225	0.228889	0.250191	0.136833	0.195773		0.095047	0.100835	0.116282	0.151727	0.178757	0.0888674	0.182321	0.187637	0.104984	0.120865		0.265211	0.101797	0.147831	0.125692	0.192809	0.185084	0.214701	0.0267162	0.0855552	0.0641342	0.108733	0.0833085	0.383769	0.147683	0.134464	0.157166	0.134705	0.206656	0.383023	0.0885129	0.0993708	0.0934382	0.105084	0.161395
0.121008	0.0859841	0.123241	0.128377	0.215671	0.109633	0.334025	0.534327	0.145474	0.170912		0.121008	0.0727299	0.075835	0.124629	0.272686	0.104604	0.130346	0.257358	0.0826234	0.102008		0.0976882	0.140819	0.123108	0.0897386	0.100918	0.0933569	0.0976882	0.140819	0.123108	0.0897386	0.100896	0.0932852	0.0386794	0.380852	0.0757838	0.198638	0.219739	0.0907737	0.0386794	0.380852	0.0757838	0.198638	0.219366	0.0908176
0.0773043	0.108128	0.116096	0.118518	0.145016	0.162291	0.169047	0.209044	0.0848879	0.145151		0.0773043	0.0715103	0.102996	0.109251	0.149133	0.0902937	0.131235	0.144563	0.0852764	0.123283		0.109613	0.117631	0.195861	0.102366	0.158615	0.1499	0.0550655	0.0468048	0.138763	0.042774	0.0822251	0.0595402	0.0959765	0.185368	0.183474	0.180646	0.169979	0.0954341	0.0818924	0.149847	0.114649	0.120706	0.115081	0.0774335
0.106316	0.120397	0.148332	0.262556	0.44567	0.113267	0.133638	0.253215	0.198914	0.210146		0.106316	0.124772	0.110571	0.199368	0.331287	0.111714	0.178994	0.35196	0.108679	0.121202		0.0670847	0.0732758	0.123655	0.111049	0.106833	0.141847	0.0239821	0.0286635	0.0729162	0.0675666	0.0433632	0.0757852	0.161228	0.153816	0.310366	0.155837	0.164711	0.167595	0.140441	0.134851	0.281618	0.148075	0.139153	0.139085
0.161854	0.474186	0.576166	0.661035	0.866406	0.370052	0.543562	0.708055	0.113513	0.152029		0.161854	0.148789	0.193157	0.173785	0.219162	0.144108	0.195841	0.222869	0.153961	0.183318		0.122888	0.0850359	0.157537	0.113465	0.147032	0.124528	0.0715565	0.0268257	0.0966373	0.0634071	0.083037	0.0460578	0.16575	0.134625	0.147825	0.135624	0.360532	0.189292	0.151577	0.10947	0.126646	0.106615	0.317556	0.167784
0.113462	0.0788659	0.095258	0.146403	0.340719	0.104037	0.268257	0.471304	0.119642	0.11088		0.113462	0.0926235	0.136776	0.217126	0.38662	0.0853578	0.16571	0.339332	0.108943	0.116678		0.191087	0.0966286	0.186521	0.126719	0.146887	0.236261	0.141124	0.0396121	0.122067	0.076581	0.0595278	0.153632	0.169836	0.193818	0.220035	0.23859	0.144016	0.172888	0.157175	0.161016	0.158888	0.157507	0.124278	0.153542
0.0270534	0.0210439	0.0850986	0.11982	0.15335	0.0684227	0.173813	0.208857	0.046279	0.0797314		0.0270534	0.0463528	0.0584796	0.141935	0.186452	0.0350492	0.137378	0.184212	0.0450905	0.0984864		0.151015	0.109972	0.122189	0.155192	0.180788	0.193382	0.0773538	0.0438714	0.0634187	0.0992791	0.0928356	0.100457	0.249331	0.0939463	0.231599	0.153207	0.126455	0.1294	0.218678	0.0644737	0.154069	0.135888	0.0806521	0.0857543
0.0754704	0.119386	0.174495	0.200111	0.26058	0.18133	0.297996	0.299683	0.124466	0.120284		0.0754704	0.0865048	0.125371	0.173418	0.237655	0.0828245	0.205186	0.281904	0.104614	0.0917062		0.0948437	0.129141	0.159708	0.122385	0.226126	0.221899	0.0466693	0.0752333	0.109706	0.0606148	0.162916	0.135489	0.0654015	0.0814173	0.230754	0.0844421	0.190605	0.158887	0.0449514	0.052849	0.195539	0.0642584	0.132406	0.110891
0.0485295	0.0771204	0.0443622	0.0503	0.149868	0.0479003	0.0214081	0.0951588	0.100751	0.151425		0.0485295	0.0482333	0.119274	0.107748	0.215301	0.0844117	0.0982222	0.194255	0.0819453	0.0969935		0.0729346	0.0330063	0.100141	0.0450868	0.127876	0.0331689	0.0728456	0.0328893	0.0997376	0.0449507	0.127857	0.0330781	0.123866	0.142962	0.0620569	0.104719	0.119397	0.0515832	0.123963	0.141937	0.0621531	0.104844	0.119312	0.05159
0.0380336	0.0469571	0.0841432	0.164535	0.296305	0.0414124	0.181783	0.26779	0.0963257	0.138267		0.0380336	0.0348891	0.0666221	0.150611	0.253108	0.0324136	0.121664	0.262532	0.0576914	0.0792372		0.0872811	0.170157	0.138076	0.124544	0.109924	0.131937	0.026772	0.109925	0.0843314	0.0627757	0.032262	0.0475577	0.0757878	0.165917	0.0856064	0.172991	0.216523	0.176028	0.0565173	0.154544	0.0645104	0.161721	0.188648	0.132941
0.0478754	0.0570365	0.163588	0.284017	0.360245	0.0162761	0.159316	0.320026	0.0427952	0.162178		0.0478754	0.027469	0.0322967	0.109788	0.229595	0.0582226	0.0982067	0.229619	0.0204106	0.0411448		0.0457302	0.0496648	0.0840614	0.0488221	0.110826	0.15435	0.0457263	0.0495477	0.0839058	0.0487188	0.110853	0.154365	0.149757	0.0402376	0.206817	0.0628617	0.103097	0.298112	0.149022	0.0398014	0.207087	0.0626528	0.103004	0.297898
0.0661854	0.0225449	0.0930856	0.0346717	0.0456669	0.039206	0.0790546	0.0833274	0.0316509	0.068798		0.0661854	0.108111	0.0733763	0.141697	0.177307	0.0966281	0.118751	0.147748	0.0755693	0.137744		0.0496285	0.0298088	0.060388	0.0303874	0.0458279	0.0258018	0.0496285	0.0298088	0.060388	0.0303874	0.0458401	0.0257821	0.065084	0.0257658	0.0563508	0.0568189	0.0863429	0.0525745	0.065084	0.0257658	0.0563508	0.0568189	0.0862314	0.0525932
0.0693741	0.109138	0.167819	0.191677	0.260026	0.14369	0.186709	0.253588	0.0840792	0.115883		0.0693741	0.0689829	0.0897617	0.0907261	0.0913715	0.0869294	0.080219	0.121815	0.0747035	0.0746069		0.0308483	0.0376568	0.0639586	0.046081	0.0894937	0.107564	0.0306324	0.0374681	0.0639777	0.0457607	0.0895417	0.107601	0.0406976	0.0587092	0.0839693	0.0713991	0.118347	0.296264	0.0406556	0.0584056	0.0836814	0.0715671	0.118194	0.296265
0.112001	0.123758	0.176568	0.17879	0.237463	0.103178	0.199363	0.281675	0.133309	0.105366		0.112001	0.113755	0.158774	0.200882	0.225346	0.148246	0.227616	0.274768	0.136577	0.123998		0.0403183	0.0459618	0.0598517	0.0589086	0.0531131	0.0770782	0.0403183	0.0459618	0.0598517	0.0589086	0.0531191	0.0770663	0.0351349	0.156625	0.0899138	0.0518596	0.128631	0.0906833	0.0351349	0.156625	0.0899138	0.0518596	0.12838	0.0904933
0.0416905	0.0351835	0.106781	0.105136	0.10537	0.0755546	0.0835309	0.0980511	0.0952941	0.163745		0.0416905	0.0588589	0.0433417	0.0893165	0.119016	0.0704324	0.0729679	0.0910045	0.0546924	0.10493		0.203439	0.102648	0.172441	0.0877536	0.133419	0.131173	0.157025	0.0494809	0.127862	0.0375952	0.0663557	0.0654762	0.260216	0.0652411	0.234375	0.101073	0.067503	0.0692363	0.258285	0.0495648	0.232103	0.0756627	0.053425	0.049806
0.0341302	0.0226554	0.0245649	0.0826442	0.191669	0.0872265	0.33518	0.448182	0.0589927	0.0263773		0.0341302	0.0198694	0.0348731	0.107964	0.220834	0.0372129	0.126622	0.225483	0.0226192	0.0605148		0.124858	0.184215	0.154912	0.169218	0.213898	0.224525	0.062882	0.107179	0.0923981	0.106417	0.129206	0.124743	0.0852691	0.199652	0.117354	0.236996	0.141117	0.198715	0.0616607	0.164588	0.0723107	0.186318	0.120295	0.157048
0.150776	0.102979	0.145141	0.296684	0.476278	0.110832	0.162738	0.274281	0.115671	0.176488		0.150776	0.0973225	0.13391	0.252409	0.3998	0.100447	0.192335	0.32292	0.117542	0.129026		0.118083	0.0469226	0.138745	0.04749	0.0396851	0.0523351	0.118083	0.0469226	0.138745	0.04749	0.0396749	0.0522874	0.222176	0.151647	0.362954	0.073083	0.0902981	0.0568515	0.222176	0.151647	0.362954	0.073083	0.0900705	0.0567591
0.0791672	0.0308074	0.0420135	0.0851303	0.245931	0.0924065	0.312122	0.675629	0.0339178	0.0547845		0.0791672	0.0339265	0.0377667	0.0922894	0.254574	0.0404835	0.0525096	0.229024	0.0392872	0.023974		0.0931489	0.0250227	0.0909304	0.057635	0.0691727	0.0919509	0.0931489	0.0250227	0.0909304	0.057635	0.0691769	0.0919263	0.0570439	0.0869732	0.0777014	0.0820562	0.0919861	0.14576	0.0570439	0.0869732	0.0777014	0.0820562	0.0919812	0.145595
0.131919	0.0877115	0.109282	0.177838	0.365216	0.0940441	0.140542	0.297918	0.0937822	0.107193		0.131919	0.11788	0.120627	0.219108	0.396068	0.117242	0.20866	0.376938	0.107991	0.133339		0.137946	0.135808	0.153857	0.141783	0.197436	0.219412	0.0828699	0.0748245	0.0881307	0.0835133	0.109341	0.122952	0.117014	0.110433	0.303603	0.315112	0.302896	0.199131	0.0895908	0.0667268	0.230653	0.215611	0.178441	0.137186
0.237391	0.131423	0.178343	0.196909	0.294749	0.134896	0.253916	0.484438	0.125768	0.111865		0.237391	0.186584	0.241092	0.277749	0.346074	0.199937	0.273358	0.44373	0.190884	0.196978		0.113321	0.0373382	0.105976	0.10302	0.110859	0.0386278	0.113321	0.0373382	0.105976	0.10302	0.110864	0.0386075	0.13735	0.0379882	0.105464	0.195441	0.13216	0.125044	0.13735	0.0379882	0.105464	0.195441	0.132078	0.12506
0.0752303	0.0833265	0.194201	0.287822	0.377482	0.116375	0.267614	0.35101	0.159586	0.11502		0.0752303	0.0875124	0.122883	0.18523	0.311635	0.0880525	0.189334	0.349637	0.120852	0.0740756		0.0987549	0.0971707	0.116695	0.162817	0.210343	0.219646	0.0399978	0.0259228	0.0508997	0.098068	0.115457	0.113844	0.151342	0.17032	0.26217	0.139971	0.133296	0.221131	0.122941	0.134018	0.19015	0.106059	0.119733	0.159948
0.0617251	0.0349572	0.0267696	0.046099	0.119637	0.0295801	0.062266	0.0921986	0.071153	0.123869		0.0617251	0.0508969	0.0279844	0.0558179	0.0695057	0.0379733	0.0368876	0.052357	0.0477844	0.0410153		0.121536	0.144551	0.117968	0.14416	0.239328	0.157426	0.0581196	0.0821157	0.0484044	0.0781746	0.147542	0.045619	0.141229	0.175084	0.226473	0.144207	0.102082	0.225962	0.0977463	0.146205	0.139174	0.0920435	0.0729348	0.139228
0.0816913	0.046138	0.150674	0.300088	0.446655	0.0365492	0.110463	0.354491	0.0927328	0.19856		0.0816913	0.0771379	0.129189	0.174144	0.312751	0.0844077	0.136802	0.369694	0.0952034	0.102596		0.180259	0.0987736	0.335029	0.119398	0.129346	0.12661	0.122533	0.0297781	0.2899	0.0545852	0.0498941	0.0367368	0.165072	0.0836409	0.110649	0.146473	0.126181	0.0952742	0.15514	0.0569801	0.0906578	0.123197	0.0915622	0.0610273
0.242911	0.251331	0.319555	0.402266	0.563477	0.128468	0.169916	0.303651	0.219261	0.315731		0.242911	0.229901	0.261856	0.319387	0.494925	0.226357	0.285434	0.45017	0.21644	0.233436		0.05609	0.12065	0.103554	0.0672422	0.0788973	0.0447156	0.05609	0.12065	0.103554	0.0672422	0.0789199	0.0447228	0.0892962	0.215823	0.170116	0.164223	0.187633	0.0920535	0.0892962	0.215823	0.170116	0.164223	0.187496	0.0919297
0.0224161	0.0515613	0.160873	0.294912	0.483619	0.175071	0.347967	0.598106	0.0916017	0.111461		0.0224161	0.0371737	0.0375989	0.0968315	0.334218	0.0389124	0.0613494	0.304874	0.0366097	0.0220713		0.0916179	0.0460923	0.104137	0.0762744	0.075042	0.068413	0.0922479	0.0455004	0.100356	0.074809	0.0749571	0.0684139	0.189858	0.0668134	0.195504	0.130307	0.0922335	0.0844404	0.186742	0.0594186	0.183896	0.122125	0.0922479	0.084383
0.328395	0.0843779	0.140042	0.261198	0.451077	0.0676493	0.202907	0.37846	0.0825935	0.14588		0.328395	0.323489	0.347432	0.43653	0.585878	0.310764	0.372681	0.520993	0.338551	0.343362		0.0886778	0.104123	0.119707	0.143888	0.153804	0.152727	0.0285711	0.0348158	0.0544231	0.0744117	0.0665914	0.0454437	0.104131	0.210409	0.14592	0.144877	0.178366	0.12945	0.0774464	0.177858	0.0854604	0.0955539	0.139902	0.0789725
0.100213	0.101425	0.173539	0.164081	0.259199	0.0968777	0.138232	0.260889	0.10098	0.123757		0.100213	0.0815707	0.146811	0.133073	0.214194	0.111382	0.130783	0.207048	0.121205	0.13145		0.110984	0.0434508	0.111036	0.064685	0.163801	0.0452084	0.10976	0.0429607	0.106994	0.0611659	0.163773	0.0451905	0.0701267	0.0840796	0.154913	0.0540532	0.109335	0.0552289	0.066421	0.0771155	0.154642	0.0463364	0.109401	0.0551539
0.128625	0.0913377	0.243321	0.275125	0.41676	0.10795	0.184465	0.356151	0.101846	0.185658		0.128625	0.153473	0.126777	0.242483	0.370374	0.138733	0.207766	0.362467	0.137675	0.160159		0.0668884	0.115851	0.11312	0.143015	0.0969581	0.107671	0.0329885	0.0715604	0.0747098	0.105076	0.0455565	0.0511652	0.121434	0.189085	0.104804	0.270985	0.224209	0.113647	0.106137	0.170353	0.0955416	0.238483	0.199038	0.0872149
0.226103	0.156151	0.144962	0.191714	0.220319	0.379076	0.417726	0.459967	0.153572	0.211382		0.226103	0.216102	0.200747	0.281316	0.336153	0.263017	0.266007	0.294383	0.215292	0.281903		0.0531401	0.0642088	0.0792095	0.104075	0.119799	0.0924868	0.0198011	0.026543	0.0388696	0.0684209	0.0716894	0.0395618	0.0714739	0.0652025	0.0807314	0.0624008	0.187175	0.0527441	0.0581487	0.0480948	0.0598523	0.0488067	0.176019	0.0312689
0.0420425	0.0426412	0.0265516	0.116436	0.29247	0.0453606	0.0708908	0.217077	0.096642	0.168624		0.0420425	0.0367057	0.0498853	0.144861	0.320929	0.0373224	0.113146	0.295619	0.0247172	0.0503927		0.151375	0.133784	0.160377	0.107217	0.204296	0.192828	0.0943377	0.0715998	0.0851305	0.051172	0.118292	0.0842854	0.155747	0.0906447	0.168561	0.235455	0.126333	0.157279	0.134138	0.0596431	0.099337	0.165681	0.111989	0.136734
0.0491898	0.038274	0.0939397	0.137013	0.246832	0.0521782	0.168414	0.403387	0.0489125	0.052021		0.0491898	0.0672619	0.102843	0.123338	0.201539	0.0744815	0.129258	0.182909	0.0747676	0.0754765		0.0976443	0.108035	0.286414	0.118986	0.174335	0.189946	0.0275768	0.0314763	0.220767	0.0532222	0.0762475	0.0755038	0.0877052	0.109061	0.258516	0.163353	0.162747	0.139817	0.0621807	0.0787834	0.239092	0.115231	0.130185	0.0979143
0.186102	0.0953524	0.108439	0.129155	0.448839	0.137931	0.222524	0.420883	0.117138	0.142782		0.186102	0.151199	0.197195	0.243258	0.504528	0.168947	0.20196	0.376238	0.142527	0.181072		0.0321054	0.0794346	0.0358801	0.0979817	0.142699	0.0630234	0.0319004	0.0793832	0.0355609	0.0977689	0.14267	0.0629831	0.0513262	0.076197	0.0688875	0.0767508	0.118048	0.0996309	0.0509604	0.0762116	0.0689015	0.0765041	0.118117	0.0996286
0.125403	0.143311	0.181936	0.250336	0.404903	0.153095	0.241513	0.312325	0.211408	0.23039		0.125403	0.132991	0.154884	0.194388	0.388028	0.123431	0.21177	0.294035	0.104382	0.15733		0.0364075	0.115963	0.142548	0.117703	0.0801052	0.0430614	0.0364075	0.115963	0.142548	0.117703	0.0800649	0.0430762	0.0924613	0.186796	0.188285	0.234631	0.0864093	0.125281	0.0924613	0.186796	0.188285	0.234631	0.0864503	0.125296
0.12615	0.11916	0.121642	0.151904	0.34792	0.148973	0.227598	0.347015	0.159519	0.202381		0.12615	0.141003	0.188909	0.225843	0.317757	0.167917	0.268567	0.32491	0.147278	0.125451		0.132947	0.154688	0.161058	0.162145	0.198273	0.155075	0.0656646	0.0819186	0.0889164	0.0873213	0.0978286	0.0393309	0.0874226	0.0827357	0.23722	0.224328	0.180937	0.101577	0.0537381	0.048688	0.141029	0.155674	0.134898	0.0578986
0.236846	0.317806	0.185283	0.198202	0.153407	0.184868	0.249585	0.131966	0.28393	0.18513		0.236846	0.299407	0.195353	0.187655	0.155445	0.22427	0.169312	0.103433	0.326726	0.186645		0.152989	0.121733	0.146353	0.134993	0.229874	0.176359	0.0777029	0.0386786	0.0663115	0.0625805	0.139757	0.0506475	0.170543	0.0927289	0.119364	0.25333	0.166464	0.108909	0.156987	0.054745	0.0903647	0.175751	0.140709	0.0612011
0.13887	0.259195	0.168277	0.138631	0.15802	0.400769	0.298958	0.195818	0.20904	0.413613		0.13887	0.257416	0.168035	0.139253	0.157817	0.309781	0.134424	0.103911	0.20854	0.291788		0.160565	0.15414	0.124251	0.171794	0.204683	0.196454	0.0944155	0.0594	0.0477046	0.0968505	0.0977283	0.0716888	0.191411	0.145025	0.163595	0.28004	0.177011	0.208051	0.173438	0.085438	0.122627	0.176307	0.109219	0.146913
0.182755	0.136539	0.225125	0.145482	0.157748	0.353168	0.785343	0.369714	0.219979	0.30785		0.182755	0.137315	0.22269	0.143974	0.157534	0.226294	0.195779	0.105726	0.171825	0.281279		0.263968	0.623565	0.147725	0.153068	0.155621	0.188954	0.266928	0.643967	0.142134	0.148799	0.148544	0.180183	0.00164327	0.00198091	0.00390434	0.00313905	0.00319439	0.00207624	0.00157753	0.00184822	0.00385413	0.00296486	0.00276564	0.00166731
0.213678	0.168129	0.250473	0.167858	0.161746	0.171618	0.152176	0.217348	0.178549	0.306667		0.213678	0.166806	0.251192	0.167195	0.162076	0.159176	0.219753	0.163375	0.231766	0.287407		0.20588	0.201948	0.185052	0.149679	0.17333	0.124793	0.203587	0.199194	0.176686	0.143397	0.16768	0.116509	0.0035046	0.00233449	0.00311744	0.00295481	0.00315151	0.00228035	0.00331841	0.00222055	0.00304983	0.0027494	0.00276919	0.00213105
0.181319	0.217934	0.242692	0.185001	0.172276	0.263601	0.146824	0.10073	0.282054	0.316936		0.181319	0.183049	0.156806	0.123744	0.156618	0.259305	0.132395	0.0926274	0.166539	0.214408		0.250815	0.335798	0.1623	0.152817	0.16245	0.12855	0.246244	0.334212	0.150017	0.14678	0.158337	0.122475	0.00256277	0.00256341	0.00364755	0.00293241	0.00293313	0.0021195	0.00246745	0.00237638	0.00323215	0.00281173	0.00257907	0.00186437
0.21273	0.415318	0.849616	0.574953	0.305189	0.277427	0.224486	0.133445	0.316502	0.298702		0.21273	0.235306	0.224151	0.173691	0.153872	0.219236	0.20513	0.120507	0.257326	0.240787		0.204778	0.398947	0.110071	0.120375	0.160103	0.132362	0.204555	0.402742	0.106898	0.117683	0.157632	0.129088	0.00212035	0.00154117	0.00363955	0.0031291	0.00297465	0.00205414	0.00201281	0.00146684	0.00355797	0.00303339	0.00260778	0.0019715
0.753743	0.563337	0.466777	0.613928	1.03531	0.3816	0.685717	1.06381	0.527138	0.618985		0.753743	0.461854	0.412058	0.54288	0.656955	0.35962	0.49192	0.626258	0.443379	0.624903		0.210128	0.358826	0.741868	0.180205	0.148598	0.107139	0.202369	0.371598	0.749049	0.180951	0.139395	0.0949164	0.00236627	0.00294338	0.0216018	0.00314651	0.00297335	0.0021002	0.00219489	0.00277986	0.0208941	0.00296249	0.00257749	0.00190634
0.79147	0.495283	0.484868	0.545438	0.532305	0.735841	0.82514	0.879194	0.595998	0.573713		0.79147	0.522196	0.555321	0.538658	0.558425	0.455728	0.504996	0.625527	0.587803	0.474789		0.206582	0.401124	0.127648	0.133458	0.106315	0.109296	0.206783	0.408585	0.12401	0.129691	0.102847	0.105029	0.00190202	0.00149115	0.0036646	0.00294621	0.00269297	0.00185398	0.0018422	0.00136589	0.00358657	0.00285346	0.00250141	0.001564
0.951724	0.539953	0.419918	0.471519	0.556231	0.522025	0.71298	0.807976	0.926132	0.909716		0.951724	0.568124	0.415558	0.497821	0.561197	0.441743	0.463367	0.596726	0.51118	0.625919		0.401707	0.609314	0.691338	0.614251	0.359131	0.479818	0.38646	0.598961	0.677956	0.609217	0.338874	0.4467	0.19153	0.184894	0.280566	0.215516	0.207603	0.190709	0.188957	0.180658	0.274679	0.213576	0.202707	0.186431
1.03831	1.52331	1.51441	1.60142	1.48067	0.491429	0.49972	0.722428	1.23617	1.06149		1.03831	1.10867	1.04723	1.09396	0.997743	1.00428	1.08135	1.17383	1.03785	0.936854		0.525692	0.559956	0.606403	0.66146	0.566914	0.565419	0.50667	0.528822	0.559595	0.636667	0.529844	0.490002	0.174713	0.198029	0.284929	0.260782	0.208348	0.228811	0.173217	0.198314	0.282054	0.262006	0.204187	0.22325
1.60778	0.981458	0.973976	0.980904	0.99974	1.07137	1.78099	2.417	1.41088	1.27274		1.60778	1.60932	1.77623	1.66642	1.45734	1.89226	1.87104	1.46486	1.6285	1.59445		0.389562	0.842967	0.574599	0.999392	0.433459	0.36064	0.364034	0.826781	0.563293	1.00106	0.391035	0.324277	0.188248	0.308107	0.279688	0.451726	0.198115	0.183294	0.183967	0.304986	0.277519	0.452264	0.194772	0.175768
0.99648	1.21553	1.17428	1.12945	1.32092	0.42306	0.494598	0.594772	0.702573	0.799189		0.99648	0.503083	0.45397	0.484765	0.629769	0.449148	0.509375	0.589072	0.578747	0.611362		0.420286	0.54671	1.50038	0.633	0.525506	0.929719	0.388714	0.492532	1.49241	0.624059	0.474479	0.853519	0.172826	0.16189	0.581078	0.215175	0.241287	0.331656	0.16804	0.155547	0.567792	0.214135	0.232512	0.313291
0.458655	0.794553	0.798802	0.772401	0.811616	0.658567	0.829106	0.883081	0.472537	0.59142		0.458655	0.418787	0.390552	0.525132	0.582386	0.321043	0.476419	0.606686	0.397761	0.463776		1.47348	1.08406	1.86597	2.03546	1.02179	1.16227	1.48691	1.09199	1.85813	2.01675	0.97756	1.13885	0.501034	0.536457	0.484568	0.464411	0.425101	0.419055	0.508619	0.549284	0.492905	0.470863	0.419222	0.42255
0.769094	0.72003	0.518468	0.646967	0.58333	1.35821	1.41815	1.34512	1.23837	1.22059		0.769094	0.752311	0.569809	0.708835	0.589162	0.578697	0.648382	1.02871	0.559721	0.767217		0.516365	0.64132	0.713586	0.657089	0.405607	0.393275	0.487002	0.608943	0.702634	0.644253	0.371723	0.355405	0.223712	0.20454	0.297451	0.260328	0.217587	0.173085	0.220056	0.201016	0.295893	0.262115	0.214243	0.165523
0.673665	0.437486	0.43931	0.417309	0.475013	0.451701	0.363524	0.546471	0.540489	0.4712		0.673665	0.535517	0.525329	0.639522	0.56342	0.546917	0.428895	0.914427	0.501746	0.522257		0.414043	0.553129	0.625584	0.507445	0.324659	0.442685	0.399199	0.536747	0.597809	0.493417	0.285924	0.400838	0.28019	0.292856	0.47934	0.362529	0.206604	0.372983	0.278667	0.292734	0.469858	0.360756	0.194014	0.358325
0.513312	0.352339	0.315982	0.426634	0.562954	0.338377	0.504984	0.666982	0.369812	0.640968		0.513312	0.499039	0.438866	0.443953	0.655783	0.430202	0.591977	0.848439	0.472323	0.645787		0.855502	0.739721	1.24688	1.18268	0.818013	0.95814	0.847734	0.695361	1.22545	1.1693	0.736195	0.853108	0.660492	0.624721	0.926237	1.44303	0.712053	1.06009	0.673412	0.627116	0.90923	1.46536	0.700517	1.03698
0.467986	0.465742	0.501863	0.589074	0.530646	0.495716	0.534465	0.796848	0.282391	0.562537		0.467986	0.409284	0.406994	0.495968	0.49662	0.468616	0.482857	0.724863	0.324904	0.572293		0.433813	0.64249	0.943524	0.819296	0.509746	0.624608	0.386744	0.59795	0.913528	0.7828	0.458538	0.493906	0.3122	0.36164	0.870693	0.701112	0.338958	0.386694	0.309815	0.358368	0.863544	0.704767	0.322814	0.370626
1.13415	0.445835	0.251863	0.467166	0.309692	0.280023	0.389691	0.502602	0.775453	0.802912		1.13415	1.14309	1.15172	1.1589	1.18993	1.15126	1.16638	1.07718	1.0826	1.213		0.775132	0.383559	0.616353	0.724312	0.656985	0.502315	0.770712	0.357387	0.597864	0.684784	0.629482	0.417171	0.675405	0.225971	0.599554	0.650126	0.615513	0.399908	0.68082	0.221909	0.583008	0.610896	0.593128	0.363402
0.580862	0.55998	0.597824	0.672723	0.788838	1.08907	1.17778	1.14181	0.53676	0.663197		0.580862	0.517282	0.514981	0.554255	0.665791	0.445189	0.543339	0.671926	0.494278	0.71036		1.05851	0.640731	0.997788	0.768358	0.480076	0.453068	1.06102	0.624571	0.998514	0.752089	0.415659	0.369483	0.776792	0.582561	0.794793	0.654735	0.245986	0.335039	0.784178	0.587776	0.804094	0.659064	0.235209	0.328556
1.09019	0.67389	0.637846	0.874107	0.973603	1.04595	1.10046	1.09806	0.466201	0.679006		1.09019	1.10408	1.11137	1.11448	1.10021	1.10259	1.12925	1.10743	1.06069	1.12153		0.503795	1.1623	1.06801	1.00376	1.17725	0.555592	0.458715	1.15923	1.02753	1.0052	1.18556	0.45047	0.393174	0.643715	0.9407	0.770215	0.658066	0.391	0.389454	0.642188	0.903636	0.776137	0.649951	0.379167
0.665993	0.668931	0.686708	0.785173	0.645685	0.690582	0.625071	0.827172	1.12771	1.16562		0.665993	0.540567	0.562284	0.70991	0.580454	0.543915	0.549213	0.76492	0.569211	0.534484		0.508541	0.63177	0.739084	0.776241	0.367242	0.497963	0.487464	0.607179	0.723393	0.761166	0.297711	0.425691	0.312678	0.353324	0.679347	0.818451	0.287395	0.455106	0.30032	0.3499	0.666021	0.813008	0.261537	0.433618
0.410358	0.392941	0.439161	0.618525	0.589709	0.770162	0.774398	0.779947	0.478217	0.592123		0.410358	0.369909	0.369819	0.481265	0.428626	0.339091	0.371223	0.536532	0.383059	0.457734		0.487337	0.682559	0.768774	0.712181	0.559431	1.04169	0.439372	0.642618	0.744954	0.678512	0.473754	1.04436	0.562577	0.506918	0.811087	1.23476	0.408267	0.872117	0.555667	0.502956	0.777739	1.206	0.394206	0.87986
0.574282	0.478293	0.422949	0.519747	0.401365	0.409215	0.634853	0.902014	0.585112	0.788583		0.574282	0.454273	0.412959	0.468514	0.421371	0.437118	0.46629	0.736665	0.432542	0.444253		0.585805	0.595187	0.948532	0.64998	0.513768	0.898312	0.556902	0.550143	0.905544	0.626996	0.473897	0.81028	0.377116	0.307876	1.45317	0.858608	0.518731	0.79689	0.372638	0.300738	1.42876	0.864465	0.518061	0.770797
0.707905	0.654086	0.54999	0.6435	0.65812	0.720233	1.11114	1.23951	1.07733	1.17783		0.707905	0.65112	0.580871	0.725753	0.643542	0.575954	0.619698	0.838664	0.574993	0.764461		0.303516	0.731745	0.591728	0.415373	0.439438	0.424222	0.264026	0.708785	0.56939	0.385128	0.353305	0.282331	0.349708	0.84755	1.00776	0.323001	1.00209	0.466589	0.344696	0.859992	1.00103	0.31584	0.899063	0.402933
0.528363	1.07365	1.02218	1.018	1.00285	0.316458	0.705972	1.17939	0.532177	0.834194		0.528363	0.44719	0.459986	0.555316	0.496633	0.457562	0.52966	0.640749	0.545548	0.598305		0.994881	1.20261	0.762997	1.30011	0.434299	0.731275	0.998292	1.20417	0.724941	1.29538	0.342203	0.661344	0.92396	0.891892	1.10249	0.890325	0.322648	0.76779	0.933953	0.900966	1.04034	0.896729	0.292421	0.749526
0.50563	0.341853	0.379426	0.442176	0.431762	0.44155	0.388104	0.728807	0.961109	0.931784		0.50563	0.507901	0.678289	0.645428	0.870124	0.505918	0.57776	0.945157	0.541823	0.800076		0.843168	0.794901	0.947942	0.806786	0.533355	0.758376	0.833052	0.763818	0.932864	0.794633	0.461534	0.68961	0.881486	0.397277	0.878292	0.782822	0.479219	1.08331	0.894669	0.39081	0.879578	0.783114	0.442121	0.964382
0.384309	0.586327	0.543805	0.493931	0.705978	0.98044	0.987634	0.98982	0.788285	0.826318		0.384309	0.37932	0.336974	0.383712	0.407023	0.32732	0.497524	0.650858	0.345553	0.457037		0.466851	0.673213	0.611576	0.575122	0.442653	0.547449	0.443607	0.659215	0.590666	0.546351	0.358136	0.448841	0.520931	0.782636	0.940325	1.11392	0.687931	0.692221	0.508716	0.789352	0.938131	1.09061	0.598707	0.596339
0.37366	0.4109	0.311553	0.323435	0.446664	1.17306	1.28612	1.34962	0.318472	0.322917		0.37366	0.503748	0.49862	0.377172	0.733366	0.360081	0.396714	0.751458	0.357565	0.390878		0.414461	0.473109	0.901451	0.551478	0.352348	0.525259	0.400293	0.451736	0.866738	0.52552	0.309753	0.433169	0.437029	0.294747	1.29786	1.14025	0.717067	0.451973	0.430309	0.288373	1.19468	1.12212	0.701292	0.401572
0.326606	0.353515	0.320865	0.367501	0.419462	0.422532	0.401177	0.628036	0.306688	0.364921		0.326606	0.375882	0.360646	0.351364	0.349903	0.374065	0.348677	0.519955	0.349306	0.366923		0.339305	0.51616	0.799745	0.564542	0.425519	0.539556	0.312723	0.488785	0.754185	0.542691	0.354712	0.451944	0.413094	0.390159	1.38784	1.29294	0.505893	0.567407	0.4013	0.382155	1.30493	1.2471	0.461186	0.518918
0.60945	0.569809	0.498772	0.607048	0.597578	0.426424	0.679224	0.910352	1.15873	1.19567		0.60945	0.580055	0.454519	0.619317	0.596454	0.433413	0.68116	0.806997	0.483982	0.656856		0.330356	0.454392	0.589055	0.415077	0.381628	0.388933	0.317342	0.435564	0.572979	0.400764	0.352011	0.36246	0.544556	0.434536	0.836444	0.54614	0.594511	0.672558	0.533615	0.424295	0.817352	0.529874	0.547483	0.642905
0.971165	0.437606	0.585552	0.622633	0.909298	0.302161	0.306233	0.551145	0.410053	0.362236		0.971165	0.973653	0.972285	0.989363	0.988602	0.976214	0.968632	0.995704	0.966864	0.963752		0.37295	0.407858	0.691476	0.598237	0.497501	0.665641	0.314349	0.318889	0.63279	0.530573	0.405747	0.452372	0.412623	0.520055	1.17886	1.60785	1.28556	0.451048	0.405298	0.506762	1.18436	1.64084	1.18626	0.401418
1.10155	0.990153	0.985973	0.995892	0.999122	0.384092	0.719379	0.860229	0.479977	0.605945		1.10155	1.09216	1.11759	1.11247	1.09285	1.11811	1.11439	1.07812	1.11711	1.11198		0.483789	0.676628	0.727635	0.895737	0.524362	1.03083	0.454003	0.626815	0.695149	0.847634	0.416724	1.01155	0.339167	0.459866	0.97213	1.48016	0.446644	0.915866	0.327236	0.44572	0.96102	1.44427	0.395423	0.928286
1.10553	0.247037	0.304886	0.368386	0.398057	0.418735	0.432065	0.594938	0.287429	0.517944		1.10553	1.11947	1.11313	1.10398	1.10896	1.12068	1.12109	1.09427	1.11556	1.11271		0.300412	0.389726	0.466844	0.479796	0.387827	0.338542	0.282144	0.361537	0.441592	0.455731	0.34442	0.275854	0.523463	0.423742	0.803215	0.768476	0.531803	0.477246	0.505575	0.4012	0.784005	0.74839	0.485638	0.440726
0.65338	0.698025	0.558433	0.632356	0.666685	0.565412	0.735087	0.984831	1.15027	1.15369		0.65338	0.665997	0.695493	0.63933	0.746343	0.520738	0.612888	0.846778	0.675227	0.602467		0.591269	0.53297	1.05566	0.554623	0.590266	1.17174	0.538727	0.480479	0.949997	0.500947	0.51555	1.15946	0.720536	0.4209	2.80623	1.85778	2.36945	0.933936	0.701204	0.396179	2.60324	1.76391	2.00527	0.950127
0.300999	0.263699	0.211378	0.34615	0.326769	0.221492	0.307547	0.536902	0.257561	0.363601		0.300999	0.302184	0.219677	0.381691	0.369067	0.300622	0.42302	0.485459	0.277527	0.377238		0.362358	0.357265	0.630184	0.672984	0.33824	0.434988	0.343842	0.313888	0.596561	0.634845	0.28007	0.323004	0.362521	0.772676	2.12263	1.95597	0.339314	0.475188	0.353532	0.749403	2.08933	1.924	0.30439	0.402819
1.07002	1.08149	1.0602	1.01899	1.00868	0.485089	0.655135	0.856885	0.525703	0.676327		1.07002	1.07965	1.08603	1.06861	1.06474	1.07318	1.0899	1.07874	1.07447	1.08607		0.551424	0.859221	0.926083	0.989654	0.479421	0.967472	0.523234	0.848829	0.886275	0.986201	0.407876	0.951004	0.59443	0.864725	1.70678	1.03765	0.437674	0.933136	0.580838	0.874014	1.60108	1.01769	0.389786	0.900819
0.534557	0.333698	0.36481	0.322898	0.27516	0.37515	0.463931	0.685564	1.04856	1.02871		0.534557	0.545392	0.556353	0.546405	0.389729	0.472452	0.44122	0.618798	0.407835	0.48165		0.406921	0.223082	0.586894	0.308495	0.255913	0.258457	0.402014	0.215317	0.571594	0.304769	0.244879	0.247179	1.10773	0.447222	1.32784	1.07335	0.475516	0.486277	1.09615	0.427831	1.25034	1.0624	0.449499	0.451176
0.376447	0.306793	0.340667	0.346595	0.416693	0.277964	0.3256	0.520684	0.254849	0.36529		0.376447	0.396873	0.490385	0.424177	0.606772	0.358532	0.361896	0.634305	0.386166	0.509418		0.390874	0.617346	0.86596	0.616771	0.785593	0.605994	0.353697	0.586073	0.815429	0.590824	0.695866	0.488028	0.423295	0.599548	1.73053	1.65272	1.29941	0.751912	0.411514	0.594997	1.66801	1.60546	1.20168	0.672988
0.467138	0.760497	0.660389	0.79989	0.897495	1.0861	1.10245	1.09538	1.14079	1.11854		0.467138	0.394974	0.349965	0.527008	0.563863	0.342253	0.509147	0.681927	0.43689	0.553357		0.439058	0.315834	0.540463	0.707994	0.415511	0.612483	0.409289	0.247744	0.477969	0.635293	0.290819	0.453744	0.515633	0.302696	2.09492	2.18447	0.749366	0.788382	0.511603	0.280263	2.06601	2.1574	0.663292	0.71818
0.341369	0.236004	0.284564	0.283751	0.498914	0.352953	0.451788	0.708446	0.256166	0.224705		0.341369	0.261184	0.286982	0.273587	0.450198	0.271482	0.315426	0.549799	0.260238	0.300337		0.376738	0.389226	0.662597	0.542526	0.356836	0.466396	0.347084	0.34399	0.625452	0.498703	0.269432	0.373857	0.7829	0.372812	4.19959	2.0253	0.633974	0.567319	0.768051	0.345713	4.1391	1.94203	0.544474	0.482657
0.375116	0.589049	0.609534	0.626874	0.667711	0.415511	0.431763	0.480388	0.542222	0.653126		0.375116	0.349355	0.378694	0.405276	0.489891	0.382893	0.474083	0.682377	0.339272	0.454812		0.377908	0.626577	0.699038	0.541736	0.455124	0.574169	0.338248	0.600792	0.660223	0.508257	0.349449	0.442756	0.570709	0.681137	2.45758	1.89358	0.839137	1.33331	0.544019	0.684638	2.41064	1.86158	0.703961	1.06535
0.486869	0.261608	0.267747	0.334398	0.370589	1.11436	1.13349	1.13409	0.318582	0.39973		0.486869	0.489578	0.478037	0.515242	0.570877	0.475438	0.561489	0.655281	0.484529	0.54744		0.663404	1.06185	0.486351	1.08701	0.302895	0.299791	0.658296	1.06118	0.471758	1.08743	0.285231	0.264906	0.870363	0.970393	1.67009	0.961997	0.541895	0.925442	0.869691	0.969186	1.5671	0.962106	0.512854	0.87737
0.613341	1.04628	1.06967	1.08329	1.09026	0.536613	0.706479	0.99996	0.508317	0.655604		0.613341	0.631253	0.524143	0.632074	0.749182	0.513021	0.57384	0.797885	0.53902	0.702389		0.469266	0.513618	0.773755	0.626542	0.613596	0.510428	0.430995	0.468295	0.715764	0.563107	0.537575	0.366093	0.877505	0.307225	3.43603	2.507	1.41258	0.834445	0.847997	0.288387	3.3497	2.35697	1.08109	0.711661
1.02808	0.617309	0.552146	0.604902	0.611507	0.582814	0.624145	0.850243	0.543582	0.677042		1.02808	1.14878	1.06095	1.03588	1.07683	1.02487	1.21724	1.20877	0.88424	1.06343		0.754925	0.297789	0.748149	0.52221	0.503899	0.39915	0.751607	0.282057	0.740763	0.509985	0.461996	0.368505	0.905707	0.704632	0.954246	1.58921	0.840066	0.698872	0.906465	0.686912	0.945897	1.5437	0.755824	0.668243
0.571233	0.615251	0.553098	0.558026	0.488966	0.825332	0.98864	1.08754	0.801264	0.947594		0.571233	0.644089	0.570577	0.564977	0.459007	0.584735	0.553651	0.858361	0.527136	0.68081		0.48983	0.792336	0.942297	0.73853	0.638988	0.662935	0.435123	0.73953	0.890128	0.711475	0.525246	0.54035	0.890484	1.26493	6.68053	4.48833	1.74422	1.24721	0.870796	1.20554	5.92825	4.34264	1.47251	0.9735
0.768542	0.766299	0.877978	1.02517	1.19743	0.6198	0.67404	0.803772	0.676112	0.779948		0.768542	0.713417	0.740995	0.791974	0.836612	0.596146	0.692782	0.893389	0.706141	0.816548		0.610842	0.732027	0.775802	0.652693	0.558806	0.61868	0.560084	0.695576	0.759057	0.638727	0.518109	0.560983	2.31395	0.807984	2.36231	1.41625	1.00937	1.30237	2.15911	0.779608	2.33857	1.39696	0.920578	1.24648
0.715638	1.06431	1.02727	0.972846	0.938223	0.533889	0.591087	0.883265	0.589512	0.631997		0.715638	0.650473	0.627186	0.729936	0.771987	0.614377	0.609446	0.834239	0.692076	0.667692		0.515926	1.06576	0.907292	1.20941	0.637094	1.05937	0.464603	1.05714	0.822129	1.18992	0.462047	0.78421	1.20071	0.935793	5.03806	0.942788	2.81945	4.02844	1.20722	0.937749	5.00784	0.924647	2.6459	3.5183
0.77246	1.02422	1.01911	1.00106	0.98249	0.81121	0.851183	1.06863	0.841209	0.949607		0.77246	0.689393	0.649329	0.835781	0.803502	0.798079	0.797055	1.05821	0.732287	0.852015		0.63762	0.86541	0.881839	0.802082	0.692966	0.80023	0.601514	0.849964	0.83889	0.7802	0.553308	0.654782	0.99864	0.875769	2.67903	2.65063	1.21512	1.54625	0.967722	0.888833	2.60209	2.63115	1.01542	1.29224
0.517987	0.646715	0.755206	0.882693	0.992608	1.06647	1.10254	1.13004	0.574622	0.628118		0.517987	0.452507	0.463526	0.569162	0.479058	0.434789	0.526894	0.681615	0.426974	0.416683		1.09188	0.801863	1.22948	0.717232	1.04346	0.609789	1.09372	0.728597	1.21296	0.690325	1.03183	0.556291	0.938519	1.23607	0.960284	3.113	1.06042	1.03141	0.946798	1.15779	0.925484	3.08369	0.96835	0.948856
0.635943	0.644614	0.755077	0.685098	0.721118	0.67235	0.807607	1.17749	0.67684	0.703208		0.635943	0.644118	0.703372	0.639075	0.574012	0.591253	0.596068	0.740641	0.547719	0.643584		1.02126	0.882122	1.05211	0.830149	0.97601	0.864806	1.02596	0.834709	1.05582	0.79683	0.858582	0.712423	0.946043	1.05798	0.943857	4.3637	4.25413	2.61384	0.955104	1.05562	0.952036	4.28972	3.45264	2.17352
0.806225	0.677538	0.606818	0.823415	0.739971	0.621095	0.657654	0.880682	0.64194	0.650347		0.806225	0.734312	0.696936	0.773924	0.714015	0.711922	0.731706	0.967386	0.719865	0.718858		0.641162	0.469321	0.570361	0.72563	0.602269	0.58562	0.588384	0.387488	0.511661	0.657068	0.511248	0.372708	0.849862	0.619398	3.76829	4.83662	2.35431	1.69617	0.853554	0.572548	3.83152	4.67196	2.23715	1.45194
0.435055	0.611098	0.655165	0.664965	0.772633	0.329012	0.482547	0.585141	0.527527	0.5899		0.435055	0.354812	0.336312	0.422854	0.387281	0.336258	0.416941	0.537405	0.369302	0.437958		0.718231	0.650263	0.708464	0.724903	0.611284	0.897322	0.664391	0.561633	0.64607	0.651281	0.471467	0.629412	1.3626	1.39622	2.06262	4.03468	1.91948	1.97034	1.34063	1.34367	2.11415	3.91401	1.41009	1.6507
0.66843	0.502847	0.549997	0.631474	0.780378	0.413283	0.576868	0.753168	0.535483	0.602303		0.66843	0.638505	0.653756	0.5884	0.67008	0.500666	0.627426	0.856844	0.569691	0.66883		1.00491	0.81372	0.947491	1.09924	0.720075	0.791825	1.00898	0.72668	0.941114	1.03035	0.586354	0.689074	0.957295	1.2563	1.15086	6.62943	1.85326	5.16662	0.966039	1.19679	1.08015	5.99558	1.48646	4.05395
0.810444	0.676073	0.761882	0.827482	0.930195	0.558139	0.589718	0.958477	0.474605	0.423363		0.810444	0.593392	0.682346	0.754722	0.802583	0.605087	0.633532	1.10961	0.600262	0.523161		0.389159	0.579916	0.693907	0.543623	0.389794	0.482574	0.333477	0.521452	0.645102	0.503147	0.279119	0.327311	0.720579	0.843099	4.71142	3.34918	0.601092	1.00675	0.679563	0.822009	4.42186	3.23788	0.479855	0.775677
0.589146	0.427772	0.46372	0.494228	0.52165	0.420664	0.436549	0.556396	0.595473	0.798889		0.589146	0.563907	0.606778	0.627971	0.581803	0.605701	0.641556	0.728203	0.557484	0.652144		0.361468	0.553939	0.676908	0.669088	0.430029	0.728213	0.319342	0.510688	0.618809	0.610504	0.324038	0.507946	0.755158	0.658989	3.55056	2.37639	0.907123	1.66004	0.745346	0.646276	3.4337	2.2951	0.813673	1.42274
0.954305	0.740146	0.690181	0.741977	0.743463	0.732025	0.716465	0.916516	0.96321	1.09367		0.954305	0.921117	0.933204	0.944478	0.950084	0.925886	0.930802	0.954398	0.925772	0.909866		0.827295	1.09226	0.999004	1.24997	0.647969	1.19054	0.743956	1.09565	0.931902	1.24058	0.541567	1.179	1.87108	0.940979	6.12596	0.958204	2.82228	0.95538	1.87865	0.952614	6.18162	0.955665	2.49986	0.96487
1.22136	1.01418	1.03671	1.02645	1.05109	0.360114	0.408793	0.67197	0.492235	0.464202		1.22136	1.21321	1.22874	1.19857	1.18182	1.21082	1.19825	1.1705	1.24792	1.21722		0.406198	1.19489	0.931681	1.23005	0.469733	0.643662	0.345972	1.18239	0.834458	1.21486	0.310447	0.3671	1.19055	0.958365	6.49851	0.977294	2.43006	1.50277	1.17935	0.958361	5.97917	0.962372	1.98305	1.22251
0.555997	0.501427	0.619288	0.62589	0.762384	0.53135	0.666959	0.840634	0.487897	0.511849		0.555997	0.475246	0.455574	0.467157	0.425786	0.460244	0.46404	0.65378	0.505587	0.557524		0.628162	0.731905	0.944603	0.756891	1.01838	0.6724	0.584823	0.67046	0.876435	0.715784	0.894861	0.498541	1.0429	0.952777	6.68811	2.84509	4.72969	1.18476	1.02123	0.934681	6.31609	2.79914	3.11006	0.978786
0.518011	0.71373	0.697599	0.767975	0.779682	0.455075	0.49355	0.689244	0.47343	0.578496		0.518011	0.638551	0.509683	0.571606	0.646421	0.501788	0.542151	0.720472	0.503742	0.554179		0.324915	0.548257	0.631389	0.451697	0.481108	0.478302	0.306894	0.514775	0.602697	0.434469	0.420401	0.422609	0.986401	1.14013	2.66096	1.84346	2.1757	1.88404	0.960908	1.04804	2.53975	1.77455	1.766	1.57865
1.04151	0.335492	0.345649	0.405851	0.51094	0.358721	0.310606	0.508624	0.412691	0.458589		1.04151	1.04751	1.0334	1.02688	1.01103	1.04199	1.04109	1.02552	1.02236	1.03949		0.483441	0.670367	0.684842	0.648062	0.53909	0.628713	0.446718	0.649235	0.643988	0.612054	0.483515	0.537397	1.38365	0.859819	2.53465	3.50483	2.21428	1.73179	1.31686	0.85296	2.48159	3.38043	1.92342	1.60826
1.02367	0.877928	0.821189	0.847993	0.955575	0.808994	0.776504	1.10235	1.20081	1.26114		1.02367	1.02308	1.02654	1.0235	1.0237	1.02551	1.02853	1.01592	1.01462	1.02104		0.430693	0.53846	0.685391	0.641514	0.531645	0.696011	0.404693	0.495887	0.627932	0.597553	0.45241	0.608282	0.784109	0.78507	4.26298	4.51046	3.5106	4.94329	0.740291	0.712598	3.97939	4.14965	2.82289	3.649
0.472219	0.655122	0.676057	0.638832	0.957562	1.22441	1.37186	1.42258	0.455998	0.444746		0.472219	0.331216	0.356647	0.354831	0.374931	0.324353	0.28241	0.507366	0.417956	0.34107		0.769946	0.409311	0.557071	0.572247	0.45475	0.557006	0.759773	0.34337	0.522361	0.506854	0.381709	0.348857	0.889039	1.04003	1.34213	6.11145	1.55061	2.16371	0.89595	0.955905	1.34128	5.57274	1.36528	1.67869
0.993598	0.787734	0.709315	0.822153	0.745349	0.976395	1.07865	1.14145	1.33238	1.43811		0.993598	0.956023	1.02275	1.02968	1.11233	0.946429	1.05091	1.10795	0.979372	0.993414		1.16199	1.07837	1.19409	1.22043	0.96061	1.26597	1.15447	1.06921	1.17815	1.20746	0.95282	1.24538	0.998248	0.98024	0.995815	1.00533	1.14998	1.00332	0.985319	0.976777	0.981304	0.9826	1.11466	0.979231
0.590751	0.457144	0.437223	0.452317	0.462306	0.991971	0.996453	0.987003	0.435627	0.476979		0.590751	0.588806	0.653662	0.627106	0.680776	0.491265	0.751295	0.803799	0.70118	0.698789		0.416114	1.11588	0.577181	1.21731	0.39294	0.431836	0.395669	1.11629	0.544662	1.21587	0.358199	0.389016	1.16282	0.970006	3.73524	0.980234	2.31658	2.01713	1.10624	0.969963	3.42721	0.970867	2.15898	1.87961
0.557293	0.380528	0.349397	0.34099	0.346001	0.491223	0.378471	0.676569	0.304746	0.333394		0.557293	0.532206	0.544947	0.469412	0.525694	0.53431	0.51254	0.74187	0.476495	0.511065		0.565261	0.905894	1.06864	1.00822	0.737663	0.836382	0.520175	0.836493	0.98991	0.951029	0.590395	0.658605	1.51164	2.3337	7.14556	6.7702	4.37258	2.26041	1.42505	2.26173	6.58215	6.43281	3.4328	1.89522
0.650612	0.720966	0.767728	0.827958	0.951001	0.577553	0.786905	0.885945	0.501134	0.66963		0.650612	0.667604	0.642533	0.662754	0.675689	0.653111	0.68201	0.736203	0.629133	0.664683		0.298993	0.86491	0.741461	0.736048	0.434738	0.551057	0.252722	0.859239	0.693485	0.726457	0.309096	0.42753	1.10031	0.939484	7.23497	1.76906	1.82645	4.39955	1.04343	0.943672	6.42189	1.76538	1.50622	3.93411
0.64112	0.787283	0.814703	0.806974	0.949666	0.635822	0.734328	0.817994	0.603715	0.656745		0.64112	0.6871	0.569058	0.741611	0.812234	0.621046	0.688915	0.926751	0.543314	0.690452		1.19088	0.470971	1.24697	0.606543	0.368022	0.458289	1.1879	0.413158	1.24283	0.566045	0.311071	0.40404	0.965426	1.44052	0.972288	6.81742	1.73156	3.59395	0.962796	1.29375	0.966735	6.55023	1.53242	3.03416
0.57792	0.57306	0.542011	0.632496	0.736602	0.632339	0.78723	1.05049	1.06221	1.09077		0.57792	0.556566	0.563638	0.629751	0.725817	0.5641	0.615759	0.809347	0.530168	0.682662		0.376732	0.356454	0.532851	0.483974	0.417909	0.729237	0.351019	0.30152	0.498036	0.432337	0.3152	0.687675	1.07	0.902223	2.89611	3.23971	1.68593	3.85869	1.05478	0.817752	2.80226	3.0994	1.45511	3.24162
0.64692	0.516368	0.584283	0.60608	0.57266	0.496794	0.48459	0.699422	0.61008	0.64544		0.64692	0.506638	0.523216	0.577739	0.619546	0.479101	0.484655	0.711486	0.449337	0.443594		0.657424	0.79358	0.735173	0.733694	0.768877	0.636648	0.618404	0.732064	0.689392	0.688986	0.62391	0.510581	3.28097	2.83567	4.32824	3.59608	4.97512	1.54891	3.10449	2.71247	4.03334	3.41398	3.81318	1.35722
0.321803	0.339989	0.35931	0.454902	0.527025	1.01621	0.996258	0.962399	0.505159	0.510466		0.321803	0.3686	0.393	0.422291	0.545154	0.381118	0.48199	0.647525	0.476223	0.463542		0.850273	1.03595	0.899878	1.09727	0.549003	1.03768	0.840698	1.03118	0.861165	1.09848	0.425773	1.03814	1.00459	0.97597	4.27822	0.98192	3.92713	0.973581	0.985089	0.976357	3.77759	0.97472	3.3054	0.97799
0.23501	1.11206	1.09466	1.13588	1.06019	0.394932	0.490393	0.710962	0.654326	0.708432		0.23501	0.286214	0.309677	0.335985	0.481183	0.301323	0.375869	0.603602	0.330851	0.35699		0.504384	0.629967	0.874286	0.788828	0.578487	0.652859	0.434195	0.558685	0.790538	0.724682	0.485169	0.490113	2.25809	0.748863	6.14549	7.39018	3.342	2.22352	2.27431	0.692724	5.73608	6.91909	3.14677	2.02715
0.205542	0.35229	0.305356	0.377775	0.611102	0.417769	0.59484	0.773999	0.489296	0.467268		0.205542	0.211449	0.186277	0.298846	0.342	0.233631	0.292746	0.34831	0.269306	0.273276		0.410152	0.562968	0.70684	0.623685	0.704419	0.989566	0.379861	0.523935	0.661493	0.572963	0.574534	0.9887	2.22685	2.02049	8.28088	5.86792	6.25576	0.994263	2.05293	1.89643	7.3831	5.1439	4.8087	0.996895
0.984734	0.651054	0.510993	0.607371	0.735448	0.366646	0.305322	0.517597	0.387762	0.435666		0.984734	0.982551	0.967429	0.974542	1.00417	0.975261	0.955556	0.976317	0.983247	0.961906		0.288858	0.419533	0.589992	0.511877	0.404209	0.41894	0.269208	0.386191	0.54105	0.484851	0.336123	0.346663	1.07915	1.58017	6.93652	3.92788	2.01036	2.41647	1.01946	1.47913	6.10175	3.70567	1.74368	1.9185
0.867983	0.694852	0.61479	0.737397	0.714075	0.680843	0.71654	0.829145	0.674212	0.72442		0.867983	0.702331	0.610817	0.759856	0.698801	0.652773	0.676427	0.840361	0.662715	0.680279		0.379038	0.297155	0.332142	0.331418	0.263755	0.398986	0.372755	0.291659	0.325683	0.320011	0.244716	0.38206	1.49268	0.820746	1.30087	1.09451	0.778695	1.51125	1.43121	0.794162	1.25332	1.04763	0.718422	1.4004
1.056	1.24202	1.27481	1.30258	1.33795	0.945823	0.903246	1.00613	0.742034	0.878262		1.056	1.05304	1.04352	1.05003	1.0533	1.05415	1.06021	1.05042	1.04086	1.04919		0.40888	0.386586	0.48742	0.478677	0.427155	0.386352	0.389082	0.331435	0.439238	0.44334	0.324984	0.273741	0.910834	0.944394	5.54821	5.14144	2.84996	2.79108	0.880144	0.857193	5.10147	4.76107	2.36637	2.31199
0.401167	0.603194	0.644926	0.633054	0.605938	0.414008	0.505782	0.794526	0.40811	0.442513		0.401167	0.386823	0.4124	0.444577	0.515394	0.411883	0.454363	0.66814	0.415243	0.461825		0.696485	1.00529	0.846861	1.02935	0.926993	0.916067	0.654253	0.997898	0.815434	1.00966	0.695108	0.722915	1.13866	0.977795	2.63042	1.37606	5.9969	5.30008	1.13388	0.983049	2.60267	1.34878	4.64335	4.04469
0.848146	0.430274	0.357488	0.4569	0.433442	0.376983	0.359093	0.67508	0.427067	0.429979		0.848146	0.841461	0.864503	0.93443	1.01073	0.818182	0.916271	0.946195	0.836166	0.852014		0.633977	0.751692	1.07545	0.866473	0.672733	0.774109	0.584079	0.687897	0.979605	0.812361	0.556826	0.650415	4.29871	2.50211	10.6531	7.48151	4.3741	3.78616	4.15606	2.39891	9.55991	7.00307	3.60289	3.49457
0.733488	1.08785	1.10127	1.13535	1.10468	0.781815	0.854445	0.750601	1.06643	1.09725		0.733488	0.541276	0.610418	0.773499	0.584777	0.71041	0.800147	0.80836	0.79004	0.767038		0.341132	0.362473	0.545375	0.545152	0.33295	0.536163	0.292914	0.293592	0.477404	0.477383	0.243087	0.347048	1.53288	1.52885	5.13261	5.25535	3.37194	2.46544	1.48492	1.4043	4.77908	4.79358	2.80247	1.85396
0.539244	0.494715	0.538258	0.500812	0.643417	0.861564	0.962257	0.970074	0.809279	0.908768		0.539244	0.548764	0.61633	0.584467	0.740329	0.566635	0.594545	0.770076	0.569225	0.62518		0.386921	0.498783	0.628253	0.622714	0.41999	0.447232	0.358461	0.453344	0.564038	0.563879	0.349575	0.382566	1.96511	2.4936	10.2763	8.98763	4.86448	1.36954	1.9004	2.35084	9.15357	8.11967	4.03754	1.10023
0.594025	0.48281	0.568992	0.551461	0.489456	0.489534	0.605019	0.955859	0.584593	0.585361		0.594025	0.464136	0.555051	0.529703	0.477035	0.471916	0.495128	0.733062	0.523789	0.494895		0.646439	0.607358	0.878748	1.09658	0.723713	1.06569	0.559869	0.503448	0.751576	0.909048	0.634552	0.862615	2.24718	1.91897	14.3775	17.7721	2.39073	12.9268	2.29841	1.93812	12.9487	16.034	2.21355	9.46363
0.240977	0.379251	0.405041	0.468717	0.525158	0.227455	0.337212	0.584014	0.380731	0.413797		0.240977	0.328625	0.310305	0.351705	0.422265	0.257656	0.34491	0.527711	0.259215	0.343546		0.960671	0.631125	0.865466	0.947074	0.70731	0.82194	0.959591	0.534101	0.848868	0.736081	0.426484	0.618725	0.96387	4.3693	2.23567	14.0312	12.5574	13.7728	0.969667	4.13153	2.15781	11.4974	7.48695	8.9796
0.486633	0.535288	0.699009	0.635329	0.726109	0.645014	0.761713	0.839531	0.538759	0.661824		0.486633	0.489621	0.589073	0.589048	0.683698	0.576389	0.59339	0.712551	0.54221	0.604383		0.560532	0.730957	0.818795	0.863801	0.635008	0.635506	0.504629	0.658058	0.712986	0.780206	0.529285	0.542002	3.45191	4.18434	10.9371	10.7558	5.28097	7.5883	3.42804	3.90904	9.99273	9.76881	4.74433	6.21496
0.735733	0.574075	0.570647	0.657733	0.888259	0.581065	0.842814	1.20038	0.575517	0.618774		0.735733	0.646313	0.670842	0.691048	1.03644	0.620176	0.717308	0.877844	0.714556	0.681732		0.256949	0.31419	0.297792	0.34247	0.249198	0.204742	0.253377	0.30824	0.291974	0.329079	0.232292	0.188156	1.61506	2.62339	2.96009	2.73741	2.79766	2.28517	1.58572	2.56756	2.8396	2.61508	2.61302	2.15533
1.03227	0.461625	0.496038	0.685203	0.700147	0.658557	0.894277	0.897779	0.781479	0.799679		1.03227	1.0344	1.02395	1.02393	1.00927	1.03063	1.03562	1.02337	1.02382	1.03238		0.449686	0.633267	0.894679	0.917092	0.670886	0.73624	0.379557	0.537114	0.778714	0.771824	0.506728	0.534626	3.28404	5.77478	11.4948	13.1135	5.15003	1.36624	3.32976	6.01328	10.4783	11.6208	4.60864	1.25669
0.752354	0.765798	0.779377	0.92575	0.86434	0.531986	0.529355	0.758483	0.537858	0.497831		0.752354	0.81083	0.820783	0.94224	0.874308	0.875025	0.879051	0.935279	0.875817	0.815102		0.906489	0.666639	0.623406	0.731829	0.620029	0.619022	0.902214	0.620323	0.589008	0.688279	0.489655	0.529775	1.0027	2.37757	8.24232	8.43885	6.18261	5.33706	0.995653	2.13144	7.31562	7.55017	5.10597	4.23446
0.682872	0.677652	0.653773	0.776598	0.783742	0.62521	0.920976	1.04943	1.39897	1.40235		0.682872	0.704453	0.714234	0.754721	0.81687	0.596344	0.767801	0.866982	0.684327	0.757077		0.441002	0.662562	0.720123	0.737233	0.776603	0.599207	0.391752	0.618058	0.668057	0.683921	0.592029	0.397536	2.60066	1.35699	12.2375	13.7372	9.92784	7.01788	2.53902	1.34721	11.3597	12.6106	7.50338	5.73351
0.991129	0.838621	0.773697	0.886005	1.21782	0.838112	1.03061	1.0502	0.676264	0.801321		0.991129	0.976141	0.992664	1.0007	0.995096	0.987366	0.990118	0.997545	0.983576	0.998851		0.571659	0.531268	0.591019	0.560315	0.508864	0.534597	0.550541	0.485793	0.54477	0.532667	0.417467	0.440743	1.0341	1.4653	12.4417	6.07554	5.22768	2.39907	1.01408	1.35402	11.265	5.77972	4.27669	1.93933
0.716775	0.584127	0.439379	0.596119	0.659682	0.512855	0.46689	0.743221	0.583313	0.598201		0.716775	0.585586	0.554852	0.749429	0.748564	0.511829	0.50826	0.863281	0.599215	0.663643		0.648771	0.733842	0.809048	0.86879	0.879053	0.771198	0.589162	0.649291	0.718611	0.742856	0.779776	0.610338	3.92869	3.41528	7.55895	7.66488	4.29361	5.39543	3.70669	3.27657	6.77165	6.65583	3.36761	4.11008
0.933843	0.683014	0.67878	0.780167	0.795158	0.769082	0.789463	0.988051	0.678169	0.620377		0.933843	0.89476	0.853872	0.885067	1.08629	0.865784	0.844237	0.962548	0.895624	0.842882		0.62619	0.771369	0.911204	0.848733	1.14012	0.822304	0.546244	0.681843	0.796937	0.762933	1.02153	0.678119	3.87018	1.70558	8.86969	6.53421	4.40217	6.32176	3.87728	1.65013	7.98212	6.01551	3.01615	5.11533
0.87954	1.01254	0.996832	0.999872	0.988478	1.08777	1.04413	1.01785	0.531039	0.491946		0.87954	0.884253	0.809872	0.717238	0.932869	0.765397	0.774438	0.934435	0.759142	0.707389		0.595126	0.979935	0.707345	0.975618	0.815287	0.621901	0.567499	0.975196	0.638873	0.974268	0.586239	0.467905	1.75945	1.0948	10.1116	1.20155	8.18312	9.98185	1.77846	1.085	9.54197	1.20886	7.26507	7.6346
0.184227	0.217826	0.369556	0.246872	0.236392	0.336824	0.455189	0.211816	0.161036	0.272043		0.184227	0.155555	0.195086	0.119117	0.17169	0.268988	0.159843	0.0937478	0.164591	0.263316		0.975292	1.07686	0.841704	1.20702	0.654522	0.852938	0.974578	1.07675	0.822941	1.18842	0.553921	0.673789	0.964881	1.03998	2.22048	1.03983	6.79689	4.42521	0.968206	1.02	2.11897	1.01621	6.44518	3.92829
0.197084	0.154285	0.294365	0.164471	0.169374	0.288325	0.268364	0.129254	0.201551	0.239642		0.197084	0.138382	0.240002	0.169418	0.144826	0.243115	0.222699	0.120774	0.182988	0.274853		0.493203	0.613422	0.903363	0.826733	0.824484	0.591452	0.432801	0.546121	0.812718	0.740307	0.555399	0.413581	2.8324	2.81951	11.1593	10.8194	11.4951	3.19479	2.8573	2.81109	10.6435	10.2634	10.2623	2.79885
0.170293	0.234059	0.172702	0.1315	0.119981	0.375705	0.470411	0.362765	0.521391	0.32402		0.170293	0.2434	0.158322	0.155508	0.120744	0.23461	0.118109	0.122099	0.29632	0.229159		0.203622	0.181055	0.192705	0.164974	0.153346	0.145971	0.198969	0.178857	0.179836	0.160107	0.143156	0.132662	0.00214404	0.0018007	0.00387099	0.00337192	0.00359758	0.00236929	0.00200076	0.00154888	0.00365647	0.00325263	0.00297738	0.00199783
0.235573	0.183379	0.210181	0.257622	0.209065	0.181676	0.224599	0.14082	0.196165	0.231805		0.235573	0.175556	0.218837	0.173433	0.158727	0.17788	0.214092	0.142989	0.231665	0.202534		0.360134	0.294656	0.195503	0.189937	0.165672	0.154653	0.364937	0.304334	0.186392	0.187662	0.157181	0.14739	0.0051205	0.00216714	0.00465005	0.00338707	0.0035002	0.00239117	0.00493348	0.00203373	0.00434975	0.00329714	0.00298584	0.00217648
0.156871	0.198595	0.202335	0.144814	0.15612	0.347936	0.407161	0.242573	0.22862	0.282688		0.156871	0.207695	0.192664	0.146029	0.153364	0.248885	0.128642	0.110078	0.168566	0.25773		0.167659	0.320983	0.362793	0.234238	0.182401	0.114431	0.159514	0.325252	0.366889	0.229705	0.170156	0.0984177	0.0026203	0.00237069	0.00835267	0.00412454	0.00210854	0.00218846	0.00226043	0.00224805	0.00876744	0.0039696	0.00186731	0.00198312
0.18482	0.229973	0.210067	0.146081	0.120625	0.237158	0.127062	0.157617	0.329002	0.23913		0.18482	0.255747	0.141953	0.188165	0.147004	0.253145	0.11902	0.125962	0.273012	0.175411		0.216101	0.394843	0.150737	0.146381	0.142057	0.136925	0.216547	0.399031	0.147433	0.141572	0.13748	0.130049	0.00268939	0.00142096	0.00258179	0.00300117	0.0030947	0.00182909	0.00261488	0.00138245	0.00249054	0.0029191	0.00273674	0.00173177
0.734527	0.35777	0.295625	0.380143	0.402092	0.478053	0.365595	0.44845	0.412129	0.420395		0.734527	0.692037	0.494748	0.673709	0.757421	0.6179	0.570609	0.581712	0.68648	0.539428		0.212313	0.279125	0.181509	0.149536	0.173272	0.0947604	0.208759	0.275958	0.175753	0.144393	0.168319	0.0863391	0.00268657	0.00511749	0.00332006	0.0025831	0.0034831	0.00225977	0.00251409	0.00485997	0.00322894	0.0024384	0.00308062	0.0021752
0.716118	0.9962	1.00165	0.990936	0.992122	0.288284	0.393355	0.418686	0.39748	0.460702		0.716118	0.494905	0.452747	0.59016	0.668944	0.356886	0.474753	0.479597	0.498686	0.496106		0.2397	0.418141	0.2118	0.126199	0.103996	0.153046	0.240078	0.420378	0.207916	0.125187	0.101538	0.151087	0.00165652	0.0034322	0.00396271	0.00229053	0.00277666	0.00252036	0.00159234	0.00341541	0.00386995	0.00227114	0.00230539	0.0025141
0.351933	0.323007	0.254007	0.209766	0.273874	0.321868	0.226372	0.387353	0.30315	0.333669		0.351933	0.308975	0.249445	0.201248	0.269241	0.285885	0.225902	0.398175	0.26408	0.273295		1.01037	0.428992	0.997353	0.418231	0.334298	0.394156	1.01878	0.357101	1.00555	0.330702	0.216819	0.198103	0.20369	0.0681305	0.205426	0.0705219	0.0600247	0.0495292	0.2015	0.0612149	0.202996	0.0551929	0.0460456	0.0302187
0.306817	0.293742	0.275092	0.221694	0.331298	0.254441	0.273228	0.334791	0.302996	0.307142		0.306817	0.308386	0.283829	0.223054	0.333232	0.24327	0.277403	0.356345	0.269001	0.265373		0.504235	0.412085	0.778445	0.430156	0.430098	0.373048	0.464479	0.339486	0.698037	0.385746	0.31337	0.269946	0.0760542	0.0513295	0.0882472	0.0584202	0.0595744	0.0877832	0.0711555	0.0446337	0.0762509	0.0509034	0.0488028	0.0778343
0.666482	0.348955	0.326846	0.388908	0.504698	0.250651	0.442958	0.62534	0.286384	0.32724		0.666482	0.561121	0.50264	0.582902	0.606587	0.4131	0.449845	0.513803	0.559639	0.506609		0.971222	0.261979	0.992652	0.384338	0.209823	0.330012	0.974178	0.211339	0.998575	0.293869	0.154158	0.171383	0.189804	0.0442053	0.195371	0.0663582	0.0455754	0.0468377	0.187936	0.0401215	0.193543	0.0563893	0.0334376	0.0324615
0.701224	0.414499	0.496943	0.366447	0.407909	0.567139	0.850239	1.02026	0.655913	0.700467		0.701224	0.473442	0.523048	0.428162	0.472797	0.400171	0.520151	0.603033	0.597856	0.765075		1.00995	0.362643	1.00074	0.324174	0.460858	0.321245	1.01567	0.279582	1.00487	0.266938	0.336202	0.149518	0.188588	0.0591107	0.189289	0.0426393	0.0580232	0.0562894	0.185996	0.0531459	0.185957	0.0338662	0.0386016	0.0386342
0.472977	0.417291	0.425554	0.54431	0.68779	0.466735	0.648199	1.1036	0.374476	0.360168		0.472977	0.413839	0.332489	0.33596	0.353552	0.294561	0.298189	0.457694	0.307337	0.317423		0.327316	0.299916	0.561159	0.303393	0.416918	0.345116	0.285964	0.262967	0.48694	0.272852	0.347426	0.245356	0.0403469	0.0370309	0.0627123	0.0383261	0.0449235	0.048998	0.0346309	0.0326446	0.05466	0.033293	0.0351761	0.0383038
0.683892	1.00985	1.02509	1.18106	1.30711	0.417729	0.516706	0.517699	0.392703	0.629526		0.683892	0.498803	0.426038	0.543128	0.505808	0.466366	0.539492	0.616184	0.381355	0.637104		0.59312	0.49438	0.68023	0.727791	0.374487	0.538577	0.569003	0.44434	0.632666	0.668336	0.330412	0.435735	0.121666	0.10657	0.121028	0.0845804	0.0955514	0.108335	0.117827	0.103796	0.110602	0.0803228	0.0904014	0.0945536
0.323657	0.310471	0.309386	0.388358	0.530086	0.342756	0.342821	0.514572	0.284028	0.309676		0.323657	0.315097	0.313035	0.356057	0.2683	0.275155	0.256559	0.419927	0.302679	0.388166		0.595869	0.443184	0.733995	0.389341	0.429631	0.517609	0.568039	0.409322	0.704507	0.353076	0.350903	0.415586	0.267489	0.225852	0.288829	0.244976	0.187715	0.213183	0.260261	0.221876	0.257646	0.235415	0.166351	0.185899
0.362528	0.304854	0.346673	0.402237	0.361008	0.180759	0.266149	0.460249	0.21941	0.187429		0.362528	0.233315	0.198919	0.186596	0.269716	0.180424	0.26818	0.408558	0.224601	0.217846		0.688331	0.892301	0.950671	0.747673	0.43359	0.588602	0.601189	0.791331	0.804672	0.707093	0.319323	0.402252	0.194629	0.477593	0.403152	0.316989	0.211603	0.363019	0.178962	0.479069	0.37556	0.299219	0.185259	0.358714
0.727213	0.193315	0.244614	0.226592	0.252986	0.230932	0.329711	0.392937	0.267204	0.257339		0.727213	0.702338	0.684919	0.651448	0.740432	0.678073	0.661907	0.731386	0.750639	0.688946		0.315136	0.359378	0.565253	0.391613	0.36668	0.326233	0.279307	0.303291	0.502187	0.355435	0.306801	0.255847	0.134568	0.235025	0.329848	0.250778	0.20083	0.147151	0.123917	0.230254	0.303023	0.227593	0.189397	0.132148
0.586453	0.510685	0.544527	0.805148	0.833895	0.999207	0.996689	0.944161	0.530982	0.563913		0.586453	0.448517	0.423755	0.566155	0.554519	0.453411	0.518742	0.712141	0.539967	0.489904		0.262474	0.434452	0.532047	0.340146	0.303348	0.317629	0.247295	0.406052	0.498306	0.317073	0.256102	0.257782	0.223741	0.148678	0.260391	0.139424	0.160411	0.189218	0.219205	0.139401	0.244576	0.133066	0.134115	0.170448
0.422987	0.242848	0.268909	0.352106	0.309061	0.312095	0.589321	0.649155	0.355642	0.469108		0.422987	0.353889	0.382814	0.474492	0.306201	0.308701	0.400231	0.460742	0.356758	0.466833		0.420641	0.532163	0.580084	0.325195	1.08542	0.292423	0.350649	0.440742	0.490915	0.247999	1.05539	0.160886	0.520103	0.267387	0.406319	0.154063	0.588255	0.195178	0.518883	0.267028	0.360858	0.137333	0.590585	0.167324
0.357865	0.393743	0.456808	0.437071	0.543875	0.767278	0.779264	0.813646	0.321075	0.438194		0.357865	0.360108	0.423149	0.36539	0.498423	0.299826	0.272961	0.549346	0.272232	0.283379		0.530612	0.593841	1.00605	0.634623	0.51567	0.55547	0.477061	0.514041	0.910443	0.578824	0.402142	0.435136	0.180256	0.374319	0.478862	0.33511	0.200695	0.290239	0.167088	0.375491	0.448439	0.313766	0.182475	0.266374
0.155781	0.142514	0.128689	0.157011	0.234243	0.151717	0.228827	0.399774	0.231634	0.18389		0.155781	0.222176	0.214071	0.170793	0.213969	0.136591	0.21427	0.270276	0.146383	0.171672		0.428528	0.353361	0.538032	0.398956	0.328446	0.475536	0.400468	0.310418	0.484667	0.34044	0.239753	0.401098	0.381583	0.425277	0.582761	0.509775	0.409217	0.556072	0.377101	0.411618	0.506884	0.458453	0.362981	0.553504
0.289275	0.276502	0.268422	0.250016	0.34644	0.311293	0.446967	0.626896	0.272959	0.238617		0.289275	0.277882	0.2733	0.274807	0.376043	0.227712	0.311025	0.431851	0.244324	0.196564		0.667974	0.364576	0.443869	0.331518	0.286492	0.331305	0.657815	0.33006	0.392381	0.260887	0.219574	0.214426	0.834355	0.281928	0.360775	0.339429	0.243622	0.282337	0.842862	0.267556	0.314903	0.292848	0.201922	0.230647
0.513581	1.05794	1.04126	1.07208	1.0053	0.424065	0.34733	0.599317	0.344797	0.285739		0.513581	0.428417	0.474422	0.454146	0.42276	0.446241	0.36957	0.56431	0.445794	0.392199		0.127437	0.325458	0.244955	0.366238	0.202376	0.167702	0.0959904	0.278185	0.177313	0.306487	0.109259	0.0896579	0.120879	0.153104	0.342618	0.458188	0.19472	0.146523	0.10856	0.131725	0.248847	0.406384	0.110506	0.123629
0.25022	0.175747	0.168112	0.166268	0.142542	0.240361	0.257974	0.427945	1.00592	1.02501		0.25022	0.25392	0.222887	0.195174	0.137016	0.230632	0.155033	0.341147	0.21324	0.213298		0.196629	0.278792	0.348195	0.378563	0.28721	0.316846	0.159344	0.240889	0.282342	0.287676	0.217776	0.206907	0.270954	0.331595	0.271834	0.443844	0.283641	0.339915	0.24336	0.31172	0.223403	0.38556	0.244051	0.31317
0.143299	0.194774	0.181182	0.284582	0.50678	0.195466	0.313385	0.550139	0.160154	0.152417		0.143299	0.166597	0.156776	0.11677	0.270267	0.134548	0.109633	0.320348	0.125433	0.119294		0.382069	0.52953	0.843322	0.571359	0.381285	0.555915	0.29194	0.422961	0.751379	0.480136	0.268803	0.334371	0.33198	0.462382	0.950623	0.619941	0.388474	0.553623	0.300602	0.436709	0.920987	0.577076	0.354049	0.49453
0.278244	0.281524	0.262431	0.420885	0.374595	0.207528	0.331255	0.489711	0.177933	0.325729		0.278244	0.309794	0.206145	0.348739	0.319702	0.277321	0.383965	0.516721	0.223274	0.365061		0.155906	0.293473	0.376128	0.411129	0.324029	0.349665	0.138951	0.268118	0.345619	0.376499	0.283994	0.263577	0.251829	0.309132	0.375039	0.410987	0.484365	0.43292	0.243544	0.304883	0.356251	0.393607	0.449982	0.408464
1.07277	0.442393	0.380431	0.42123	0.556238	0.308782	0.440702	0.618817	0.309093	0.33068		1.07277	1.07834	1.05647	1.08619	1.07623	1.07877	1.09177	1.0713	1.05472	1.07327		0.162725	0.211365	0.224301	0.246594	0.143111	0.231451	0.142928	0.187723	0.179912	0.19736	0.100864	0.164827	0.167018	0.244338	0.311817	0.254302	0.209088	0.304083	0.161387	0.226675	0.261818	0.216476	0.173906	0.247212
0.256097	0.22622	0.248378	0.255138	0.366082	0.306135	0.357441	0.438633	0.333182	0.430203		0.256097	0.220638	0.229895	0.233212	0.333722	0.209926	0.25123	0.381028	0.191718	0.166857		0.212407	0.27272	0.556042	0.385478	0.243316	0.314677	0.180807	0.234438	0.473639	0.320707	0.187555	0.239643	0.216157	0.364292	0.879706	1.01745	0.527168	0.283302	0.197326	0.345499	0.776197	0.8563	0.450984	0.239362
0.190368	0.302956	0.223477	0.265949	0.34547	0.26482	0.418163	0.639492	0.172576	0.137516		0.190368	0.213445	0.179736	0.174266	0.258122	0.151396	0.156954	0.350871	0.131194	0.135598		0.362064	0.481935	0.418759	0.322862	0.357787	0.391715	0.268663	0.373247	0.27793	0.226587	0.1586	0.154764	0.440331	0.380123	0.549732	0.356092	0.421273	0.363452	0.387346	0.340853	0.396466	0.285283	0.200671	0.220897
0.349335	0.296608	0.43443	0.648794	0.852367	0.278718	0.269671	0.434993	0.194592	0.342194		0.349335	0.260163	0.343797	0.392502	0.240066	0.27988	0.223704	0.427688	0.267706	0.41714		0.230271	0.364618	0.35831	0.392284	0.408462	0.952581	0.197953	0.333966	0.313022	0.321201	0.352818	0.946654	0.314429	0.397568	0.380528	0.777534	0.764706	0.928906	0.290663	0.378652	0.342084	0.712486	0.69801	0.931934
0.19174	0.141573	0.232105	0.297333	0.468598	0.229282	0.383991	0.484009	0.186535	0.288863		0.19174	0.196549	0.127401	0.17268	0.253569	0.150993	0.144245	0.407089	0.167949	0.147545		0.164898	0.449033	0.316284	0.429089	0.304066	0.280628	0.146262	0.42986	0.270753	0.390788	0.262736	0.195275	0.239839	0.51347	0.4395	0.426279	0.231483	0.408761	0.232385	0.51283	0.37166	0.401158	0.209501	0.369853
0.123196	0.143574	0.106146	0.179167	0.201203	0.179837	0.284713	0.251613	0.122481	0.144017		0.123196	0.198419	0.184422	0.226545	0.166722	0.175144	0.184394	0.18246	0.220594	0.1699		0.313059	0.580158	0.498579	0.444642	0.321747	0.327709	0.265965	0.548834	0.405168	0.412704	0.211583	0.227772	0.634899	0.516983	0.767678	0.444409	0.332888	0.659745	0.586567	0.518998	0.644675	0.419309	0.258584	0.544403
0.444985	0.41293	0.302088	0.331407	0.445345	0.437528	0.549741	0.701143	0.43082	0.486802		0.444985	0.469591	0.327765	0.429476	0.564055	0.483915	0.502779	0.70688	0.368143	0.462726		0.347126	0.324724	0.319638	0.31615	0.151659	0.159297	0.336693	0.300203	0.295253	0.292913	0.120022	0.131341	0.36298	0.543822	0.3739	0.38105	0.186045	0.251909	0.357792	0.511481	0.346438	0.349573	0.147814	0.22281
0.303642	0.239911	0.26218	0.214905	0.242639	1.04326	1.12897	1.13535	0.261182	0.230249		0.303642	0.257985	0.306286	0.243472	0.240062	0.246324	0.334273	0.364943	0.219082	0.31638		0.0980174	0.166234	0.187834	0.233143	0.167533	0.142618	0.0848541	0.152492	0.170044	0.200596	0.134942	0.101398	0.18137	0.257599	0.342794	0.325038	0.275506	0.225172	0.16612	0.249366	0.326777	0.283288	0.242658	0.207144
0.386804	0.460876	0.371583	0.414049	0.617705	0.245013	0.349086	0.515909	0.300756	0.427921		0.386804	0.44746	0.326872	0.364894	0.477159	0.388472	0.422514	0.608055	0.350099	0.452975		0.296904	0.442442	0.447681	0.441503	0.325342	0.392186	0.227823	0.367609	0.291275	0.352724	0.213759	0.223523	0.346073	0.472428	0.637421	1.17242	0.668993	0.391695	0.299931	0.432093	0.453792	0.915482	0.422511	0.301457
0.309576	0.328578	0.361628	0.308665	0.310511	0.341344	0.47628	0.642946	0.389805	0.446209		0.309576	0.32131	0.371323	0.351138	0.371161	0.358562	0.446735	0.58874	0.277829	0.322453		0.235806	0.386624	0.508475	0.444144	0.451361	0.50398	0.186547	0.304991	0.371253	0.298848	0.266368	0.306974	0.502008	0.450308	1.28385	0.799076	0.633033	0.53881	0.475926	0.330764	1.01507	0.634082	0.354824	0.471768
0.335847	0.324161	0.282468	0.433768	0.334981	0.312853	0.571452	0.745096	0.303913	0.385253		0.335847	0.299584	0.257982	0.42332	0.334324	0.238285	0.523692	0.643173	0.262942	0.384362		0.335176	0.405835	0.478632	0.367528	0.339327	0.397226	0.286187	0.343871	0.372297	0.270049	0.210369	0.270683	0.391094	1.02879	0.790419	1.27815	0.640207	0.501863	0.363296	0.993308	0.602821	0.946806	0.357989	0.412155
0.422355	0.511604	0.479627	0.540182	0.532091	0.245719	0.330227	0.628767	0.219687	0.406464		0.422355	0.394456	0.41703	0.41182	0.356062	0.415715	0.328938	0.515508	0.349693	0.55877		0.310745	0.370061	0.475933	0.46298	0.376315	0.928526	0.238644	0.235561	0.340038	0.295511	0.22739	0.897606	0.381329	0.55452	0.880589	0.899771	0.512232	0.956724	0.311823	0.40417	0.702209	0.771246	0.309891	0.967611
0.355044	0.615946	0.650714	0.593941	0.626804	0.81956	0.726481	0.777215	0.228869	0.227075		0.355044	0.33367	0.366616	0.367382	0.427646	0.317083	0.346051	0.504377	0.292203	0.275193		0.412378	0.363481	0.730631	0.60934	0.366455	0.487921	0.357749	0.317833	0.631018	0.508212	0.250033	0.391441	0.814583	0.44979	2.3283	2.26586	0.87596	0.795229	0.754562	0.413779	2.06366	1.91695	0.700767	0.698585
1.00864	0.627509	0.630584	0.546685	0.449395	0.416446	0.486772	0.610714	0.9269	0.941275		1.00864	1.02281	1.013	0.990108	0.986613	0.998057	1.01319	1.01091	1.01981	1.02706		0.292365	0.352424	0.557866	0.416851	0.401328	0.263565	0.247223	0.272871	0.434893	0.33331	0.270095	0.145544	0.667727	0.669934	1.11149	1.3422	1.2721	0.442979	0.584791	0.618621	0.854145	1.1078	0.939812	0.321806
0.317088	0.331807	0.3904	0.475179	0.329583	0.372507	0.515563	0.577763	0.314136	0.371224		0.317088	0.256039	0.262248	0.327216	0.289949	0.26982	0.372402	0.448417	0.249267	0.311104		0.338612	0.466775	0.467421	0.546012	0.331901	0.440655	0.274058	0.395393	0.378796	0.419581	0.223091	0.261438	0.692013	1.25284	1.03675	1.55228	0.58006	0.843851	0.635668	1.19589	0.915038	1.34124	0.487871	0.697194
0.430914	0.371619	0.331498	0.425342	0.483112	0.35005	0.492739	0.698716	0.295829	0.301745		0.430914	0.445316	0.413982	0.432191	0.42022	0.43201	0.440399	0.710264	0.371866	0.372068		0.265487	0.47989	0.480369	0.545174	0.49538	0.317286	0.221918	0.421613	0.369301	0.409379	0.277793	0.175827	0.259552	0.647289	1.24477	1.10073	1.16719	0.559282	0.237235	0.611598	1.05879	0.914631	0.809891	0.374485
1.02123	0.405254	0.360124	0.33014	0.336793	0.230241	0.234373	0.517279	0.291406	0.291053		1.02123	1.00568	1.02219	1.01347	1.01819	1.00914	1.02946	1.02665	1.01827	1.00945		0.230992	0.331239	0.467689	0.425014	0.507371	0.400547	0.161422	0.239086	0.311291	0.300692	0.316986	0.246135	0.252036	0.780623	1.03071	0.958238	1.05037	0.61341	0.218188	0.679769	0.775678	0.759126	0.64569	0.513168
0.401517	0.328196	0.341248	0.544674	0.788941	0.287699	0.390463	0.562788	0.395847	0.496773		0.401517	0.402478	0.351202	0.514215	0.501654	0.343726	0.411751	0.589553	0.41917	0.408147		0.371772	0.39653	0.43343	0.56733	0.443078	0.686597	0.309504	0.328946	0.366282	0.449876	0.272015	0.423971	0.817112	0.6812	1.24008	1.50864	1.18529	1.03341	0.70534	0.61663	1.17528	1.35217	0.883164	0.798541
0.204164	0.139675	0.155828	0.173711	0.176243	0.180349	0.221318	0.259551	0.13612	0.129726		0.204164	0.133893	0.15113	0.146075	0.180708	0.134941	0.185919	0.220466	0.179135	0.203832		0.434465	0.80307	0.549215	0.894869	0.386105	0.625629	0.385754	0.709518	0.485662	0.761671	0.328307	0.499646	1.05003	2.71201	3.19317	3.93399	0.946472	1.68609	1.01027	2.55184	3.07076	3.58795	0.837589	1.51634
0.225637	0.204139	0.167786	0.208242	0.288194	0.163276	0.230635	0.516285	0.301863	0.292644		0.225637	0.229047	0.204304	0.158596	0.277956	0.149305	0.136433	0.395127	0.186979	0.169878		0.269825	0.406801	0.421304	0.421059	0.349973	0.457048	0.218151	0.348126	0.281868	0.302437	0.19422	0.275128	0.498326	0.740656	1.09005	1.01243	0.66983	0.869877	0.449756	0.676117	0.764214	0.766269	0.356286	0.510126
0.215854	0.131934	0.163544	0.212099	0.160742	0.185194	0.192629	0.385006	0.167813	0.184458		0.215854	0.195242	0.186014	0.247088	0.253025	0.181106	0.241463	0.339115	0.223091	0.234638		0.184633	0.145659	0.253925	0.185215	0.201372	0.16266	0.143807	0.088759	0.190666	0.12382	0.111717	0.0788049	0.305018	0.235054	0.680499	0.376182	0.324809	0.235458	0.23315	0.143119	0.498477	0.266024	0.168181	0.103436
0.224511	0.373589	0.272929	0.398642	0.478711	0.234705	0.23864	0.459112	0.199431	0.185933		0.224511	0.248332	0.201087	0.2724	0.334194	0.203088	0.259113	0.517794	0.231407	0.226848		0.259681	0.196997	0.405202	0.371052	0.229036	0.434448	0.235721	0.164646	0.372867	0.326114	0.186571	0.325069	0.400315	0.43276	0.977422	1.42427	0.458075	0.964096	0.381908	0.399733	0.903922	1.32605	0.341618	0.782739
0.307914	0.25329	0.168057	0.257539	0.294885	0.374211	0.501621	0.732625	0.28955	0.273172		0.307914	0.29913	0.244665	0.33839	0.377704	0.2879	0.379839	0.540273	0.321135	0.347131		0.218326	0.198681	0.279953	0.196465	0.255787	0.213621	0.203556	0.176872	0.259585	0.16586	0.216584	0.178448	0.19748	0.480515	0.567395	0.555172	0.476824	0.469439	0.174678	0.449193	0.473916	0.49382	0.408334	0.430981
0.428035	0.322624	0.234692	0.212257	0.249686	0.284558	0.420107	0.560362	1.09167	1.10807		0.428035	0.524674	0.386291	0.23997	0.32903	0.287124	0.375805	0.455167	0.276737	0.312606		0.226711	0.317481	0.626885	0.339084	0.300613	0.239589	0.208805	0.285619	0.532519	0.305168	0.242235	0.187098	0.547799	0.445341	2.00917	1.3392	0.546406	0.49073	0.517279	0.427676	1.65477	1.17146	0.444552	0.397653
0.13255	0.120034	0.158328	0.145447	0.174735	0.163649	0.30829	0.537055	0.175668	0.209549		0.13255	0.127576	0.159345	0.138484	0.159707	0.154896	0.179774	0.252046	0.117655	0.142164		0.263348	0.292146	0.395302	0.336952	0.342851	0.273306	0.229226	0.25881	0.324231	0.288987	0.273671	0.181719	1.28352	1.07883	1.29541	1.29878	0.991401	0.8647	1.2112	1.04689	1.05813	1.07294	0.848292	0.705955
0.235971	0.165515	0.205899	0.217903	0.235211	0.254872	0.239405	0.376198	0.153117	0.174579		0.235971	0.133843	0.171451	0.153587	0.174755	0.146387	0.141359	0.291334	0.134345	0.12359		0.664482	0.411778	0.647472	0.413461	0.282339	0.335911	0.653409	0.353029	0.603013	0.317387	0.138642	0.179308	0.882086	0.942686	1.07868	0.879295	0.924162	0.666957	0.888916	0.862402	0.987376	0.738823	0.607757	0.494192
[truncated: 4,336 more rows]

## Sheet: Supplementary Figure 6
Polyfit		Means		Measurements
Magnetic flux density [mT]	Angle [deg]	Magnetic flux density [mT]	Angle [deg]	Magnetic flux density [mT]	Angle [deg]
-9.1075	-23.9443	-9.16571	0.0389665	-9.1075	-24
-9.07643	-23.8445	-8.44894	0.0382211	-9.16	-24
[truncated: 10,035 more rows]

## Sheet: Supplementary Figure 7
Time [s]	(A) w_n [m/s]	(A) w_e [m/s]	(A) w_d [m/s]	(B) w_n [m/s]	(B) w_e [m/s]	(B) w_d [m/s]	(C) w_n [m/s]	(C) w_e [m/s]	(C) w_d [m/s]
[truncated: 36,837 more rows]
