# Supplementary material for: WindSeer: real-time volumetric wind prediction over complex terrain aboard a small uncrewed aerial vehicle
Source: Nat Commun. 2024 Apr 25;15:3507. doi: 10.1038/s41467-024-47778-4 (PMC11045725; doi:10.1038/s41467-024-47778-4)
Supplement: Supplementary file 5 — Source Data [file 41467_2024_47778_MOESM5_ESM.zip › data_Table1_SupplementaryTable2/Askervein_TU01A_AD4.txt]

Sender: LSF System <lsfadmin@eu-g1-030-4>
Subject: Job 207795293: <python3 predict_measurement_campaigns.py -model_dir ../wind_prediction/trained_models/final01 -model_version e3000 -d /cluster/work/riner/users/intel/askervein.hdf5 -m HT -i 7 --no_gpu --benchmark -e TU01A> in cluster <euler> Done

Job <python3 predict_measurement_campaigns.py -model_dir ../wind_prediction/trained_models/final01 -model_version e3000 -d /cluster/work/riner/users/intel/askervein.hdf5 -m HT -i 7 --no_gpu --benchmark -e TU01A> was submitted from host <eu-login-08> by user <acfloria> in cluster <euler> at Thu Mar 10 09:04:17 2022
Job was executed on host(s) <4*eu-g1-030-4>, in queue <normal.4h>, as user <acfloria> in cluster <euler> at Thu Mar 10 09:04:42 2022
</cluster/home/acfloria> was used as the home directory.
</cluster/home/acfloria/intel_wind/wind_analysis> was used as the working directory.
Started at Thu Mar 10 09:04:42 2022
Terminated at Thu Mar 10 09:29:07 2022
Results reported at Thu Mar 10 09:29:07 2022

Your job looked like:

------------------------------------------------------------
# LSBATCH: User input
python3 predict_measurement_campaigns.py -model_dir ../wind_prediction/trained_models/final01 -model_version e3000 -d /cluster/work/riner/users/intel/askervein.hdf5 -m HT -i 7 --no_gpu --benchmark -e TU01A
------------------------------------------------------------

Successfully completed.

Resource usage summary:

    CPU time :                                   1440.98 sec.
    Max Memory :                                 15124 MB
    Average Memory :                             9395.41 MB
    Total Requested Memory :                     40000.00 MB
    Delta Memory :                               24876.00 MB
    Max Swap :                                   -
    Max Processes :                              3
    Max Threads :                                4
    Run time :                                   1468 sec.
    Turnaround time :                            1490 sec.

The output (if any) follows:

/cluster/home/acfloria/.local/lib/python3.7/site-packages/pyproj/crs/crs.py:131: FutureWarning: '+init=<authority>:<code>' syntax is deprecated. '<authority>:<code>' is the preferred initialization method. When making the change, be mindful of axis order changes: https://pyproj4.github.io/pyproj/stable/gotchas.html#axis-order-changes-in-proj-6
  in_crs_string = _prepare_from_proj_string(in_crs_string)
/cluster/home/acfloria/.local/lib/python3.7/site-packages/pyproj/crs/crs.py:131: FutureWarning: '+init=<authority>:<code>' syntax is deprecated. '<authority>:<code>' is the preferred initialization method. When making the change, be mindful of axis order changes: https://pyproj4.github.io/pyproj/stable/gotchas.html#axis-order-changes-in-proj-6
  in_crs_string = _prepare_from_proj_string(in_crs_string)
mayavi could not get imported, disabling plotting with mayavi. Refer to the README for install instructions
'pygdal' is not installed. Use the command below to install it:
     pip3 install pygdal==2.3.2.4
GPy could not get imported, GPR baseline not available
Using YAML config: ../wind_prediction/trained_models/final01/params.yaml
Input data: TU01A | scale: scale_4.0_n_384 | mast: AASW10 
Measurement indices:
[250 108  42]
Input data: TU01A | scale: scale_4.0_n_384 | mast: AASW20 
Measurement indices:
All measurements lie inside the terrain or outside of the prediction domain
Input mast outside the prediction region
Input data: TU01A | scale: scale_4.0_n_384 | mast: AASW30 
Measurement indices:
[218  73  24]
Input data: TU01A | scale: scale_4.0_n_384 | mast: AASW40 
Measurement indices:
All measurements lie inside the terrain or outside of the prediction domain
Input mast outside the prediction region
Input data: TU01A | scale: scale_4.0_n_384 | mast: AASW50 
Measurement indices:
[185  39  10]
Input data: TU01A | scale: scale_4.0_n_384 | mast: ANE10 
Measurement indices:
[209 210  43]
Input data: TU01A | scale: scale_4.0_n_384 | mast: ANE20 
Measurement indices:
[226 227  35]
Input data: TU01A | scale: scale_4.0_n_384 | mast: ANE40 
Measurement indices:
[259 259  20]
Input data: TU01A | scale: scale_4.0_n_384 | mast: ASW10 
Measurement indices:
[177 175  43]
Input data: TU01A | scale: scale_4.0_n_384 | mast: ASW20 
Measurement indices:
[162 160  32]
Input data: TU01A | scale: scale_4.0_n_384 | mast: ASW35 
Measurement indices:
[139 135  18]
Input data: TU01A | scale: scale_4.0_n_384 | mast: ASW50 
Measurement indices:
[112 106  10]
Input data: TU01A | scale: scale_4.0_n_384 | mast: ASW60 
Measurement indices:
[93 86  8]
[93 86  9]
[93 86 13]
[93 86 17]
Input data: TU01A | scale: scale_4.0_n_384 | mast: ASW85 
Measurement indices:
[55 44  9]
Input data: TU01A | scale: scale_4.0_n_384 | mast: CP 
Measurement indices:
[265 133  45]
[265 133  47]
[265 133  49]
Input data: TU01A | scale: scale_4.0_n_384 | mast: HT 
Measurement indices:
[192 194  49]
Input data: TU01A | scale: scale_4.0_n_384 | mast: RS 
Measurement indices:
[ -68 -471    6]
[ -68 -471    6]
[ -68 -471    6]
[ -68 -471    9]
[ -68 -471   13]
[ -68 -471   16]
[ -68 -471   19]
All measurements lie inside the terrain or outside of the prediction domain
Input mast outside the prediction region
---------------------------------------------------
Prediction using mast: AASW10
Error U: 1.6512171416109016 +- 1.049958291215407
Error V: 2.269475095990722 +- 1.2501074428203116
Error W: 0.4884933225534082 +- 0.3680943921834687
Error TKE: 0.966734902876027 +- 0.7102612135805815
Error S: 1.7214305553334843 +- 1.10645781038242
Pearson Corr U: 0.4798020410085416, p: 0.0176599420611835
Pearson Corr V: 0.8650726209346814, p: 4.9158067608883686e-08
Pearson Corr W: 0.9184734410540023, p: 2.9126139610192235e-08
Pearson Corr TKE: 0.8793132915000605, p: 7.125222086661727e-07
Pearson Corr S: 0.8749040099529983, p: 1.3296473477859225e-11
---------------------------------------------------
Prediction using mast: AASW30
Error U: 1.360684868379999 +- 0.9524206516738442
Error V: 1.5247516451175123 +- 1.0593385332040994
Error W: 0.4069741294014337 +- 0.30356823279622436
Error TKE: 0.8703646105743151 +- 0.41048146125455487
Error S: 1.9878661761549574 +- 1.2660845411834094
Pearson Corr U: 0.13023138081263774, p: 0.5441600881196584
Pearson Corr V: 0.8073566710938659, p: 1.859037550037886e-06
Pearson Corr W: 0.9135184987021687, p: 4.727246353093309e-08
Pearson Corr TKE: 0.8716205376176153, p: 1.1724373836944122e-06
Pearson Corr S: 0.7777394561164938, p: 6.234883371262794e-08
---------------------------------------------------
Prediction using mast: AASW50
Error U: 1.5150292305289366 +- 1.1712541832670968
Error V: 2.890597458058332 +- 2.0819410463212944
Error W: 0.567052093141973 +- 0.39595741651439476
Error TKE: 1.2042022531601684 +- 0.2908645797334499
Error S: 3.6833521329455 +- 2.2375024722294423
Pearson Corr U: -0.053299702306774374, p: 0.8046370385498526
Pearson Corr V: 0.7022842855243075, p: 0.00013043852975943332
Pearson Corr W: 0.9034320142914727, p: 1.1656499437890181e-07
Pearson Corr TKE: 0.8239928417750996, p: 1.4449373339830805e-05
Pearson Corr S: 0.6859733680417858, p: 7.539527997313462e-06
---------------------------------------------------
Prediction using mast: ANE10
Error U: 1.6271004994433511 +- 1.0381517599653065
Error V: 2.2258854690324164 +- 1.2358485150386402
Error W: 0.4830010815115795 +- 0.361046271838111
Error TKE: 0.9619830093163166 +- 0.6786985155328736
Error S: 1.6978415818284858 +- 1.0801079717879627
Pearson Corr U: 0.4737059048064196, p: 0.019371880784107967
Pearson Corr V: 0.8646503072036502, p: 5.0772888666063125e-08
Pearson Corr W: 0.9185645745303659, p: 2.8859681738279862e-08
Pearson Corr TKE: 0.8797122362312426, p: 6.937247156346567e-07
Pearson Corr S: 0.8732649536104619, p: 1.61758389121887e-11
---------------------------------------------------
Prediction using mast: ANE20
Error U: 1.3816932525271823 +- 0.8155309445425925
Error V: 3.8488141796352675 +- 2.0503756507374966
Error W: 0.5660024183283793 +- 0.3821098974879436
Error TKE: 1.3808062496558318 +- 0.2753146020784265
Error S: 4.84901875219251 +- 2.188981375792767
Pearson Corr U: 0.1390616883644428, p: 0.5169508828669434
Pearson Corr V: 0.7829168417746944, p: 6.1178649510951005e-06
Pearson Corr W: 0.9138864687955116, p: 4.5648210040625216e-08
Pearson Corr TKE: 0.8430441521887544, p: 5.844519072070247e-06
Pearson Corr S: 0.7764097734126427, p: 6.788169147050408e-08
---------------------------------------------------
Prediction using mast: ANE40
Error U: 1.7185894251375398 +- 1.3905138434630533
Error V: 3.2572825322804433 +- 2.1601162324819763
Error W: 0.6235045871807691 +- 0.43513370473010604
Error TKE: 1.236745883358064 +- 0.30665076984419604
Error S: 3.9368821068596787 +- 2.316758495347683
Pearson Corr U: -0.15794253746540385, p: 0.46106336629516914
Pearson Corr V: 0.6479140511709033, p: 0.0006185199619374058
Pearson Corr W: 0.889659407660181, p: 3.4496328029241565e-07
Pearson Corr TKE: 0.7953219020215492, p: 4.694958343926505e-05
Pearson Corr S: 0.617060533101818, p: 0.00010151095393588933
---------------------------------------------------
Prediction using mast: ASW10
Error U: 1.5480068044322195 +- 0.9981390589466306
Error V: 2.418619946385561 +- 1.2808461790683454
Error W: 0.4839959589904524 +- 0.3618129927293876
Error TKE: 0.9477398126187596 +- 0.7175403575586017
Error S: 1.8093027564606974 +- 1.1910115657824834
Pearson Corr U: 0.45446138354748744, p: 0.02567893571246827
Pearson Corr V: 0.8637787289337443, p: 5.425684864586356e-08
Pearson Corr W: 0.919001626722441, p: 2.761120607234741e-08
Pearson Corr TKE: 0.8800520895914538, p: 6.780530519325202e-07
Pearson Corr S: 0.8704153082175063, p: 2.260028694567423e-11
---------------------------------------------------
Prediction using mast: ASW20
Error U: 1.3597921314459047 +- 0.9428612997274441
Error V: 1.5857152374546228 +- 0.8767675736499958
Error W: 0.38518700732003763 +- 0.30208732759354323
Error TKE: 0.8221005348101064 +- 0.3569430713204288
Error S: 1.7647242223321309 +- 0.9732242505045812
Pearson Corr U: 0.1523053105749478, p: 0.4774124269762889
Pearson Corr V: 0.8194220419873678, p: 9.69151789266009e-07
Pearson Corr W: 0.9148276461579993, p: 4.171354600788283e-08
Pearson Corr TKE: 0.8784283125757488, p: 7.558082535354995e-07
Pearson Corr S: 0.7849975038176639, p: 3.879382316912399e-08
---------------------------------------------------
Prediction using mast: ASW35
Error U: 1.824398393903797 +- 1.492030393867138
Error V: 2.334208533411657 +- 2.0680503747564476
Error W: 0.5682604864376138 +- 0.41396853888175594
Error TKE: 1.0818849019488685 +- 0.31734073248455386
Error S: 3.0146078065502415 +- 2.2315808469629888
Pearson Corr U: -0.1624017089332469, p: 0.4483401959376102
Pearson Corr V: 0.6587748869076819, p: 0.00046448502115554275
Pearson Corr W: 0.8903631704169647, p: 3.2751177058909444e-07
Pearson Corr TKE: 0.8077705789248084, p: 2.882304347365214e-05
Pearson Corr S: 0.6062580319185276, p: 0.0001445170789826493
---------------------------------------------------
Prediction using mast: ASW50
Error U: 1.8365790063622534 +- 1.5075113126016375
Error V: 2.3654177239010195 +- 2.084686117773119
Error W: 0.5722364256483979 +- 0.4166406566882148
Error TKE: 1.0894345994822112 +- 0.3159491989013022
Error S: 3.045132206843492 +- 2.241291373512912
Pearson Corr U: -0.1667266197112611, p: 0.4361795446466442
Pearson Corr V: 0.6555163200744683, p: 0.000506755215992908
Pearson Corr W: 0.889398346261433, p: 3.516397320400133e-07
Pearson Corr TKE: 0.8058564473467411, p: 3.113774542148302e-05
Pearson Corr S: 0.6017759215825631, p: 0.00016670655559572432
---------------------------------------------------
Prediction using mast: ASW60
Error U: 1.5462805103249637 +- 1.1865494828971241
Error V: 1.7251331698701244 +- 1.561437412567547
Error W: 0.4707737197879053 +- 0.3452482642475428
Error TKE: 0.9744836601895355 +- 0.34222098934656014
Error S: 2.3995249805720613 +- 1.7593160690110083
Pearson Corr U: -0.012243622592851458, p: 0.9547195338964402
Pearson Corr V: 0.7478959508907806, p: 2.652692002688248e-05
Pearson Corr W: 0.9058275153684108, p: 9.49454282985863e-08
Pearson Corr TKE: 0.8467814794483627, p: 4.826168747705869e-06
Pearson Corr S: 0.7110296051119481, p: 2.444078362879641e-06
---------------------------------------------------
Prediction using mast: ASW85
Error U: 1.3483302491228653 +- 0.8765811785158572
Error V: 2.018211798179569 +- 1.8005315856169235
Error W: 0.4660774227739517 +- 0.322301234684028
Error TKE: 1.117728210992255 +- 0.2890193606020347
Error S: 2.8430959082746883 +- 2.0603261028605155
Pearson Corr U: 0.13053427589529928, p: 0.5432159256881447
Pearson Corr V: 0.7951075574661084, p: 3.4446870494512015e-06
Pearson Corr W: 0.9137774222219558, p: 4.612438927467467e-08
Pearson Corr TKE: 0.8619046492307588, p: 2.105814930230157e-06
Pearson Corr S: 0.7778454204733682, p: 6.192628045248196e-08
---------------------------------------------------
Prediction using mast: CP
Error U: 2.1052926015459708 +- 1.2239325604610063
Error V: 2.6663152680219375 +- 1.3265153047589606
Error W: 0.546506557760881 +- 0.46596039473093875
Error TKE: 1.0656526025198423 +- 1.152596333528051
Error S: 1.9935738640507101 +- 1.344002324342787
Pearson Corr U: 0.5354466559236822, p: 0.007009072899953538
Pearson Corr V: 0.8570146363904194, p: 8.946472538410767e-08
Pearson Corr W: 0.9199224637376551, p: 2.5134242800890023e-08
Pearson Corr TKE: 0.8691312137654984, p: 1.3682082991157316e-06
Pearson Corr S: 0.8784270215583948, p: 8.642967241396558e-12
---------------------------------------------------
Prediction using mast: HT
Error U: 1.5472282355251012 +- 0.9425372842465125
Error V: 5.60467965784247 +- 1.3231789585462403
Error W: 0.6546871935643666 +- 0.5764570553134148
Error TKE: 1.141291641718923 +- 1.8509216008230487
Error S: 4.925670748469026 +- 1.3702868168777795
Pearson Corr U: 0.4332389174086669, p: 0.03444583346614076
Pearson Corr V: 0.8694214529173576, p: 3.501546498221924e-08
Pearson Corr W: 0.9226943439781297, p: 1.8810286398087042e-08
Pearson Corr TKE: 0.8764720010850795, p: 8.596854442724102e-07
Pearson Corr S: 0.8822346122167196, p: 5.3441946008228604e-12
---------------------------------------------------
Prediction error all masts
Error U: 1.5978730250207849 +- 1.1534108366444475
Error V: 2.623936265370118 +- 1.9353193883093478
Error W: 0.5201966003143678 +- 0.4025486743772056
Error TKE: 1.0615109195158017 +- 0.7310894932180718
Error S: 2.833715985633405 +- 2.0587083236714427
Pearson Corr U: 0.10194598629130938, p: 0.06195708436211605
Pearson Corr V: 0.3371119419859514, p: 2.2539303583280827e-10
Pearson Corr W: 0.8465555938681546, p: 2.9363197607991706e-74
Pearson Corr TKE: 0.6596570688535267, p: 1.3327442886441145e-34
Pearson Corr S: 0.31601801654306316, p: 1.686094242508565e-12
---------------------------------------------------
Pearson corr per case, then averaged over all cases
U:   0.16972666909518486
V:   0.7812233109478594
W:   0.9095247814213353
TKE: 0.8513858380930552
S:   0.7655953942237781
---------------------------------------------------
