# Supplementary material for: WindSeer: real-time volumetric wind prediction over complex terrain aboard a small uncrewed aerial vehicle
Source: Nat Commun. 2024 Apr 25;15:3507. doi: 10.1038/s41467-024-47778-4 (PMC11045725; doi:10.1038/s41467-024-47778-4)
Supplement: Supplementary file 5 — Source Data [file 41467_2024_47778_MOESM5_ESM.zip › data_Table1_SupplementaryTable2/Askervein_TU01A_AD6.txt]

Sender: LSF System <lsfadmin@eu-g1-019-3>
Subject: Job 207857695: <python3 predict_measurement_campaigns.py -model_dir ../wind_prediction/trained_models/final02 -model_version e1000 -d /cluster/work/riner/users/intel/askervein.hdf5 -m HT -i 7 --no_gpu --benchmark -e TU01A> in cluster <euler> Done

Job <python3 predict_measurement_campaigns.py -model_dir ../wind_prediction/trained_models/final02 -model_version e1000 -d /cluster/work/riner/users/intel/askervein.hdf5 -m HT -i 7 --no_gpu --benchmark -e TU01A> was submitted from host <eu-login-34> by user <acfloria> in cluster <euler> at Thu Mar 10 17:31:59 2022
Job was executed on host(s) <4*eu-g1-019-3>, in queue <normal.4h>, as user <acfloria> in cluster <euler> at Thu Mar 10 17:32:20 2022
</cluster/home/acfloria> was used as the home directory.
</cluster/home/acfloria/intel_wind/wind_analysis> was used as the working directory.
Started at Thu Mar 10 17:32:20 2022
Terminated at Thu Mar 10 17:56:58 2022
Results reported at Thu Mar 10 17:56:58 2022

Your job looked like:

------------------------------------------------------------
# LSBATCH: User input
python3 predict_measurement_campaigns.py -model_dir ../wind_prediction/trained_models/final02 -model_version e1000 -d /cluster/work/riner/users/intel/askervein.hdf5 -m HT -i 7 --no_gpu --benchmark -e TU01A
------------------------------------------------------------

Successfully completed.

Resource usage summary:

    CPU time :                                   1472.87 sec.
    Max Memory :                                 17147 MB
    Average Memory :                             11472.02 MB
    Total Requested Memory :                     40000.00 MB
    Delta Memory :                               22853.00 MB
    Max Swap :                                   -
    Max Processes :                              3
    Max Threads :                                4
    Run time :                                   1506 sec.
    Turnaround time :                            1499 sec.

The output (if any) follows:

/cluster/home/acfloria/.local/lib/python3.7/site-packages/pyproj/crs/crs.py:131: FutureWarning: '+init=<authority>:<code>' syntax is deprecated. '<authority>:<code>' is the preferred initialization method. When making the change, be mindful of axis order changes: https://pyproj4.github.io/pyproj/stable/gotchas.html#axis-order-changes-in-proj-6
  in_crs_string = _prepare_from_proj_string(in_crs_string)
/cluster/home/acfloria/.local/lib/python3.7/site-packages/pyproj/crs/crs.py:131: FutureWarning: '+init=<authority>:<code>' syntax is deprecated. '<authority>:<code>' is the preferred initialization method. When making the change, be mindful of axis order changes: https://pyproj4.github.io/pyproj/stable/gotchas.html#axis-order-changes-in-proj-6
  in_crs_string = _prepare_from_proj_string(in_crs_string)
mayavi could not get imported, disabling plotting with mayavi. Refer to the README for install instructions
'pygdal' is not installed. Use the command below to install it:
     pip3 install pygdal==2.3.2.4
GPy could not get imported, GPR baseline not available
Using YAML config: ../wind_prediction/trained_models/final02/params.yaml
Input data: TU01A | scale: scale_4.0_n_384 | mast: AASW10 
Measurement indices:
[250 108  42]
Input data: TU01A | scale: scale_4.0_n_384 | mast: AASW20 
Measurement indices:
All measurements lie inside the terrain or outside of the prediction domain
Input mast outside the prediction region
Input data: TU01A | scale: scale_4.0_n_384 | mast: AASW30 
Measurement indices:
[218  73  24]
Input data: TU01A | scale: scale_4.0_n_384 | mast: AASW40 
Measurement indices:
All measurements lie inside the terrain or outside of the prediction domain
Input mast outside the prediction region
Input data: TU01A | scale: scale_4.0_n_384 | mast: AASW50 
Measurement indices:
[185  39  10]
Input data: TU01A | scale: scale_4.0_n_384 | mast: ANE10 
Measurement indices:
[209 210  43]
Input data: TU01A | scale: scale_4.0_n_384 | mast: ANE20 
Measurement indices:
[226 227  35]
Input data: TU01A | scale: scale_4.0_n_384 | mast: ANE40 
Measurement indices:
[259 259  20]
Input data: TU01A | scale: scale_4.0_n_384 | mast: ASW10 
Measurement indices:
[177 175  43]
Input data: TU01A | scale: scale_4.0_n_384 | mast: ASW20 
Measurement indices:
[162 160  32]
Input data: TU01A | scale: scale_4.0_n_384 | mast: ASW35 
Measurement indices:
[139 135  18]
Input data: TU01A | scale: scale_4.0_n_384 | mast: ASW50 
Measurement indices:
[112 106  10]
Input data: TU01A | scale: scale_4.0_n_384 | mast: ASW60 
Measurement indices:
[93 86  8]
[93 86  9]
[93 86 13]
[93 86 17]
Input data: TU01A | scale: scale_4.0_n_384 | mast: ASW85 
Measurement indices:
[55 44  9]
Input data: TU01A | scale: scale_4.0_n_384 | mast: CP 
Measurement indices:
[265 133  45]
[265 133  47]
[265 133  49]
Input data: TU01A | scale: scale_4.0_n_384 | mast: HT 
Measurement indices:
[192 194  49]
Input data: TU01A | scale: scale_4.0_n_384 | mast: RS 
Measurement indices:
[ -68 -471    6]
[ -68 -471    6]
[ -68 -471    6]
[ -68 -471    9]
[ -68 -471   13]
[ -68 -471   16]
[ -68 -471   19]
All measurements lie inside the terrain or outside of the prediction domain
Input mast outside the prediction region
---------------------------------------------------
Prediction using mast: AASW10
Error U: 1.6206098081308475 +- 1.0785642575796428
Error V: 1.9718902413099577 +- 1.332028087743746
Error W: 0.4292870161950246 +- 0.3112005229891171
Error TKE: 0.9103245595450108 +- 1.2735752468287787
Error S: 1.8190357624405138 +- 1.046134247853348
Pearson Corr U: 0.5025022788379622, p: 0.012332652212015797
Pearson Corr V: 0.8176665738948666, p: 1.0686180603050876e-06
Pearson Corr W: 0.9299920523610312, p: 8.304620783062071e-09
Pearson Corr TKE: 0.5477712503067743, p: 0.015189332238041909
Pearson Corr S: 0.7117624183437207, p: 2.360724643822661e-06
---------------------------------------------------
Prediction using mast: AASW30
Error U: 1.3513868321702034 +- 0.8488408118205742
Error V: 1.9472825988609357 +- 1.4401718398498276
Error W: 0.3442350642105074 +- 0.35110696750395165
Error TKE: 0.7143298856195488 +- 0.46325814366446477
Error S: 2.6820938162016406 +- 1.835699283506498
Pearson Corr U: 0.3158490717546729, p: 0.132702330722442
Pearson Corr V: 0.8792470564695588, p: 1.5531403217591493e-08
Pearson Corr W: 0.9153297606121593, p: 3.9738231292359774e-08
Pearson Corr TKE: 0.48527968572660357, p: 0.03519384371456417
Pearson Corr S: 0.521842445003506, p: 0.00154925066492945
---------------------------------------------------
Prediction using mast: AASW50
Error U: 1.5837621211500865 +- 1.1100271609487158
Error V: 3.4480062149319948 +- 2.2778482774550226
Error W: 0.4976405340316978 +- 0.4127147917666069
Error TKE: 1.0192520825580889 +- 0.5146053586256493
Error S: 4.4072334377652025 +- 2.5080112613202594
Pearson Corr U: 0.042095283924802746, p: 0.8451572689492926
Pearson Corr V: 0.7996426874907665, p: 2.7548538163583325e-06
Pearson Corr W: 0.9128988395751693, p: 5.012193864740595e-08
Pearson Corr TKE: 0.3934106056525848, p: 0.09563305764897269
Pearson Corr S: 0.34018027604771106, p: 0.049006548594871614
---------------------------------------------------
Prediction using mast: ANE10
Error U: 1.592377669292362 +- 1.0701014999945742
Error V: 1.95767587608559 +- 1.2855488182829315
Error W: 0.4245390898068405 +- 0.31001463758421555
Error TKE: 0.9002164226135089 +- 1.245431511718077
Error S: 1.829760165294619 +- 1.024789883475206
Pearson Corr U: 0.4986130625008733, p: 0.013137098536681659
Pearson Corr V: 0.8194988196051931, p: 9.649964836838797e-07
Pearson Corr W: 0.9296165095732305, p: 8.679717522194503e-09
Pearson Corr TKE: 0.5472794096385681, p: 0.015299447282358328
Pearson Corr S: 0.7091558085406003, p: 2.669571168305233e-06
---------------------------------------------------
Prediction using mast: ANE20
Error U: 1.2798091654071004 +- 0.8711242034431427
Error V: 4.22888684169801 +- 2.290336470130231
Error W: 0.5165431911313081 +- 0.42570904981809704
Error TKE: 1.2103392437583453 +- 0.4478421358031674
Error S: 5.390177323243196 +- 2.505896388265794
Pearson Corr U: 0.2410779785206897, p: 0.25644844595484145
Pearson Corr V: 0.8500523338786395, p: 1.4588149359392894e-07
Pearson Corr W: 0.914415914751669, p: 4.339676109226753e-08
Pearson Corr TKE: 0.5300165299485375, p: 0.01958664711069142
Pearson Corr S: 0.42526612368364874, p: 0.012166995762047744
---------------------------------------------------
Prediction using mast: ANE40
Error U: 1.7780825531560394 +- 1.3156931316256693
Error V: 3.7993444634830467 +- 2.3468116534192025
Error W: 0.5463859634256824 +- 0.44657206823096013
Error TKE: 1.050582274737669 +- 0.5408741650826505
Error S: 4.647395255519626 +- 2.5650411356282397
Pearson Corr U: -0.11968825307727039, p: 0.5774880127809519
Pearson Corr V: 0.7355277204762332, p: 4.2155296319034006e-05
Pearson Corr W: 0.9071117774500952, p: 8.48656361806293e-08
Pearson Corr TKE: 0.2928300323004331, p: 0.22373590616140893
Pearson Corr S: 0.28383095766514355, p: 0.10378941145943012
---------------------------------------------------
Prediction using mast: ASW10
Error U: 1.4989018009383492 +- 1.0485406627393306
Error V: 2.005911491236605 +- 1.3839049430173254
Error W: 0.4373280961965793 +- 0.3123568651174439
Error TKE: 0.9294231591163272 +- 1.2565644720195555
Error S: 1.8275455614764324 +- 1.0788386014082356
Pearson Corr U: 0.4893070031770369, p: 0.015238074428263713
Pearson Corr V: 0.8265912627345621, p: 6.431206689171286e-07
Pearson Corr W: 0.9287364290706952, p: 9.617387963857983e-09
Pearson Corr TKE: 0.5443797623308545, p: 0.015961655819795476
Pearson Corr S: 0.7043393385731861, p: 3.3389820364695665e-06
---------------------------------------------------
Prediction using mast: ASW20
Error U: 1.3431173221873385 +- 0.8306827241443006
Error V: 1.814445117899303 +- 1.139040558330501
Error W: 0.35790094931221333 +- 0.3230706196046757
Error TKE: 0.7163118757160118 +- 0.4942367371430428
Error S: 2.416484084853075 +- 1.425045293373509
Pearson Corr U: 0.3370092966616758, p: 0.10731486477325507
Pearson Corr V: 0.8820805229357395, p: 1.2126051713196325e-08
Pearson Corr W: 0.9158080006578302, p: 3.7933322228550105e-08
Pearson Corr TKE: 0.4848300035022419, p: 0.03538881177177085
Pearson Corr S: 0.5451130921391986, p: 0.0008568949421375584
---------------------------------------------------
Prediction using mast: ASW35
Error U: 1.902205874519013 +- 1.3923111518732247
Error V: 3.0435325688806167 +- 2.205310847560151
Error W: 0.4871176184017253 +- 0.4185505550708693
Error TKE: 0.8945174417370078 +- 0.5355308869751677
Error S: 3.863095962099431 +- 2.4269420879941355
Pearson Corr U: -0.07500048683720219, p: 0.7276130745683456
Pearson Corr V: 0.7557422345000693, p: 1.9502587096089582e-05
Pearson Corr W: 0.9078518559407802, p: 7.949203015718296e-08
Pearson Corr TKE: 0.30728761561803203, p: 0.20063765233962008
Pearson Corr S: 0.3166012964527211, p: 0.06810906695477363
---------------------------------------------------
Prediction using mast: ASW50
Error U: 1.9143220871615094 +- 1.402981318523876
Error V: 3.078771190102474 +- 2.2161050947499525
Error W: 0.49114732776488224 +- 0.4210834157486082
Error TKE: 0.9005977132188598 +- 0.5362495823077249
Error S: 3.8939599544272587 +- 2.433427336082064
Pearson Corr U: -0.0846849028609416, p: 0.6940016527055629
Pearson Corr V: 0.7510385370989051, p: 2.3483314418977408e-05
Pearson Corr W: 0.9075473973064391, p: 8.166557820458481e-08
Pearson Corr TKE: 0.3008455537589106, p: 0.21072591419689313
Pearson Corr S: 0.31263480363459606, p: 0.07182898038857219
---------------------------------------------------
Prediction using mast: ASW60
Error U: 1.6121046359351539 +- 1.1025715200071458
Error V: 2.298019925504595 +- 1.895971909821214
Error W: 0.3940615434494819 +- 0.3711602097017579
Error TKE: 0.7495242255424032 +- 0.5244596467231488
Error S: 3.1764060566547254 +- 2.1988294619865276
Pearson Corr U: 0.14701355926748005, p: 0.49302348430670767
Pearson Corr V: 0.8446325984988824, p: 2.0993459537293968e-07
Pearson Corr W: 0.913786091162708, p: 4.6086376077273255e-08
Pearson Corr TKE: 0.43466993735518644, p: 0.06292043447224382
Pearson Corr S: 0.4155220003312028, p: 0.014529127769539319
---------------------------------------------------
Prediction using mast: ASW85
Error U: 1.3070412427539384 +- 0.842224239260324
Error V: 2.6380490431375976 +- 2.075653173966459
Error W: 0.39096996032981113 +- 0.38484977317515606
Error TKE: 0.865220655213663 +- 0.5089579611683469
Error S: 3.6940398266551893 +- 2.3560490708566215
Pearson Corr U: 0.28638786780564346, p: 0.17486680051964168
Pearson Corr V: 0.8638909871359433, p: 5.3796411155371435e-08
Pearson Corr W: 0.9151149172576287, p: 4.057318663653991e-08
Pearson Corr TKE: 0.5030211543372913, p: 0.028142848090507246
Pearson Corr S: 0.46548916307092797, p: 0.0055337296902834105
---------------------------------------------------
Prediction using mast: CP
Error U: 2.1249131737866245 +- 1.2470005785070943
Error V: 2.2815045491435253 +- 1.668549516545159
Error W: 0.4917665359818543 +- 0.3382233482902767
Error TKE: 1.0171173522244479 +- 1.6195390784008268
Error S: 1.8107786118575804 +- 1.3325893957663886
Pearson Corr U: 0.5466111672677623, p: 0.005713595142468026
Pearson Corr V: 0.7958819124033284, p: 3.3170249324531774e-06
Pearson Corr W: 0.9340815230280316, p: 5.049629626794042e-09
Pearson Corr TKE: 0.5663518899930243, p: 0.011470821052657282
Pearson Corr S: 0.7426408956374448, p: 4.9350591862893e-07
---------------------------------------------------
Prediction using mast: HT
Error U: 1.476524837025578 +- 1.0487323988087465
Error V: 4.57078902588647 +- 1.7868126219670628
Error W: 0.6790884141275116 +- 0.4269131189242075
Error TKE: 1.6309483334079913 +- 2.165688034017101
Error S: 3.5344001093570188 +- 1.9362986884682634
Pearson Corr U: 0.49767604191024467, p: 0.013337219589042834
Pearson Corr V: 0.8330625382949336, p: 4.3700881535345045e-07
Pearson Corr W: 0.9301655147603421, p: 8.136209211580743e-09
Pearson Corr TKE: 0.5509950103502863, p: 0.014483161201968856
Pearson Corr S: 0.7502282649676302, p: 3.247493924324444e-07
---------------------------------------------------
Prediction error all masts
Error U: 1.5989399374010103 +- 1.1296994337124227
Error V: 2.7917220820114803 +- 2.0583130582957194
Error W: 0.4634293788832228 +- 0.38752468376556226
Error TKE: 0.9649075160720632 +- 1.038739390441273
Error S: 3.2137432805603936 +- 2.294173142937573
Pearson Corr U: 0.12999502163116414, p: 0.0171212855587079
Pearson Corr V: 0.20503786097988955, p: 0.0001539024307397198
Pearson Corr W: 0.8648689163495981, p: 5.476453522811047e-81
Pearson Corr TKE: 0.3622110015243974, p: 1.1459796661652471e-09
Pearson Corr S: 0.2016105946056875, p: 9.307922458739227e-06
---------------------------------------------------
Pearson corr per case, then averaged over all cases
U:   0.2589120692038164
V:   0.8181825561012586
W:   0.9187468988219863
TKE: 0.4634977457728092
S:   0.5174719202922313
---------------------------------------------------
