# Supplementary material for: WindSeer: real-time volumetric wind prediction over complex terrain aboard a small uncrewed aerial vehicle
Source: Nat Commun. 2024 Apr 25;15:3507. doi: 10.1038/s41467-024-47778-4 (PMC11045725; doi:10.1038/s41467-024-47778-4)
Supplement: Supplementary file 5 — Source Data [file 41467_2024_47778_MOESM5_ESM.zip › data_Table1_SupplementaryTable2/Askervein_TU01A_avg.txt]

Using YAML config: ../wind_prediction/trained_models/noise01//params.yaml
Input data: TU01A | scale: scale_4.0_n_384 | mast: AASW10 
Measurement indices:
[250 108  42]
Input data: TU01A | scale: scale_4.0_n_384 | mast: AASW20 
Measurement indices:
All measurements lie inside the terrain or outside of the prediction domain
Input mast outside the prediction region
Input data: TU01A | scale: scale_4.0_n_384 | mast: AASW30 
Measurement indices:
[218  73  24]
Input data: TU01A | scale: scale_4.0_n_384 | mast: AASW40 
Measurement indices:
All measurements lie inside the terrain or outside of the prediction domain
Input mast outside the prediction region
Input data: TU01A | scale: scale_4.0_n_384 | mast: AASW50 
Measurement indices:
[185  39  10]
Input data: TU01A | scale: scale_4.0_n_384 | mast: ANE10 
Measurement indices:
[209 210  43]
Input data: TU01A | scale: scale_4.0_n_384 | mast: ANE20 
Measurement indices:
[226 227  35]
Input data: TU01A | scale: scale_4.0_n_384 | mast: ANE40 
Measurement indices:
[259 259  20]
Input data: TU01A | scale: scale_4.0_n_384 | mast: ASW10 
Measurement indices:
[177 175  43]
Input data: TU01A | scale: scale_4.0_n_384 | mast: ASW20 
Measurement indices:
[162 160  32]
Input data: TU01A | scale: scale_4.0_n_384 | mast: ASW35 
Measurement indices:
[139 135  18]
Input data: TU01A | scale: scale_4.0_n_384 | mast: ASW50 
Measurement indices:
[112 106  10]
Input data: TU01A | scale: scale_4.0_n_384 | mast: ASW60 
Measurement indices:
[93 86  8]
[93 86  9]
[93 86 13]
[93 86 17]
Input data: TU01A | scale: scale_4.0_n_384 | mast: ASW85 
Measurement indices:
[55 44  9]
Input data: TU01A | scale: scale_4.0_n_384 | mast: CP 
Measurement indices:
[265 133  45]
[265 133  47]
[265 133  49]
Input data: TU01A | scale: scale_4.0_n_384 | mast: HT 
Measurement indices:
[192 194  49]
Input data: TU01A | scale: scale_4.0_n_384 | mast: RS 
Measurement indices:
[ -68 -471    6]
[ -68 -471    6]
[ -68 -471    6]
[ -68 -471    9]
[ -68 -471   13]
[ -68 -471   16]
[ -68 -471   19]
All measurements lie inside the terrain or outside of the prediction domain
Input mast outside the prediction region
---------------------------------------------------
Prediction using mast: AASW10
Error U: 1.6158417464369237 +- 1.0610101948949406
Error V: 2.813474349440124 +- 2.0489521863701334
Error W: 1.4844074690477311 +- 0.9682030869121101
Error TKE: 1.8941051315789472 +- 0.5056379815025724
Error S: 2.438107889596931 +- 1.6736313379244354
Pearson Corr U: -0.040258826765511714, p: 0.8518380558558787
Pearson Corr V: -0.08351370405202421, p: 0.6980383173010107
Pearson Corr W: 0.0733724468063579, p: 0.7653116685539482
Pearson Corr TKE: nan, p: nan
Pearson Corr S: -0.05947404337655682, p: 0.7382929361213469
---------------------------------------------------
Prediction using mast: AASW30
Error U: 1.4045622631747652 +- 1.2108279103595907
Error V: 2.251311753032928 +- 1.4743773439705226
Error W: 1.5459863556821563 +- 0.9971979270620829
Error TKE: 1.8941051315789472 +- 0.5056379815025724
Error S: 2.5726881092934595 +- 1.6389066090423139
Pearson Corr U: -0.04411563151057587, p: 0.8378194743975995
Pearson Corr V: -0.08087423822228515, p: 0.7071645578577614
Pearson Corr W: -0.17539649484833075, p: 0.47261580477861465
Pearson Corr TKE: nan, p: nan
Pearson Corr S: -0.04132573366045504, p: 0.8164959996746357
---------------------------------------------------
Prediction using mast: AASW50
Error U: 1.5521924886550476 +- 1.3687490090998373
Error V: 3.1855144889267835 +- 2.500214438932354
Error W: 0.9193240450815449 +- 0.7772643306744839
Error TKE: 1.8941051315789472 +- 0.5056379815025724
Error S: 3.8992977808246576 +- 2.6105046858399263
Pearson Corr U: -0.05377403748441209, p: 0.8029315940798021
Pearson Corr V: -0.14844815460074662, p: 0.48876637189941347
Pearson Corr W: 0.04474779330153723, p: 0.8556615161324507
Pearson Corr TKE: nan, p: nan
Pearson Corr S: -0.2272293705398026, p: 0.19622294946897795
---------------------------------------------------
Prediction using mast: ANE10
Error U: 1.587085884076376 +- 1.0350414846700247
Error V: 2.779703152438985 +- 2.0058389715281804
Error W: 2.6008996090849896 +- 1.1954995762990002
Error TKE: 1.8941051315789472 +- 0.5056379815025724
Error S: 2.411500031309411 +- 1.6503680233216218
Pearson Corr U: 0.2887686567851215, p: 0.17115103574723764
Pearson Corr V: -0.07652437243549252, p: 0.7222899153810879
Pearson Corr W: 0.43865747621800044, p: 0.060275476175561685
Pearson Corr TKE: nan, p: nan
Pearson Corr S: -0.13951045014245156, p: 0.4313340659675029
---------------------------------------------------
Prediction using mast: ANE20
Error U: 1.3461248472720275 +- 0.8589640652614046
Error V: 3.9147142249357088 +- 2.6260766187024784
Error W: 1.5340388669465297 +- 1.0033007119965418
Error TKE: 1.8941051315789472 +- 0.5056379815025724
Error S: 4.954970513851751 +- 2.728911910958248
Pearson Corr U: -0.08515266288682166, p: 0.6923917128185062
Pearson Corr V: -0.1197358841665992, p: 0.5773354602153992
Pearson Corr W: -0.014868325909937086, p: 0.9518270108334691
Pearson Corr TKE: nan, p: nan
Pearson Corr S: -0.06959363596701722, p: 0.6957282222137547
---------------------------------------------------
Prediction using mast: ANE40
Error U: 1.785856839680406 +- 1.5056964796346433
Error V: 3.5214184334426597 +- 2.5779344321690263
Error W: 1.3925667751462418 +- 0.9427613202680638
Error TKE: 1.8941051315789472 +- 0.5056379815025724
Error S: 4.107911654135644 +- 2.648548198698703
Pearson Corr U: 0.03394622741767565, p: 0.8748752440256893
Pearson Corr V: 0.044481623422349195, p: 0.8364915952749541
Pearson Corr W: -0.18941889276444548, p: 0.4373500153777838
Pearson Corr TKE: nan, p: nan
Pearson Corr S: -0.008554998457065095, p: 0.9617013287887718
---------------------------------------------------
Prediction using mast: ASW10
Error U: 1.5093190694857093 +- 0.9419561651584332
Error V: 2.870320704325099 +- 2.0827618856284196
Error W: 1.912895785834648 +- 1.1140161834543831
Error TKE: 1.8941051315789472 +- 0.5056379815025724
Error S: 2.5009117468961586 +- 1.732485117063636
Pearson Corr U: 0.3599201230764941, p: 0.08406848204232743
Pearson Corr V: 0.08777997862171676, p: 0.6833731707174433
Pearson Corr W: 0.07350434822691398, p: 0.7649010707125682
Pearson Corr TKE: nan, p: nan
Pearson Corr S: -0.003481860192441065, p: 0.984407789815981
---------------------------------------------------
Prediction using mast: ASW20
Error U: 1.4121680542666841 +- 1.2261523644497314
Error V: 2.2906603431835464 +- 1.2930727505689936
Error W: 2.336521476309217 +- 1.1954995724998032
Error TKE: 1.8941051315789472 +- 0.5056379815025724
Error S: 2.370911764705882 +- 1.4257404294889975
Pearson Corr U: 0.24893657905814473, p: 0.24079127648620607
Pearson Corr V: -0.08672714129601292, p: 0.6869821859780588
Pearson Corr W: 0.039993235336513513, p: 0.8708681418498568
Pearson Corr TKE: nan, p: nan
Pearson Corr S: -0.024551202253783985, p: 0.8903804785885663
---------------------------------------------------
Prediction using mast: ASW35
Error U: 1.9929244441947507 +- 1.582608577007766
Error V: 2.8365080651194 +- 2.3439216149481803
Error W: 1.0296899310674006 +- 0.7589431581560069
Error TKE: 1.8941051315789472 +- 0.5056379815025724
Error S: 3.3386764014340153 +- 2.373403578715324
Pearson Corr U: 0.15943987816480235, p: 0.45677028109259554
Pearson Corr V: -0.13972128290020466, p: 0.5149451136563953
Pearson Corr W: -0.18710134364821596, p: 0.443081573510055
Pearson Corr TKE: nan, p: nan
Pearson Corr S: -0.04848518386315505, p: 0.7853912680482155
---------------------------------------------------
Prediction using mast: ASW50
Error U: 2.0086366258827746 +- 1.586503855387285
Error V: 2.8625300085342698 +- 2.3616980235052067
Error W: 1.0039690076581018 +- 0.8219786797205618
Error TKE: 1.8941051315789472 +- 0.5056379815025724
Error S: 3.3974997841612455 +- 2.42028770558673
Pearson Corr U: -0.14505740194936254, p: 0.4988579320482266
Pearson Corr V: -0.2645527952113391, p: 0.21157195908548262
Pearson Corr W: 0.04191532965353857, p: 0.8647151340111305
Pearson Corr TKE: nan, p: nan
Pearson Corr S: 0.02054860808560619, p: 0.9081690980712303
---------------------------------------------------
Prediction using mast: ASW60
Error U: 1.6562263538439292 +- 1.4293446452906515
Error V: 2.485840533016449 +- 1.7453783767103246
Error W: 1.1126913605584632 +- 0.8247140396232793
Error TKE: 1.8941051315789472 +- 0.5056379815025724
Error S: 2.985897803895127 +- 1.9610854307025567
Pearson Corr U: 0.08044602709574372, p: 0.7086488796321773
Pearson Corr V: -0.1890120893933304, p: 0.3764013411715501
Pearson Corr W: -0.3210581793097401, p: 0.1801609018234783
Pearson Corr TKE: nan, p: nan
Pearson Corr S: -0.1788729774019925, p: 0.3114519672485737
---------------------------------------------------
Prediction using mast: ASW85
Error U: 1.3519412503602153 +- 1.0538264166352898
Error V: 2.6219174602015074 +- 2.075832121127665
Error W: 0.919054078986045 +- 0.7834333363926287
Error TKE: 1.8941051315789472 +- 0.5056379815025724
Error S: 3.3386763272275988 +- 2.373403480129939
Pearson Corr U: 0.3462642182912468, p: 0.09741465748210748
Pearson Corr V: -0.3814487865343332, p: 0.0658858276381566
Pearson Corr W: -0.18784153349897725, p: 0.4412467761114674
Pearson Corr TKE: nan, p: nan
Pearson Corr S: -0.16950648968438006, p: 0.33787433349909246
---------------------------------------------------
Prediction using mast: CP
Error U: 2.434645330486551 +- 1.261964737487258
Error V: 3.412711074518088 +- 2.23280154806489
Error W: 1.0644074846076805 +- 0.7585267097836632
Error TKE: 1.8941051315789472 +- 0.5056379815025724
Error S: 2.716583811997266 +- 1.8866802805426772
Pearson Corr U: 0.10149660766596978, p: 0.6369926754398147
Pearson Corr V: -0.1487152441596819, p: 0.4879758324288584
Pearson Corr W: 0.5248063222801214, p: 0.02105209999365342
Pearson Corr TKE: nan, p: nan
Pearson Corr S: -0.23602532108757965, p: 0.1789963376155433
---------------------------------------------------
Prediction using mast: HT
Error U: 1.4772664929438086 +- 0.8921293736052773
Error V: 5.806095241268615 +- 2.6260766284189825
Error W: 0.91842032886872 +- 0.7816402157485112
Error TKE: 1.8941051315789472 +- 0.5056379815025724
Error S: 4.545029924999577 +- 2.728911919399531
Pearson Corr U: 0.33433895065106206, p: 0.11030441617762886
Pearson Corr V: -0.2477767097531681, p: 0.24306183177561008
Pearson Corr W: -0.3950323277039545, p: 0.09415189947346442
Pearson Corr TKE: nan, p: nan
Pearson Corr S: -0.07602362400523516, p: 0.6691400653729619
---------------------------------------------------
Prediction error all masts
Error U: 1.6524851207685696 +- 1.2744346482990654
Error V: 3.118051416598869 +- 2.3469777885265306
Error W: 1.4124908982056767 +- 1.0714714800726421
Error TKE: 1.8941051315789472 +- 0.5056379815025724
Error S: 3.2556188245949085 +- 2.32664161695203
Pearson Corr U: 1.734723475976807e-17, p: 1.0000000000000475
Pearson Corr V: -4.85722573273506e-17, p: 1.0000000000000475
Pearson Corr W: 3.1065254491391733e-18, p: 1.0000000000000175
Pearson Corr TKE: nan, p: nan
Pearson Corr S: -5.303948533361188e-17, p: 0.9999999999998804
---------------------------------------------------
Pearson corr per case, then averaged over all cases
U:   0.11322847911496978
V:   -0.13105634290579657
W:   -0.0166942961329013
TKE: nan
S:   -0.09014902018187927
---------------------------------------------------
