# Supplementary material for: WindSeer: real-time volumetric wind prediction over complex terrain aboard a small uncrewed aerial vehicle
Source: Nat Commun. 2024 Apr 25;15:3507. doi: 10.1038/s41467-024-47778-4 (PMC11045725; doi:10.1038/s41467-024-47778-4)
Supplement: Supplementary file 5 — Source Data [file 41467_2024_47778_MOESM5_ESM.zip › data_Table1_SupplementaryTable2/Askervein_TU01B_AD4.txt]

Sender: LSF System <lsfadmin@eu-g1-030-4>
Subject: Job 207795292: <python3 predict_measurement_campaigns.py -model_dir ../wind_prediction/trained_models/final01 -model_version e3000 -d /cluster/work/riner/users/intel/askervein.hdf5 -m HT -i 7 --no_gpu --benchmark -e TU01B> in cluster <euler> Done

Job <python3 predict_measurement_campaigns.py -model_dir ../wind_prediction/trained_models/final01 -model_version e3000 -d /cluster/work/riner/users/intel/askervein.hdf5 -m HT -i 7 --no_gpu --benchmark -e TU01B> was submitted from host <eu-login-08> by user <acfloria> in cluster <euler> at Thu Mar 10 09:04:16 2022
Job was executed on host(s) <4*eu-g1-030-4>, in queue <normal.4h>, as user <acfloria> in cluster <euler> at Thu Mar 10 09:04:42 2022
</cluster/home/acfloria> was used as the home directory.
</cluster/home/acfloria/intel_wind/wind_analysis> was used as the working directory.
Started at Thu Mar 10 09:04:42 2022
Terminated at Thu Mar 10 09:29:00 2022
Results reported at Thu Mar 10 09:29:00 2022

Your job looked like:

------------------------------------------------------------
# LSBATCH: User input
python3 predict_measurement_campaigns.py -model_dir ../wind_prediction/trained_models/final01 -model_version e3000 -d /cluster/work/riner/users/intel/askervein.hdf5 -m HT -i 7 --no_gpu --benchmark -e TU01B
------------------------------------------------------------

Successfully completed.

Resource usage summary:

    CPU time :                                   1434.34 sec.
    Max Memory :                                 15153 MB
    Average Memory :                             9632.28 MB
    Total Requested Memory :                     40000.00 MB
    Delta Memory :                               24847.00 MB
    Max Swap :                                   -
    Max Processes :                              3
    Max Threads :                                4
    Run time :                                   1461 sec.
    Turnaround time :                            1484 sec.

The output (if any) follows:

/cluster/home/acfloria/.local/lib/python3.7/site-packages/pyproj/crs/crs.py:131: FutureWarning: '+init=<authority>:<code>' syntax is deprecated. '<authority>:<code>' is the preferred initialization method. When making the change, be mindful of axis order changes: https://pyproj4.github.io/pyproj/stable/gotchas.html#axis-order-changes-in-proj-6
  in_crs_string = _prepare_from_proj_string(in_crs_string)
/cluster/home/acfloria/.local/lib/python3.7/site-packages/pyproj/crs/crs.py:131: FutureWarning: '+init=<authority>:<code>' syntax is deprecated. '<authority>:<code>' is the preferred initialization method. When making the change, be mindful of axis order changes: https://pyproj4.github.io/pyproj/stable/gotchas.html#axis-order-changes-in-proj-6
  in_crs_string = _prepare_from_proj_string(in_crs_string)
mayavi could not get imported, disabling plotting with mayavi. Refer to the README for install instructions
'pygdal' is not installed. Use the command below to install it:
     pip3 install pygdal==2.3.2.4
GPy could not get imported, GPR baseline not available
Using YAML config: ../wind_prediction/trained_models/final01/params.yaml
Input data: TU01B | scale: scale_4.0_n_384 | mast: AASW10 
Measurement indices:
[250 108  42]
Input data: TU01B | scale: scale_4.0_n_384 | mast: AASW20 
Measurement indices:
All measurements lie inside the terrain or outside of the prediction domain
Input mast outside the prediction region
Input data: TU01B | scale: scale_4.0_n_384 | mast: AASW30 
Measurement indices:
[218  73  24]
Input data: TU01B | scale: scale_4.0_n_384 | mast: AASW40 
Measurement indices:
All measurements lie inside the terrain or outside of the prediction domain
Input mast outside the prediction region
Input data: TU01B | scale: scale_4.0_n_384 | mast: AASW50 
Measurement indices:
[185  39  10]
Input data: TU01B | scale: scale_4.0_n_384 | mast: ANE10 
Measurement indices:
[209 210  43]
Input data: TU01B | scale: scale_4.0_n_384 | mast: ANE20 
Measurement indices:
[226 227  35]
Input data: TU01B | scale: scale_4.0_n_384 | mast: ANE40 
Measurement indices:
[259 259  20]
Input data: TU01B | scale: scale_4.0_n_384 | mast: ASW10 
Measurement indices:
[177 175  43]
Input data: TU01B | scale: scale_4.0_n_384 | mast: ASW20 
Measurement indices:
[162 160  32]
Input data: TU01B | scale: scale_4.0_n_384 | mast: ASW35 
Measurement indices:
[139 135  18]
Input data: TU01B | scale: scale_4.0_n_384 | mast: ASW50 
Measurement indices:
[112 106  10]
Input data: TU01B | scale: scale_4.0_n_384 | mast: ASW60 
Measurement indices:
[93 86  8]
[93 86  9]
[93 86 13]
[93 86 17]
Input data: TU01B | scale: scale_4.0_n_384 | mast: ASW85 
Measurement indices:
[55 44  9]
Input data: TU01B | scale: scale_4.0_n_384 | mast: CP 
Measurement indices:
[265 133  45]
[265 133  47]
[265 133  49]
Input data: TU01B | scale: scale_4.0_n_384 | mast: HT 
Measurement indices:
[192 194  49]
Input data: TU01B | scale: scale_4.0_n_384 | mast: RS 
Measurement indices:
[ -68 -471    6]
[ -68 -471    6]
[ -68 -471    6]
[ -68 -471    9]
[ -68 -471   13]
[ -68 -471   16]
[ -68 -471   19]
All measurements lie inside the terrain or outside of the prediction domain
Input mast outside the prediction region
---------------------------------------------------
Prediction using mast: AASW10
Error U: 1.3537834779505593 +- 0.944732078352382
Error V: 1.8073577494380455 +- 1.1739036488968575
Error W: 0.42337400396178376 +- 0.3617458232793315
Error TKE: 0.8838460035191561 +- 0.6488574025424693
Error S: 1.5157280270176778 +- 1.0374705805024727
Pearson Corr U: 0.6269183146740783, p: 0.0010441739606773465
Pearson Corr V: 0.8385697860232184, p: 3.1046828677097424e-07
Pearson Corr W: 0.9280545943324122, p: 1.040363052954818e-08
Pearson Corr TKE: 0.8680044429857048, p: 1.4657635936806706e-06
Pearson Corr S: 0.8628618252262988, p: 5.28654082870497e-11
---------------------------------------------------
Prediction using mast: AASW30
Error U: 1.3111082243044245 +- 0.9345999315189775
Error V: 1.5002662360033643 +- 1.172013998257026
Error W: 0.40262134296236435 +- 0.2557851615721622
Error TKE: 0.8558658396699279 +- 0.3046015865202946
Error S: 2.145267600585428 +- 1.5060935897230914
Pearson Corr U: 0.39046095201415076, p: 0.059238988570964365
Pearson Corr V: 0.8304486455437957, p: 5.11809134411509e-07
Pearson Corr W: 0.9237868327402239, p: 1.673010894699483e-08
Pearson Corr TKE: 0.8905401521514958, p: 3.2324600238447364e-07
Pearson Corr S: 0.8036123950988233, p: 1.0526485946602415e-08
---------------------------------------------------
Prediction using mast: AASW50
Error U: 1.5282781974702033 +- 1.2488497218145544
Error V: 2.8538840805258068 +- 1.9427189006416363
Error W: 0.5351810376118789 +- 0.3730295167382968
Error TKE: 1.1392558422260737 +- 0.29916251257690185
Error S: 3.721844483724927 +- 2.2025866701344925
Pearson Corr U: 0.14513185066675535, p: 0.498635258111599
Pearson Corr V: 0.7754775982004527, p: 8.535544847834578e-06
Pearson Corr W: 0.9206599234429235, p: 2.3292882916140292e-08
Pearson Corr TKE: 0.8581599166739627, p: 2.6085511173682013e-06
Pearson Corr S: 0.7512387305295177, p: 3.068041938787969e-07
---------------------------------------------------
Prediction using mast: ANE10
Error U: 1.3497349105484744 +- 0.9408145391127142
Error V: 1.6004158191872169 +- 1.0817641940358809
Error W: 0.40839728967672323 +- 0.3401984677584973
Error TKE: 0.8776859145863929 +- 0.5436734039832455
Error S: 1.4090600031453366 +- 0.9504862534761159
Pearson Corr U: 0.6259347162010857, p: 0.001069128341272854
Pearson Corr V: 0.837829658732239, p: 3.2530274235898657e-07
Pearson Corr W: 0.9280016922805754, p: 1.0466919062114552e-08
Pearson Corr TKE: 0.8677332307903638, p: 1.4901266129022048e-06
Pearson Corr S: 0.8629261215869222, p: 5.2495597124294367e-11
---------------------------------------------------
Prediction using mast: ANE20
Error U: 1.3347379738201226 +- 0.8040551549357307
Error V: 3.7107564430682594 +- 1.9199256781609009
Error W: 0.5373214764401795 +- 0.3707957571377029
Error TKE: 1.2357690062158282 +- 0.31221913184966416
Error S: 4.667224800076835 +- 2.1575093799172422
Pearson Corr U: 0.39734797607892325, p: 0.054517952458115644
Pearson Corr V: 0.8017634129729525, p: 2.4767088495644545e-06
Pearson Corr W: 0.9235969588522946, p: 1.707648516532937e-08
Pearson Corr TKE: 0.8505805192062926, p: 3.952039366897551e-06
Pearson Corr S: 0.8001534963643805, p: 1.3551211143191521e-08
---------------------------------------------------
Prediction using mast: ANE40
Error U: 1.8925201452903373 +- 1.5721781239108858
Error V: 3.6185978239761707 +- 2.061535184294467
Error W: 0.6361498957870929 +- 0.4587558878438541
Error TKE: 1.190680083812006 +- 0.345483328104014
Error S: 4.355515469217934 +- 2.3230679924813087
Pearson Corr U: -0.06755469160856152, p: 0.7537943114623812
Pearson Corr V: 0.6895782893235328, p: 0.00019321917922989333
Pearson Corr W: 0.9056068107780239, p: 9.677892578779409e-08
Pearson Corr TKE: 0.8233743484354639, p: 1.485342944106492e-05
Pearson Corr S: 0.6547343234993995, p: 2.6566274531590775e-05
---------------------------------------------------
Prediction using mast: ASW10
Error U: 1.2877759873768317 +- 0.9123399409006484
Error V: 2.143268315346482 +- 1.241165037190501
Error W: 0.44000387526820317 +- 0.37781271049556436
Error TKE: 0.8664272433882199 +- 0.7184998901891889
Error S: 1.6921586962637438 +- 1.2119941715297733
Pearson Corr U: 0.6110091085538975, p: 0.0015155963586587138
Pearson Corr V: 0.8476648991625857, p: 1.7154733783776815e-07
Pearson Corr W: 0.9277015462199621, p: 1.0832412490197582e-08
Pearson Corr TKE: 0.8737402582147021, p: 1.0253892878879054e-06
Pearson Corr S: 0.8682646811782919, p: 2.8939453406480136e-11
---------------------------------------------------
Prediction using mast: ASW20
Error U: 1.2866669503784618 +- 0.8744671241231418
Error V: 1.4364480408025138 +- 0.8208269119044613
Error W: 0.36820619107777913 +- 0.2676262384800116
Error TKE: 0.7359990138346437 +- 0.29447421686527536
Error S: 1.7043884071026743 +- 0.9260217320511479
Pearson Corr U: 0.420987328140753, p: 0.04049761796014362
Pearson Corr V: 0.8404060779169502, p: 2.762404542335786e-07
Pearson Corr W: 0.9227672622047671, p: 1.8664722077701104e-08
Pearson Corr TKE: 0.8946466226465304, p: 2.36940902482773e-07
Pearson Corr S: 0.8207869652190017, p: 2.7784903659850032e-09
---------------------------------------------------
Prediction using mast: ASW35
Error U: 1.8130845065783021 +- 1.5138711725587755
Error V: 2.1928243654248587 +- 1.9096320906087254
Error W: 0.5226774379746576 +- 0.37140358360113096
Error TKE: 1.033144996165299 +- 0.2831042942768584
Error S: 2.978522680656106 +- 2.16463227900995
Pearson Corr U: 0.06457873166843943, p: 0.7643344040716183
Pearson Corr V: 0.7402794198016037, p: 3.538975349341096e-05
Pearson Corr W: 0.9146369608189261, p: 4.248586593507814e-08
Pearson Corr TKE: 0.8596935578380546, p: 2.391333901867124e-06
Pearson Corr S: 0.7057696798100187, p: 3.1257651102531448e-06
---------------------------------------------------
Prediction using mast: ASW50
Error U: 1.8788188164633086 +- 1.5373574388505933
Error V: 2.2370931048783405 +- 1.9301231235718153
Error W: 0.5312115957125064 +- 0.37859893852216636
Error TKE: 1.0345600101033696 +- 0.28615844772260457
Error S: 3.0094197225961357 +- 2.1836209689033157
Pearson Corr U: 0.04503529299357493, p: 0.8344836149703885
Pearson Corr V: 0.730421981063467, p: 5.066915404140115e-05
Pearson Corr W: 0.9127559257277129, p: 5.0800012409388714e-08
Pearson Corr TKE: 0.8569069495360173, p: 2.79850567998622e-06
Pearson Corr S: 0.6947231750990814, p: 5.152767575865801e-06
---------------------------------------------------
Prediction using mast: ASW60
Error U: 1.479636467670461 +- 1.156140445950571
Error V: 1.68002951930787 +- 1.4633597599307682
Error W: 0.43306304935088996 +- 0.2987931920255344
Error TKE: 0.9461072691639728 +- 0.26017676308193294
Error S: 2.436345279418444 +- 1.7745820818689122
Pearson Corr U: 0.2620592105229017, p: 0.21606975543877732
Pearson Corr V: 0.8127670787515476, p: 1.3960912535758132e-06
Pearson Corr W: 0.9221286338880471, p: 1.9973732632120417e-08
Pearson Corr TKE: 0.8836867095678473, p: 5.287403733595944e-07
Pearson Corr S: 0.7754950376636883, p: 7.194649610492517e-08
---------------------------------------------------
Prediction using mast: ASW85
Error U: 1.2994414924037823 +- 0.8556799686311931
Error V: 1.610233241441209 +- 1.3757342954279412
Error W: 0.41231008361577387 +- 0.2595467041387059
Error TKE: 0.9085737155766594 +- 0.2936681804952269
Error S: 2.3469686523151396 +- 1.716431437223309
Pearson Corr U: 0.4207903724710012, p: 0.04060132465608207
Pearson Corr V: 0.8289832803581573, p: 5.585650588161884e-07
Pearson Corr W: 0.923704396839344, p: 1.687972987178176e-08
Pearson Corr TKE: 0.8858010145926265, p: 4.557814904870681e-07
Pearson Corr S: 0.8060914100102357, p: 8.756505897461988e-09
---------------------------------------------------
Prediction using mast: CP
Error U: 2.006988755267333 +- 1.1460904507069392
Error V: 2.438363215168756 +- 1.2324070268234488
Error W: 0.4827218714820809 +- 0.45179055335629725
Error TKE: 0.9489246477371416 +- 1.0967240996646082
Error S: 1.9468935874855446 +- 1.3553038155703734
Pearson Corr U: 0.6471048675265391, p: 0.0006315823854437148
Pearson Corr V: 0.8163904578321173, p: 1.1465332151553683e-06
Pearson Corr W: 0.9288727010193234, p: 9.466642681264764e-09
Pearson Corr TKE: 0.8530607625529927, p: 3.4584354428886276e-06
Pearson Corr S: 0.8463310863094192, p: 2.882925439088524e-10
---------------------------------------------------
Prediction using mast: HT
Error U: 1.3138750531634662 +- 0.8851200387127665
Error V: 5.033586647617832 +- 1.3060054230196108
Error W: 0.6214611936050735 +- 0.5889944730409298
Error TKE: 1.0509879021023023 +- 1.789380012681973
Error S: 4.524343545928342 +- 1.3797174260232945
Pearson Corr U: 0.5889131342800845, p: 0.0024643634660341768
Pearson Corr V: 0.8530553923641606, p: 1.1850448212875632e-07
Pearson Corr W: 0.9297399201450799, p: 8.554850653936428e-09
Pearson Corr TKE: 0.8746031484463629, p: 9.702856832144936e-07
Pearson Corr S: 0.8713606532460678, p: 2.0244671235020883e-11
---------------------------------------------------
Prediction error all masts
Error U: 1.5097464970490049 +- 1.1548663807974042
Error V: 2.4187946144419095 +- 1.8288226653064985
Error W: 0.48247859603764204 +- 0.38662710472092815
Error TKE: 0.9791305348643566 +- 0.691793556034209
Error S: 2.7466914968238765 +- 2.0360666382482906
Pearson Corr U: 0.18496653669143276, p: 0.0006560792790496268
Pearson Corr V: 0.3561354794766879, p: 1.749587499768975e-11
Pearson Corr W: 0.8582498910739521, p: 1.902669881956537e-78
Pearson Corr TKE: 0.6500068390464904, p: 2.5094871382412618e-33
Pearson Corr S: 0.33227319864354105, p: 9.858008511196747e-14
---------------------------------------------------
Pearson corr per case, then averaged over all cases
U:   0.36990836887025885
V:   0.80311685557477
W:   0.9222867256635439
TKE: 0.8671808309741726
S:   0.7945963986315105
---------------------------------------------------
