# Supplementary material for: WindSeer: real-time volumetric wind prediction over complex terrain aboard a small uncrewed aerial vehicle
Source: Nat Commun. 2024 Apr 25;15:3507. doi: 10.1038/s41467-024-47778-4 (PMC11045725; doi:10.1038/s41467-024-47778-4)
Supplement: Supplementary file 5 — Source Data [file 41467_2024_47778_MOESM5_ESM.zip › data_Table1_SupplementaryTable2/Askervein_TU01B_AD6.txt]

Sender: LSF System <lsfadmin@eu-c7-114-07>
Subject: Job 207795234: <python3 predict_measurement_campaigns.py -model_dir ../wind_prediction/trained_models/final02 -model_version e1000 -d /cluster/work/riner/users/intel/askervein.hdf5 -m HT -i 7 --no_gpu --benchmark -e TU01B> in cluster <euler> Done

Job <python3 predict_measurement_campaigns.py -model_dir ../wind_prediction/trained_models/final02 -model_version e1000 -d /cluster/work/riner/users/intel/askervein.hdf5 -m HT -i 7 --no_gpu --benchmark -e TU01B> was submitted from host <eu-login-08> by user <acfloria> in cluster <euler> at Thu Mar 10 08:57:13 2022
Job was executed on host(s) <4*eu-c7-114-07>, in queue <normal.4h>, as user <acfloria> in cluster <euler> at Thu Mar 10 08:57:30 2022
</cluster/home/acfloria> was used as the home directory.
</cluster/home/acfloria/intel_wind/wind_analysis> was used as the working directory.
Started at Thu Mar 10 08:57:30 2022
Terminated at Thu Mar 10 10:25:29 2022
Results reported at Thu Mar 10 10:25:29 2022

Your job looked like:

------------------------------------------------------------
# LSBATCH: User input
python3 predict_measurement_campaigns.py -model_dir ../wind_prediction/trained_models/final02 -model_version e1000 -d /cluster/work/riner/users/intel/askervein.hdf5 -m HT -i 7 --no_gpu --benchmark -e TU01B
------------------------------------------------------------

Successfully completed.

Resource usage summary:

    CPU time :                                   2004.21 sec.
    Max Memory :                                 17101 MB
    Average Memory :                             5991.62 MB
    Total Requested Memory :                     40000.00 MB
    Delta Memory :                               22899.00 MB
    Max Swap :                                   -
    Max Processes :                              3
    Max Threads :                                4
    Run time :                                   5287 sec.
    Turnaround time :                            5296 sec.

The output (if any) follows:

/cluster/home/acfloria/.local/lib/python3.7/site-packages/pyproj/crs/crs.py:131: FutureWarning: '+init=<authority>:<code>' syntax is deprecated. '<authority>:<code>' is the preferred initialization method. When making the change, be mindful of axis order changes: https://pyproj4.github.io/pyproj/stable/gotchas.html#axis-order-changes-in-proj-6
  in_crs_string = _prepare_from_proj_string(in_crs_string)
/cluster/home/acfloria/.local/lib/python3.7/site-packages/pyproj/crs/crs.py:131: FutureWarning: '+init=<authority>:<code>' syntax is deprecated. '<authority>:<code>' is the preferred initialization method. When making the change, be mindful of axis order changes: https://pyproj4.github.io/pyproj/stable/gotchas.html#axis-order-changes-in-proj-6
  in_crs_string = _prepare_from_proj_string(in_crs_string)
mayavi could not get imported, disabling plotting with mayavi. Refer to the README for install instructions
'pygdal' is not installed. Use the command below to install it:
     pip3 install pygdal==2.3.2.4
GPy could not get imported, GPR baseline not available
Using YAML config: ../wind_prediction/trained_models/final02/params.yaml
Input data: TU01B | scale: scale_4.0_n_384 | mast: AASW10 
Measurement indices:
[250 108  42]
Input data: TU01B | scale: scale_4.0_n_384 | mast: AASW20 
Measurement indices:
All measurements lie inside the terrain or outside of the prediction domain
Input mast outside the prediction region
Input data: TU01B | scale: scale_4.0_n_384 | mast: AASW30 
Measurement indices:
[218  73  24]
Input data: TU01B | scale: scale_4.0_n_384 | mast: AASW40 
Measurement indices:
All measurements lie inside the terrain or outside of the prediction domain
Input mast outside the prediction region
Input data: TU01B | scale: scale_4.0_n_384 | mast: AASW50 
Measurement indices:
[185  39  10]
Input data: TU01B | scale: scale_4.0_n_384 | mast: ANE10 
Measurement indices:
[209 210  43]
Input data: TU01B | scale: scale_4.0_n_384 | mast: ANE20 
Measurement indices:
[226 227  35]
Input data: TU01B | scale: scale_4.0_n_384 | mast: ANE40 
Measurement indices:
[259 259  20]
Input data: TU01B | scale: scale_4.0_n_384 | mast: ASW10 
Measurement indices:
[177 175  43]
Input data: TU01B | scale: scale_4.0_n_384 | mast: ASW20 
Measurement indices:
[162 160  32]
Input data: TU01B | scale: scale_4.0_n_384 | mast: ASW35 
Measurement indices:
[139 135  18]
Input data: TU01B | scale: scale_4.0_n_384 | mast: ASW50 
Measurement indices:
[112 106  10]
Input data: TU01B | scale: scale_4.0_n_384 | mast: ASW60 
Measurement indices:
[93 86  8]
[93 86  9]
[93 86 13]
[93 86 17]
Input data: TU01B | scale: scale_4.0_n_384 | mast: ASW85 
Measurement indices:
[55 44  9]
Input data: TU01B | scale: scale_4.0_n_384 | mast: CP 
Measurement indices:
[265 133  45]
[265 133  47]
[265 133  49]
Input data: TU01B | scale: scale_4.0_n_384 | mast: HT 
Measurement indices:
[192 194  49]
Input data: TU01B | scale: scale_4.0_n_384 | mast: RS 
Measurement indices:
[ -68 -471    6]
[ -68 -471    6]
[ -68 -471    6]
[ -68 -471    9]
[ -68 -471   13]
[ -68 -471   16]
[ -68 -471   19]
All measurements lie inside the terrain or outside of the prediction domain
Input mast outside the prediction region
---------------------------------------------------
Prediction using mast: AASW10
Error U: 1.3580180076116706 +- 1.007393989356884
Error V: 1.8331537265969466 +- 1.2409367366353605
Error W: 0.3461713919548154 +- 0.24689516982466225
Error TKE: 0.7198817626262953 +- 1.1952491538569394
Error S: 1.8247867671041231 +- 1.0283477276331408
Pearson Corr U: 0.5823593440273417, p: 0.0028280794311840735
Pearson Corr V: 0.8007519751076062, p: 2.606084106813586e-06
Pearson Corr W: 0.9479682556290634, p: 7.09122161872834e-10
Pearson Corr TKE: 0.5534453012955864, p: 0.013964188952843428
Pearson Corr S: 0.7122602008679658, p: 2.3055930132043136e-06
---------------------------------------------------
Prediction using mast: AASW30
Error U: 1.3967280326831377 +- 0.8034594340268275
Error V: 1.9076161206138627 +- 1.5693072375113553
Error W: 0.32151991953306086 +- 0.33450338663720924
Error TKE: 0.7089147880090813 +- 0.4375832614047263
Error S: 2.8010980477525176 +- 2.002012736201992
Pearson Corr U: 0.4231459829051421, p: 0.039374606644311964
Pearson Corr V: 0.8576028921311815, p: 8.574405416560398e-08
Pearson Corr W: 0.9301935110780789, p: 8.109310166066963e-09
Pearson Corr TKE: 0.5595863695165272, p: 0.012728712305067856
Pearson Corr S: 0.5354908090212903, p: 0.0011002983599235725
---------------------------------------------------
Prediction using mast: AASW50
Error U: 1.6447329667949067 +- 1.1771849705983657
Error V: 3.228549529746202 +- 2.159414048379612
Error W: 0.4841247336407928 +- 0.4057189713161836
Error TKE: 0.9789730231141789 +- 0.47358190078466356
Error S: 4.260924536260854 +- 2.498537853280127
Pearson Corr U: 0.26637188958347885, p: 0.20833075371898876
Pearson Corr V: 0.8422016091592264, p: 2.4607570917171935e-07
Pearson Corr W: 0.9216645039768319, p: 2.0974769971865414e-08
Pearson Corr TKE: 0.5242342010926713, p: 0.021218157739551827
Pearson Corr S: 0.37023745739713293, p: 0.03113535618666214
---------------------------------------------------
Prediction using mast: ANE10
Error U: 1.3554883845868393 +- 0.9977644273076435
Error V: 1.7754953689528818 +- 1.0539890021846077
Error W: 0.3298993048277752 +- 0.23426754993652255
Error TKE: 0.6795010063680157 +- 1.115391583248885
Error S: 1.8967366040139044 +- 0.9152043995326127
Pearson Corr U: 0.5785993574826764, p: 0.00305658078291826
Pearson Corr V: 0.7992670921080072, p: 2.806910075693578e-06
Pearson Corr W: 0.9482143138847277, p: 6.816931640032487e-10
Pearson Corr TKE: 0.5531474781231677, p: 0.014026461068560614
Pearson Corr S: 0.7041844744309345, p: 3.362845216536431e-06
---------------------------------------------------
Prediction using mast: ANE20
Error U: 1.3657690494803327 +- 0.831364660424455
Error V: 3.9730008399202337 +- 2.1780792411294607
Error W: 0.5033931077776413 +- 0.42660299701799825
Error TKE: 1.109646921072688 +- 0.4415260342720855
Error S: 5.112785873825754 +- 2.4780087028952273
Pearson Corr U: 0.3263542502100027, p: 0.11960813519919225
Pearson Corr V: 0.8291519206670596, p: 5.529967661751489e-07
Pearson Corr W: 0.9288437451360914, p: 9.498499769028626e-09
Pearson Corr TKE: 0.5983128626182476, p: 0.006807047608254086
Pearson Corr S: 0.4658163144371901, p: 0.0054962589743630524
---------------------------------------------------
Prediction using mast: ANE40
Error U: 1.9829867730988917 +- 1.548875323808481
Error V: 3.914675126634068 +- 2.2583207765877247
Error W: 0.5702330602314877 +- 0.4560211166700259
Error TKE: 1.0749526721110536 +- 0.5010512198225546
Error S: 4.790011419557793 +- 2.6268915099728734
Pearson Corr U: 0.01366170748596606, p: 0.9494812292325427
Pearson Corr V: 0.7531557154464924, p: 2.1610664607046007e-05
Pearson Corr W: 0.9160759059847315, p: 3.6953870055444665e-08
Pearson Corr TKE: 0.4129140957867195, p: 0.07891012119564665
Pearson Corr S: 0.24111853574736905, p: 0.1695257547813482
---------------------------------------------------
Prediction using mast: ASW10
Error U: 1.297365864245988 +- 0.9609306261975611
Error V: 1.9501149307032222 +- 1.4503821821971354
Error W: 0.36478902068702423 +- 0.25911040525864937
Error TKE: 0.7683423807664258 +- 1.2668949931738125
Error S: 1.8077721663129154 +- 1.181362518082362
Pearson Corr U: 0.5771405564052667, p: 0.0031493487370245848
Pearson Corr V: 0.805943838677338, p: 2.0004712030777034e-06
Pearson Corr W: 0.9471969058312657, p: 8.01485267426535e-10
Pearson Corr TKE: 0.5477611628998436, p: 0.015191584266321572
Pearson Corr S: 0.7140674455156152, p: 2.115164105069608e-06
---------------------------------------------------
Prediction using mast: ASW20
Error U: 1.337123409453253 +- 0.7232532814786907
Error V: 1.7037188329600512 +- 1.0160267359736714
Error W: 0.3118925868086994 +- 0.27881273869846335
Error TKE: 0.63246051906795 +- 0.5827732832010665
Error S: 2.30906345139438 +- 1.3654770341811182
Pearson Corr U: 0.46381768124091044, p: 0.02243333237750666
Pearson Corr V: 0.8488747258035806, p: 1.5807633058073193e-07
Pearson Corr W: 0.933432938037806, p: 5.4756002159819314e-09
Pearson Corr TKE: 0.539424048060844, p: 0.01714617899500355
Pearson Corr S: 0.5907045158617138, p: 0.00023511891633984478
---------------------------------------------------
Prediction using mast: ASW35
Error U: 1.9230346559916018 +- 1.475171857226032
Error V: 2.7359064499277217 +- 2.031152339868443
Error W: 0.45851763138063606 +- 0.38793893762618753
Error TKE: 0.8565008007752862 +- 0.5013348384923513
Error S: 3.65592918700453 +- 2.401141083557981
Pearson Corr U: 0.19474791142515835, p: 0.36181677155362363
Pearson Corr V: 0.8207220739073103, p: 9.009004670302074e-07
Pearson Corr W: 0.9218764147117671, p: 2.0512407537922656e-08
Pearson Corr TKE: 0.4747247828239044, p: 0.039994805212266525
Pearson Corr S: 0.33612164550231083, p: 0.051947510464998715
---------------------------------------------------
Prediction using mast: ASW50
Error U: 1.9811758200492304 +- 1.5127529794703347
Error V: 2.7799149310440967 +- 2.0426631462031404
Error W: 0.46569461587805666 +- 0.3915643354338691
Error TKE: 0.8623577059399592 +- 0.5043137116267816
Error S: 3.6879392125253734 +- 2.4098906801485285
Pearson Corr U: 0.1677461039063881, p: 0.43333898531638054
Pearson Corr V: 0.8120768607239245, p: 1.4487698671398636e-06
Pearson Corr W: 0.921453746521096, p: 2.1443628245332823e-08
Pearson Corr TKE: 0.46185460677578666, p: 0.0465136384417149
Pearson Corr S: 0.32257436923513017, p: 0.06279382279164393
---------------------------------------------------
Prediction using mast: ASW60
Error U: 1.5996880717891042 +- 1.069250309743628
Error V: 2.1758631502360655 +- 1.7671674121797487
Error W: 0.3668991606678425 +- 0.366475160370185
Error TKE: 0.7422991433044936 +- 0.4606591309828821
Error S: 3.1261172903148258 +- 2.18468601194727
Pearson Corr U: 0.36285758454893513, p: 0.08138694944123222
Pearson Corr V: 0.8606690925431147, p: 6.85025049621089e-08
Pearson Corr W: 0.9237616001082122, p: 1.677578242960908e-08
Pearson Corr TKE: 0.5355231646766785, p: 0.01812691192721083
Pearson Corr S: 0.4425329775249866, p: 0.00877376464260253
---------------------------------------------------
Prediction using mast: ASW85
Error U: 1.3570931701855287 +- 0.7571406325927758
Error V: 2.07412595175582 +- 1.7014512367702734
Error W: 0.3298907307027881 +- 0.34051450286647095
Error TKE: 0.7645209752799947 +- 0.411735502914763
Error S: 3.024694642008927 +- 2.129265299739043
Pearson Corr U: 0.42669730540664585, p: 0.03758068022972016
Pearson Corr V: 0.8528217737508004, p: 1.2045579312527386e-07
Pearson Corr W: 0.9322526648746098, p: 6.3320131844685815e-09
Pearson Corr TKE: 0.5688645036638458, p: 0.011029979366897605
Pearson Corr S: 0.5493169572070058, p: 0.0007664130129203729
---------------------------------------------------
Prediction using mast: CP
Error U: 1.9092449114670462 +- 1.2333288266513769
Error V: 2.243282464931848 +- 1.5374400933811772
Error W: 0.4367580108516556 +- 0.3118944541494952
Error TKE: 0.8609331744843645 +- 1.5545587280907531
Error S: 1.8572094668585473 +- 1.3706217343977154
Pearson Corr U: 0.6398043371883101, p: 0.0007606102250747118
Pearson Corr V: 0.7838695601136167, p: 5.857010749663623e-06
Pearson Corr W: 0.9484259766430035, p: 6.58847599164115e-10
Pearson Corr TKE: 0.5792704925695231, p: 0.009347180970831261
Pearson Corr S: 0.738678831628263, p: 6.105695799273704e-07
---------------------------------------------------
Prediction using mast: HT
Error U: 1.2966645012905287 +- 0.9877750422908633
Error V: 4.505339595948419 +- 1.696944704125844
Error W: 0.6000589285480978 +- 0.3939434812597293
Error TKE: 1.3508406010390286 +- 2.0771424022252867
Error S: 3.5887004892789225 +- 1.9393518007404988
Pearson Corr U: 0.603714156125183, p: 0.0017863624020172104
Pearson Corr V: 0.8096979242476756, p: 1.6441681503786692e-06
Pearson Corr W: 0.9461421233344248, p: 9.447951344596482e-10
Pearson Corr TKE: 0.5526582348140158, p: 0.014129239793094694
Pearson Corr S: 0.7432775432058352, p: 4.7674194098520225e-07
---------------------------------------------------
Prediction error all masts
Error U: 1.5575081156234327 +- 1.1417773654528771
Error V: 2.6286255014265314 +- 1.9557727419656592
Error W: 0.4207030145350267 +- 0.36376475271282094
Error TKE: 0.8650089624256296 +- 0.9863047154887851
Error S: 3.124554939586669 +- 2.253828758012682
Pearson Corr U: 0.18412530499319513, p: 0.0006950182883059799
Pearson Corr V: 0.2115952976772858, p: 9.287225549049469e-05
Pearson Corr W: 0.8785029689302002, p: 1.1280773287151494e-86
Pearson Corr TKE: 0.393789873118056, p: 2.6747505196955655e-11
Pearson Corr S: 0.19660763886089255, p: 1.5572297415141613e-05
---------------------------------------------------
Pearson corr per case, then averaged over all cases
U:   0.4019298691386718
V:   0.8197719324562096
W:   0.9333930432679792
TKE: 0.5329800931940972
S:   0.5333130055416245
---------------------------------------------------
