# Supplementary material for: WindSeer: real-time volumetric wind prediction over complex terrain aboard a small uncrewed aerial vehicle
Source: Nat Commun. 2024 Apr 25;15:3507. doi: 10.1038/s41467-024-47778-4 (PMC11045725; doi:10.1038/s41467-024-47778-4)
Supplement: Supplementary file 5 — Source Data [file 41467_2024_47778_MOESM5_ESM.zip › data_Table1_SupplementaryTable2/Askervein_TU01B_avg.txt]

Using YAML config: ../wind_prediction/trained_models/noise01//params.yaml
Input data: TU01B | scale: scale_4.0_n_384 | mast: AASW10 
Measurement indices:
[250 108  42]
Input data: TU01B | scale: scale_4.0_n_384 | mast: AASW20 
Measurement indices:
All measurements lie inside the terrain or outside of the prediction domain
Input mast outside the prediction region
Input data: TU01B | scale: scale_4.0_n_384 | mast: AASW30 
Measurement indices:
[218  73  24]
Input data: TU01B | scale: scale_4.0_n_384 | mast: AASW40 
Measurement indices:
All measurements lie inside the terrain or outside of the prediction domain
Input mast outside the prediction region
Input data: TU01B | scale: scale_4.0_n_384 | mast: AASW50 
Measurement indices:
[185  39  10]
Input data: TU01B | scale: scale_4.0_n_384 | mast: ANE10 
Measurement indices:
[209 210  43]
Input data: TU01B | scale: scale_4.0_n_384 | mast: ANE20 
Measurement indices:
[226 227  35]
Input data: TU01B | scale: scale_4.0_n_384 | mast: ANE40 
Measurement indices:
[259 259  20]
Input data: TU01B | scale: scale_4.0_n_384 | mast: ASW10 
Measurement indices:
[177 175  43]
Input data: TU01B | scale: scale_4.0_n_384 | mast: ASW20 
Measurement indices:
[162 160  32]
Input data: TU01B | scale: scale_4.0_n_384 | mast: ASW35 
Measurement indices:
[139 135  18]
Input data: TU01B | scale: scale_4.0_n_384 | mast: ASW50 
Measurement indices:
[112 106  10]
Input data: TU01B | scale: scale_4.0_n_384 | mast: ASW60 
Measurement indices:
[93 86  8]
[93 86  9]
[93 86 13]
[93 86 17]
Input data: TU01B | scale: scale_4.0_n_384 | mast: ASW85 
Measurement indices:
[55 44  9]
Input data: TU01B | scale: scale_4.0_n_384 | mast: CP 
Measurement indices:
[265 133  45]
[265 133  47]
[265 133  49]
Input data: TU01B | scale: scale_4.0_n_384 | mast: HT 
Measurement indices:
[192 194  49]
Input data: TU01B | scale: scale_4.0_n_384 | mast: RS 
Measurement indices:
[ -68 -471    6]
[ -68 -471    6]
[ -68 -471    6]
[ -68 -471    9]
[ -68 -471   13]
[ -68 -471   16]
[ -68 -471   19]
All measurements lie inside the terrain or outside of the prediction domain
Input mast outside the prediction region
---------------------------------------------------
Prediction using mast: AASW10
Error U: 1.7276922265109202 +- 1.128935810018289
Error V: 2.674945611931219 +- 1.8637505880642704
Error W: 1.4531168694943302 +- 0.9110694774233584
Error TKE: 1.6396463684210527 +- 0.547146686326553
Error S: 2.4285849276114444 +- 1.6048042323623022
Pearson Corr U: -0.1391275437199118, p: 0.5167504535438391
Pearson Corr V: -0.08023588306131955, p: 0.7093776854852978
Pearson Corr W: 0.07964243584426915, p: 0.7458618009094917
Pearson Corr TKE: nan, p: nan
Pearson Corr S: -0.0787229578060767, p: 0.6580926832737154
---------------------------------------------------
Prediction using mast: AASW30
Error U: 1.445608952643873 +- 1.2321157671620835
Error V: 2.1539515494256976 +- 1.5362755721587638
Error W: 1.4531168694943302 +- 0.9110694774233584
Error TKE: 1.6396463684210527 +- 0.547146686326553
Error S: 2.706655723417289 +- 1.7566929438000072
Pearson Corr U: 0.31882433391763787, p: 0.1288936001652333
Pearson Corr V: 0.26492790575569347, p: 0.21090084199427103
Pearson Corr W: 0.07964243584426915, p: 0.7458618009094917
Pearson Corr TKE: nan, p: nan
Pearson Corr S: 0.1145428873889189, p: 0.5189010440240923
---------------------------------------------------
Prediction using mast: AASW50
Error U: 1.6529170297746276 +- 1.4610471130122062
Error V: 3.0529487793384393 +- 2.339996246953053
Error W: 0.8857860685268896 +- 0.7663869162511469
Error TKE: 1.6396463684210527 +- 0.547146686326553
Error S: 3.9181394554784164 +- 2.5802454918814632
Pearson Corr U: -0.044175056554564086, p: 0.8376038412088828
Pearson Corr V: -0.17936343241143096, p: 0.4016815009550362
Pearson Corr W: 0.3429036512766109, p: 0.1506567414564512
Pearson Corr TKE: nan, p: nan
Pearson Corr S: -0.12191089767752962, p: 0.49218595628651396
---------------------------------------------------
Prediction using mast: ANE10
Error U: 1.7074677448480895 +- 1.1154980670350407
Error V: 2.529102344370353 +- 1.6895422261956654
Error W: 2.4882007303023563 +- 1.1568070135519855
Error TKE: 1.6396463684210527 +- 0.547146686326553
Error S: 2.367176515667336 +- 1.4840703737843326
Pearson Corr U: -0.2791250650784999, p: 0.18654678933127328
Pearson Corr V: -0.03966907330349295, p: 0.8539856221145156
Pearson Corr W: 0.04770071431337224, p: 0.8462412327560531
Pearson Corr TKE: nan, p: nan
Pearson Corr S: -0.0323643692585021, p: 0.8558152397925827
---------------------------------------------------
Prediction using mast: ANE20
Error U: 1.3949670320018803 +- 1.0196598941022494
Error V: 3.6607858352558256 +- 2.489208923523695
Error W: 1.6258673733707663 +- 1.0092586838105733
Error TKE: 1.6396463684210527 +- 0.547146686326553
Error S: 4.707529585501096 +- 2.706745921661113
Pearson Corr U: 0.015927623637643103, p: 0.9411153956837333
Pearson Corr V: -0.39379279730335903, p: 0.05691715467487797
Pearson Corr W: -0.040467088689016564, p: 0.8693505693336759
Pearson Corr TKE: nan, p: nan
Pearson Corr S: -0.20188785524054656, p: 0.25220737343409133
---------------------------------------------------
Prediction using mast: ANE40
Error U: 2.071088973430759 +- 1.6318788612714432
Error V: 3.712971291213874 +- 2.4961716813100936
Error W: 1.232803768574127 +- 0.8976045895845389
Error TKE: 1.6396463684210527 +- 0.547146686326553
Error S: 4.425176396126684 +- 2.6777979982184204
Pearson Corr U: 0.355148260226649, p: 0.08856554874289241
Pearson Corr V: -0.19827196232626546, p: 0.35302195046478724
Pearson Corr W: -0.06279806035457751, p: 0.7984151607797407
Pearson Corr TKE: nan, p: nan
Pearson Corr S: -0.16078636082069367, p: 0.3636671476934785
---------------------------------------------------
Prediction using mast: ASW10
Error U: 1.64900697166586 +- 1.0302290402976864
Error V: 2.906841193989745 +- 1.993591329945987
Error W: 2.0950664294844086 +- 1.1281637278661691
Error TKE: 1.6396463684210527 +- 0.547146686326553
Error S: 2.5777645741685995 +- 1.793757138076428
Pearson Corr U: -0.28158456214054495, p: 0.18253301319266296
Pearson Corr V: 0.027059898377291492, p: 0.9001185421067912
Pearson Corr W: -0.4329926734315346, p: 0.06405862281827727
Pearson Corr TKE: nan, p: nan
Pearson Corr S: -0.12824448698084312, p: 0.4697966648564491
---------------------------------------------------
Prediction using mast: ASW20
Error U: 1.4244234042499677 +- 1.1932823404563018
Error V: 2.175649321720135 +- 1.2622401027916172
Error W: 2.2283335266327633 +- 1.1568070135519855
Error TKE: 1.6396463684210527 +- 0.547146686326553
Error S: 2.3730588589259227 +- 1.364238103551821
Pearson Corr U: 0.07030731130775084, p: 0.7440830193203722
Pearson Corr V: -0.05309931179608181, p: 0.8053577912800438
Pearson Corr W: 0.12328420610244467, p: 0.6150863682139643
Pearson Corr TKE: nan, p: nan
Pearson Corr S: 0.020822119189922102, p: 0.9069520448047942
---------------------------------------------------
Prediction using mast: ASW35
Error U: 2.0740978238575085 +- 1.6326279499538852
Error V: 2.6270181565615633 +- 2.1512734263554547
Error W: 1.00946480406665 +- 0.7220603651270203
Error TKE: 1.6396463684210527 +- 0.547146686326553
Error S: 3.30994124495406 +- 2.32722931880281
Pearson Corr U: -0.044292990810796906, p: 0.8371759316797677
Pearson Corr V: -0.32669387047714327, p: 0.1192011451881999
Pearson Corr W: -0.06911034915859113, p: 0.7786109063204445
Pearson Corr TKE: nan, p: nan
Pearson Corr S: -0.17212206846979733, p: 0.33036178562782587
---------------------------------------------------
Prediction using mast: ASW50
Error U: 2.1454363780808867 +- 1.6408334320770506
Error V: 2.659522252084226 +- 2.1715818196037673
Error W: 0.9487893668539054 +- 0.8213132281547809
Error TKE: 1.6396463684210527 +- 0.547146686326553
Error S: 3.3693530664717017 +- 2.3729040322044805
Pearson Corr U: 0.14401723692464766, p: 0.5019741670149487
Pearson Corr V: -0.21585067111548842, p: 0.3110584567527428
Pearson Corr W: 0.43146531130069665, p: 0.0651084495323422
Pearson Corr TKE: nan, p: nan
Pearson Corr S: -0.047844877761757165, p: 0.7881606314533545
---------------------------------------------------
Prediction using mast: ASW60
Error U: 1.6339348974987284 +- 1.4498756500609498
Error V: 2.303408259732184 +- 1.7146707887922754
Error W: 1.0406250473816123 +- 0.8325420872790387
Error TKE: 1.6396463684210527 +- 0.547146686326553
Error S: 2.9833746490335646 +- 2.035020233213311
Pearson Corr U: 0.266451861066094, p: 0.20818903547974724
Pearson Corr V: -0.0775979633502516, p: 0.7185471788298576
Pearson Corr W: 0.08757413304015481, p: 0.7214677995967937
Pearson Corr TKE: nan, p: nan
Pearson Corr S: 0.03185512897873502, p: 0.8580608026914743
---------------------------------------------------
Prediction using mast: ASW85
Error U: 1.4096107956900414 +- 1.1483827460052125
Error V: 2.241064670248426 +- 1.651491357593223
Error W: 0.8887318777445382 +- 0.7477498727077084
Error TKE: 1.6396463684210527 +- 0.547146686326553
Error S: 2.9393528950778567 +- 2.002840377238426
Pearson Corr U: 0.1564187950263709, p: 0.4654535795079134
Pearson Corr V: -0.037269401247688, p: 0.862734170299653
Pearson Corr W: -0.053650164002169744, p: 0.8273232980405311
Pearson Corr TKE: nan, p: nan
Pearson Corr S: -0.027328874035471004, p: 0.8780660416714829
---------------------------------------------------
Prediction using mast: CP
Error U: 2.548158727546237 +- 1.3873821236007735
Error V: 3.2971118710369187 +- 2.100935132399423
Error W: 1.0045274914884335 +- 0.720723684746579
Error TKE: 1.6396463684210527 +- 0.547146686326553
Error S: 2.7380614340232112 +- 1.9382662970620574
Pearson Corr U: -0.4469182341463551, p: 0.028561543243876858
Pearson Corr V: -0.1807395602299, p: 0.39801921879467894
Pearson Corr W: -0.10446531960983109, p: 0.670393444381145
Pearson Corr TKE: nan, p: nan
Pearson Corr S: -0.1808644779592706, p: 0.3060062021334706
---------------------------------------------------
Prediction using mast: HT
Error U: 1.6954719127227438 +- 1.1028302202194245
Error V: 5.665608808058931 +- 2.496171690069805
Error W: 0.8851547332221222 +- 0.7643314692505403
Error TKE: 1.6396463684210527 +- 0.547146686326553
Error S: 4.492470830316811 +- 2.7067459216611125
Pearson Corr U: 0.07525093305017008, p: 0.7267373814732452
Pearson Corr V: -0.15948814191822855, p: 0.4566322506472715
Pearson Corr W: 0.2998009887671121, p: 0.21239251965909706
Pearson Corr TKE: nan, p: nan
Pearson Corr S: -0.2325912682962067, p: 0.18558956018596534
---------------------------------------------------
Prediction error all masts
Error U: 1.7557059193230087 +- 1.3564521956070403
Error V: 2.975780710354824 +- 2.2199678769439193
Error W: 1.374256068331231 +- 1.0499670547669353
Error TKE: 1.6396463684210527 +- 0.547146686326553
Error S: 3.238331439769571 +- 2.28803424537948
Pearson Corr U: 5.204170427930421e-18, p: 1.0000000000000475
Pearson Corr V: -3.469446951953614e-17, p: 1.0000000000000475
Pearson Corr W: -1.1577648338454984e-18, p: 1.0000000000000175
Pearson Corr TKE: nan, p: nan
Pearson Corr S: -3.352392165283037e-17, p: 0.9999999999998804
---------------------------------------------------
Pearson corr per case, then averaged over all cases
U:   0.011937350193306481
V:   -0.11786316174340461
W:   0.05203787294594352
TKE: nan
S:   -0.08696059705350846
---------------------------------------------------
