# Supplementary material for: WindSeer: real-time volumetric wind prediction over complex terrain aboard a small uncrewed aerial vehicle
Source: Nat Commun. 2024 Apr 25;15:3507. doi: 10.1038/s41467-024-47778-4 (PMC11045725; doi:10.1038/s41467-024-47778-4)
Supplement: Supplementary file 5 — Source Data [file 41467_2024_47778_MOESM5_ESM.zip › data_Table1_SupplementaryTable2/Askervein_TU01C_AD4.txt]

Sender: LSF System <lsfadmin@eu-g1-030-4>
Subject: Job 207795291: <python3 predict_measurement_campaigns.py -model_dir ../wind_prediction/trained_models/final01 -model_version e3000 -d /cluster/work/riner/users/intel/askervein.hdf5 -m HT -i 7 --no_gpu --benchmark -e TU01C> in cluster <euler> Done

Job <python3 predict_measurement_campaigns.py -model_dir ../wind_prediction/trained_models/final01 -model_version e3000 -d /cluster/work/riner/users/intel/askervein.hdf5 -m HT -i 7 --no_gpu --benchmark -e TU01C> was submitted from host <eu-login-08> by user <acfloria> in cluster <euler> at Thu Mar 10 09:04:14 2022
Job was executed on host(s) <4*eu-g1-030-4>, in queue <normal.4h>, as user <acfloria> in cluster <euler> at Thu Mar 10 09:04:42 2022
</cluster/home/acfloria> was used as the home directory.
</cluster/home/acfloria/intel_wind/wind_analysis> was used as the working directory.
Started at Thu Mar 10 09:04:42 2022
Terminated at Thu Mar 10 09:29:06 2022
Results reported at Thu Mar 10 09:29:06 2022

Your job looked like:

------------------------------------------------------------
# LSBATCH: User input
python3 predict_measurement_campaigns.py -model_dir ../wind_prediction/trained_models/final01 -model_version e3000 -d /cluster/work/riner/users/intel/askervein.hdf5 -m HT -i 7 --no_gpu --benchmark -e TU01C
------------------------------------------------------------

Successfully completed.

Resource usage summary:

    CPU time :                                   1439.29 sec.
    Max Memory :                                 15060 MB
    Average Memory :                             9453.51 MB
    Total Requested Memory :                     40000.00 MB
    Delta Memory :                               24940.00 MB
    Max Swap :                                   -
    Max Processes :                              3
    Max Threads :                                4
    Run time :                                   1466 sec.
    Turnaround time :                            1492 sec.

The output (if any) follows:

/cluster/home/acfloria/.local/lib/python3.7/site-packages/pyproj/crs/crs.py:131: FutureWarning: '+init=<authority>:<code>' syntax is deprecated. '<authority>:<code>' is the preferred initialization method. When making the change, be mindful of axis order changes: https://pyproj4.github.io/pyproj/stable/gotchas.html#axis-order-changes-in-proj-6
  in_crs_string = _prepare_from_proj_string(in_crs_string)
/cluster/home/acfloria/.local/lib/python3.7/site-packages/pyproj/crs/crs.py:131: FutureWarning: '+init=<authority>:<code>' syntax is deprecated. '<authority>:<code>' is the preferred initialization method. When making the change, be mindful of axis order changes: https://pyproj4.github.io/pyproj/stable/gotchas.html#axis-order-changes-in-proj-6
  in_crs_string = _prepare_from_proj_string(in_crs_string)
mayavi could not get imported, disabling plotting with mayavi. Refer to the README for install instructions
'pygdal' is not installed. Use the command below to install it:
     pip3 install pygdal==2.3.2.4
GPy could not get imported, GPR baseline not available
Using YAML config: ../wind_prediction/trained_models/final01/params.yaml
Input data: TU01C | scale: scale_4.0_n_384 | mast: AASW10 
Measurement indices:
[250 108  42]
Input data: TU01C | scale: scale_4.0_n_384 | mast: AASW20 
Measurement indices:
All measurements lie inside the terrain or outside of the prediction domain
Input mast outside the prediction region
Input data: TU01C | scale: scale_4.0_n_384 | mast: AASW30 
Measurement indices:
[218  73  24]
Input data: TU01C | scale: scale_4.0_n_384 | mast: AASW40 
Measurement indices:
All measurements lie inside the terrain or outside of the prediction domain
Input mast outside the prediction region
Input data: TU01C | scale: scale_4.0_n_384 | mast: AASW50 
Measurement indices:
[185  39  10]
Input data: TU01C | scale: scale_4.0_n_384 | mast: ANE10 
Measurement indices:
[209 210  43]
Input data: TU01C | scale: scale_4.0_n_384 | mast: ANE20 
Measurement indices:
[226 227  35]
Input data: TU01C | scale: scale_4.0_n_384 | mast: ANE40 
Measurement indices:
[259 259  20]
Input data: TU01C | scale: scale_4.0_n_384 | mast: ASW10 
Measurement indices:
[177 175  43]
Input data: TU01C | scale: scale_4.0_n_384 | mast: ASW20 
Measurement indices:
[162 160  32]
Input data: TU01C | scale: scale_4.0_n_384 | mast: ASW35 
Measurement indices:
[139 135  18]
Input data: TU01C | scale: scale_4.0_n_384 | mast: ASW50 
Measurement indices:
[112 106  10]
Input data: TU01C | scale: scale_4.0_n_384 | mast: ASW60 
Measurement indices:
[93 86  8]
[93 86  9]
[93 86 13]
[93 86 17]
Input data: TU01C | scale: scale_4.0_n_384 | mast: ASW85 
Measurement indices:
[55 44  9]
Input data: TU01C | scale: scale_4.0_n_384 | mast: CP 
Measurement indices:
[265 133  45]
[265 133  47]
[265 133  49]
Input data: TU01C | scale: scale_4.0_n_384 | mast: HT 
Measurement indices:
[192 194  49]
Input data: TU01C | scale: scale_4.0_n_384 | mast: RS 
Measurement indices:
[ -68 -471    6]
[ -68 -471    6]
[ -68 -471    6]
[ -68 -471    9]
[ -68 -471   13]
[ -68 -471   16]
[ -68 -471   19]
All measurements lie inside the terrain or outside of the prediction domain
Input mast outside the prediction region
---------------------------------------------------
Prediction using mast: AASW10
Error U: 1.6401556837276772 +- 1.1549044174406418
Error V: 1.943711487640653 +- 1.4174106879105155
Error W: 0.40267527370418277 +- 0.4000680057443166
Error TKE: 0.6049716655416522 +- 0.7814963492197822
Error S: 1.6849439027804782 +- 1.2936255271701618
Pearson Corr U: 0.6995529794383702, p: 0.0001421713985201926
Pearson Corr V: 0.793027181377125, p: 3.8095459282886357e-06
Pearson Corr W: 0.9237496750867058, p: 1.6797405781509233e-08
Pearson Corr TKE: 0.892472597884191, p: 2.7972261106576794e-07
Pearson Corr S: 0.824167048868407, p: 2.102559166325473e-09
---------------------------------------------------
Prediction using mast: AASW30
Error U: 1.4086741913091896 +- 1.016972697006855
Error V: 1.7057575196423234 +- 1.3743365507607779
Error W: 0.3557247016049319 +- 0.2533173386645179
Error TKE: 0.5991328910187119 +- 0.20768131299153042
Error S: 2.53634998986504 +- 1.8055600045065765
Pearson Corr U: 0.5632730679644795, p: 0.004156674968161152
Pearson Corr V: 0.8089824938898648, p: 1.7073506181196233e-06
Pearson Corr W: 0.917145514425544, p: 3.3260111143039665e-08
Pearson Corr TKE: 0.9231383409901865, p: 1.7939105313203905e-08
Pearson Corr S: 0.7838055346077534, p: 4.19894031594727e-08
---------------------------------------------------
Prediction using mast: AASW50
Error U: 1.667349497605669 +- 1.4215290832685348
Error V: 2.958133650429064 +- 2.216093530969675
Error W: 0.4765637813550825 +- 0.39646802067473164
Error TKE: 0.844005896657455 +- 0.33360753319134956
Error S: 4.058387912733847 +- 2.560824368112951
Pearson Corr U: 0.24371871445212237, p: 0.25111557561372244
Pearson Corr V: 0.7846224995635798, p: 5.657884675880951e-06
Pearson Corr W: 0.9178972614788137, p: 3.0861106500350715e-08
Pearson Corr TKE: 0.9004917151669758, p: 1.4887597731923516e-07
Pearson Corr S: 0.77469780857161, p: 7.56705506833052e-08
---------------------------------------------------
Prediction using mast: ANE10
Error U: 1.466240661208687 +- 0.8898770052470163
Error V: 1.7969604351620194 +- 1.2041076787364717
Error W: 0.3823548933170654 +- 0.3503897275524868
Error TKE: 0.5567725798147678 +- 0.5120705798926225
Error S: 1.6626070963050732 +- 1.1072423446799615
Pearson Corr U: 0.7115381703089928, p: 9.673354446161486e-05
Pearson Corr V: 0.8056617608819421, p: 2.029828924923194e-06
Pearson Corr W: 0.9221901969841655, p: 1.98441434791825e-08
Pearson Corr TKE: 0.9064690095698701, p: 8.97871670487624e-08
Pearson Corr S: 0.8343295541420426, p: 8.765476591874357e-10
---------------------------------------------------
Prediction using mast: ANE20
Error U: 1.5451838788469114 +- 1.2683696098720643
Error V: 3.946030415949219 +- 2.2719990832078234
Error W: 0.5254532414462951 +- 0.4387792171729846
Error TKE: 0.933456548547871 +- 0.3822947161565328
Error S: 5.09767840833774 +- 2.604316335726679
Pearson Corr U: 0.3092807806569428, p: 0.1413961690718993
Pearson Corr V: 0.8000321117083747, p: 2.7017888772187584e-06
Pearson Corr W: 0.9191158933431922, p: 2.7292684812304878e-08
Pearson Corr TKE: 0.8889977481883891, p: 3.6210347688763563e-07
Pearson Corr S: 0.8011517386102183, p: 1.2604887732928783e-08
---------------------------------------------------
Prediction using mast: ANE40
Error U: 2.458496563268431 +- 1.8295304171185502
Error V: 3.611113494456872 +- 2.3457810360799516
Error W: 0.5926201327175903 +- 0.5145338407158212
Error TKE: 0.8689704726168997 +- 0.3873467901430173
Error S: 4.4391057073816045 +- 2.696203832780736
Pearson Corr U: -0.13849397538058433, p: 0.5186802560789513
Pearson Corr V: 0.6700880728250235, p: 0.00034049975396520686
Pearson Corr W: 0.8847961732775943, p: 4.892822053840629e-07
Pearson Corr TKE: 0.8797593584995802, p: 6.915331386889892e-07
Pearson Corr S: 0.6329445749839682, p: 5.89396275334937e-05
---------------------------------------------------
Prediction using mast: ASW10
Error U: 1.4105306642634818 +- 0.8090440016025963
Error V: 2.1771086581998893 +- 1.4302200281131796
Error W: 0.4015721803848047 +- 0.39995869875401957
Error TKE: 0.5591522774564543 +- 0.6776952385600171
Error S: 1.7990458754188832 +- 1.3321002143229965
Pearson Corr U: 0.7105861301040103, p: 9.980671727774774e-05
Pearson Corr V: 0.8129851837673944, p: 1.3798036007897272e-06
Pearson Corr W: 0.9219502743512984, p: 2.0353362879223776e-08
Pearson Corr TKE: 0.9082926527997623, p: 7.643465473404358e-08
Pearson Corr S: 0.8404852668499456, p: 5.011967516812872e-10
---------------------------------------------------
Prediction using mast: ASW20
Error U: 1.389919773632406 +- 0.9762536309462065
Error V: 1.7110403471538673 +- 0.8161823356522824
Error W: 0.3292358491015832 +- 0.25648170124378833
Error TKE: 0.4634436226139375 +- 0.16795068797058813
Error S: 2.1200606534738706 +- 0.9718031773550837
Pearson Corr U: 0.5754410559302101, p: 0.0032604180198058342
Pearson Corr V: 0.8295124715324321, p: 5.412577397245945e-07
Pearson Corr W: 0.917604187200266, p: 3.177775135375009e-08
Pearson Corr TKE: 0.9326363356731292, p: 6.041594535200687e-09
Pearson Corr S: 0.8021817595240087, p: 1.1692670688304796e-08
---------------------------------------------------
Prediction using mast: ASW35
Error U: 2.096653475490968 +- 1.6951039185705554
Error V: 2.313067336014907 +- 2.1560711346636365
Error W: 0.47321802554024006 +- 0.3957482256152339
Error TKE: 0.7542021725042121 +- 0.2990358953609091
Error S: 3.324640928257873 +- 2.500384751574818
Pearson Corr U: 0.07192760890912751, p: 0.7383841219358723
Pearson Corr V: 0.7326381091212295, p: 4.680419051208768e-05
Pearson Corr W: 0.9107598075081265, p: 6.114401339627133e-08
Pearson Corr TKE: 0.9070242838068695, p: 8.552139426290763e-08
Pearson Corr S: 0.6877085750327281, p: 6.998606289135079e-06
---------------------------------------------------
Prediction using mast: ASW50
Error U: 2.1220955542064694 +- 1.710314168046332
Error V: 2.6450091681134853 +- 2.2353439725213153
Error W: 0.5041031853002204 +- 0.4199178731972571
Error TKE: 0.7886529173474004 +- 0.3212652878113823
Error S: 3.6338941507407756 +- 2.584399329886743
Pearson Corr U: 0.03383491664482797, p: 0.87528240306367
Pearson Corr V: 0.7234735664969929, p: 6.466705487357253e-05
Pearson Corr W: 0.9083240012339111, p: 7.622118526599955e-08
Pearson Corr TKE: 0.8994586936790194, p: 1.6194944568834282e-07
Pearson Corr S: 0.6909124437272695, p: 6.091628710997449e-06
---------------------------------------------------
Prediction using mast: ASW60
Error U: 1.6030108912768763 +- 1.3201594053782593
Error V: 2.008023149619017 +- 1.9041780719285792
Error W: 0.40206380866614333 +- 0.31357418071306825
Error TKE: 0.7248887269090963 +- 0.25168182533503686
Error S: 3.024470567951615 +- 2.3355060120146285
Pearson Corr U: 0.36842607245446685, p: 0.07648135396295505
Pearson Corr V: 0.8008436508521779, p: 2.594114959553851e-06
Pearson Corr W: 0.9178298085618856, p: 3.107000513415044e-08
Pearson Corr TKE: 0.9176616583698046, p: 3.15961473478253e-08
Pearson Corr S: 0.7646084170203546, p: 1.4089423293581832e-07
---------------------------------------------------
Prediction using mast: ASW85
Error U: 1.4282142783460963 +- 1.0322398381272673
Error V: 2.0448598833880833 +- 1.8857269420561713
Error W: 0.3860266488077256 +- 0.2903304637091702
Error TKE: 0.719142856184015 +- 0.23656631152686422
Error S: 3.08445037620473 +- 2.3071960240915916
Pearson Corr U: 0.5501203517082521, p: 0.005350457496554744
Pearson Corr V: 0.7957562818221322, p: 3.3374465823190957e-06
Pearson Corr W: 0.9178306288727144, p: 3.106745726503576e-08
Pearson Corr TKE: 0.9079313013935667, p: 7.893323985463216e-08
Pearson Corr S: 0.779135885341097, p: 5.698749604348111e-08
---------------------------------------------------
Prediction using mast: CP
Error U: 2.5132431417755363 +- 1.3639360000245364
Error V: 2.625384908052708 +- 1.5008371101744338
Error W: 0.4566435869073933 +- 0.49087449671252614
Error TKE: 0.7662922628900289 +- 1.479781549170503
Error S: 2.1823318062537593 +- 1.68402362772096
Pearson Corr U: 0.6631296727482994, p: 0.0004127812118236832
Pearson Corr V: 0.7640152822484572, p: 1.3925617927786528e-05
Pearson Corr W: 0.9262637661057936, p: 1.274255291216163e-08
Pearson Corr TKE: 0.8564951731569576, p: 2.8634941276319253e-06
Pearson Corr S: 0.7968535576802208, p: 1.7166113575356817e-08
---------------------------------------------------
Prediction using mast: HT
Error U: 1.4695750744506215 +- 1.0632239864514494
Error V: 5.046394981895136 +- 1.5384442555594657
Error W: 0.6036200576124662 +- 0.6528714164208088
Error TKE: 0.8681989945240481 +- 1.7221038683285739
Error S: 4.420879912165259 +- 1.6907726122407776
Pearson Corr U: 0.7000689353293535, p: 0.00013988691419067868
Pearson Corr V: 0.8209855014921962, p: 8.876048342930034e-07
Pearson Corr W: 0.9238033654902715, p: 1.6700242090258843e-08
Pearson Corr TKE: 0.9015015260779031, p: 1.3699539347078765e-07
Pearson Corr S: 0.8430289436150786, p: 3.9509046393402566e-10
---------------------------------------------------
Prediction error all masts
Error U: 1.729953094957787 +- 1.3465816456038615
Error V: 2.6094711025512316 +- 2.028646649460684
Error W: 0.449419669033266 +- 0.4194247969071584
Error TKE: 0.7179488489018965 +- 0.733759620312509
Error S: 3.0763462348478963 +- 2.3230746354449288
Pearson Corr U: 0.17286903681589688, p: 0.0014681123163525424
Pearson Corr V: 0.31029874834756727, p: 6.220264574188558e-09
Pearson Corr W: 0.8247491401826549, p: 2.6037520683562606e-67
Pearson Corr TKE: 0.6155292604034043, p: 3.966005078148201e-29
Pearson Corr S: 0.28925816335600996, p: 1.25698430042118e-10
---------------------------------------------------
Pearson corr per case, then averaged over all cases
U:   0.43302889151920515
V:   0.7816160119699231
W:   0.9163757538514489
TKE: 0.9015950282325861
S:   0.775429364898193
---------------------------------------------------
