# Supplementary material for: WindSeer: real-time volumetric wind prediction over complex terrain aboard a small uncrewed aerial vehicle
Source: Nat Commun. 2024 Apr 25;15:3507. doi: 10.1038/s41467-024-47778-4 (PMC11045725; doi:10.1038/s41467-024-47778-4)
Supplement: Supplementary file 5 — Source Data [file 41467_2024_47778_MOESM5_ESM.zip › data_Table1_SupplementaryTable2/Askervein_TU01C_AD6.txt]

Sender: LSF System <lsfadmin@eu-c7-114-11>
Subject: Job 207795235: <python3 predict_measurement_campaigns.py -model_dir ../wind_prediction/trained_models/final02 -model_version e1000 -d /cluster/work/riner/users/intel/askervein.hdf5 -m HT -i 7 --no_gpu --benchmark -e TU01C> in cluster <euler> Done

Job <python3 predict_measurement_campaigns.py -model_dir ../wind_prediction/trained_models/final02 -model_version e1000 -d /cluster/work/riner/users/intel/askervein.hdf5 -m HT -i 7 --no_gpu --benchmark -e TU01C> was submitted from host <eu-login-08> by user <acfloria> in cluster <euler> at Thu Mar 10 08:57:17 2022
Job was executed on host(s) <4*eu-c7-114-11>, in queue <normal.4h>, as user <acfloria> in cluster <euler> at Thu Mar 10 08:57:30 2022
</cluster/home/acfloria> was used as the home directory.
</cluster/home/acfloria/intel_wind/wind_analysis> was used as the working directory.
Started at Thu Mar 10 08:57:30 2022
Terminated at Thu Mar 10 10:26:20 2022
Results reported at Thu Mar 10 10:26:20 2022

Your job looked like:

------------------------------------------------------------
# LSBATCH: User input
python3 predict_measurement_campaigns.py -model_dir ../wind_prediction/trained_models/final02 -model_version e1000 -d /cluster/work/riner/users/intel/askervein.hdf5 -m HT -i 7 --no_gpu --benchmark -e TU01C
------------------------------------------------------------

Successfully completed.

Resource usage summary:

    CPU time :                                   2018.87 sec.
    Max Memory :                                 15922 MB
    Average Memory :                             5069.30 MB
    Total Requested Memory :                     40000.00 MB
    Delta Memory :                               24078.00 MB
    Max Swap :                                   -
    Max Processes :                              3
    Max Threads :                                4
    Run time :                                   5357 sec.
    Turnaround time :                            5343 sec.

The output (if any) follows:

/cluster/home/acfloria/.local/lib/python3.7/site-packages/pyproj/crs/crs.py:131: FutureWarning: '+init=<authority>:<code>' syntax is deprecated. '<authority>:<code>' is the preferred initialization method. When making the change, be mindful of axis order changes: https://pyproj4.github.io/pyproj/stable/gotchas.html#axis-order-changes-in-proj-6
  in_crs_string = _prepare_from_proj_string(in_crs_string)
/cluster/home/acfloria/.local/lib/python3.7/site-packages/pyproj/crs/crs.py:131: FutureWarning: '+init=<authority>:<code>' syntax is deprecated. '<authority>:<code>' is the preferred initialization method. When making the change, be mindful of axis order changes: https://pyproj4.github.io/pyproj/stable/gotchas.html#axis-order-changes-in-proj-6
  in_crs_string = _prepare_from_proj_string(in_crs_string)
mayavi could not get imported, disabling plotting with mayavi. Refer to the README for install instructions
'pygdal' is not installed. Use the command below to install it:
     pip3 install pygdal==2.3.2.4
GPy could not get imported, GPR baseline not available
Using YAML config: ../wind_prediction/trained_models/final02/params.yaml
Input data: TU01C | scale: scale_4.0_n_384 | mast: AASW10 
Measurement indices:
[250 108  42]
Input data: TU01C | scale: scale_4.0_n_384 | mast: AASW20 
Measurement indices:
All measurements lie inside the terrain or outside of the prediction domain
Input mast outside the prediction region
Input data: TU01C | scale: scale_4.0_n_384 | mast: AASW30 
Measurement indices:
[218  73  24]
Input data: TU01C | scale: scale_4.0_n_384 | mast: AASW40 
Measurement indices:
All measurements lie inside the terrain or outside of the prediction domain
Input mast outside the prediction region
Input data: TU01C | scale: scale_4.0_n_384 | mast: AASW50 
Measurement indices:
[185  39  10]
Input data: TU01C | scale: scale_4.0_n_384 | mast: ANE10 
Measurement indices:
[209 210  43]
Input data: TU01C | scale: scale_4.0_n_384 | mast: ANE20 
Measurement indices:
[226 227  35]
Input data: TU01C | scale: scale_4.0_n_384 | mast: ANE40 
Measurement indices:
[259 259  20]
Input data: TU01C | scale: scale_4.0_n_384 | mast: ASW10 
Measurement indices:
[177 175  43]
Input data: TU01C | scale: scale_4.0_n_384 | mast: ASW20 
Measurement indices:
[162 160  32]
Input data: TU01C | scale: scale_4.0_n_384 | mast: ASW35 
Measurement indices:
[139 135  18]
Input data: TU01C | scale: scale_4.0_n_384 | mast: ASW50 
Measurement indices:
[112 106  10]
Input data: TU01C | scale: scale_4.0_n_384 | mast: ASW60 
Measurement indices:
[93 86  8]
[93 86  9]
[93 86 13]
[93 86 17]
Input data: TU01C | scale: scale_4.0_n_384 | mast: ASW85 
Measurement indices:
[55 44  9]
Input data: TU01C | scale: scale_4.0_n_384 | mast: CP 
Measurement indices:
[265 133  45]
[265 133  47]
[265 133  49]
Input data: TU01C | scale: scale_4.0_n_384 | mast: HT 
Measurement indices:
[192 194  49]
Input data: TU01C | scale: scale_4.0_n_384 | mast: RS 
Measurement indices:
[ -68 -471    6]
[ -68 -471    6]
[ -68 -471    6]
[ -68 -471    9]
[ -68 -471   13]
[ -68 -471   16]
[ -68 -471   19]
All measurements lie inside the terrain or outside of the prediction domain
Input mast outside the prediction region
---------------------------------------------------
Prediction using mast: AASW10
Error U: 1.6069017641653127 +- 1.1452205858634894
Error V: 2.1681174172992983 +- 1.4965677323092863
Error W: 0.3511697064007262 +- 0.26493333516205614
Error TKE: 0.5401402500078647 +- 1.1302379882668403
Error S: 2.1341412691259496 +- 1.2595988473070956
Pearson Corr U: 0.6568966723845929, p: 0.0004884597004250557
Pearson Corr V: 0.7316227970613641, p: 4.854148241881273e-05
Pearson Corr W: 0.94967625265513, p: 5.370969948338536e-10
Pearson Corr TKE: 0.6354099861983924, p: 0.0034610269680966513
Pearson Corr S: 0.656449174601585, p: 2.4884346569119168e-05
---------------------------------------------------
Prediction using mast: AASW30
Error U: 1.558765181473176 +- 0.8990078345987619
Error V: 2.054033060500928 +- 1.6363410613423934
Error W: 0.28021189940990604 +- 0.30026735915973696
Error TKE: 0.5112724311439242 +- 0.3291285034297365
Error S: 3.0497207127662747 +- 2.18088899318196
Pearson Corr U: 0.43769153532879274, p: 0.032433520395991844
Pearson Corr V: 0.8129728353409326, p: 1.3807212165066168e-06
Pearson Corr W: 0.936657085922011, p: 3.6306802707205466e-09
Pearson Corr TKE: 0.6621657877646234, p: 0.002010475533120524
Pearson Corr S: 0.5149444476091282, p: 0.0018319497328584
---------------------------------------------------
Prediction using mast: AASW50
Error U: 1.8135979514862057 +- 1.4088937101992134
Error V: 3.199997100824447 +- 2.3687426376301715
Error W: 0.4524282723107814 +- 0.41354840432878615
Error TKE: 0.7528809283949202 +- 0.4058912813349056
Error S: 4.453886842761925 +- 2.8170380108645863
Pearson Corr U: 0.21521413702502423, p: 0.3125221668846504
Pearson Corr V: 0.8007952747813566, p: 2.6004248141050055e-06
Pearson Corr W: 0.9152536458506053, p: 4.003230596013273e-08
Pearson Corr TKE: 0.6806067910247251, p: 0.0013399626221003813
Pearson Corr S: 0.292797294635204, p: 0.09286337439876036
---------------------------------------------------
Prediction using mast: ANE10
Error U: 1.4748722349497758 +- 0.946020543915168
Error V: 2.0736658422202896 +- 1.2282570584701873
Error W: 0.3023559785616822 +- 0.23508036438449756
Error TKE: 0.4511378829750326 +- 0.9734895516844815
Error S: 2.2432165274798925 +- 1.0500260565343396
Pearson Corr U: 0.6279574237853152, p: 0.0010183562793629152
Pearson Corr V: 0.7407468853225049, p: 3.4778955276677e-05
Pearson Corr W: 0.950504988151588, p: 4.677218882557397e-10
Pearson Corr TKE: 0.6299166422092978, p: 0.003845999869782469
Pearson Corr S: 0.6399992044561575, p: 4.58443391081319e-05
---------------------------------------------------
Prediction using mast: ANE20
Error U: 1.6931048061791991 +- 1.2619386105006252
Error V: 4.057793446015295 +- 2.4809265747026243
Error W: 0.5123992712582538 +- 0.46359445219582474
Error TKE: 0.8728927985374694 +- 0.4147060222033653
Error S: 5.370259939197098 +- 2.892193562884579
Pearson Corr U: 0.17711026873718907, p: 0.4077182418311571
Pearson Corr V: 0.7547294291115594, p: 2.030536772902318e-05
Pearson Corr W: 0.9148868701751163, p: 4.147618464393312e-08
Pearson Corr TKE: 0.7121623186687446, p: 0.0006245085653430258
Pearson Corr S: 0.27828387780523656, p: 0.1110196820806542
---------------------------------------------------
Prediction using mast: ANE40
Error U: 2.5037703270713716 +- 1.8527175379753622
Error V: 3.7726034999041143 +- 2.525674658292389
Error W: 0.5378622472067646 +- 0.49151324570658317
Error TKE: 0.7922757299199878 +- 0.4770952328195208
Error S: 4.7829929333868 +- 2.9161203813005536
Pearson Corr U: -0.18767065103446923, p: 0.37986021481841764
Pearson Corr V: 0.632950597356549, p: 0.0009018020914233212
Pearson Corr W: 0.8966504358027844, p: 2.0267623219760106e-07
Pearson Corr TKE: 0.46678430126859294, p: 0.04392729645698728
Pearson Corr S: 0.13267617707355486, p: 0.4544555341460641
---------------------------------------------------
Prediction using mast: ASW10
Error U: 1.4282795160219834 +- 0.8952290675676478
Error V: 2.2225293159553594 +- 1.5692592499476103
Error W: 0.3407649330350319 +- 0.2477449051965644
Error TKE: 0.5451281575926843 +- 1.1088019645499678
Error S: 2.1652027642984577 +- 1.2804214315979106
Pearson Corr U: 0.6122277994549459, p: 0.001473973868539341
Pearson Corr V: 0.752524795659004, p: 2.2154415946985166e-05
Pearson Corr W: 0.9506322438489325, p: 4.577977165741334e-10
Pearson Corr TKE: 0.6251812354689981, p: 0.004205532317978171
Pearson Corr S: 0.6499720147916869, p: 3.1790002322790817e-05
---------------------------------------------------
Prediction using mast: ASW20
Error U: 1.5417143549644559 +- 0.842778658779293
Error V: 1.9842074679098456 +- 0.9780798007722852
Error W: 0.26698901031258676 +- 0.24019555307462911
Error TKE: 0.40407188848913683 +- 0.4675369592933798
Error S: 2.6437463601187448 +- 1.3660862943069283
Pearson Corr U: 0.4753204865777176, p: 0.01890587864367142
Pearson Corr V: 0.8175016135695248, p: 1.078416810158122e-06
Pearson Corr W: 0.9390079269018744, p: 2.653960571195615e-09
Pearson Corr TKE: 0.6430699113901351, p: 0.0029777698746314635
Pearson Corr S: 0.552218400938202, p: 0.000708991281722868
---------------------------------------------------
Prediction using mast: ASW35
Error U: 2.189886634037887 +- 1.7172799265536436
Error V: 2.703387741367466 +- 2.221874557603709
Error W: 0.42675094607493663 +- 0.3902676130093621
Error TKE: 0.6432310312106081 +- 0.4274750111241705
Error S: 3.8214008801872943 +- 2.6996247820772385
Pearson Corr U: 0.1322041127060727, p: 0.5380244953831563
Pearson Corr V: 0.7896981064790922, p: 4.465102556396496e-06
Pearson Corr W: 0.9157907767500144, p: 3.799706086869482e-08
Pearson Corr TKE: 0.6069259050004594, p: 0.005859897449651521
Pearson Corr S: 0.23849469125240003, p: 0.1743589475158322
---------------------------------------------------
Prediction using mast: ASW50
Error U: 2.2097372817512206 +- 1.7327930235014062
Error V: 2.9694592601440775 +- 2.317644460046904
Error W: 0.4552294875018794 +- 0.4105463909604262
Error TKE: 0.6939136037366227 +- 0.43407040971937016
Error S: 4.086675245158588 +- 2.7841912023271553
Pearson Corr U: 0.08097104662791538, p: 0.7068291310191391
Pearson Corr V: 0.7699872502117636, p: 1.0828097920947914e-05
Pearson Corr W: 0.9134954762342151, p: 4.737574359804452e-08
Pearson Corr TKE: 0.5993477451694971, p: 0.006687055110912334
Pearson Corr S: 0.21618118800005742, p: 0.21945581157399924
---------------------------------------------------
Prediction using mast: ASW60
Error U: 1.7738779992997225 +- 1.3021159932210633
Error V: 2.42260787495762 +- 2.0478633032215066
Error W: 0.36805276234584855 +- 0.3549315824863291
Error TKE: 0.5900014245724367 +- 0.38757967239914476
Error S: 3.5727149286609774 +- 2.599956737235907
Pearson Corr U: 0.3042530595405287, p: 0.14832040728866003
Pearson Corr V: 0.8269782501601072, p: 6.287109286295266e-07
Pearson Corr W: 0.9228932654973877, p: 1.841550645086099e-08
Pearson Corr TKE: 0.6692969647419078, p: 0.0017241047254734345
Pearson Corr S: 0.3654454929267501, p: 0.0335597966077373
---------------------------------------------------
Prediction using mast: ASW85
Error U: 1.569543737142901 +- 0.9376812167967171
Error V: 2.4247211371943553 +- 2.0491476638415724
Error W: 0.33853162571103995 +- 0.33210233968357356
Error TKE: 0.6166705019412373 +- 0.3234181662445136
Error S: 3.6012357093025376 +- 2.564685483253821
Pearson Corr U: 0.4013819165312828, p: 0.05189143075741868
Pearson Corr V: 0.7968632845101903, p: 3.1612825413030377e-06
Pearson Corr W: 0.9347499692880215, p: 4.641260334302825e-09
Pearson Corr TKE: 0.6738288567125803, p: 0.001560433913135962
Pearson Corr S: 0.4827550679078303, p: 0.0038312906945962505
---------------------------------------------------
Prediction using mast: CP
Error U: 2.3853477240504213 +- 1.3763978227930656
Error V: 2.666128850062065 +- 1.8142177022647008
Error W: 0.44835978459857817 +- 0.3583340251252216
Error TKE: 0.7968146818127385 +- 1.4571583125825782
Error S: 2.2616382992730504 +- 1.7348826693436734
Pearson Corr U: 0.704113203142385, p: 0.00012306352223588135
Pearson Corr V: 0.71436895025241, p: 8.807977295748183e-05
Pearson Corr W: 0.948264331011831, p: 6.762328457807621e-10
Pearson Corr TKE: 0.6618803882674285, p: 0.0020227122726526976
Pearson Corr S: 0.6609955944582785, p: 2.0881026247371175e-05
---------------------------------------------------
Prediction using mast: HT
Error U: 1.5013252231516276 +- 1.1001889299229526
Error V: 4.723092118395649 +- 1.9265290105813966
Error W: 0.6031729902224533 +- 0.4561139152259104
Error TKE: 1.3558308776621786 +- 1.9549803249695379
Error S: 3.687982048337208 +- 2.2671300872102718
Pearson Corr U: 0.6382048606656762, p: 0.0007917296877886018
Pearson Corr V: 0.7677959992241655, p: 1.188536704503406e-05
Pearson Corr W: 0.9498618506938754, p: 5.208218317141889e-10
Pearson Corr TKE: 0.6401393475089201, p: 0.0031555965753965747
Pearson Corr S: 0.7039513394928967, p: 3.3990625138574045e-06
---------------------------------------------------
Prediction error all masts
Error U: 1.8036231954103759 +- 1.3332567309820724
Error V: 2.8173102951964863 +- 2.1195955256354453
Error W: 0.40601992249646207 +- 0.3769532862577665
Error TKE: 0.6833044419997744 +- 0.9122503551565502
Error S: 3.419629604289628 +- 2.4848125199453173
Pearson Corr U: 0.14303884651987941, p: 0.008647372424306448
Pearson Corr V: 0.1707142045019751, p: 0.0016856340850403245
Pearson Corr W: 0.848411458116602, p: 6.712289457619278e-75
Pearson Corr TKE: 0.42588798866140093, p: 3.812232341301665e-13
Pearson Corr S: 0.15011294725934313, p: 0.0010194623828851973
---------------------------------------------------
Pearson corr per case, then averaged over all cases
U:   0.37684827653378355
V:   0.7649668620743232
W:   0.9313089370559562
TKE: 0.6361940129567359
S:   0.45608314042492637
---------------------------------------------------
