# Supplementary material for: WindSeer: real-time volumetric wind prediction over complex terrain aboard a small uncrewed aerial vehicle
Source: Nat Commun. 2024 Apr 25;15:3507. doi: 10.1038/s41467-024-47778-4 (PMC11045725; doi:10.1038/s41467-024-47778-4)
Supplement: Supplementary file 5 — Source Data [file 41467_2024_47778_MOESM5_ESM.zip › data_Table1_SupplementaryTable2/Askervein_TU01C_avg.txt]

Using YAML config: ../wind_prediction/trained_models/noise01//params.yaml
Input data: TU01C | scale: scale_4.0_n_384 | mast: AASW10 
Measurement indices:
[250 108  42]
Input data: TU01C | scale: scale_4.0_n_384 | mast: AASW20 
Measurement indices:
All measurements lie inside the terrain or outside of the prediction domain
Input mast outside the prediction region
Input data: TU01C | scale: scale_4.0_n_384 | mast: AASW30 
Measurement indices:
[218  73  24]
Input data: TU01C | scale: scale_4.0_n_384 | mast: AASW40 
Measurement indices:
All measurements lie inside the terrain or outside of the prediction domain
Input mast outside the prediction region
Input data: TU01C | scale: scale_4.0_n_384 | mast: AASW50 
Measurement indices:
[185  39  10]
Input data: TU01C | scale: scale_4.0_n_384 | mast: ANE10 
Measurement indices:
[209 210  43]
Input data: TU01C | scale: scale_4.0_n_384 | mast: ANE20 
Measurement indices:
[226 227  35]
Input data: TU01C | scale: scale_4.0_n_384 | mast: ANE40 
Measurement indices:
[259 259  20]
Input data: TU01C | scale: scale_4.0_n_384 | mast: ASW10 
Measurement indices:
[177 175  43]
Input data: TU01C | scale: scale_4.0_n_384 | mast: ASW20 
Measurement indices:
[162 160  32]
Input data: TU01C | scale: scale_4.0_n_384 | mast: ASW35 
Measurement indices:
[139 135  18]
Input data: TU01C | scale: scale_4.0_n_384 | mast: ASW50 
Measurement indices:
[112 106  10]
Input data: TU01C | scale: scale_4.0_n_384 | mast: ASW60 
Measurement indices:
[93 86  8]
[93 86  9]
[93 86 13]
[93 86 17]
Input data: TU01C | scale: scale_4.0_n_384 | mast: ASW85 
Measurement indices:
[55 44  9]
Input data: TU01C | scale: scale_4.0_n_384 | mast: CP 
Measurement indices:
[265 133  45]
[265 133  47]
[265 133  49]
Input data: TU01C | scale: scale_4.0_n_384 | mast: HT 
Measurement indices:
[192 194  49]
Input data: TU01C | scale: scale_4.0_n_384 | mast: RS 
Measurement indices:
[ -68 -471    6]
[ -68 -471    6]
[ -68 -471    6]
[ -68 -471    9]
[ -68 -471   13]
[ -68 -471   16]
[ -68 -471   19]
All measurements lie inside the terrain or outside of the prediction domain
Input mast outside the prediction region
---------------------------------------------------
Prediction using mast: AASW10
Error U: 2.115179977610042 +- 1.3870659248633719
Error V: 2.9555683520683353 +- 2.0250880888273315
Error W: 1.381353269853083 +- 0.8253813480544262
Error TKE: 1.1675467105263158 +- 0.5342055386797916
Error S: 2.7015963992490946 +- 1.8242037738790364
Pearson Corr U: -0.19897621953717098, p: 0.3512795738470149
Pearson Corr V: -0.25823322773161267, p: 0.2230945086178703
Pearson Corr W: 0.24412990355932968, p: 0.31381868700246296
Pearson Corr TKE: nan, p: nan
Pearson Corr S: -0.03778132629279703, p: 0.8320005833392123
---------------------------------------------------
Prediction using mast: AASW30
Error U: 1.563705114528534 +- 1.2928321384278603
Error V: 2.314092120280413 +- 1.5971690644211909
Error W: 1.278721624650446 +- 0.7785362742170465
Error TKE: 1.1675467105263158 +- 0.5342055386797916
Error S: 3.0545178380467295 +- 1.9158191973964094
Pearson Corr U: -0.10489232350020578, p: 0.6257038329553846
Pearson Corr V: -0.051378551963395545, p: 0.8115531931476184
Pearson Corr W: -0.1476032287374573, p: 0.5464908954839326
Pearson Corr TKE: nan, p: nan
Pearson Corr S: -0.07239602440577614, p: 0.6840941994069262
---------------------------------------------------
Prediction using mast: AASW50
Error U: 1.7894287739005 +- 1.6070888345713834
Error V: 3.095026425220503 +- 2.5175798220834897
Error W: 0.7890688492524722 +- 0.6915168270831673
Error TKE: 1.1675467105263158 +- 0.5342055386797916
Error S: 4.203513340645205 +- 2.8824507360584186
Pearson Corr U: -0.24378333642792113, p: 0.2509859828740963
Pearson Corr V: -0.27930361754510435, p: 0.18625337700155817
Pearson Corr W: -0.24279376041008346, p: 0.31655779510335924
Pearson Corr TKE: nan, p: nan
Pearson Corr S: -0.009284907658470105, p: 0.9584364062452594
---------------------------------------------------
Prediction using mast: ANE10
Error U: 1.9101264070251027 +- 1.1227015613587652
Error V: 2.760980502488662 +- 1.766907880725715
Error W: 2.239987770502409 +- 1.0310122121833976
Error TKE: 1.1675467105263158 +- 0.5342055386797916
Error S: 2.633088235294118 +- 1.5941491996455028
Pearson Corr U: -0.2983620657198218, p: 0.1567358598333808
Pearson Corr V: -0.1767398012330398, p: 0.4087155972766906
Pearson Corr W: -0.1889291617231326, p: 0.43855793241385277
Pearson Corr TKE: nan, p: nan
Pearson Corr S: -0.10943985154726638, p: 0.5378123324856459
---------------------------------------------------
Prediction using mast: ANE20
Error U: 1.632943793773119 +- 1.4274433116189005
Error V: 3.898895543971561 +- 2.6790994543134774
Error W: 1.5146073874626338 +- 0.9009767751764911
Error TKE: 1.1675467105263158 +- 0.5342055386797916
Error S: 5.078088139353524 +- 2.992208011528671
Pearson Corr U: -0.13837668522852328, p: 0.5190378926691949
Pearson Corr V: 0.11311897711918954, p: 0.5986948139760496
Pearson Corr W: 0.2797860376646809, p: 0.24600069741855288
Pearson Corr TKE: nan, p: nan
Pearson Corr S: -0.03088048578061386, p: 0.8623616585146372
---------------------------------------------------
Prediction using mast: ANE40
Error U: 2.5948314750459804 +- 1.808909904463985
Error V: 3.696618886488609 +- 2.6536690234994107
Error W: 1.023196938268968 +- 0.814302706736946
Error TKE: 1.1675467105263158 +- 0.5342055386797916
Error S: 4.513382297537688 +- 2.9387008629911353
Pearson Corr U: 0.3328802352255175, p: 0.11196310175764801
Pearson Corr V: 0.09602853639993592, p: 0.6553358237027236
Pearson Corr W: -0.08477225028172293, p: 0.7300569821460579
Pearson Corr TKE: nan, p: nan
Pearson Corr S: -0.06957600412837275, p: 0.6958016398756611
---------------------------------------------------
Prediction using mast: ASW10
Error U: 1.8611854726724868 +- 1.044458951471895
Error V: 3.0437853927919156 +- 2.0983619126658715
Error W: 2.0127528668898473 +- 1.0310121987412555
Error TKE: 1.1675467105263158 +- 0.5342055386797916
Error S: 2.744264686390464 +- 1.9335292455983664
Pearson Corr U: -0.2521649324388873, p: 0.2345447970086572
Pearson Corr V: -0.03141014127238284, p: 0.8841593373523989
Pearson Corr W: 0.37860044866931175, p: 0.1099516756318534
Pearson Corr TKE: nan, p: nan
Pearson Corr S: -0.24558098836657397, p: 0.1615268157895289
---------------------------------------------------
Prediction using mast: ASW20
Error U: 1.5640819052904815 +- 1.2939847227931789
Error V: 2.4020693965771094 +- 1.2689169837304466
Error W: 1.8617819843543133 +- 0.9985821672949063
Error TKE: 1.1675467105263158 +- 0.5342055386797916
Error S: 2.723088286869786 +- 1.3683147930065007
Pearson Corr U: 0.22554659469574698, p: 0.2892842032144032
Pearson Corr V: 0.05847953331989866, p: 0.7860616774854333
Pearson Corr W: -0.021276458220701518, p: 0.9311047154804502
Pearson Corr TKE: nan, p: nan
Pearson Corr S: -0.08475862379981572, p: 0.6336494190017821
---------------------------------------------------
Prediction using mast: ASW35
Error U: 2.320874532042222 +- 1.7765161852890166
Error V: 2.7213802061614856 +- 2.2719325133584274
Error W: 0.854240969091582 +- 0.6418083545660167
Error TKE: 1.1675467105263158 +- 0.5342055386797916
Error S: 3.619500014218797 +- 2.5687333705690714
Pearson Corr U: 0.1770220068464008, p: 0.40795573392088896
Pearson Corr V: 0.10468508239902494, p: 0.6263904927183913
Pearson Corr W: 0.1882168603127991, p: 0.440317921949981
Pearson Corr TKE: nan, p: nan
Pearson Corr S: -0.10624136492445434, p: 0.5498310859541462
---------------------------------------------------
Prediction using mast: ASW50
Error U: 2.3231943532096357 +- 1.7770834570774807
Error V: 2.9155559443740926 +- 2.4329528761866164
Error W: 0.8342433990559494 +- 0.7642229271051328
Error TKE: 1.1675467105263158 +- 0.5342055386797916
Error S: 3.867735173748835 +- 2.7426748201494022
Pearson Corr U: -0.18657615085462886, p: 0.3826957725089476
Pearson Corr V: 0.33291241832478086, p: 0.11192631065289248
Pearson Corr W: 0.3862677162082841, p: 0.10235885397745755
Pearson Corr TKE: nan, p: nan
Pearson Corr S: 0.10441720698196365, p: 0.5567415520081166
---------------------------------------------------
Prediction using mast: ASW60
Error U: 1.744814792607935 +- 1.5823386762443257
Error V: 2.530014550095625 +- 2.0034961185348474
Error W: 0.878120664058696 +- 0.7736814113720683
Error TKE: 1.1675467105263158 +- 0.5342055386797916
Error S: 3.488840101366625 +- 2.4360965260081393
Pearson Corr U: -0.47222941532462104, p: 0.019806148271726404
Pearson Corr V: -0.09246102357753119, p: 0.6674093148788219
Pearson Corr W: 0.10577470764176256, p: 0.6664881276057877
Pearson Corr TKE: nan, p: nan
Pearson Corr S: -0.11913422748524087, p: 0.5021704052717867
---------------------------------------------------
Prediction using mast: ASW85
Error U: 1.5621200374465793 +- 1.2813171362060056
Error V: 2.5216083913556573 +- 1.991569066308313
Error W: 0.7950326971406156 +- 0.6614409708189367
Error TKE: 1.1675467105263158 +- 0.5342055386797916
Error S: 3.513617626687327 +- 2.466257678416128
Pearson Corr U: -0.07446497418724016, p: 0.7294866204057551
Pearson Corr V: -0.14609741769194712, p: 0.4957517333480929
Pearson Corr W: -0.060519482637422836, p: 0.8055937175608536
Pearson Corr TKE: nan, p: nan
Pearson Corr S: -0.09800778889851905, p: 0.5813365970624019
---------------------------------------------------
Prediction using mast: CP
Error U: 2.923397424149863 +- 1.7232068839643178
Error V: 3.5930492599016723 +- 2.299825594057399
Error W: 0.9134584961188397 +- 0.6268906338895825
Error TKE: 1.1675467105263158 +- 0.5342055386797916
Error S: 3.0537724534568653 +- 2.2457182059583958
Pearson Corr U: -0.22173242192410525, p: 0.29773285044033476
Pearson Corr V: 0.3389493950421194, p: 0.10518057589240269
Pearson Corr W: -0.3401382007810572, p: 0.15419341358299082
Pearson Corr TKE: nan, p: nan
Pearson Corr S: 0.11455766233232581, p: 0.518846768745152
---------------------------------------------------
Prediction using mast: HT
Error U: 2.1063079446411326 +- 1.3780338567777237
Error V: 5.779533591172758 +- 2.6790994665450163
Error W: 0.7916841112714791 +- 0.7041748094082527
Error TKE: 1.1675467105263158 +- 0.5342055386797916
Error S: 4.5219119999147575 +- 2.9922080217049936
Pearson Corr U: -0.31705807091969673, p: 0.13114500240990032
Pearson Corr V: -0.10518685475328055, p: 0.6247284707788678
Pearson Corr W: 0.2119655015613688, p: 0.383660379426489
Pearson Corr TKE: nan, p: nan
Pearson Corr S: -0.027558189075392866, p: 0.8770506186089541
---------------------------------------------------
Prediction error all masts
Error U: 2.0008708574245437 +- 1.538174646785314
Error V: 3.159155611639171 +- 2.365249710609987
Error W: 1.2263036448550955 +- 0.9472821841707963
Error TKE: 1.1675467105263158 +- 0.5342055386797916
Error S: 3.5512083280557007 +- 2.525769346554385
Pearson Corr U: -8.673617379884035e-18, p: 1.0000000000000475
Pearson Corr V: -5.204170427930421e-18, p: 1.0000000000000475
Pearson Corr W: 3.864673945533427e-18, p: 1.0000000000000175
Pearson Corr TKE: nan, p: nan
Pearson Corr S: -1.5358142750057656e-17, p: 0.9999999999998804
---------------------------------------------------
Pearson corr per case, then averaged over all cases
U:   -0.12665483994965407
V:   -0.0069026209402389006
W:   0.05062204520185422
TKE: nan
S:   -0.05654749378921454
---------------------------------------------------
