# Supplementary material for: WindSeer: real-time volumetric wind prediction over complex terrain aboard a small uncrewed aerial vehicle
Source: Nat Commun. 2024 Apr 25;15:3507. doi: 10.1038/s41467-024-47778-4 (PMC11045725; doi:10.1038/s41467-024-47778-4)
Supplement: Supplementary file 5 — Source Data [file 41467_2024_47778_MOESM5_ESM.zip › data_Table1_SupplementaryTable2/Askervein_TU01D_AD4.txt]

Sender: LSF System <lsfadmin@eu-g1-022-4>
Subject: Job 207795290: <python3 predict_measurement_campaigns.py -model_dir ../wind_prediction/trained_models/final01 -model_version e3000 -d /cluster/work/riner/users/intel/askervein.hdf5 -m HT -i 7 --no_gpu --benchmark -e TU01D> in cluster <euler> Done

Job <python3 predict_measurement_campaigns.py -model_dir ../wind_prediction/trained_models/final01 -model_version e3000 -d /cluster/work/riner/users/intel/askervein.hdf5 -m HT -i 7 --no_gpu --benchmark -e TU01D> was submitted from host <eu-login-08> by user <acfloria> in cluster <euler> at Thu Mar 10 09:04:12 2022
Job was executed on host(s) <4*eu-g1-022-4>, in queue <normal.4h>, as user <acfloria> in cluster <euler> at Thu Mar 10 09:04:42 2022
</cluster/home/acfloria> was used as the home directory.
</cluster/home/acfloria/intel_wind/wind_analysis> was used as the working directory.
Started at Thu Mar 10 09:04:42 2022
Terminated at Thu Mar 10 09:28:15 2022
Results reported at Thu Mar 10 09:28:15 2022

Your job looked like:

------------------------------------------------------------
# LSBATCH: User input
python3 predict_measurement_campaigns.py -model_dir ../wind_prediction/trained_models/final01 -model_version e3000 -d /cluster/work/riner/users/intel/askervein.hdf5 -m HT -i 7 --no_gpu --benchmark -e TU01D
------------------------------------------------------------

Successfully completed.

Resource usage summary:

    CPU time :                                   1395.40 sec.
    Max Memory :                                 15183 MB
    Average Memory :                             10204.69 MB
    Total Requested Memory :                     40000.00 MB
    Delta Memory :                               24817.00 MB
    Max Swap :                                   -
    Max Processes :                              3
    Max Threads :                                4
    Run time :                                   1419 sec.
    Turnaround time :                            1443 sec.

The output (if any) follows:

/cluster/home/acfloria/.local/lib/python3.7/site-packages/pyproj/crs/crs.py:131: FutureWarning: '+init=<authority>:<code>' syntax is deprecated. '<authority>:<code>' is the preferred initialization method. When making the change, be mindful of axis order changes: https://pyproj4.github.io/pyproj/stable/gotchas.html#axis-order-changes-in-proj-6
  in_crs_string = _prepare_from_proj_string(in_crs_string)
/cluster/home/acfloria/.local/lib/python3.7/site-packages/pyproj/crs/crs.py:131: FutureWarning: '+init=<authority>:<code>' syntax is deprecated. '<authority>:<code>' is the preferred initialization method. When making the change, be mindful of axis order changes: https://pyproj4.github.io/pyproj/stable/gotchas.html#axis-order-changes-in-proj-6
  in_crs_string = _prepare_from_proj_string(in_crs_string)
mayavi could not get imported, disabling plotting with mayavi. Refer to the README for install instructions
'pygdal' is not installed. Use the command below to install it:
     pip3 install pygdal==2.3.2.4
GPy could not get imported, GPR baseline not available
Using YAML config: ../wind_prediction/trained_models/final01/params.yaml
Input data: TU01D | scale: scale_4.0_n_384 | mast: AASW10 
Measurement indices:
[250 108  42]
Input data: TU01D | scale: scale_4.0_n_384 | mast: AASW20 
Measurement indices:
All measurements lie inside the terrain or outside of the prediction domain
Input mast outside the prediction region
Input data: TU01D | scale: scale_4.0_n_384 | mast: AASW30 
Measurement indices:
[218  73  24]
Input data: TU01D | scale: scale_4.0_n_384 | mast: AASW40 
Measurement indices:
All measurements lie inside the terrain or outside of the prediction domain
Input mast outside the prediction region
Input data: TU01D | scale: scale_4.0_n_384 | mast: AASW50 
Measurement indices:
[185  39  10]
Input data: TU01D | scale: scale_4.0_n_384 | mast: ANE10 
Measurement indices:
[209 210  43]
Input data: TU01D | scale: scale_4.0_n_384 | mast: ANE20 
Measurement indices:
[226 227  35]
Input data: TU01D | scale: scale_4.0_n_384 | mast: ANE40 
Measurement indices:
[259 259  20]
Input data: TU01D | scale: scale_4.0_n_384 | mast: ASW10 
Measurement indices:
[177 175  43]
Input data: TU01D | scale: scale_4.0_n_384 | mast: ASW20 
Measurement indices:
[162 160  32]
Input data: TU01D | scale: scale_4.0_n_384 | mast: ASW35 
Measurement indices:
[139 135  18]
Input data: TU01D | scale: scale_4.0_n_384 | mast: ASW50 
Measurement indices:
[112 106  10]
Input data: TU01D | scale: scale_4.0_n_384 | mast: ASW60 
Measurement indices:
[93 86  8]
[93 86  9]
[93 86 13]
[93 86 17]
Input data: TU01D | scale: scale_4.0_n_384 | mast: ASW85 
Measurement indices:
[55 44  9]
Input data: TU01D | scale: scale_4.0_n_384 | mast: CP 
Measurement indices:
[265 133  45]
[265 133  47]
[265 133  49]
Input data: TU01D | scale: scale_4.0_n_384 | mast: HT 
Measurement indices:
[192 194  49]
Input data: TU01D | scale: scale_4.0_n_384 | mast: RS 
Measurement indices:
[ -68 -471    6]
[ -68 -471    6]
[ -68 -471    6]
[ -68 -471    9]
[ -68 -471   13]
[ -68 -471   16]
[ -68 -471   19]
All measurements lie inside the terrain or outside of the prediction domain
Input mast outside the prediction region
---------------------------------------------------
Prediction using mast: AASW10
Error U: 1.9358656874934381 +- 1.3122543823089674
Error V: 1.674015931892267 +- 1.2696311367861963
Error W: 0.4058096486999676 +- 0.4038632826095355
Error TKE: 0.9465270775651105 +- 0.7700243364633097
Error S: 1.8478068159320276 +- 1.4883960439978567
Pearson Corr U: 0.7415085981161973, p: 3.380356053157352e-05
Pearson Corr V: 0.7773132806499983, p: 7.871344121018518e-06
Pearson Corr W: 0.9170699476138997, p: 3.351004055229464e-08
Pearson Corr TKE: 0.9126359553039034, p: 5.137539934953118e-08
Pearson Corr S: 0.7813029625295925, p: 3.044737622194549e-08
---------------------------------------------------
Prediction using mast: AASW30
Error U: 1.6160849737454217 +- 1.3579896162266176
Error V: 2.001373700448617 +- 1.576509921067996
Error W: 0.41245772981826173 +- 0.27582973752946405
Error TKE: 1.164457537358486 +- 0.27565049981483497
Error S: 3.526652997897147 +- 2.3791590239285467
Pearson Corr U: 0.779103825193364, p: 7.2680121699841465e-06
Pearson Corr V: 0.7776342757463999, p: 7.760026786556363e-06
Pearson Corr W: 0.9202800720103637, p: 2.4226034984914485e-08
Pearson Corr TKE: 0.9216442443657049, p: 2.101944737397196e-08
Pearson Corr S: 0.7853634234373579, p: 2.3094691027464914e-08
---------------------------------------------------
Prediction using mast: AASW50
Error U: 2.269429036028901 +- 1.8127231748198043
Error V: 3.5966396199725903 +- 2.0120671870706337
Error W: 0.5333595216885358 +- 0.45017163261350396
Error TKE: 1.42280435176471 +- 0.49971119868983493
Error S: 5.475078447180215 +- 2.8982746471593925
Pearson Corr U: 0.7880400264540965, p: 4.8275150292185406e-06
Pearson Corr V: 0.77367629624406, p: 9.235084578307673e-06
Pearson Corr W: 0.9197143185463353, p: 2.567644980741053e-08
Pearson Corr TKE: 0.9499400607656131, p: 5.140942162014182e-10
Pearson Corr S: 0.7637347801110577, p: 9.445419027135145e-08
---------------------------------------------------
Prediction using mast: ANE10
Error U: 1.5057411525424105 +- 0.69432447132949
Error V: 1.3401368837763432 +- 1.0600570481457237
Error W: 0.35287255297608616 +- 0.2613622684887412
Error TKE: 0.9323561660682343 +- 0.35661805093160687
Error S: 2.0263940348839093 +- 1.0482428286291936
Pearson Corr U: 0.7493711118410122, p: 2.505745880658462e-05
Pearson Corr V: 0.7921025615391851, p: 3.982438952561471e-06
Pearson Corr W: 0.9226614278674952, p: 1.8876320313133157e-08
Pearson Corr TKE: 0.91360416171078, p: 4.688989956145595e-08
Pearson Corr S: 0.8032649192346503, p: 6.338393332892244e-09
---------------------------------------------------
Prediction using mast: ANE20
Error U: 2.725376772188227 +- 1.9491526852918268
Error V: 4.727121585600982 +- 2.2022313848722184
Error W: 0.6464757007054738 +- 0.5674439438158583
Error TKE: 1.5141617985307363 +- 0.5995513886002125
Error S: 6.7289178700168035 +- 3.1019290330578966
Pearson Corr U: 0.7167309176486333, p: 8.138617143607757e-05
Pearson Corr V: 0.7903961266771379, p: 4.319903920038481e-06
Pearson Corr W: 0.9179102870212004, p: 3.0820908691255494e-08
Pearson Corr TKE: 0.9405715769682287, p: 2.13972535546375e-09
Pearson Corr S: 0.7664102550641934, p: 8.000016561466757e-08
---------------------------------------------------
Prediction using mast: ANE40
Error U: 3.973317864316743 +- 2.1694752849502903
Error V: 4.591138548006317 +- 2.3503894446482168
Error W: 0.7282644636393341 +- 0.648064726809958
Error TKE: 1.497255979392105 +- 0.6214839649500112
Error S: 6.389537613355089 +- 3.2462580207179172
Pearson Corr U: 0.07274568366678341, p: 0.735511845799355
Pearson Corr V: 0.7961434221268294, p: 3.2748714210827976e-06
Pearson Corr W: 0.8929558710077915, p: 2.696719781354657e-07
Pearson Corr TKE: 0.961609038101496, p: 5.605859051582256e-11
Pearson Corr S: 0.7670124522603498, p: 7.704158284391288e-08
---------------------------------------------------
Prediction using mast: ASW10
Error U: 1.6388768718154065 +- 0.9216917653954927
Error V: 1.9522402928634353 +- 1.2844890466172532
Error W: 0.39248552044001006 +- 0.3767702181179831
Error TKE: 0.9444524312493258 +- 0.7952641286660026
Error S: 1.8321026237896483 +- 1.4970378233526636
Pearson Corr U: 0.7484377284626293, p: 2.5978640319835e-05
Pearson Corr V: 0.7886343042545917, p: 4.6947275326603355e-06
Pearson Corr W: 0.9203213336373918, p: 2.412311349523339e-08
Pearson Corr TKE: 0.9130817103000083, p: 4.926582114073561e-08
Pearson Corr S: 0.7980642355773547, p: 9.350567019011356e-09
---------------------------------------------------
Prediction using mast: ASW20
Error U: 1.5110442427595352 +- 1.1456796976453851
Error V: 1.3827960245150053 +- 0.8926473585837174
Error W: 0.35538312940506395 +- 0.22517760567367748
Error TKE: 0.9181827988739522 +- 0.253306851669333
Error S: 2.407350466864903 +- 1.4073537917209262
Pearson Corr U: 0.7841280943854335, p: 5.787947894170924e-06
Pearson Corr V: 0.8044506014280082, p: 2.1602866177799402e-06
Pearson Corr W: 0.9220000556499712, p: 2.0246776236319804e-08
Pearson Corr TKE: 0.9276284819084024, p: 1.0923056138331051e-08
Pearson Corr S: 0.8142294419049846, p: 2.6858418508353694e-09
---------------------------------------------------
Prediction using mast: ASW35
Error U: 2.3153249438910777 +- 1.810187280476076
Error V: 2.361778225913264 +- 1.8488305008082613
Error W: 0.4528150908786169 +- 0.3606902858523067
Error TKE: 1.3067408992313536 +- 0.38971198277276337
Error S: 4.187495059619119 +- 2.7617972681850316
Pearson Corr U: 0.7924436486967722, p: 3.917865234902073e-06
Pearson Corr V: 0.7987947317412023, p: 2.873617955106885e-06
Pearson Corr W: 0.9186375826281546, p: 2.864775869077742e-08
Pearson Corr TKE: 0.9530430969680013, p: 3.016022392317047e-10
Pearson Corr S: 0.7811702190034673, p: 3.072072328318176e-08
---------------------------------------------------
Prediction using mast: ASW50
Error U: 2.5122167193554077 +- 1.8700390061449008
Error V: 2.7616679935237194 +- 1.9718281217365592
Error W: 0.4853125522627679 +- 0.4088232516353441
Error TKE: 1.362241570127175 +- 0.4519645048976833
Error S: 4.654173368773679 +- 2.873709761884657
Pearson Corr U: 0.7811380673418435, p: 6.632597070613875e-06
Pearson Corr V: 0.8061869856056579, p: 1.9754691213807253e-06
Pearson Corr W: 0.918238470792897, p: 2.982309307757419e-08
Pearson Corr TKE: 0.9532966641040085, p: 2.882857865593623e-10
Pearson Corr S: 0.7855040257994877, p: 2.287229250072194e-08
---------------------------------------------------
Prediction using mast: ASW60
Error U: 1.7840984881021207 +- 1.5495603911870959
Error V: 1.717289000016821 +- 1.3556339507722783
Error W: 0.40137841967858384 +- 0.2501872039460194
Error TKE: 1.1289848639321731 +- 0.24943526329540897
Error S: 3.2571610530833404 +- 2.196591301458312
Pearson Corr U: 0.807953770868102, p: 1.8019899967173187e-06
Pearson Corr V: 0.7957183889126989, p: 3.3436280838263852e-06
Pearson Corr W: 0.9194475429897709, p: 2.6386317395299534e-08
Pearson Corr TKE: 0.9385604170691031, p: 2.8197576201013544e-09
Pearson Corr S: 0.7970947499781895, p: 1.0041015551858618e-08
---------------------------------------------------
Prediction using mast: ASW85
Error U: 1.6463614670111528 +- 1.4074589044589971
Error V: 1.731978373477258 +- 1.3308666004243104
Error W: 0.3986770727681085 +- 0.24129828982253895
Error TKE: 1.104946843160119 +- 0.25462174317018
Error S: 3.2178277389866166 +- 2.1254555812242444
Pearson Corr U: 0.7929002050958248, p: 3.832887015016788e-06
Pearson Corr V: 0.7882858589713527, p: 4.772186495554569e-06
Pearson Corr W: 0.9199622509069126, p: 2.503174674454298e-08
Pearson Corr TKE: 0.9304784274482206, p: 7.83995598440761e-09
Pearson Corr S: 0.7940769257449127, p: 1.2503645033128018e-08
---------------------------------------------------
Prediction using mast: CP
Error U: 2.6035841127197727 +- 1.4586708952232104
Error V: 2.4427418943902404 +- 1.3353933045785866
Error W: 0.5082256320034418 +- 0.503605454196972
Error TKE: 1.0021828014622323 +- 1.2432981112734545
Error S: 2.3082207670173376 +- 1.9964722579450922
Pearson Corr U: 0.7459642191290597, p: 2.8565799334485766e-05
Pearson Corr V: 0.7816251564788674, p: 6.487963566823332e-06
Pearson Corr W: 0.9168225161820239, p: 3.433991612317712e-08
Pearson Corr TKE: 0.9131740593914702, p: 4.883835865139211e-08
Pearson Corr S: 0.7809994962376599, p: 3.1075607874620165e-08
---------------------------------------------------
Prediction using mast: HT
Error U: 1.5808405201160323 +- 0.947923849266945
Error V: 4.741776865060979 +- 1.6498574036439189
Error W: 0.5592632606139032 +- 0.5657912338613652
Error TKE: 1.1123196084373086 +- 2.080593683604965
Error S: 4.054773008819246 +- 2.0022917681075336
Pearson Corr U: 0.7704551637914999, p: 1.0613431887484062e-05
Pearson Corr V: 0.8052413869485845, p: 2.0742915644478404e-06
Pearson Corr W: 0.9289936589813489, p: 9.334574314851226e-09
Pearson Corr TKE: 0.9144132010356846, p: 4.340804904155389e-08
Pearson Corr S: 0.8165101493989673, p: 2.2307273368127874e-09
---------------------------------------------------
Prediction error all masts
Error U: 2.1155830608632606 +- 1.6546206783272601
Error V: 2.644478209961274 +- 2.0336011771336535
Error W: 0.47377002111272537 +- 0.43080444196853834
Error TKE: 1.1684010519395016 +- 0.8215484331818906
Error S: 3.7081065618727913 +- 2.7979455262107735
Pearson Corr U: 0.24337962046431905, p: 6.402827120834857e-06
Pearson Corr V: 0.36553139500567655, p: 4.6417208172763475e-12
Pearson Corr W: 0.8184818727255256, p: 1.7216390821259953e-65
Pearson Corr TKE: 0.6299631066798241, p: 8.031084622379077e-31
Pearson Corr S: 0.3190181415330647, p: 4.703842581340901e-13
---------------------------------------------------
Pearson corr per case, then averaged over all cases
U:   0.7193515043350895
V:   0.7911573840946123
W:   0.9182153811311112
TKE: 0.9316915068171875
S:   0.788195574020159
---------------------------------------------------
