# Supplementary material for: WindSeer: real-time volumetric wind prediction over complex terrain aboard a small uncrewed aerial vehicle
Source: Nat Commun. 2024 Apr 25;15:3507. doi: 10.1038/s41467-024-47778-4 (PMC11045725; doi:10.1038/s41467-024-47778-4)
Supplement: Supplementary file 5 — Source Data [file 41467_2024_47778_MOESM5_ESM.zip › data_Table1_SupplementaryTable2/Askervein_TU01D_AD6.txt]

Sender: LSF System <lsfadmin@eu-c7-114-11>
Subject: Job 207795236: <python3 predict_measurement_campaigns.py -model_dir ../wind_prediction/trained_models/final02 -model_version e1000 -d /cluster/work/riner/users/intel/askervein.hdf5 -m HT -i 7 --no_gpu --benchmark -e TU01D> in cluster <euler> Done

Job <python3 predict_measurement_campaigns.py -model_dir ../wind_prediction/trained_models/final02 -model_version e1000 -d /cluster/work/riner/users/intel/askervein.hdf5 -m HT -i 7 --no_gpu --benchmark -e TU01D> was submitted from host <eu-login-08> by user <acfloria> in cluster <euler> at Thu Mar 10 08:57:20 2022
Job was executed on host(s) <4*eu-c7-114-11>, in queue <normal.4h>, as user <acfloria> in cluster <euler> at Thu Mar 10 08:57:30 2022
</cluster/home/acfloria> was used as the home directory.
</cluster/home/acfloria/intel_wind/wind_analysis> was used as the working directory.
Started at Thu Mar 10 08:57:30 2022
Terminated at Thu Mar 10 10:16:33 2022
Results reported at Thu Mar 10 10:16:33 2022

Your job looked like:

------------------------------------------------------------
# LSBATCH: User input
python3 predict_measurement_campaigns.py -model_dir ../wind_prediction/trained_models/final02 -model_version e1000 -d /cluster/work/riner/users/intel/askervein.hdf5 -m HT -i 7 --no_gpu --benchmark -e TU01D
------------------------------------------------------------

Successfully completed.

Resource usage summary:

    CPU time :                                   1433.65 sec.
    Max Memory :                                 16336 MB
    Average Memory :                             4741.93 MB
    Total Requested Memory :                     40000.00 MB
    Delta Memory :                               23664.00 MB
    Max Swap :                                   -
    Max Processes :                              3
    Max Threads :                                4
    Run time :                                   4769 sec.
    Turnaround time :                            4753 sec.

The output (if any) follows:

/cluster/home/acfloria/.local/lib/python3.7/site-packages/pyproj/crs/crs.py:131: FutureWarning: '+init=<authority>:<code>' syntax is deprecated. '<authority>:<code>' is the preferred initialization method. When making the change, be mindful of axis order changes: https://pyproj4.github.io/pyproj/stable/gotchas.html#axis-order-changes-in-proj-6
  in_crs_string = _prepare_from_proj_string(in_crs_string)
/cluster/home/acfloria/.local/lib/python3.7/site-packages/pyproj/crs/crs.py:131: FutureWarning: '+init=<authority>:<code>' syntax is deprecated. '<authority>:<code>' is the preferred initialization method. When making the change, be mindful of axis order changes: https://pyproj4.github.io/pyproj/stable/gotchas.html#axis-order-changes-in-proj-6
  in_crs_string = _prepare_from_proj_string(in_crs_string)
mayavi could not get imported, disabling plotting with mayavi. Refer to the README for install instructions
'pygdal' is not installed. Use the command below to install it:
     pip3 install pygdal==2.3.2.4
GPy could not get imported, GPR baseline not available
Using YAML config: ../wind_prediction/trained_models/final02/params.yaml
Input data: TU01D | scale: scale_4.0_n_384 | mast: AASW10 
Measurement indices:
[250 108  42]
Input data: TU01D | scale: scale_4.0_n_384 | mast: AASW20 
Measurement indices:
All measurements lie inside the terrain or outside of the prediction domain
Input mast outside the prediction region
Input data: TU01D | scale: scale_4.0_n_384 | mast: AASW30 
Measurement indices:
[218  73  24]
Input data: TU01D | scale: scale_4.0_n_384 | mast: AASW40 
Measurement indices:
All measurements lie inside the terrain or outside of the prediction domain
Input mast outside the prediction region
Input data: TU01D | scale: scale_4.0_n_384 | mast: AASW50 
Measurement indices:
[185  39  10]
Input data: TU01D | scale: scale_4.0_n_384 | mast: ANE10 
Measurement indices:
[209 210  43]
Input data: TU01D | scale: scale_4.0_n_384 | mast: ANE20 
Measurement indices:
[226 227  35]
Input data: TU01D | scale: scale_4.0_n_384 | mast: ANE40 
Measurement indices:
[259 259  20]
Input data: TU01D | scale: scale_4.0_n_384 | mast: ASW10 
Measurement indices:
[177 175  43]
Input data: TU01D | scale: scale_4.0_n_384 | mast: ASW20 
Measurement indices:
[162 160  32]
Input data: TU01D | scale: scale_4.0_n_384 | mast: ASW35 
Measurement indices:
[139 135  18]
Input data: TU01D | scale: scale_4.0_n_384 | mast: ASW50 
Measurement indices:
[112 106  10]
Input data: TU01D | scale: scale_4.0_n_384 | mast: ASW60 
Measurement indices:
[93 86  8]
[93 86  9]
[93 86 13]
[93 86 17]
Input data: TU01D | scale: scale_4.0_n_384 | mast: ASW85 
Measurement indices:
[55 44  9]
Input data: TU01D | scale: scale_4.0_n_384 | mast: CP 
Measurement indices:
[265 133  45]
[265 133  47]
[265 133  49]
Input data: TU01D | scale: scale_4.0_n_384 | mast: HT 
Measurement indices:
[192 194  49]
Input data: TU01D | scale: scale_4.0_n_384 | mast: RS 
Measurement indices:
[ -68 -471    6]
[ -68 -471    6]
[ -68 -471    6]
[ -68 -471    9]
[ -68 -471   13]
[ -68 -471   16]
[ -68 -471   19]
All measurements lie inside the terrain or outside of the prediction domain
Input mast outside the prediction region
---------------------------------------------------
Prediction using mast: AASW10
Error U: 1.9777236909439573 +- 1.3547636404081234
Error V: 2.023855606027224 +- 1.4779719779492775
Error W: 0.3660048311751865 +- 0.33106867224172953
Error TKE: 0.5585201252630627 +- 0.708601731767662
Error S: 2.3768333488706177 +- 1.4890857357887508
Pearson Corr U: 0.7597333722783431, p: 1.6605063105789607e-05
Pearson Corr V: 0.7527068211477103, p: 2.199631391722164e-05
Pearson Corr W: 0.9460371511074447, p: 9.602164796675138e-10
Pearson Corr TKE: 0.8291871346606393, p: 1.1413405762974851e-05
Pearson Corr S: 0.7178862570040423, p: 1.2070779624198973e-06
---------------------------------------------------
Prediction using mast: AASW30
Error U: 1.7863780170237487 +- 1.4180503514282914
Error V: 2.207173759650787 +- 1.6836415081711036
Error W: 0.30541391204604385 +- 0.32103115288717443
Error TKE: 1.077403951846578 +- 0.39574048658246175
Error S: 3.929816184991697 +- 2.646834910287701
Pearson Corr U: 0.6678545929669958, p: 0.00036239698362667893
Pearson Corr V: 0.748133579189051, p: 2.6285196449558813e-05
Pearson Corr W: 0.9516073266380657, p: 3.8768744231923086e-10
Pearson Corr TKE: 0.8263686125029349, p: 1.298406742803161e-05
Pearson Corr S: 0.557905901852934, p: 0.0004971996912329096
---------------------------------------------------
Prediction using mast: AASW50
Error U: 2.361107244115378 +- 1.8429871660518293
Error V: 3.5560845293699983 +- 2.259782693023499
Error W: 0.5113360569170743 +- 0.48628026888128817
Error TKE: 1.3493441479851962 +- 0.49945040017596826
Error S: 5.614976099904881 +- 3.207450703084364
Pearson Corr U: 0.5657300005511728, p: 0.003960672659386238
Pearson Corr V: 0.7078722408884112, p: 0.00010904122000934223
Pearson Corr W: 0.945639622605802, p: 1.0206366528603687e-09
Pearson Corr TKE: 0.805566862194282, p: 3.1501470228860775e-05
Pearson Corr S: 0.4543423561007067, p: 0.006110482585806624
---------------------------------------------------
Prediction using mast: ANE10
Error U: 1.5700283846169556 +- 0.8341567177714762
Error V: 1.843260147542999 +- 1.0996758796343356
Error W: 0.2572330690971042 +- 0.2539612197474922
Error TKE: 0.6920287010512935 +- 0.3938535205926576
Error S: 2.6828864920109363 +- 1.181912772532961
Pearson Corr U: 0.7253888533368776, p: 6.0505424192937426e-05
Pearson Corr V: 0.7634123598966593, p: 1.4278111602688743e-05
Pearson Corr W: 0.949322128132967, p: 5.693922572935085e-10
Pearson Corr TKE: 0.8172555544836819, p: 1.940525115643511e-05
Pearson Corr S: 0.6598153908428983, p: 1.6194377243242044e-05
---------------------------------------------------
Prediction using mast: ANE20
Error U: 2.8077036042030143 +- 1.9764703191358521
Error V: 4.673137954127305 +- 2.4448909170094115
Error W: 0.6571201587265364 +- 0.5841056349023752
Error TKE: 1.476777071946879 +- 0.5654538845719603
Error S: 6.800086521272398 +- 3.35190274333764
Pearson Corr U: 0.4233592379582609, p: 0.039265010925969124
Pearson Corr V: 0.6617455304005906, p: 0.0004286450772412858
Pearson Corr W: 0.9296436804978722, p: 8.652089884109487e-09
Pearson Corr TKE: 0.82490100565433, p: 1.3873254738045525e-05
Pearson Corr S: 0.38514844064309733, p: 0.022326996004933663
---------------------------------------------------
Prediction using mast: ANE40
Error U: 4.067788369731686 +- 2.1945049018655514
Error V: 4.573396250391988 +- 2.529834378995763
Error W: 0.6975710710534972 +- 0.6286156774104867
Error TKE: 1.4781599155307987 +- 0.6436710072265144
Error S: 6.51609658740765 +- 3.4405488924886933
Pearson Corr U: -0.07946141229979946, p: 0.7120657787988381
Pearson Corr V: 0.43964236665398776, p: 0.031581888225467196
Pearson Corr W: 0.8759124482715053, p: 8.915881363383882e-07
Pearson Corr TKE: 0.6885501279203453, p: 0.0011153205246930624
Pearson Corr S: 0.024660664397393194, p: 0.8881723838772476
---------------------------------------------------
Prediction using mast: ASW10
Error U: 1.7014832373499658 +- 1.003102910610995
Error V: 2.2296288095854995 +- 1.5739227655347685
Error W: 0.3528849519087159 +- 0.32312957355008515
Error TKE: 0.5579855855492711 +- 0.7428445700060287
Error S: 2.4249262024051847 +- 1.4996396763278095
Pearson Corr U: 0.7455959909349099, p: 2.896974979107425e-05
Pearson Corr V: 0.7641582346756782, p: 1.38431789727178e-05
Pearson Corr W: 0.9471959037729769, p: 8.016118062762056e-10
Pearson Corr TKE: 0.8185335424032226, p: 1.8366457350648018e-05
Pearson Corr S: 0.6947549320700769, p: 3.6481589116871235e-06
---------------------------------------------------
Prediction using mast: ASW20
Error U: 1.717755371586405 +- 1.198459093316115
Error V: 1.805854861968914 +- 1.0538416424612125
Error W: 0.2618349022317084 +- 0.21276013966625892
Error TKE: 0.8221765756980993 +- 0.28179147605214183
Error S: 3.0507850239464602 +- 1.652218198624063
Pearson Corr U: 0.6781051692122205, p: 0.0002710732844448709
Pearson Corr V: 0.7672365787618782, p: 1.2169500687980767e-05
Pearson Corr W: 0.9501114463401208, p: 4.996176670578087e-10
Pearson Corr TKE: 0.8065437368931819, p: 3.0288906239451092e-05
Pearson Corr S: 0.6023449824841884, p: 0.00012888673420530998
---------------------------------------------------
Prediction using mast: ASW35
Error U: 2.4195675391564135 +- 1.8268886563807136
Error V: 2.5894124349591565 +- 1.9581478616501014
Error W: 0.3954257307759622 +- 0.4198759238931114
Error TKE: 1.193929666154504 +- 0.43959780989627983
Error S: 4.555403204371079 +- 2.973826042067219
Pearson Corr U: 0.5292713214711037, p: 0.007825142800794492
Pearson Corr V: 0.7402366737546006, p: 3.544607463487935e-05
Pearson Corr W: 0.9491791338252541, p: 5.829081371238116e-10
Pearson Corr TKE: 0.8085890459171624, p: 2.7879385872673148e-05
Pearson Corr S: 0.469715841999739, p: 0.0044145210363299246
---------------------------------------------------
Prediction using mast: ASW50
Error U: 2.587956651762348 +- 1.8936865020042686
Error V: 2.9396258512048257 +- 2.0864237192319446
Error W: 0.4553699184825108 +- 0.4586591993408723
Error TKE: 1.2595982816301206 +- 0.4642887753882991
Error S: 4.9621559769491 +- 3.10226623555296
Pearson Corr U: 0.4812481804892237, p: 0.01727247408135628
Pearson Corr V: 0.728065645163878, p: 5.50836871465896e-05
Pearson Corr W: 0.9468702570771234, p: 8.436742796850986e-10
Pearson Corr TKE: 0.8030047852546475, p: 3.4881697760724e-05
Pearson Corr S: 0.4407941726048287, p: 0.008041642896950764
---------------------------------------------------
Prediction using mast: ASW60
Error U: 1.976678714777395 +- 1.6209935469531163
Error V: 1.9925588414139483 +- 1.5279945128319679
Error W: 0.2876070320779287 +- 0.31256262166182586
Error TKE: 1.0065365581441867 +- 0.40138680611189315
Error S: 3.702992757051488 +- 2.4827527745076354
Pearson Corr U: 0.6198289608068247, p: 0.0012357879186675347
Pearson Corr V: 0.7571370462044188, p: 1.8442918996646903e-05
Pearson Corr W: 0.9510224360721123, p: 4.285102717277967e-10
Pearson Corr TKE: 0.8163266773952388, p: 2.019165176145933e-05
Pearson Corr S: 0.5470870834098903, p: 0.0006715872476202271
---------------------------------------------------
Prediction using mast: ASW85
Error U: 1.841020210784744 +- 1.492471977922072
Error V: 1.9769056733898278 +- 1.5201454603291917
Error W: 0.28654400135999214 +- 0.29600179107118346
Error TKE: 0.9955513715461511 +- 0.39690925258932064
Error S: 3.654547268852793 +- 2.447333072629899
Pearson Corr U: 0.6487395719331273, p: 0.0006054348669528406
Pearson Corr V: 0.7553620619655553, p: 1.9800576665951702e-05
Pearson Corr W: 0.9511535059995897, p: 4.19048237547244e-10
Pearson Corr TKE: 0.8209264295274014, p: 1.654967265616474e-05
Pearson Corr S: 0.5600096112336923, p: 0.00046840499897743323
---------------------------------------------------
Prediction using mast: CP
Error U: 2.572330110981488 +- 1.542550768274282
Error V: 2.7288604363709097 +- 1.6437312616831334
Error W: 0.47232590486308124 +- 0.4312933722683167
Error TKE: 0.5787144395910112 +- 1.0566153480286595
Error S: 2.5900961976630703 +- 2.060305686736645
Pearson Corr U: 0.7678067045157935, p: 1.1879987470565441e-05
Pearson Corr V: 0.7498049475460397, p: 2.463918997919368e-05
Pearson Corr W: 0.9438203583788504, p: 1.3417710926852914e-09
Pearson Corr TKE: 0.8329788038104272, p: 9.560614713324397e-06
Pearson Corr S: 0.736462525541916, p: 4.5781239169265435e-07
---------------------------------------------------
Prediction using mast: HT
Error U: 1.6694396468240733 +- 1.0839319558889344
Error V: 4.974346735613713 +- 1.7335304862419845
Error W: 0.5920191845674406 +- 0.5182414483189328
Error TKE: 0.857787443713691 +- 1.673766396134256
Error S: 3.746342898654264 +- 2.624787749753738
Pearson Corr U: 0.7488729073874341, p: 2.5545500262346373e-05
Pearson Corr V: 0.7873647645365569, p: 4.982434394703983e-06
Pearson Corr W: 0.9465285913783551, p: 8.898749075695328e-10
Pearson Corr TKE: 0.8134916797117441, p: 2.2763781940468747e-05
Pearson Corr S: 0.6946404592829397, p: 3.6672511140878716e-06
---------------------------------------------------
Prediction error all masts
Error U: 2.218354342418398 +- 1.6947756688887203
Error V: 2.8652929922583636 +- 2.1097554751792833
Error W: 0.4213350518059131 +- 0.43991749845855793
Error TKE: 0.9931795596893459 +- 0.7781302517338441
Error S: 4.043424626025116 +- 2.9120178712038167
Pearson Corr U: 0.17431605095869873, p: 0.001336831465163597
Pearson Corr V: 0.1786983393951718, p: 0.0010022032240876355
Pearson Corr W: 0.8320655454718416, p: 1.5722236942507436e-69
Pearson Corr TKE: 0.5497064624603745, p: 2.095387603468224e-22
Pearson Corr S: 0.15416224172485293, p: 0.0006163788375336201
---------------------------------------------------
Pearson corr per case, then averaged over all cases
U:   0.5915766751101776
V:   0.7230627750560725
W:   0.9417174278641457
TKE: 0.80801599988066
S:   0.5389691871048816
---------------------------------------------------
