# Supplementary material for: WindSeer: real-time volumetric wind prediction over complex terrain aboard a small uncrewed aerial vehicle
Source: Nat Commun. 2024 Apr 25;15:3507. doi: 10.1038/s41467-024-47778-4 (PMC11045725; doi:10.1038/s41467-024-47778-4)
Supplement: Supplementary file 5 — Source Data [file 41467_2024_47778_MOESM5_ESM.zip › data_Table1_SupplementaryTable2/Askervein_TU01D_avg.txt]

Using YAML config: ../wind_prediction/trained_models/noise01//params.yaml
Input data: TU01D | scale: scale_4.0_n_384 | mast: AASW10 
Measurement indices:
[250 108  42]
Input data: TU01D | scale: scale_4.0_n_384 | mast: AASW20 
Measurement indices:
All measurements lie inside the terrain or outside of the prediction domain
Input mast outside the prediction region
Input data: TU01D | scale: scale_4.0_n_384 | mast: AASW30 
Measurement indices:
[218  73  24]
Input data: TU01D | scale: scale_4.0_n_384 | mast: AASW40 
Measurement indices:
All measurements lie inside the terrain or outside of the prediction domain
Input mast outside the prediction region
Input data: TU01D | scale: scale_4.0_n_384 | mast: AASW50 
Measurement indices:
[185  39  10]
Input data: TU01D | scale: scale_4.0_n_384 | mast: ANE10 
Measurement indices:
[209 210  43]
Input data: TU01D | scale: scale_4.0_n_384 | mast: ANE20 
Measurement indices:
[226 227  35]
Input data: TU01D | scale: scale_4.0_n_384 | mast: ANE40 
Measurement indices:
[259 259  20]
Input data: TU01D | scale: scale_4.0_n_384 | mast: ASW10 
Measurement indices:
[177 175  43]
Input data: TU01D | scale: scale_4.0_n_384 | mast: ASW20 
Measurement indices:
[162 160  32]
Input data: TU01D | scale: scale_4.0_n_384 | mast: ASW35 
Measurement indices:
[139 135  18]
Input data: TU01D | scale: scale_4.0_n_384 | mast: ASW50 
Measurement indices:
[112 106  10]
Input data: TU01D | scale: scale_4.0_n_384 | mast: ASW60 
Measurement indices:
[93 86  8]
[93 86  9]
[93 86 13]
[93 86 17]
Input data: TU01D | scale: scale_4.0_n_384 | mast: ASW85 
Measurement indices:
[55 44  9]
Input data: TU01D | scale: scale_4.0_n_384 | mast: CP 
Measurement indices:
[265 133  45]
[265 133  47]
[265 133  49]
Input data: TU01D | scale: scale_4.0_n_384 | mast: HT 
Measurement indices:
[192 194  49]
Input data: TU01D | scale: scale_4.0_n_384 | mast: RS 
Measurement indices:
[ -68 -471    6]
[ -68 -471    6]
[ -68 -471    6]
[ -68 -471    9]
[ -68 -471   13]
[ -68 -471   16]
[ -68 -471   19]
All measurements lie inside the terrain or outside of the prediction domain
Input mast outside the prediction region
---------------------------------------------------
Prediction using mast: AASW10
Error U: 2.62368687449189 +- 1.7146317487687206
Error V: 2.677530611120917 +- 1.9735686178807748
Error W: 1.3998031290962942 +- 0.8018453387390078
Error TKE: 1.6174896052631578 +- 0.6948835179606226
Error S: 3.012596762253878 +- 2.0994668801695884
Pearson Corr U: -0.12997686271686673, p: 0.5449540394871903
Pearson Corr V: -0.15342915725715414, p: 0.47412971714669777
Pearson Corr W: 0.16999909725733933, p: 0.4865582260608188
Pearson Corr TKE: nan, p: nan
Pearson Corr S: -0.2335046945353333, p: 0.1770122027169201
---------------------------------------------------
Prediction using mast: AASW30
Error U: 1.8372143392499638 +- 1.50901561161031
Error V: 2.324636056184786 +- 1.6860115601121128
Error W: 1.283487286417622 +- 0.7565045720115458
Error TKE: 1.6174896052631578 +- 0.6948835179606226
Error S: 3.86286181792589 +- 2.4312176077441925
Pearson Corr U: 0.10940702790353245, p: 0.610820803901489
Pearson Corr V: -0.46822947568430406, p: 0.021022421778443098
Pearson Corr W: 0.1759105459099053, p: 0.4712984394000015
Pearson Corr TKE: nan, p: nan
Pearson Corr S: -0.16383175345066775, p: 0.3470038440742858
---------------------------------------------------
Prediction using mast: AASW50
Error U: 2.3098762584713346 +- 1.8979605213471051
Error V: 3.4397080620961584 +- 2.290780606736572
Error W: 0.8011645893136021 +- 0.7530112826930295
Error TKE: 1.6174896052631578 +- 0.6948835179606226
Error S: 5.443187280070589 +- 3.2467881913263437
Pearson Corr U: 0.10464221349356154, p: 0.6265325695068776
Pearson Corr V: -0.03700453863538764, p: 0.8637007659572835
Pearson Corr W: -0.05327013292499281, p: 0.8285291061271439
Pearson Corr TKE: nan, p: nan
Pearson Corr S: 0.01055633497687506, p: 0.9520078075813951
---------------------------------------------------
Prediction using mast: ANE10
Error U: 2.0490081961880153 +- 1.0052170658894168
Error V: 2.389656781658183 +- 1.6782152326750732
Error W: 2.2869056796501384 +- 1.0660263564672112
Error TKE: 1.6174896052631578 +- 0.6948835179606226
Error S: 3.0538571094753952 +- 1.6302731361620302
Pearson Corr U: 0.14122909168936454, p: 0.5103741658552294
Pearson Corr V: 0.08582966693596547, p: 0.6900638840069914
Pearson Corr W: 0.05032610766113866, p: 0.8378825119920912
Pearson Corr TKE: nan, p: nan
Pearson Corr S: -0.03346444475410899, p: 0.8486497318305716
---------------------------------------------------
Prediction using mast: ANE20
Error U: 2.8181865110239137 +- 2.02149374468542
Error V: 4.530720806136759 +- 2.5880014960960556
Error W: 1.5151831995313507 +- 0.9324835357898823
Error TKE: 1.6174896052631578 +- 0.6948835179606226
Error S: 6.572428557258178 +- 3.4610096634872107
Pearson Corr U: 0.058862875334302206, p: 0.7846913361762294
Pearson Corr V: 0.5123543729661069, p: 0.010474610506539991
Pearson Corr W: 0.07720213612252555, p: 0.75341497190703
Pearson Corr TKE: nan, p: nan
Pearson Corr S: 0.29139046094812027, p: 0.08943965206922096
---------------------------------------------------
Prediction using mast: ANE40
Error U: 4.097420744302468 +- 2.174485943145924
Error V: 4.5450793446843445 +- 2.59028534220265
Error W: 1.0549730164491222 +- 0.8525145456952535
Error TKE: 1.6174896052631578 +- 0.6948835179606226
Error S: 6.383857056986241 +- 3.439883957394508
Pearson Corr U: 0.07882807661150329, p: 0.7142664870662796
Pearson Corr V: -0.22078063018007724, p: 0.2998647808154957
Pearson Corr W: 0.428482600366776, p: 0.06719567634094405
Pearson Corr TKE: nan, p: nan
Pearson Corr S: 0.008387537983374422, p: 0.9618597015367388
---------------------------------------------------
Prediction using mast: ASW10
Error U: 2.2704289260465162 +- 1.3746556142956554
Error V: 2.929451650796628 +- 2.092150667691691
Error W: 2.28518972712207 +- 1.0660263524391898
Error TKE: 1.6174896052631578 +- 0.6948835179606226
Error S: 3.055571452187766 +- 2.230593157158012
Pearson Corr U: 0.038277524237937254, p: 0.8590568623197131
Pearson Corr V: -0.33647193866537334, p: 0.10791160768475781
Pearson Corr W: -0.23202830324995763, p: 0.3391438457008541
Pearson Corr TKE: nan, p: nan
Pearson Corr S: -0.06848613123107265, p: 0.6958605876578683
---------------------------------------------------
Prediction using mast: ASW20
Error U: 1.8372143392499642 +- 1.314432826743016
Error V: 2.222139225311355 +- 1.490534480944261
Error W: 1.9692463612310636 +- 0.9956910983986013
Error TKE: 1.6174896052631578 +- 0.6948835179606226
Error S: 3.1681428178269306 +- 1.6439556319842374
Pearson Corr U: -0.08751852689911942, p: 0.684268775486817
Pearson Corr V: -0.1423882054385573, p: 0.5068737608617626
Pearson Corr W: -0.2053611768845611, p: 0.39899258506442514
Pearson Corr TKE: nan, p: nan
Pearson Corr S: -0.11372985948684762, p: 0.5153594764207726
---------------------------------------------------
Prediction using mast: ASW35
Error U: 2.3456299066136967 +- 1.9127844194424881
Error V: 2.571936299735063 +- 1.9555426823370001
Error W: 0.8915715191443256 +- 0.6684478127000589
Error TKE: 1.6174896052631578 +- 0.6948835179606226
Error S: 4.402314162590919 +- 2.8945474673366562
Pearson Corr U: -0.1999680069875592, p: 0.34883443990188184
Pearson Corr V: 0.021358233235737906, p: 0.921091608802368
Pearson Corr W: -0.07563105620506794, p: 0.7582891674940206
Pearson Corr TKE: nan, p: nan
Pearson Corr S: 0.005937978215834648, p: 0.9729935865432972
---------------------------------------------------
Prediction using mast: ASW50
Error U: 2.566981016058792 +- 1.9751298948823406
Error V: 2.8662613422961507 +- 2.1140970551498133
Error W: 0.8215723400456992 +- 0.7827362225237869
Error TKE: 1.6174896052631578 +- 0.6948835179606226
Error S: 4.832428471982646 +- 3.0876082697052794
Pearson Corr U: 0.14674260925093371, p: 0.4938295874657059
Pearson Corr V: -0.021496284145560835, p: 0.9205831417977065
Pearson Corr W: 0.04141878309406342, p: 0.8663039789750412
Pearson Corr TKE: nan, p: nan
Pearson Corr S: -0.0969052337165893, p: 0.5797263270697377
---------------------------------------------------
Prediction using mast: ASW60
Error U: 1.9550706649062324 +- 1.6641699761286453
Error V: 2.2281324280316777 +- 1.5079298969998638
Error W: 0.8977565006649213 +- 0.8074920399940362
Error TKE: 1.6174896052631578 +- 0.6948835179606226
Error S: 3.7656217819794393 +- 2.3206615394961574
Pearson Corr U: -0.2733254946348714, p: 0.1962502736197569
Pearson Corr V: -0.3228921551519503, p: 0.1238148909422283
Pearson Corr W: 0.05358831299554834, p: 0.8275195211897485
Pearson Corr TKE: nan, p: nan
Pearson Corr S: -0.1202520473860398, p: 0.4913978766737603
---------------------------------------------------
Prediction using mast: ASW85
Error U: 1.8489993324443486 +- 1.5748703784095892
Error V: 2.225461901527161 +- 1.5042267263168392
Error W: 0.7971659675200208 +- 0.7336770795417021
Error TKE: 1.6174896052631578 +- 0.6948835179606226
Error S: 3.73048571799446 +- 2.281214309424025
Pearson Corr U: -0.31307049543690424, p: 0.13633182144989378
Pearson Corr V: -0.06398159543509009, p: 0.7664542743030461
Pearson Corr W: -0.0555938248306615, p: 0.8211620543060154
Pearson Corr TKE: nan, p: nan
Pearson Corr S: -0.17631815286509225, p: 0.31096698169580045
---------------------------------------------------
Prediction using mast: CP
Error U: 3.2223112464638004 +- 2.0302323643438203
Error V: 3.3642255727631807 +- 2.207968783638042
Error W: 0.8754592292136809 +- 0.6699415858145988
Error TKE: 1.6174896052631578 +- 0.6948835179606226
Error S: 3.322216467627392 +- 2.5779773603238834
Pearson Corr U: -0.3508672711446418, p: 0.09275124261962035
Pearson Corr V: -0.18238541715154177, p: 0.3936637808638202
Pearson Corr W: -0.5418858090500994, p: 0.016549321244783203
Pearson Corr TKE: nan, p: nan
Pearson Corr S: -0.05608768235813824, p: 0.7489528252445571
---------------------------------------------------
Prediction using mast: HT
Error U: 2.34262068880394 +- 1.453973003546264
Error V: 5.7845915920107345 +- 2.5902853010916456
Error W: 0.8091266639813537 +- 0.6948977302850066
Error TKE: 1.6174896052631578 +- 0.6948835179606226
Error S: 4.346428369430707 +- 3.437298458207365
Pearson Corr U: -0.01897544476179017, p: 0.9298724220716559
Pearson Corr V: -0.18041827536377036, p: 0.398872573829731
Pearson Corr W: 0.050415002936012615, p: 0.8375997731248388
Pearson Corr TKE: nan, p: nan
Pearson Corr S: -0.11775720839112655, p: 0.5004956116747916
---------------------------------------------------
Prediction error all masts
Error U: 2.437474931736777 +- 1.8202713551910383
Error V: 3.1499665481680785 +- 2.3092603345341947
Error W: 1.2634718006700905 +- 0.9926546553915256
Error TKE: 1.617489605263158 +- 0.6948835179606226
Error S: 4.210856987542173 +- 2.9370152214487155
Pearson Corr U: -1.0408340855860843e-17, p: 1.0000000000000475
Pearson Corr V: -2.992397996059992e-17, p: 1.0000000000000475
Pearson Corr W: -1.8989805973796036e-18, p: 1.0000000000000175
Pearson Corr TKE: nan, p: nan
Pearson Corr S: -1.9045789675569585e-17, p: 1.0000000000002873
---------------------------------------------------
Pearson corr per case, then averaged over all cases
U:   -0.049693763147186994
V:   -0.10785252856935405
W:   -0.008316265485859372
TKE: nan
S:   -0.061718921146486576
---------------------------------------------------
