# Supplementary material for: WindSeer: real-time volumetric wind prediction over complex terrain aboard a small uncrewed aerial vehicle
Source: Nat Commun. 2024 Apr 25;15:3507. doi: 10.1038/s41467-024-47778-4 (PMC11045725; doi:10.1038/s41467-024-47778-4)
Supplement: Supplementary file 5 — Source Data [file 41467_2024_47778_MOESM5_ESM.zip › data_Table1_SupplementaryTable2/Askervein_TU03A_AD4.txt]

Sender: LSF System <lsfadmin@eu-g1-022-4>
Subject: Job 207795289: <python3 predict_measurement_campaigns.py -model_dir ../wind_prediction/trained_models/final01 -model_version e3000 -d /cluster/work/riner/users/intel/askervein.hdf5 -m HT -i 7 --no_gpu --benchmark -e TU03A> in cluster <euler> Done

Job <python3 predict_measurement_campaigns.py -model_dir ../wind_prediction/trained_models/final01 -model_version e3000 -d /cluster/work/riner/users/intel/askervein.hdf5 -m HT -i 7 --no_gpu --benchmark -e TU03A> was submitted from host <eu-login-08> by user <acfloria> in cluster <euler> at Thu Mar 10 09:04:09 2022
Job was executed on host(s) <4*eu-g1-022-4>, in queue <normal.4h>, as user <acfloria> in cluster <euler> at Thu Mar 10 09:04:42 2022
</cluster/home/acfloria> was used as the home directory.
</cluster/home/acfloria/intel_wind/wind_analysis> was used as the working directory.
Started at Thu Mar 10 09:04:42 2022
Terminated at Thu Mar 10 09:28:19 2022
Results reported at Thu Mar 10 09:28:19 2022

Your job looked like:

------------------------------------------------------------
# LSBATCH: User input
python3 predict_measurement_campaigns.py -model_dir ../wind_prediction/trained_models/final01 -model_version e3000 -d /cluster/work/riner/users/intel/askervein.hdf5 -m HT -i 7 --no_gpu --benchmark -e TU03A
------------------------------------------------------------

Successfully completed.

Resource usage summary:

    CPU time :                                   1404.19 sec.
    Max Memory :                                 14976 MB
    Average Memory :                             9804.76 MB
    Total Requested Memory :                     40000.00 MB
    Delta Memory :                               25024.00 MB
    Max Swap :                                   -
    Max Processes :                              3
    Max Threads :                                4
    Run time :                                   1422 sec.
    Turnaround time :                            1450 sec.

The output (if any) follows:

/cluster/home/acfloria/.local/lib/python3.7/site-packages/pyproj/crs/crs.py:131: FutureWarning: '+init=<authority>:<code>' syntax is deprecated. '<authority>:<code>' is the preferred initialization method. When making the change, be mindful of axis order changes: https://pyproj4.github.io/pyproj/stable/gotchas.html#axis-order-changes-in-proj-6
  in_crs_string = _prepare_from_proj_string(in_crs_string)
/cluster/home/acfloria/.local/lib/python3.7/site-packages/pyproj/crs/crs.py:131: FutureWarning: '+init=<authority>:<code>' syntax is deprecated. '<authority>:<code>' is the preferred initialization method. When making the change, be mindful of axis order changes: https://pyproj4.github.io/pyproj/stable/gotchas.html#axis-order-changes-in-proj-6
  in_crs_string = _prepare_from_proj_string(in_crs_string)
mayavi could not get imported, disabling plotting with mayavi. Refer to the README for install instructions
'pygdal' is not installed. Use the command below to install it:
     pip3 install pygdal==2.3.2.4
GPy could not get imported, GPR baseline not available
Using YAML config: ../wind_prediction/trained_models/final01/params.yaml
Input data: TU03A | scale: scale_4.0_n_384 | mast: AASW10 
Measurement indices:
[250 108  42]
Input data: TU03A | scale: scale_4.0_n_384 | mast: AASW20 
Measurement indices:
All measurements lie inside the terrain or outside of the prediction domain
Input mast outside the prediction region
Input data: TU03A | scale: scale_4.0_n_384 | mast: AASW30 
Measurement indices:
[218  73  24]
Input data: TU03A | scale: scale_4.0_n_384 | mast: AASW40 
Measurement indices:
All measurements lie inside the terrain or outside of the prediction domain
Input mast outside the prediction region
Input data: TU03A | scale: scale_4.0_n_384 | mast: AASW50 
Measurement indices:
[185  39  10]
Input data: TU03A | scale: scale_4.0_n_384 | mast: ANE10 
Measurement indices:
[209 210  43]
Input data: TU03A | scale: scale_4.0_n_384 | mast: ANE20 
Measurement indices:
[226 227  35]
Input data: TU03A | scale: scale_4.0_n_384 | mast: ANE40 
Measurement indices:
[259 259  20]
Input data: TU03A | scale: scale_4.0_n_384 | mast: ASW10 
Measurement indices:
[177 175  43]
Input data: TU03A | scale: scale_4.0_n_384 | mast: ASW20 
Measurement indices:
[162 160  32]
Input data: TU03A | scale: scale_4.0_n_384 | mast: ASW35 
Measurement indices:
[139 135  18]
Input data: TU03A | scale: scale_4.0_n_384 | mast: ASW50 
Measurement indices:
[112 106  10]
Input data: TU03A | scale: scale_4.0_n_384 | mast: ASW60 
Measurement indices:
[93 86  8]
[93 86  9]
[93 86 13]
[93 86 17]
Input data: TU03A | scale: scale_4.0_n_384 | mast: ASW85 
Measurement indices:
[55 44  9]
Input data: TU03A | scale: scale_4.0_n_384 | mast: CP 
Measurement indices:
[265 133  45]
[265 133  47]
[265 133  49]
Input data: TU03A | scale: scale_4.0_n_384 | mast: HT 
Measurement indices:
[192 194  49]
Input data: TU03A | scale: scale_4.0_n_384 | mast: RS 
Measurement indices:
[ -68 -471    6]
[ -68 -471    6]
[ -68 -471    6]
[ -68 -471    9]
[ -68 -471   13]
[ -68 -471   16]
[ -68 -471   19]
All measurements lie inside the terrain or outside of the prediction domain
Input mast outside the prediction region
---------------------------------------------------
Prediction using mast: AASW10
Error U: 2.5036907405242075 +- 1.693491928950149
Error V: 2.3499148415273603 +- 1.4251437775611173
Error W: 0.5799782077908758 +- 0.5239424285728805
Error TKE: 1.054755509398053 +- 1.563991698884552
Error S: 2.5236342588222005 +- 2.0587723344789457
Pearson Corr U: 0.7198093096699055, p: 7.333397739233811e-05
Pearson Corr V: 0.7772228581934201, p: 7.902955877678424e-06
Pearson Corr W: 0.9214215987641473, p: 2.1515944701008392e-08
Pearson Corr TKE: 0.9832220737432165, p: 5.306756895572935e-14
Pearson Corr S: 0.7745829940905183, p: 7.62212524280887e-08
---------------------------------------------------
Prediction using mast: AASW30
Error U: 1.8978471415457758 +- 1.5171172140773372
Error V: 2.0598190831520324 +- 1.7837410071437472
Error W: 0.5120227673404237 +- 0.3485285708372775
Error TKE: 1.06019306445683 +- 0.27569654277238426
Error S: 3.7780762499728384 +- 2.579125501250453
Pearson Corr U: 0.7103097550867602, p: 0.00010071471099764773
Pearson Corr V: 0.7537332561076875, p: 2.112327728847867e-05
Pearson Corr W: 0.9222489360991256, p: 1.9721184709807966e-08
Pearson Corr TKE: 0.9787621686610161, p: 3.8764999408246977e-13
Pearson Corr S: 0.7685412672057805, p: 1.1098417173031338e-07
---------------------------------------------------
Prediction using mast: AASW50
Error U: 2.835886008630256 +- 2.289602439007057
Error V: 4.0598142659485585 +- 2.29996638595536
Error W: 0.7192907971615696 +- 0.5367694636704827
Error TKE: 1.6007622005860025 +- 0.7654115728218795
Error S: 6.359974373367809 +- 3.4270488539083863
Pearson Corr U: 0.7227093792730107, p: 6.6396363977527e-05
Pearson Corr V: 0.7580844933007024, p: 1.77524393562635e-05
Pearson Corr W: 0.9252358017230197, p: 1.4282996131499336e-08
Pearson Corr TKE: 0.9739583282044377, p: 2.158337828992058e-12
Pearson Corr S: 0.7755269080840542, p: 7.180118871477423e-08
---------------------------------------------------
Prediction using mast: ANE10
Error U: 1.7626174057543438 +- 0.9617447352007986
Error V: 1.9757318880970436 +- 1.2205997791511196
Error W: 0.48346078487397104 +- 0.3525788981246636
Error TKE: 0.9485053496384058 +- 0.7379885733403448
Error S: 2.6097956408657614 +- 1.0919776345444643
Pearson Corr U: 0.7341815709158983, p: 4.426786629405982e-05
Pearson Corr V: 0.7643132859494545, p: 1.3754250811197929e-05
Pearson Corr W: 0.925040455380273, p: 1.4593460370396205e-08
Pearson Corr TKE: 0.9816129231375734, p: 1.1496076910305121e-13
Pearson Corr S: 0.7807736927250758, p: 5.124161223878186e-08
---------------------------------------------------
Prediction using mast: ANE20
Error U: 3.620557145357564 +- 2.4819750877412643
Error V: 4.664093794088402 +- 2.405214818316805
Error W: 0.8005192842633887 +- 0.6084042392436372
Error TKE: 1.730045494091788 +- 0.9562665971207299
Error S: 7.282265279724147 +- 3.594061662072268
Pearson Corr U: 0.7567368335827654, p: 1.874163824588692e-05
Pearson Corr V: 0.7594334740433863, p: 1.6808737467968463e-05
Pearson Corr W: 0.9244863741577113, p: 1.550640990850617e-08
Pearson Corr TKE: 0.9713955231527523, p: 4.7516668910159145e-12
Pearson Corr S: 0.7706953218108614, p: 9.719499523324492e-08
---------------------------------------------------
Prediction using mast: ANE40
Error U: 4.678663870399373 +- 2.698998244363533
Error V: 6.926019215414354 +- 2.7416615081961098
Error W: 1.0264075343144636 +- 0.8306511723538522
Error TKE: 1.957100782862634 +- 1.248959834150694
Error S: 9.870558926885124 +- 3.98934728322965
Pearson Corr U: 0.7428770333585644, p: 3.2111615208696565e-05
Pearson Corr V: 0.7523046146162232, p: 2.2346998136430007e-05
Pearson Corr W: 0.9217928166298668, p: 2.0693732388886455e-08
Pearson Corr TKE: 0.9451558214681695, p: 1.0986478508758663e-09
Pearson Corr S: 0.7396226653719801, p: 5.805810346261773e-07
---------------------------------------------------
Prediction using mast: ASW10
Error U: 1.9142617173682515 +- 1.063544442765878
Error V: 2.401587820292622 +- 1.458340940449454
Error W: 0.5327306700406231 +- 0.4255143360406825
Error TKE: 1.0202065811205956 +- 1.239255713368171
Error S: 2.4326206125973444 +- 1.7296835918750515
Pearson Corr U: 0.7322901475035128, p: 4.7393324219965625e-05
Pearson Corr V: 0.7666100931581163, p: 1.249481453610491e-05
Pearson Corr W: 0.9243140111973145, p: 1.580041187202354e-08
Pearson Corr TKE: 0.9823085725986146, p: 8.302282987734709e-14
Pearson Corr S: 0.7793379678873609, p: 5.624779353259427e-08
---------------------------------------------------
Prediction using mast: ASW20
Error U: 2.0309284278221487 +- 1.7932559631001703
Error V: 1.7878813313781645 +- 0.928822872184659
Error W: 0.4669030352585521 +- 0.3045316484026785
Error TKE: 0.848923140338607 +- 0.3473715548982109
Error S: 3.171385168311118 +- 1.6174434291319373
Pearson Corr U: 0.7339590278685144, p: 4.462593650052667e-05
Pearson Corr V: 0.7767920636306964, p: 8.055111660629551e-06
Pearson Corr W: 0.929102112551535, p: 9.217532817067256e-09
Pearson Corr TKE: 0.9794962101999369, p: 2.881857555277669e-13
Pearson Corr S: 0.8020813475205516, p: 1.1778840390350814e-08
---------------------------------------------------
Prediction using mast: ASW35
Error U: 3.1063150693907566 +- 2.358311799880027
Error V: 2.877581272087165 +- 2.210207384625107
Error W: 0.6345881378369405 +- 0.4718672194714726
Error TKE: 1.4544504827124853 +- 0.6051850154629004
Error S: 5.285889040683544 +- 3.355237663125009
Pearson Corr U: 0.756988744520445, p: 1.855311758613194e-05
Pearson Corr V: 0.7785974168522121, p: 7.434344677307657e-06
Pearson Corr W: 0.9278124367446163, p: 1.0696099050973677e-08
Pearson Corr TKE: 0.9779346901805166, p: 5.349607484897773e-13
Pearson Corr S: 0.7978231071306796, p: 1.6021176990739837e-08
---------------------------------------------------
Prediction using mast: ASW50
Error U: 3.455082618812232 +- 2.4243501601901962
Error V: 3.103063580280162 +- 2.270877666410482
Error W: 0.6673847294812195 +- 0.4901339622415483
Error TKE: 1.5272513544496562 +- 0.7140395011084362
Error S: 5.647659318290875 +- 3.432611961160138
Pearson Corr U: 0.773360517127352, p: 9.362813655964275e-06
Pearson Corr V: 0.7806595807067399, p: 6.7774519278186215e-06
Pearson Corr W: 0.9252518784234508, p: 1.4257704670634663e-08
Pearson Corr TKE: 0.9780482712153155, p: 5.121980086711169e-13
Pearson Corr S: 0.7935869577989898, p: 2.1602531055877623e-08
---------------------------------------------------
Prediction using mast: ASW60
Error U: 2.367219554063399 +- 2.0887197989569835
Error V: 2.2317588618308957 +- 1.9724684388366243
Error W: 0.5598554459105326 +- 0.3982038131643924
Error TKE: 1.2328626519425816 +- 0.3432730488521769
Error S: 4.28360556866646 +- 3.055412970026789
Pearson Corr U: 0.7283969590111025, p: 5.44432564209108e-05
Pearson Corr V: 0.7737228958587132, p: 9.21636680119473e-06
Pearson Corr W: 0.9275726242614383, p: 1.0992800130719189e-08
Pearson Corr TKE: 0.9781852578523631, p: 4.858820419822474e-13
Pearson Corr S: 0.791219104190674, p: 2.5454705170539907e-08
---------------------------------------------------
Prediction using mast: ASW85
Error U: 2.220265389228446 +- 1.9732543930037014
Error V: 2.5409525830455473 +- 2.061513423384216
Error W: 0.5726531725241543 +- 0.41018646300665507
Error TKE: 1.278024688346029 +- 0.37958587488512324
Error S: 4.513105180231543 +- 3.131464374129955
Pearson Corr U: 0.7155361818920949, p: 8.47139951639196e-05
Pearson Corr V: 0.7614997893475746, p: 1.544904871778337e-05
Pearson Corr W: 0.9241644031067207, p: 1.605954115719529e-08
Pearson Corr TKE: 0.9778490132106017, p: 5.527157348404394e-13
Pearson Corr S: 0.7757777815973785, p: 7.066677063737201e-08
---------------------------------------------------
Prediction using mast: CP
Error U: 3.426346923188758 +- 1.9424338824211433
Error V: 3.1730464432724674 +- 1.426233628139939
Error W: 0.6813036521617515 +- 0.6643508660725427
Error TKE: 1.2347193714651958 +- 2.3753253351042996
Error S: 3.3896862778712444 +- 2.475138284681766
Pearson Corr U: 0.7215749026037136, p: 6.903845889076486e-05
Pearson Corr V: 0.7860823642042898, p: 5.288833890345945e-06
Pearson Corr W: 0.9226378755406012, p: 1.892369360953904e-08
Pearson Corr TKE: 0.9838495461811976, p: 3.8463130350455703e-14
Pearson Corr S: 0.7796013062688926, p: 5.529713288816693e-08
---------------------------------------------------
Prediction using mast: HT
Error U: 1.8962856752523685 +- 1.2141921983375243
Error V: 5.676645113502578 +- 1.6016079470607456
Error W: 0.6861866122590567 +- 0.6625817661952484
Error TKE: 1.4896732000759847 +- 2.9860598309462723
Error S: 4.749071079791228 +- 2.3597757442682856
Pearson Corr U: 0.738615838754928, p: 3.764073301509222e-05
Pearson Corr V: 0.7846389572253345, p: 5.653600106993528e-06
Pearson Corr W: 0.9325576276513078, p: 6.100202470928694e-09
Pearson Corr TKE: 0.9807412164286814, p: 1.6992481970558988e-13
Pearson Corr S: 0.8021951949195167, p: 1.1681185184029182e-08
---------------------------------------------------
Prediction error all masts
Error U: 2.6939976919527058 +- 2.1335292406525768
Error V: 3.2734221495655254 +- 2.4131882647796075
Error W: 0.6373774879441088 +- 0.540848921943746
Error TKE: 1.316962419391775 +- 1.3316720802227884
Error S: 4.706951926862946 +- 3.473411681003637
Pearson Corr U: 0.29465941929548745, p: 3.718228604521007e-08
Pearson Corr V: 0.3883798136065626, p: 1.5305094619609566e-13
Pearson Corr W: 0.830855935997584, p: 3.721473676345972e-69
Pearson Corr TKE: 0.7167516461465104, p: 3.1718203910265516e-43
Pearson Corr S: 0.3436841950807697, p: 1.2113920443895079e-14
---------------------------------------------------
Pearson corr per case, then averaged over all cases
U:   0.7348104429406118
V:   0.7695496530853251
W:   0.9252599251593664
TKE: 0.9766085440167424
S:   0.7808118297573081
---------------------------------------------------
