# Supplementary material for: WindSeer: real-time volumetric wind prediction over complex terrain aboard a small uncrewed aerial vehicle
Source: Nat Commun. 2024 Apr 25;15:3507. doi: 10.1038/s41467-024-47778-4 (PMC11045725; doi:10.1038/s41467-024-47778-4)
Supplement: Supplementary file 5 — Source Data [file 41467_2024_47778_MOESM5_ESM.zip › data_Table1_SupplementaryTable2/Askervein_TU03A_AD6.txt]

Sender: LSF System <lsfadmin@eu-g1-002-1>
Subject: Job 207795237: <python3 predict_measurement_campaigns.py -model_dir ../wind_prediction/trained_models/final02 -model_version e1000 -d /cluster/work/riner/users/intel/askervein.hdf5 -m HT -i 7 --no_gpu --benchmark -e TU03A> in cluster <euler> Done

Job <python3 predict_measurement_campaigns.py -model_dir ../wind_prediction/trained_models/final02 -model_version e1000 -d /cluster/work/riner/users/intel/askervein.hdf5 -m HT -i 7 --no_gpu --benchmark -e TU03A> was submitted from host <eu-login-08> by user <acfloria> in cluster <euler> at Thu Mar 10 08:57:26 2022
Job was executed on host(s) <4*eu-g1-002-1>, in queue <normal.4h>, as user <acfloria> in cluster <euler> at Thu Mar 10 09:02:07 2022
</cluster/home/acfloria> was used as the home directory.
</cluster/home/acfloria/intel_wind/wind_analysis> was used as the working directory.
Started at Thu Mar 10 09:02:07 2022
Terminated at Thu Mar 10 09:28:11 2022
Results reported at Thu Mar 10 09:28:11 2022

Your job looked like:

------------------------------------------------------------
# LSBATCH: User input
python3 predict_measurement_campaigns.py -model_dir ../wind_prediction/trained_models/final02 -model_version e1000 -d /cluster/work/riner/users/intel/askervein.hdf5 -m HT -i 7 --no_gpu --benchmark -e TU03A
------------------------------------------------------------

Successfully completed.

Resource usage summary:

    CPU time :                                   1526.80 sec.
    Max Memory :                                 16154 MB
    Average Memory :                             10780.76 MB
    Total Requested Memory :                     40000.00 MB
    Delta Memory :                               23846.00 MB
    Max Swap :                                   -
    Max Processes :                              3
    Max Threads :                                4
    Run time :                                   1593 sec.
    Turnaround time :                            1845 sec.

The output (if any) follows:

/cluster/home/acfloria/.local/lib/python3.7/site-packages/pyproj/crs/crs.py:131: FutureWarning: '+init=<authority>:<code>' syntax is deprecated. '<authority>:<code>' is the preferred initialization method. When making the change, be mindful of axis order changes: https://pyproj4.github.io/pyproj/stable/gotchas.html#axis-order-changes-in-proj-6
  in_crs_string = _prepare_from_proj_string(in_crs_string)
/cluster/home/acfloria/.local/lib/python3.7/site-packages/pyproj/crs/crs.py:131: FutureWarning: '+init=<authority>:<code>' syntax is deprecated. '<authority>:<code>' is the preferred initialization method. When making the change, be mindful of axis order changes: https://pyproj4.github.io/pyproj/stable/gotchas.html#axis-order-changes-in-proj-6
  in_crs_string = _prepare_from_proj_string(in_crs_string)
mayavi could not get imported, disabling plotting with mayavi. Refer to the README for install instructions
'pygdal' is not installed. Use the command below to install it:
     pip3 install pygdal==2.3.2.4
GPy could not get imported, GPR baseline not available
Using YAML config: ../wind_prediction/trained_models/final02/params.yaml
Input data: TU03A | scale: scale_4.0_n_384 | mast: AASW10 
Measurement indices:
[250 108  42]
Input data: TU03A | scale: scale_4.0_n_384 | mast: AASW20 
Measurement indices:
All measurements lie inside the terrain or outside of the prediction domain
Input mast outside the prediction region
Input data: TU03A | scale: scale_4.0_n_384 | mast: AASW30 
Measurement indices:
[218  73  24]
Input data: TU03A | scale: scale_4.0_n_384 | mast: AASW40 
Measurement indices:
All measurements lie inside the terrain or outside of the prediction domain
Input mast outside the prediction region
Input data: TU03A | scale: scale_4.0_n_384 | mast: AASW50 
Measurement indices:
[185  39  10]
Input data: TU03A | scale: scale_4.0_n_384 | mast: ANE10 
Measurement indices:
[209 210  43]
Input data: TU03A | scale: scale_4.0_n_384 | mast: ANE20 
Measurement indices:
[226 227  35]
Input data: TU03A | scale: scale_4.0_n_384 | mast: ANE40 
Measurement indices:
[259 259  20]
Input data: TU03A | scale: scale_4.0_n_384 | mast: ASW10 
Measurement indices:
[177 175  43]
Input data: TU03A | scale: scale_4.0_n_384 | mast: ASW20 
Measurement indices:
[162 160  32]
Input data: TU03A | scale: scale_4.0_n_384 | mast: ASW35 
Measurement indices:
[139 135  18]
Input data: TU03A | scale: scale_4.0_n_384 | mast: ASW50 
Measurement indices:
[112 106  10]
Input data: TU03A | scale: scale_4.0_n_384 | mast: ASW60 
Measurement indices:
[93 86  8]
[93 86  9]
[93 86 13]
[93 86 17]
Input data: TU03A | scale: scale_4.0_n_384 | mast: ASW85 
Measurement indices:
[55 44  9]
Input data: TU03A | scale: scale_4.0_n_384 | mast: CP 
Measurement indices:
[265 133  45]
[265 133  47]
[265 133  49]
Input data: TU03A | scale: scale_4.0_n_384 | mast: HT 
Measurement indices:
[192 194  49]
Input data: TU03A | scale: scale_4.0_n_384 | mast: RS 
Measurement indices:
[ -68 -471    6]
[ -68 -471    6]
[ -68 -471    6]
[ -68 -471    9]
[ -68 -471   13]
[ -68 -471   16]
[ -68 -471   19]
All measurements lie inside the terrain or outside of the prediction domain
Input mast outside the prediction region
---------------------------------------------------
Prediction using mast: AASW10
Error U: 2.5087225097290435 +- 1.7198445317650264
Error V: 2.700525982027493 +- 1.8575642989482528
Error W: 0.4899284003613829 +- 0.4112971422319901
Error TKE: 0.6516054006925524 +- 1.0561193985792652
Error S: 2.9620714751487003 +- 2.1931006516877396
Pearson Corr U: 0.7691010351793307, p: 1.1245222789753044e-05
Pearson Corr V: 0.752472979991755, p: 2.219960446895203e-05
Pearson Corr W: 0.9504717924244255, p: 4.703415317109754e-10
Pearson Corr TKE: 0.9463104460395543, p: 9.205202239788157e-10
Pearson Corr S: 0.765193506736, p: 1.3601973088672917e-07
---------------------------------------------------
Prediction using mast: AASW30
Error U: 2.1523911111596883 +- 1.4040742815384064
Error V: 2.283783865547304 +- 1.791056430875732
Error W: 0.36315725240094904 +- 0.35896723519295004
Error TKE: 0.9308287622415887 +- 0.4929140973936164
Error S: 4.217787233677725 +- 2.744511768922867
Pearson Corr U: 0.7267325004331525, p: 5.7728053373486546e-05
Pearson Corr V: 0.7553639432504504, p: 1.9799092223779355e-05
Pearson Corr W: 0.9571198671354402, p: 1.4132512327823174e-10
Pearson Corr TKE: 0.9451822094902581, p: 1.094261898217242e-09
Pearson Corr S: 0.7002092039911697, p: 4.031219061463552e-06
---------------------------------------------------
Prediction using mast: AASW50
Error U: 2.88410089628723 +- 2.3322369215548755
Error V: 3.944853082169851 +- 2.6353224537929902
Error W: 0.6343657611440318 +- 0.5543850610713611
Error TKE: 1.5330664059280503 +- 0.8744814171286881
Error S: 6.5026620506989605 +- 3.8677202958753734
Pearson Corr U: 0.6898983091983403, p: 0.00019136192167412233
Pearson Corr V: 0.7551953698271165, p: 1.9932497042437277e-05
Pearson Corr W: 0.9588278765136803, p: 1.0062433357621779e-10
Pearson Corr TKE: 0.9527317302484217, p: 3.1869043673777054e-10
Pearson Corr S: 0.6215213066260229, p: 8.739883502948636e-05
---------------------------------------------------
Prediction using mast: ANE10
Error U: 1.888508988053953 +- 1.055189429530856
Error V: 2.3339723655886697 +- 1.462332966901997
Error W: 0.3648982379582578 +- 0.30801208206663583
Error TKE: 0.42164233032962883 +- 0.6479414251983229
Error S: 3.1666184969162714 +- 1.3346031721801648
Pearson Corr U: 0.7467543284192567, p: 2.7715754241262547e-05
Pearson Corr V: 0.7587904456060112, p: 1.7252901717106274e-05
Pearson Corr W: 0.9532835274574465, p: 2.8896277931828544e-10
Pearson Corr TKE: 0.9415812144030575, p: 1.8561441166955854e-09
Pearson Corr S: 0.7263691419150606, p: 1.1555572378863384e-06
---------------------------------------------------
Prediction using mast: ANE20
Error U: 3.752651498243834 +- 2.5526177453035506
Error V: 4.544800800684807 +- 2.738982085691668
Error W: 0.7459826038544111 +- 0.6369528393076851
Error TKE: 1.659601988180201 +- 0.9818687700847739
Error S: 7.414534869051913 +- 4.021889816298108
Pearson Corr U: 0.6483514378503913, p: 0.0006115569789025577
Pearson Corr V: 0.747808903943339, p: 2.6615956336347578e-05
Pearson Corr W: 0.9576841381653641, p: 1.2651920281984247e-10
Pearson Corr TKE: 0.9428313871791155, p: 1.5510350456899332e-09
Pearson Corr S: 0.5355615284880214, p: 0.0010983079671588241
---------------------------------------------------
Prediction using mast: ANE40
Error U: 4.729614932115506 +- 2.7300688004154634
Error V: 6.8216497051640985 +- 2.992759229788134
Error W: 1.0415979992583828 +- 0.8396161127733437
Error TKE: 1.9284541199339689 +- 1.19528625203728
Error S: 9.889559627639002 +- 4.256544888980831
Pearson Corr U: 0.5161986443051152, p: 0.00981541431420179
Pearson Corr V: 0.6843964871688195, p: 0.00022555717313812123
Pearson Corr W: 0.9281466256149876, p: 1.0294328043705785e-08
Pearson Corr TKE: 0.9563773944207722, p: 1.6311328185580772e-10
Pearson Corr S: 0.3903372409561599, p: 0.022472358673871616
---------------------------------------------------
Prediction using mast: ASW10
Error U: 2.0221027758899393 +- 1.1268816421181331
Error V: 2.684488671282575 +- 1.8353105575472046
Error W: 0.42911213268454307 +- 0.3644622225468392
Error TKE: 0.566509725583028 +- 0.919359186996865
Error S: 3.0040116369934475 +- 1.7747886424341561
Pearson Corr U: 0.7496025859850155, p: 2.483351785692418e-05
Pearson Corr V: 0.7606436730062329, p: 1.600012476119779e-05
Pearson Corr W: 0.9525345366310018, p: 3.2994694334780984e-10
Pearson Corr TKE: 0.9440151076095379, p: 1.3036168346183134e-09
Pearson Corr S: 0.7473871755672143, p: 3.8049097062041597e-07
---------------------------------------------------
Prediction using mast: ASW20
Error U: 2.235293931210703 +- 1.705823985229562
Error V: 2.1892780216706647 +- 1.0578067963357822
Error W: 0.3390948566525884 +- 0.29785092876153846
Error TKE: 0.6757826009861851 +- 0.42213970462935557
Error S: 3.8144984747129778 +- 1.9410500571959277
Pearson Corr U: 0.7228298615639461, p: 6.61210542234682e-05
Pearson Corr V: 0.7738915434500976, p: 9.14890618395155e-06
Pearson Corr W: 0.9564847660062424, p: 1.597906207126408e-10
Pearson Corr TKE: 0.9257006375443029, p: 1.3567353388411011e-08
Pearson Corr S: 0.6687148822699103, p: 1.539749295895101e-05
---------------------------------------------------
Prediction using mast: ASW35
Error U: 3.250777268079801 +- 2.4228517195628676
Error V: 2.967310516587341 +- 2.4312689030160715
Error W: 0.5405697571675784 +- 0.5093334858845392
Error TKE: 1.3612120235746357 +- 0.7687826374934112
Error S: 5.649848710299875 +- 3.7575503953537734
Pearson Corr U: 0.667937325239698, p: 0.00036156459888226315
Pearson Corr V: 0.7657880510397798, p: 1.2933330484274119e-05
Pearson Corr W: 0.9586051791098735, p: 1.0526552658898415e-10
Pearson Corr TKE: 0.9374261702425618, p: 3.2812820583742623e-09
Pearson Corr S: 0.571118042971533, p: 0.0004193805966791743
---------------------------------------------------
Prediction using mast: ASW50
Error U: 3.6584191531102106 +- 2.497003440451923
Error V: 3.1908938426151394 +- 2.48776164333524
Error W: 0.5839137272797182 +- 0.5453064630441481
Error TKE: 1.4194290898952626 +- 0.8180696647098696
Error S: 5.981095029498626 +- 3.834701760960547
Pearson Corr U: 0.6406336450447216, p: 0.0007448943243450459
Pearson Corr V: 0.7647400974871427, p: 1.3512060302291428e-05
Pearson Corr W: 0.9580252846347855, p: 1.1824457372379063e-10
Pearson Corr TKE: 0.9343351122521943, p: 4.891147174692783e-09
Pearson Corr S: 0.5454565671648146, p: 0.0008491638900602238
---------------------------------------------------
Prediction using mast: ASW60
Error U: 2.477432646737522 +- 2.095566556757517
Error V: 2.42967445979326 +- 2.0872576161573937
Error W: 0.435631371622282 +- 0.4125971044314916
Error TKE: 1.1336799881575295 +- 0.6135871930379947
Error S: 4.7035629854680066 +- 3.362787026652046
Pearson Corr U: 0.6965986412321126, p: 0.00015589054942230076
Pearson Corr V: 0.7646925644048673, p: 1.3538844635860163e-05
Pearson Corr W: 0.9586003041079644, p: 1.0536919366401116e-10
Pearson Corr TKE: 0.9402244664334356, p: 2.245629599515975e-09
Pearson Corr S: 0.6380907258364078, p: 4.9099187822911784e-05
---------------------------------------------------
Prediction using mast: ASW85
Error U: 2.349581932211241 +- 1.974654002960554
Error V: 2.569994946929418 +- 2.259207950257593
Error W: 0.44282966956598824 +- 0.4256307205690615
Error TKE: 1.1849845007875786 +- 0.6360198811585527
Error S: 4.813148620183143 +- 3.4494434995209495
Pearson Corr U: 0.7025743569832775, p: 0.00012924367205662302
Pearson Corr V: 0.7622403616205904, p: 1.498594824403617e-05
Pearson Corr W: 0.9586647238850228, p: 1.0400651510551095e-10
Pearson Corr TKE: 0.9473956665914761, p: 7.76729674224906e-10
Pearson Corr S: 0.6655373755962655, p: 1.747309218846155e-05
---------------------------------------------------
Prediction using mast: CP
Error U: 3.4265990667639556 +- 1.9195044226613336
Error V: 3.501986364513076 +- 2.0164046930647337
Error W: 0.6080696166278673 +- 0.5318350326888498
Error TKE: 1.0743031255810143 +- 1.5096975422718826
Error S: 3.3988856257854687 +- 2.9891282834632507
Pearson Corr U: 0.7823603258537035, p: 6.274959472768002e-06
Pearson Corr V: 0.7579528590954316, p: 1.784698474665474e-05
Pearson Corr W: 0.9495315068418368, p: 5.500978073457466e-10
Pearson Corr TKE: 0.9445509808764889, p: 1.203496710692309e-09
Pearson Corr S: 0.7805576521500043, p: 5.196771097517633e-08
---------------------------------------------------
Prediction using mast: HT
Error U: 2.045193130976922 +- 1.2488577163777443
Error V: 5.904941435234569 +- 2.082472613290916
Error W: 0.6988821092539567 +- 0.5791072574094159
Error TKE: 1.5818579161724198 +- 2.011535940015165
Error S: 4.517428694246353 +- 3.1688048526747425
Pearson Corr U: 0.7510816565988945, p: 2.3443791650336335e-05
Pearson Corr V: 0.7813433342665224, p: 6.571301469640596e-06
Pearson Corr W: 0.9543136186643892, p: 2.399187991350399e-10
Pearson Corr TKE: 0.9426133908306225, p: 1.6008328222357386e-09
Pearson Corr S: 0.7519060312633467, p: 2.954571325830641e-07
---------------------------------------------------
Prediction error all masts
Error U: 2.812956417183539 +- 2.144345306729986
Error V: 3.4334395757005907 +- 2.5766312179318294
Error W: 0.5512881068451384 +- 0.5364720445870405
Error TKE: 1.1516398555745462 +- 1.1032882119673668
Error S: 5.002550966451462 +- 3.694750632142254
Pearson Corr U: 0.21613328452115643, p: 6.487590074151125e-05
Pearson Corr V: 0.20571977242608958, p: 0.00014613372318703018
Pearson Corr W: 0.8567307182023058, p: 6.988075657543062e-78
Pearson Corr TKE: 0.6468782994982496, p: 6.35337568567354e-33
Pearson Corr S: 0.18271794547627715, p: 6.0780811893177055e-05
---------------------------------------------------
Pearson corr per case, then averaged over all cases
U:   0.7007610467062112
V:   0.7560943295827254
W:   0.9537352676566044
TKE: 0.9429482795829855
S:   0.6505685986808523
---------------------------------------------------
