# Supplementary material for: WindSeer: real-time volumetric wind prediction over complex terrain aboard a small uncrewed aerial vehicle
Source: Nat Commun. 2024 Apr 25;15:3507. doi: 10.1038/s41467-024-47778-4 (PMC11045725; doi:10.1038/s41467-024-47778-4)
Supplement: Supplementary file 5 — Source Data [file 41467_2024_47778_MOESM5_ESM.zip › data_Table1_SupplementaryTable2/Askervein_TU03A_avg.txt]

Using YAML config: ../wind_prediction/trained_models/noise01//params.yaml
Input data: TU03A | scale: scale_4.0_n_384 | mast: AASW10 
Measurement indices:
[250 108  42]
Input data: TU03A | scale: scale_4.0_n_384 | mast: AASW20 
Measurement indices:
All measurements lie inside the terrain or outside of the prediction domain
Input mast outside the prediction region
Input data: TU03A | scale: scale_4.0_n_384 | mast: AASW30 
Measurement indices:
[218  73  24]
Input data: TU03A | scale: scale_4.0_n_384 | mast: AASW40 
Measurement indices:
All measurements lie inside the terrain or outside of the prediction domain
Input mast outside the prediction region
Input data: TU03A | scale: scale_4.0_n_384 | mast: AASW50 
Measurement indices:
[185  39  10]
Input data: TU03A | scale: scale_4.0_n_384 | mast: ANE10 
Measurement indices:
[209 210  43]
Input data: TU03A | scale: scale_4.0_n_384 | mast: ANE20 
Measurement indices:
[226 227  35]
Input data: TU03A | scale: scale_4.0_n_384 | mast: ANE40 
Measurement indices:
[259 259  20]
Input data: TU03A | scale: scale_4.0_n_384 | mast: ASW10 
Measurement indices:
[177 175  43]
Input data: TU03A | scale: scale_4.0_n_384 | mast: ASW20 
Measurement indices:
[162 160  32]
Input data: TU03A | scale: scale_4.0_n_384 | mast: ASW35 
Measurement indices:
[139 135  18]
Input data: TU03A | scale: scale_4.0_n_384 | mast: ASW50 
Measurement indices:
[112 106  10]
Input data: TU03A | scale: scale_4.0_n_384 | mast: ASW60 
Measurement indices:
[93 86  8]
[93 86  9]
[93 86 13]
[93 86 17]
Input data: TU03A | scale: scale_4.0_n_384 | mast: ASW85 
Measurement indices:
[55 44  9]
Input data: TU03A | scale: scale_4.0_n_384 | mast: CP 
Measurement indices:
[265 133  45]
[265 133  47]
[265 133  49]
Input data: TU03A | scale: scale_4.0_n_384 | mast: HT 
Measurement indices:
[192 194  49]
Input data: TU03A | scale: scale_4.0_n_384 | mast: RS 
Measurement indices:
[ -68 -471    6]
[ -68 -471    6]
[ -68 -471    6]
[ -68 -471    9]
[ -68 -471   13]
[ -68 -471   16]
[ -68 -471   19]
All measurements lie inside the terrain or outside of the prediction domain
Input mast outside the prediction region
---------------------------------------------------
Prediction using mast: AASW10
Error U: 3.44207355294366 +- 2.1776187686449493
Error V: 3.4733318778391173 +- 2.4741653168754
Error W: 1.9373189535851263 +- 1.1986391566962478
Error TKE: 2.0418320263157894 +- 1.3343529397584384
Error S: 3.91727831832942 +- 2.986728341437258
Pearson Corr U: -0.23295774631236232, p: 0.27330200397140675
Pearson Corr V: -0.25851451484793947, p: 0.2225729358283721
Pearson Corr W: 0.0846474336399778, p: 0.7304403333178797
Pearson Corr TKE: nan, p: nan
Pearson Corr S: -0.03983050555138791, p: 0.8230287129216127
---------------------------------------------------
Prediction using mast: AASW30
Error U: 2.3739488686419703 +- 1.6289322429161417
Error V: 2.64554944694854 +- 1.9811723715415264
Error W: 1.8825821636809836 +- 1.1714981854540292
Error TKE: 2.0418320263157894 +- 1.3343529397584384
Error S: 4.480404886088662 +- 2.6332818909927975
Pearson Corr U: -0.07531253512188732, p: 0.7265220387022904
Pearson Corr V: -0.249001149610584, p: 0.240665283034336
Pearson Corr W: 0.0169336289394611, p: 0.9451444876484694
Pearson Corr TKE: nan, p: nan
Pearson Corr S: -0.05594557878783268, p: 0.7533233287055396
---------------------------------------------------
Prediction using mast: AASW50
Error U: 2.8997636295807907 +- 2.4239596673405517
Error V: 3.8381597672304726 +- 2.747730436657647
Error W: 1.0878521577439726 +- 1.0055287085942997
Error TKE: 2.0418320263157894 +- 1.3343529397584384
Error S: 6.39918404718868 +- 3.9778009182923673
Pearson Corr U: -0.19432424684756805, p: 0.3628826156904238
Pearson Corr V: -0.26086363617060965, p: 0.21824880089855953
Pearson Corr W: 0.020188810152818617, p: 0.9346192611693263
Pearson Corr TKE: nan, p: nan
Pearson Corr S: -0.02464509476755331, p: 0.8899637907991722
---------------------------------------------------
Prediction using mast: ANE10
Error U: 2.608937623484613 +- 1.2904961043838272
Error V: 3.08586660006335 +- 2.094521108253606
Error W: 3.290508450593292 +- 1.4599444523012832
Error TKE: 2.0418320263157894 +- 1.3343529397584384
Error S: 3.876029429610785 +- 2.0638240867647992
Pearson Corr U: -0.2141234841561966, p: 0.3150399115178624
Pearson Corr V: -0.1871878931325095, p: 0.3811094279300225
Pearson Corr W: 0.211114975403506, p: 0.38561629195927344
Pearson Corr TKE: nan, p: nan
Pearson Corr S: -0.06252108520046698, p: 0.7253892691023374
---------------------------------------------------
Prediction using mast: ANE20
Error U: 3.62622066665859 +- 2.672203135991804
Error V: 4.352418322050327 +- 2.840623062642876
Error W: 2.2146521445872596 +- 1.2596964768350405
Error TKE: 2.0418320263157894 +- 1.3343529397584384
Error S: 7.081029528121604 +- 4.091892583431539
Pearson Corr U: -0.1961197854778119, p: 0.3583779864600891
Pearson Corr V: 0.012086924008474302, p: 0.9552984827789194
Pearson Corr W: -0.07303737173974263, p: 0.7663549978576885
Pearson Corr TKE: nan, p: nan
Pearson Corr S: -0.013044477035642953, p: 0.9416313079203634
---------------------------------------------------
Prediction using mast: ANE40
Error U: 4.678041692367901 +- 2.7973211316680424
Error V: 6.668130118334051 +- 3.139642765945434
Error W: 1.5254114812560189 +- 1.131762458893211
Error TKE: 2.0418320263157894 +- 1.3343529397584384
Error S: 9.71632342402349 +- 4.364519571597751
Pearson Corr U: -0.002208039026370359, p: 0.9918300834632504
Pearson Corr V: -0.14964710924054814, p: 0.48522270246019866
Pearson Corr W: -0.26391943171539056, p: 0.2749200576007218
Pearson Corr TKE: nan, p: nan
Pearson Corr S: -0.0972915533508949, p: 0.584114789542862
---------------------------------------------------
Prediction using mast: ASW10
Error U: 2.8110651954928816 +- 1.5887538035733741
Error V: 3.4693119816497457 +- 2.4717758560164698
Error W: 2.958709774885834 +- 1.4599444523012832
Error TKE: 2.0418320263157894 +- 1.3343529397584384
Error S: 3.833676504286103 +- 2.810728276547542
Pearson Corr U: 0.0763997336112878, p: 0.7227248319637999
Pearson Corr V: -0.24965678174084863, p: 0.2393884242496597
Pearson Corr W: -0.02943047647337464, p: 0.90479955975969
Pearson Corr TKE: nan, p: nan
Pearson Corr S: -0.16078279067776707, p: 0.36367794174705037
---------------------------------------------------
Prediction using mast: ASW20
Error U: 2.375859808587156 +- 1.9119110961586747
Error V: 2.7541326641070185 +- 1.6561450886492168
Error W: 2.395632992961454 +- 1.348492481742997
Error TKE: 2.0418320263157894 +- 1.3343529397584384
Error S: 4.106029422636643 +- 1.9804699833692905
Pearson Corr U: -0.18937723986777116, p: 0.3754629470378923
Pearson Corr V: -0.44649300967089545, p: 0.028731446122762128
Pearson Corr W: 0.12204041654772085, p: 0.6186850839364383
Pearson Corr TKE: nan, p: nan
Pearson Corr S: -0.47109462034168953, p: 0.004921141034111687
---------------------------------------------------
Prediction using mast: ASW35
Error U: 3.151374871621346 +- 2.532567198668841
Error V: 2.968027441851945 +- 2.469803514925068
Error W: 1.3293697907618192 +- 0.9343572530194648
Error TKE: 2.0418320263157894 +- 1.3343529397584384
Error S: 5.432970523735802 +- 3.7016345679689344
Pearson Corr U: -0.05865290590126146, p: 0.7854418420193475
Pearson Corr V: -0.04195232353856452, p: 0.8456769743345558
Pearson Corr W: -0.005991254421502018, p: 0.9805795048976461
Pearson Corr TKE: nan, p: nan
Pearson Corr S: 0.008681781259960577, p: 0.9611341772304102
---------------------------------------------------
Prediction using mast: ASW50
Error U: 3.4654174696304554 +- 2.6373672951139624
Error V: 3.1210982478566485 +- 2.5379565582356425
Error W: 1.117157019961065 +- 1.0406669374122288
Error TKE: 2.0418320263157894 +- 1.3343529397584384
Error S: 5.801617666105322 +- 3.8375544948558797
Pearson Corr U: 0.21535016670688126, p: 0.31220901277373886
Pearson Corr V: -0.24219122908267565, p: 0.2541914329093122
Pearson Corr W: -0.42190305064143685, p: 0.071976173261591
Pearson Corr TKE: nan, p: nan
Pearson Corr S: -0.23040167206864767, p: 0.18988170031613
---------------------------------------------------
Prediction using mast: ASW60
Error U: 2.5719846781603963 +- 2.1715411225934105
Error V: 2.7034299592495934 +- 2.1351416233405516
Error W: 1.24199981985652 +- 1.056123202151127
Error TKE: 2.0418320263157894 +- 1.3343529397584384
Error S: 4.911407020486842 +- 3.254615032595476
Pearson Corr U: 0.13758969682507682, p: 0.5214406058654784
Pearson Corr V: -0.26928591407578845, p: 0.2032086930525959
Pearson Corr W: -0.4873783997136809, p: 0.03429488588229718
Pearson Corr TKE: nan, p: nan
Pearson Corr S: -0.2717686737884556, p: 0.11998785347781521
---------------------------------------------------
Prediction using mast: ASW85
Error U: 2.452319512418158 +- 2.079385263864329
Error V: 2.7929461490637575 +- 2.3229853558072673
Error W: 1.0886427994347212 +- 1.0085327078815889
Error TKE: 2.0418320263157894 +- 1.3343529397584384
Error S: 5.03155882561535 +- 3.3926142045813594
Pearson Corr U: -0.4137715132886989, p: 0.0444357164367743
Pearson Corr V: -0.2327906213610979, p: 0.2736560932657233
Pearson Corr W: -0.23676684382334987, p: 0.3290893049310755
Pearson Corr TKE: nan, p: nan
Pearson Corr S: -0.13423264873270596, p: 0.4491320578598028
---------------------------------------------------
Prediction using mast: CP
Error U: 4.294802357174798 +- 2.608509114071503
Error V: 4.263908954232838 +- 2.707842210497036
Error W: 1.1793665071105677 +- 0.9177159802157568
Error TKE: 2.0418320263157894 +- 1.3343529397584384
Error S: 4.363595937131848 +- 3.6621061964119512
Pearson Corr U: -0.20122566390297142, p: 0.34574833599819643
Pearson Corr V: 0.14614051439942533, p: 0.4956232246007257
Pearson Corr W: 0.020188810152818617, p: 0.9346192611693263
Pearson Corr TKE: nan, p: nan
Pearson Corr S: 0.020441013966734867, p: 0.9086479203297047
---------------------------------------------------
Prediction using mast: HT
Error U: 2.9920394114031326 +- 1.7658745347725702
Error V: 6.72283797553883 +- 3.139642786201764
Error W: 1.1113700944003224 +- 0.9504891923633944
Error TKE: 2.0418320263157894 +- 1.3343529397584384
Error S: 5.14485343989662 +- 4.292235774266757
Pearson Corr U: -0.2111240410283081, p: 0.3220277336769574
Pearson Corr V: -0.22412270964703138, p: 0.29242045541300016
Pearson Corr W: 0.22134537583469732, p: 0.36245857776759505
Pearson Corr TKE: nan, p: nan
Pearson Corr S: -0.07651318909258703, p: 0.6671313016849614
---------------------------------------------------
Prediction error all masts
Error U: 3.1245606670118464 +- 2.3142246727364584
Error V: 3.7756535361440164 +- 2.831627774299572
Error W: 1.7400410107727826 +- 1.3526913357138335
Error TKE: 2.0418320263157894 +- 1.3343529397584382
Error S: 5.292568498089798 +- 3.773794623881783
Pearson Corr U: -2.0816681711721685e-17, p: 1.0000000000000475
Pearson Corr V: -4.640385298237959e-17, p: 1.0000000000000475
Pearson Corr W: -6.926557927365048e-18, p: 1.0000000000000175
Pearson Corr TKE: nan, p: nan
Pearson Corr S: -3.711318867830434e-17, p: 0.9999999999998804
---------------------------------------------------
Pearson corr per case, then averaged over all cases
U:   -0.1114184002705687
V:   -0.18953424669365665
W:   -0.05871195556124837
TKE: nan
S:   -0.11492493529778115
---------------------------------------------------
