# Supplementary material for: WindSeer: real-time volumetric wind prediction over complex terrain aboard a small uncrewed aerial vehicle
Source: Nat Commun. 2024 Apr 25;15:3507. doi: 10.1038/s41467-024-47778-4 (PMC11045725; doi:10.1038/s41467-024-47778-4)
Supplement: Supplementary file 5 — Source Data [file 41467_2024_47778_MOESM5_ESM.zip › data_Table1_SupplementaryTable2/Askervein_TU03B_AD4.txt]

Sender: LSF System <lsfadmin@eu-g1-022-4>
Subject: Job 207795288: <python3 predict_measurement_campaigns.py -model_dir ../wind_prediction/trained_models/final01 -model_version e3000 -d /cluster/work/riner/users/intel/askervein.hdf5 -m HT -i 7 --no_gpu --benchmark -e TU03B> in cluster <euler> Done

Job <python3 predict_measurement_campaigns.py -model_dir ../wind_prediction/trained_models/final01 -model_version e3000 -d /cluster/work/riner/users/intel/askervein.hdf5 -m HT -i 7 --no_gpu --benchmark -e TU03B> was submitted from host <eu-login-08> by user <acfloria> in cluster <euler> at Thu Mar 10 09:04:08 2022
Job was executed on host(s) <4*eu-g1-022-4>, in queue <normal.4h>, as user <acfloria> in cluster <euler> at Thu Mar 10 09:04:42 2022
</cluster/home/acfloria> was used as the home directory.
</cluster/home/acfloria/intel_wind/wind_analysis> was used as the working directory.
Started at Thu Mar 10 09:04:42 2022
Terminated at Thu Mar 10 09:29:21 2022
Results reported at Thu Mar 10 09:29:21 2022

Your job looked like:

------------------------------------------------------------
# LSBATCH: User input
python3 predict_measurement_campaigns.py -model_dir ../wind_prediction/trained_models/final01 -model_version e3000 -d /cluster/work/riner/users/intel/askervein.hdf5 -m HT -i 7 --no_gpu --benchmark -e TU03B
------------------------------------------------------------

Successfully completed.

Resource usage summary:

    CPU time :                                   1458.47 sec.
    Max Memory :                                 15199 MB
    Average Memory :                             9322.94 MB
    Total Requested Memory :                     40000.00 MB
    Delta Memory :                               24801.00 MB
    Max Swap :                                   -
    Max Processes :                              3
    Max Threads :                                4
    Run time :                                   1484 sec.
    Turnaround time :                            1513 sec.

The output (if any) follows:

/cluster/home/acfloria/.local/lib/python3.7/site-packages/pyproj/crs/crs.py:131: FutureWarning: '+init=<authority>:<code>' syntax is deprecated. '<authority>:<code>' is the preferred initialization method. When making the change, be mindful of axis order changes: https://pyproj4.github.io/pyproj/stable/gotchas.html#axis-order-changes-in-proj-6
  in_crs_string = _prepare_from_proj_string(in_crs_string)
/cluster/home/acfloria/.local/lib/python3.7/site-packages/pyproj/crs/crs.py:131: FutureWarning: '+init=<authority>:<code>' syntax is deprecated. '<authority>:<code>' is the preferred initialization method. When making the change, be mindful of axis order changes: https://pyproj4.github.io/pyproj/stable/gotchas.html#axis-order-changes-in-proj-6
  in_crs_string = _prepare_from_proj_string(in_crs_string)
mayavi could not get imported, disabling plotting with mayavi. Refer to the README for install instructions
'pygdal' is not installed. Use the command below to install it:
     pip3 install pygdal==2.3.2.4
GPy could not get imported, GPR baseline not available
Using YAML config: ../wind_prediction/trained_models/final01/params.yaml
Input data: TU03B | scale: scale_4.0_n_384 | mast: AASW10 
Measurement indices:
[250 108  42]
Input data: TU03B | scale: scale_4.0_n_384 | mast: AASW20 
Measurement indices:
All measurements lie inside the terrain or outside of the prediction domain
Input mast outside the prediction region
Input data: TU03B | scale: scale_4.0_n_384 | mast: AASW30 
Measurement indices:
[218  73  24]
Input data: TU03B | scale: scale_4.0_n_384 | mast: AASW40 
Measurement indices:
All measurements lie inside the terrain or outside of the prediction domain
Input mast outside the prediction region
Input data: TU03B | scale: scale_4.0_n_384 | mast: AASW50 
Measurement indices:
[185  39  10]
Input data: TU03B | scale: scale_4.0_n_384 | mast: ANE10 
Measurement indices:
[209 210  43]
Input data: TU03B | scale: scale_4.0_n_384 | mast: ANE20 
Measurement indices:
[226 227  35]
Input data: TU03B | scale: scale_4.0_n_384 | mast: ANE40 
Measurement indices:
[259 259  20]
Input data: TU03B | scale: scale_4.0_n_384 | mast: ASW10 
Measurement indices:
[177 175  43]
Input data: TU03B | scale: scale_4.0_n_384 | mast: ASW20 
Measurement indices:
[162 160  32]
Input data: TU03B | scale: scale_4.0_n_384 | mast: ASW35 
Measurement indices:
[139 135  18]
Input data: TU03B | scale: scale_4.0_n_384 | mast: ASW50 
Measurement indices:
[112 106  10]
Input data: TU03B | scale: scale_4.0_n_384 | mast: ASW60 
Measurement indices:
[93 86  8]
[93 86  9]
[93 86 13]
[93 86 17]
Input data: TU03B | scale: scale_4.0_n_384 | mast: ASW85 
Measurement indices:
[55 44  9]
Input data: TU03B | scale: scale_4.0_n_384 | mast: CP 
Measurement indices:
[265 133  45]
[265 133  47]
[265 133  49]
Input data: TU03B | scale: scale_4.0_n_384 | mast: HT 
Measurement indices:
[192 194  49]
Input data: TU03B | scale: scale_4.0_n_384 | mast: RS 
Measurement indices:
[ -68 -471    6]
[ -68 -471    6]
[ -68 -471    6]
[ -68 -471    9]
[ -68 -471   13]
[ -68 -471   16]
[ -68 -471   19]
All measurements lie inside the terrain or outside of the prediction domain
Input mast outside the prediction region
---------------------------------------------------
Prediction using mast: AASW10
Error U: 2.281883916429105 +- 1.5324772212791282
Error V: 2.1544840146416573 +- 1.3626776202904913
Error W: 0.5077139647625725 +- 0.45517526580376166
Error TKE: 0.9687400334331215 +- 1.2954631171499384
Error S: 2.147706823083602 +- 1.919417734679592
Pearson Corr U: 0.708505304580086, p: 0.00010682277371596365
Pearson Corr V: 0.765836638140765, p: 1.2907038434686718e-05
Pearson Corr W: 0.9130088662003286, p: 1.2416657882468699e-09
Pearson Corr TKE: 0.8999682366101411, p: 5.074427384984526e-09
Pearson Corr S: 0.7635714244155041, p: 2.464672209390866e-08
---------------------------------------------------
Prediction using mast: AASW30
Error U: 1.7477750940687489 +- 1.3884080682467117
Error V: 1.8555218707808134 +- 1.5195373230529732
Error W: 0.4512737053701127 +- 0.311746532736258
Error TKE: 1.0465047868339505 +- 0.46468343275984964
Error S: 3.65353856446811 +- 2.2918612124435516
Pearson Corr U: 0.7046345039766272, p: 0.00012102935492240445
Pearson Corr V: 0.7481152194451263, p: 2.6303803129835594e-05
Pearson Corr W: 0.9144449866379841, p: 1.0493070461589354e-09
Pearson Corr TKE: 0.8946418661352745, p: 8.540117249407845e-09
Pearson Corr S: 0.768178981106016, p: 1.8026477666056823e-08
---------------------------------------------------
Prediction using mast: AASW50
Error U: 2.491290732088879 +- 2.013382490761832
Error V: 3.6835203785245003 +- 2.0709513194426714
Error W: 0.6054862596995918 +- 0.4593066719347443
Error TKE: 1.4626856202032215 +- 0.5833226136514542
Error S: 6.054308987588522 +- 3.073514230362162
Pearson Corr U: 0.7121727571659617, p: 9.473142956511675e-05
Pearson Corr V: 0.7474451158006868, p: 2.6990916435564945e-05
Pearson Corr W: 0.9174909067465824, p: 7.270157693527115e-10
Pearson Corr TKE: 0.8950345748037317, p: 8.226387660098038e-09
Pearson Corr S: 0.7701175417967746, p: 1.57698114468229e-08
---------------------------------------------------
Prediction using mast: ANE10
Error U: 1.5824749539243939 +- 0.834893335709745
Error V: 1.7442316484816873 +- 1.0998559008337767
Error W: 0.43758499147404056 +- 0.30678454369591934
Error TKE: 0.9319911556368521 +- 0.6504341601877854
Error S: 2.4204774341456234 +- 0.9555417421590131
Pearson Corr U: 0.7217163848165188, p: 6.870400368379617e-05
Pearson Corr V: 0.7514951815618178, p: 2.3067729456986935e-05
Pearson Corr W: 0.914527579220858, p: 1.039105636764697e-09
Pearson Corr TKE: 0.8991662514323435, p: 5.4982320595884926e-09
Pearson Corr S: 0.7747869824766559, p: 1.1365473995225978e-08
---------------------------------------------------
Prediction using mast: ANE20
Error U: 3.1205555134673304 +- 2.182443927609797
Error V: 4.133119752798049 +- 2.149119672339272
Error W: 0.6576044730845702 +- 0.5151199533741417
Error TKE: 1.546410551693703 +- 0.6779199383170762
Error S: 6.783868558451888 +- 3.195885481577513
Pearson Corr U: 0.7393996780065154, p: 3.65648966210122e-05
Pearson Corr V: 0.7452111326393217, p: 2.939731582172629e-05
Pearson Corr W: 0.9184726444422086, p: 6.439852746181514e-10
Pearson Corr TKE: 0.8969460609711732, p: 6.841766725123964e-09
Pearson Corr S: 0.7674104490096086, p: 1.9001342493216e-08
---------------------------------------------------
Prediction using mast: ANE40
Error U: 4.112790180497979 +- 2.361724022429808
Error V: 6.208090437812648 +- 2.4374382770119634
Error W: 0.823037696719858 +- 0.7094434700594986
Error TKE: 1.7379128849831325 +- 0.8882949894289147
Error S: 9.227266672438551 +- 3.550542954116811
Pearson Corr U: 0.7453771160404085, p: 2.921223604131121e-05
Pearson Corr V: 0.7367447778884687, p: 4.032218807944925e-05
Pearson Corr W: 0.9144667788116917, p: 1.0466066997109359e-09
Pearson Corr TKE: 0.8892347208082246, p: 1.409331979690276e-08
Pearson Corr S: 0.7289825548085394, p: 2.102132584453357e-07
---------------------------------------------------
Prediction using mast: ASW10
Error U: 1.7138367184850443 +- 0.960987018233904
Error V: 2.0309581115966417 +- 1.3552894832965743
Error W: 0.468280291982866 +- 0.3644584542191537
Error TKE: 0.9554338985625046 +- 0.9728597753802812
Error S: 2.1657859338438086 +- 1.4408935334798287
Pearson Corr U: 0.7222429582967987, p: 6.747167505906494e-05
Pearson Corr V: 0.754800127011282, p: 2.024839827127757e-05
Pearson Corr W: 0.914669596562461, p: 1.0217722679678779e-09
Pearson Corr TKE: 0.8998391497677319, p: 5.14060135673054e-09
Pearson Corr S: 0.7711141072727794, p: 1.471459146842782e-08
---------------------------------------------------
Prediction using mast: ASW20
Error U: 1.7923766557372858 +- 1.5023055772414404
Error V: 1.6300348103435347 +- 0.865020492991606
Error W: 0.41977636377356536 +- 0.2826349867586679
Error TKE: 0.9355561462978885 +- 0.4503557580106649
Error S: 3.0326606433088408 +- 1.4914846133391486
Pearson Corr U: 0.7211874829012992, p: 6.996161799806024e-05
Pearson Corr V: 0.7661629878576336, p: 1.2731661675371917e-05
Pearson Corr W: 0.9182878547633095, p: 6.589304349140785e-10
Pearson Corr TKE: 0.896921322798098, p: 6.858261767932531e-09
Pearson Corr S: 0.7963458586905546, p: 2.2511114022941314e-09
---------------------------------------------------
Prediction using mast: ASW35
Error U: 2.747328948220508 +- 2.0747779229142647
Error V: 2.6838601757780665 +- 2.006956413775788
Error W: 0.5531516955234277 +- 0.40936335801611334
Error TKE: 1.35804317618403 +- 0.502412818624927
Error S: 5.1633916728347735 +- 3.0116481936753052
Pearson Corr U: 0.7492828665223717, p: 2.5143299949158684e-05
Pearson Corr V: 0.7622823145397906, p: 1.4960085093420482e-05
Pearson Corr W: 0.9192151506065634, p: 5.869530429657707e-10
Pearson Corr TKE: 0.8971373298583571, p: 6.7154258963882476e-09
Pearson Corr S: 0.7890303729946035, p: 3.981728134168633e-09
---------------------------------------------------
Prediction using mast: ASW50
Error U: 3.120578797248777 +- 2.144301464652584
Error V: 2.9151480800208946 +- 2.051714046664462
Error W: 0.5818851576803692 +- 0.42644682746468554
Error TKE: 1.4185733429443383 +- 0.5614418730620495
Error S: 5.551874727527522 +- 3.0960933161879436
Pearson Corr U: 0.7682080589805856, p: 1.1679848357455914e-05
Pearson Corr V: 0.7644500924390469, p: 1.3676206576013864e-05
Pearson Corr W: 0.9168382476464728, p: 7.874060635716708e-10
Pearson Corr TKE: 0.9008448467567887, p: 4.6448683481990415e-09
Pearson Corr S: 0.7792641314990557, p: 8.241615694066448e-09
---------------------------------------------------
Prediction using mast: ASW60
Error U: 2.1012042520278933 +- 1.8388350950927805
Error V: 2.0766835923762454 +- 1.7836384796756428
Error W: 0.49042070421946343 +- 0.3488820147105595
Error TKE: 1.1948741863845218 +- 0.4296082801018061
Error S: 4.197567581455693 +- 2.7490385032824127
Pearson Corr U: 0.7221927409341512, p: 6.758835496896558e-05
Pearson Corr V: 0.7620736152604268, p: 1.5089135197046813e-05
Pearson Corr W: 0.9186964746603266, p: 6.262905594598944e-10
Pearson Corr TKE: 0.8943617516023207, p: 8.770397415827364e-09
Pearson Corr S: 0.7872005072171734, p: 4.576276856976427e-09
---------------------------------------------------
Prediction using mast: ASW85
Error U: 2.099046570527093 +- 1.8418739065543823
Error V: 2.309714218140967 +- 1.8638635461215798
Error W: 0.5038065419860471 +- 0.36394719738182796
Error TKE: 1.2400376855143898 +- 0.4376109049249583
Error S: 4.441567464280513 +- 2.8384178163002987
Pearson Corr U: 0.7151516344708054, p: 8.581018725261057e-05
Pearson Corr V: 0.7566478238231912, p: 1.880865305493651e-05
Pearson Corr W: 0.9174507469077784, p: 7.306080331562942e-10
Pearson Corr TKE: 0.8941329634903956, p: 8.962589797081891e-09
Pearson Corr S: 0.7818984210821867, p: 6.797916181459974e-09
---------------------------------------------------
Prediction using mast: CP
Error U: 3.223236681025495 +- 1.7606921320835853
Error V: 2.8721987397200857 +- 1.3509568627303572
Error W: 0.5797038368914996 +- 0.580730057378718
Error TKE: 1.027219885514319 +- 1.9222689201337024
Error S: 2.9630036649245777 +- 2.2304867170938363
Pearson Corr U: 0.7105381152743648, p: 9.99639473124709e-05
Pearson Corr V: 0.7766969295327838, p: 8.089060573971205e-06
Pearson Corr W: 0.9128021177831095, p: 1.2718188760212201e-09
Pearson Corr TKE: 0.9010083771539692, p: 4.568441495108207e-09
Pearson Corr S: 0.7677710017976077, p: 1.8538054289223196e-08
---------------------------------------------------
Prediction using mast: HT
Error U: 1.7079914162627208 +- 1.1524712880736308
Error V: 5.069250813040983 +- 1.465848445130497
Error W: 0.582456194621095 +- 0.5807569527418449
Error TKE: 1.1407906857744876 +- 2.3882831303902115
Error S: 4.055034882000342 +- 2.161245201732764
Pearson Corr U: 0.7342030186358132, p: 4.42334909342149e-05
Pearson Corr V: 0.7733257218502613, p: 9.376983173886766e-06
Pearson Corr W: 0.9212375967808172, p: 4.5386983577831197e-10
Pearson Corr TKE: 0.902194292672339, p: 4.047059608203092e-09
Pearson Corr S: 0.7953943141126198, p: 2.427582692344947e-09
---------------------------------------------------
Prediction error all masts
Error U: 2.4173121735722325 +- 1.8904636717621375
Error V: 2.9547726174326265 +- 2.168640641435598
Error W: 0.5472987055563628 +- 0.4640287529087626
Error TKE: 1.21176957428289 +- 1.0777254544319266
Error S: 4.418432400739455 +- 3.1914641936817922
Pearson Corr U: 0.29578989678179585, p: 3.27898010018659e-08
Pearson Corr V: 0.39277131203971305, p: 7.700912865329153e-14
Pearson Corr W: 0.8283881219256782, p: 1.5441697248604469e-82
Pearson Corr TKE: 0.6552586567338511, p: 7.052067769144012e-41
Pearson Corr S: 0.3357122880390534, p: 1.760947326042326e-15
---------------------------------------------------
Pearson corr per case, then averaged over all cases
U:   0.7267723300430221
V:   0.7579491198421859
W:   0.9165435391264636
TKE: 0.8972451246329206
S:   0.7743619034485485
---------------------------------------------------
