# Supplementary material for: WindSeer: real-time volumetric wind prediction over complex terrain aboard a small uncrewed aerial vehicle
Source: Nat Commun. 2024 Apr 25;15:3507. doi: 10.1038/s41467-024-47778-4 (PMC11045725; doi:10.1038/s41467-024-47778-4)
Supplement: Supplementary file 5 — Source Data [file 41467_2024_47778_MOESM5_ESM.zip › data_Table1_SupplementaryTable2/Askervein_TU03B_AD6.txt]

Sender: LSF System <lsfadmin@eu-g1-002-1>
Subject: Job 207795238: <python3 predict_measurement_campaigns.py -model_dir ../wind_prediction/trained_models/final02 -model_version e1000 -d /cluster/work/riner/users/intel/askervein.hdf5 -m HT -i 7 --no_gpu --benchmark -e TU03B> in cluster <euler> Done

Job <python3 predict_measurement_campaigns.py -model_dir ../wind_prediction/trained_models/final02 -model_version e1000 -d /cluster/work/riner/users/intel/askervein.hdf5 -m HT -i 7 --no_gpu --benchmark -e TU03B> was submitted from host <eu-login-08> by user <acfloria> in cluster <euler> at Thu Mar 10 08:57:28 2022
Job was executed on host(s) <4*eu-g1-002-1>, in queue <normal.4h>, as user <acfloria> in cluster <euler> at Thu Mar 10 09:02:07 2022
</cluster/home/acfloria> was used as the home directory.
</cluster/home/acfloria/intel_wind/wind_analysis> was used as the working directory.
Started at Thu Mar 10 09:02:07 2022
Terminated at Thu Mar 10 09:27:04 2022
Results reported at Thu Mar 10 09:27:04 2022

Your job looked like:

------------------------------------------------------------
# LSBATCH: User input
python3 predict_measurement_campaigns.py -model_dir ../wind_prediction/trained_models/final02 -model_version e1000 -d /cluster/work/riner/users/intel/askervein.hdf5 -m HT -i 7 --no_gpu --benchmark -e TU03B
------------------------------------------------------------

Successfully completed.

Resource usage summary:

    CPU time :                                   1461.16 sec.
    Max Memory :                                 16259 MB
    Average Memory :                             10359.28 MB
    Total Requested Memory :                     40000.00 MB
    Delta Memory :                               23741.00 MB
    Max Swap :                                   -
    Max Processes :                              3
    Max Threads :                                4
    Run time :                                   1525 sec.
    Turnaround time :                            1776 sec.

The output (if any) follows:

/cluster/home/acfloria/.local/lib/python3.7/site-packages/pyproj/crs/crs.py:131: FutureWarning: '+init=<authority>:<code>' syntax is deprecated. '<authority>:<code>' is the preferred initialization method. When making the change, be mindful of axis order changes: https://pyproj4.github.io/pyproj/stable/gotchas.html#axis-order-changes-in-proj-6
  in_crs_string = _prepare_from_proj_string(in_crs_string)
/cluster/home/acfloria/.local/lib/python3.7/site-packages/pyproj/crs/crs.py:131: FutureWarning: '+init=<authority>:<code>' syntax is deprecated. '<authority>:<code>' is the preferred initialization method. When making the change, be mindful of axis order changes: https://pyproj4.github.io/pyproj/stable/gotchas.html#axis-order-changes-in-proj-6
  in_crs_string = _prepare_from_proj_string(in_crs_string)
mayavi could not get imported, disabling plotting with mayavi. Refer to the README for install instructions
'pygdal' is not installed. Use the command below to install it:
     pip3 install pygdal==2.3.2.4
GPy could not get imported, GPR baseline not available
Using YAML config: ../wind_prediction/trained_models/final02/params.yaml
Input data: TU03B | scale: scale_4.0_n_384 | mast: AASW10 
Measurement indices:
[250 108  42]
Input data: TU03B | scale: scale_4.0_n_384 | mast: AASW20 
Measurement indices:
All measurements lie inside the terrain or outside of the prediction domain
Input mast outside the prediction region
Input data: TU03B | scale: scale_4.0_n_384 | mast: AASW30 
Measurement indices:
[218  73  24]
Input data: TU03B | scale: scale_4.0_n_384 | mast: AASW40 
Measurement indices:
All measurements lie inside the terrain or outside of the prediction domain
Input mast outside the prediction region
Input data: TU03B | scale: scale_4.0_n_384 | mast: AASW50 
Measurement indices:
[185  39  10]
Input data: TU03B | scale: scale_4.0_n_384 | mast: ANE10 
Measurement indices:
[209 210  43]
Input data: TU03B | scale: scale_4.0_n_384 | mast: ANE20 
Measurement indices:
[226 227  35]
Input data: TU03B | scale: scale_4.0_n_384 | mast: ANE40 
Measurement indices:
[259 259  20]
Input data: TU03B | scale: scale_4.0_n_384 | mast: ASW10 
Measurement indices:
[177 175  43]
Input data: TU03B | scale: scale_4.0_n_384 | mast: ASW20 
Measurement indices:
[162 160  32]
Input data: TU03B | scale: scale_4.0_n_384 | mast: ASW35 
Measurement indices:
[139 135  18]
Input data: TU03B | scale: scale_4.0_n_384 | mast: ASW50 
Measurement indices:
[112 106  10]
Input data: TU03B | scale: scale_4.0_n_384 | mast: ASW60 
Measurement indices:
[93 86  8]
[93 86  9]
[93 86 13]
[93 86 17]
Input data: TU03B | scale: scale_4.0_n_384 | mast: ASW85 
Measurement indices:
[55 44  9]
Input data: TU03B | scale: scale_4.0_n_384 | mast: CP 
Measurement indices:
[265 133  45]
[265 133  47]
[265 133  49]
Input data: TU03B | scale: scale_4.0_n_384 | mast: HT 
Measurement indices:
[192 194  49]
Input data: TU03B | scale: scale_4.0_n_384 | mast: RS 
Measurement indices:
[ -68 -471    6]
[ -68 -471    6]
[ -68 -471    6]
[ -68 -471    9]
[ -68 -471   13]
[ -68 -471   16]
[ -68 -471   19]
All measurements lie inside the terrain or outside of the prediction domain
Input mast outside the prediction region
---------------------------------------------------
Prediction using mast: AASW10
Error U: 2.23138730392728 +- 1.56096087778477
Error V: 2.4684011501031686 +- 1.7125668034217032
Error W: 0.4330522526137314 +- 0.34906799747934925
Error TKE: 0.541858975972046 +- 0.9428836714014998
Error S: 2.5640755875970203 +- 1.9507411084550914
Pearson Corr U: 0.7641374057448124, p: 1.3855163849922119e-05
Pearson Corr V: 0.7419302111483494, p: 3.327409870168894e-05
Pearson Corr W: 0.9470726321704093, p: 7.839514226563388e-12
Pearson Corr TKE: 0.8856856660652616, p: 1.9311334682285268e-08
Pearson Corr S: 0.7508146936971596, p: 5.6560327545393775e-08
---------------------------------------------------
Prediction using mast: AASW30
Error U: 1.9520581150851966 +- 1.2988326433581363
Error V: 2.0405406533657477 +- 1.5584838977736923
Error W: 0.2994310020240323 +- 0.3083265896918498
Error TKE: 0.9105894506973442 +- 0.44213107770928006
Error S: 4.092519632182441 +- 2.500334684623176
Pearson Corr U: 0.7150472396577163, p: 8.610991235355693e-05
Pearson Corr V: 0.7511833340460632, p: 2.335082765878639e-05
Pearson Corr W: 0.9551288895763184, p: 1.4348102041998853e-12
Pearson Corr TKE: 0.8895398863844918, p: 1.3709945083310775e-08
Pearson Corr S: 0.6592731050654965, p: 6.7565424358614735e-06
---------------------------------------------------
Prediction using mast: AASW50
Error U: 2.5201489998106807 +- 2.060671538083059
Error V: 3.5420903354492315 +- 2.388787034849888
Error W: 0.512565905052593 +- 0.47666287679905084
Error TKE: 1.3903200341900115 +- 0.6246766500429265
Error S: 6.209987647445876 +- 3.502428629899858
Pearson Corr U: 0.6931815233172138, p: 0.00017318814322063594
Pearson Corr V: 0.750371873492843, p: 2.410189347595579e-05
Pearson Corr W: 0.9552953259068917, p: 1.3809191661150873e-12
Pearson Corr TKE: 0.8947303949130334, p: 8.468472577460283e-09
Pearson Corr S: 0.5951248960207954, p: 8.116514091486185e-05
---------------------------------------------------
Prediction using mast: ANE10
Error U: 1.682064330975214 +- 0.913435705311722
Error V: 2.1009549452047596 +- 1.204536541780495
Error W: 0.3124861323511239 +- 0.26589590435898736
Error TKE: 0.4624994436352061 +- 0.593142789452357
Error S: 2.9629630958093487 +- 1.161361298507032
Pearson Corr U: 0.742849429915537, p: 3.2144992884740085e-05
Pearson Corr V: 0.7481289065625192, p: 2.628993082114281e-05
Pearson Corr W: 0.9504206193708592, p: 4.006399483645684e-12
Pearson Corr TKE: 0.8819270598866864, p: 2.6661679320872747e-08
Pearson Corr S: 0.706902003660095, p: 7.024170303592078e-07
---------------------------------------------------
Prediction using mast: ANE20
Error U: 3.2063548776971245 +- 2.2426920168487947
Error V: 3.9929516187773024 +- 2.4680223060339155
Error W: 0.5869765868001998 +- 0.5367444076738709
Error TKE: 1.4827804345699176 +- 0.6880901478115692
Error S: 6.949197022274573 +- 3.629608582692912
Pearson Corr U: 0.6604979965432375, p: 0.00044339313141725326
Pearson Corr V: 0.7410260650403666, p: 3.4418618624725876e-05
Pearson Corr W: 0.9538343322589706, p: 1.9231232651434853e-12
Pearson Corr TKE: 0.8854279126361772, p: 1.975024323967263e-08
Pearson Corr S: 0.48880423931700634, p: 0.0018460865420855267
---------------------------------------------------
Prediction using mast: ANE40
Error U: 4.178598899714972 +- 2.403675865219795
Error V: 6.08249494162114 +- 2.688883603422572
Error W: 0.8179810169787621 +- 0.7230352398725165
Error TKE: 1.7144486540345634 +- 0.8468041212187725
Error S: 9.257320856176968 +- 3.81615149141748
Pearson Corr U: 0.5544838054140954, p: 0.004926101940630035
Pearson Corr V: 0.6785503836484614, p: 0.00026760837004378486
Pearson Corr W: 0.9257246478397317, p: 2.5014250753885953e-10
Pearson Corr TKE: 0.8939479244131434, p: 9.120779403926034e-09
Pearson Corr S: 0.37017470789344903, p: 0.02215947599295705
---------------------------------------------------
Prediction using mast: ASW10
Error U: 1.7789349852726037 +- 1.016958571619228
Error V: 2.3400246854319557 +- 1.5801814567229098
Error W: 0.3699132538989938 +- 0.2990171973389895
Error TKE: 0.4814929826573291 +- 0.7784549640833456
Error S: 2.718082366718873 +- 1.4344501857048348
Pearson Corr U: 0.748380319637658, p: 2.6036260901947547e-05
Pearson Corr V: 0.7461638521643945, p: 2.8348881705096345e-05
Pearson Corr W: 0.9492977865670382, p: 5.0432949164232026e-12
Pearson Corr TKE: 0.8839231763656649, p: 2.249534587695629e-08
Pearson Corr S: 0.7239942005780271, p: 2.788457671338735e-07
---------------------------------------------------
Prediction using mast: ASW20
Error U: 1.9790771207719304 +- 1.418689395205613
Error V: 1.9897506605516213 +- 0.9521246283293826
Error W: 0.2832650571770521 +- 0.26154526398366007
Error TKE: 0.7302531308175876 +- 0.382666203568121
Error S: 3.6669486954984674 +- 1.80890645279722
Pearson Corr U: 0.7134755723422214, p: 9.073447274613043e-05
Pearson Corr V: 0.7613315513170223, p: 1.555599862256102e-05
Pearson Corr W: 0.9535673072836496, p: 2.0407693139860364e-12
Pearson Corr TKE: 0.8738250782943702, p: 5.1574098089633834e-08
Pearson Corr S: 0.6340047909475137, p: 1.9237052836763555e-05
---------------------------------------------------
Prediction using mast: ASW35
Error U: 2.857983075849513 +- 2.1340490128115905
Error V: 2.7043320944014027 +- 2.240262839858325
Error W: 0.44770406579550304 +- 0.4316705857281739
Error TKE: 1.2685598327377574 +- 0.5701411542398703
Error S: 5.512852073990273 +- 3.462739051174183
Pearson Corr U: 0.6702470682353455, p: 0.00033898571604581957
Pearson Corr V: 0.7487300699749118, p: 2.568696103714935e-05
Pearson Corr W: 0.9550121219994637, p: 1.4737421114373586e-12
Pearson Corr TKE: 0.8868424218749831, p: 1.744707228134918e-08
Pearson Corr S: 0.5062401375236857, p: 0.0011835410669645415
---------------------------------------------------
Prediction using mast: ASW50
Error U: 3.291374170544931 +- 2.2228372527960696
Error V: 2.921780497037526 +- 2.296918452330802
Error W: 0.4831876895872344 +- 0.4705984907214229
Error TKE: 1.3169154200989834 +- 0.6007759145609223
Error S: 5.860070227198154 +- 3.53036325156419
Pearson Corr U: 0.6474598662386085, p: 0.0006258227119886692
Pearson Corr V: 0.7488322066695513, p: 2.5585738560421825e-05
Pearson Corr W: 0.9542342396999272, p: 1.7583356307368999e-12
Pearson Corr TKE: 0.8841656037914705, p: 2.2031251532552776e-08
Pearson Corr S: 0.47722180502496186, p: 0.0024492472789467683
---------------------------------------------------
Prediction using mast: ASW60
Error U: 2.1813920900050765 +- 1.8621463259968003
Error V: 2.2174645706326555 +- 1.9043601199245583
Error W: 0.35667233384500957 +- 0.3579559861669186
Error TKE: 1.0903425302361924 +- 0.48776150870364
Error S: 4.6175921607978125 +- 3.083334760485882
Pearson Corr U: 0.6925219937154509, p: 0.00017671287907291332
Pearson Corr V: 0.755229392679969, p: 1.990550847110993e-05
Pearson Corr W: 0.9556633734936659, p: 1.2681682052197092e-12
Pearson Corr TKE: 0.8889601972531451, p: 1.444636440593958e-08
Pearson Corr S: 0.595655341117062, p: 7.968576632079155e-05
---------------------------------------------------
Prediction using mast: ASW85
Error U: 2.1774430822745146 +- 1.862213891875375
Error V: 2.335914394076561 +- 2.0613828833931658
Error W: 0.3742318229460489 +- 0.37299746291971264
Error TKE: 1.1414907258016245 +- 0.5039233572095089
Error S: 4.792206812669525 +- 3.2050199925803105
Pearson Corr U: 0.6952238955962942, p: 0.00016265910351462705
Pearson Corr V: 0.7536364021698281, p: 2.12043290499094e-05
Pearson Corr W: 0.9557582141480928, p: 1.2404920079904177e-12
Pearson Corr TKE: 0.8921694964848871, p: 1.0773548852294401e-08
Pearson Corr S: 0.6017737960025508, p: 6.429937438899077e-05
---------------------------------------------------
Prediction using mast: CP
Error U: 3.162256017908133 +- 1.717183438432114
Error V: 3.159980166188356 +- 1.8769899019957177
Error W: 0.5371843078563596 +- 0.45394774654975756
Error TKE: 0.7997416506008852 +- 1.3046090713896785
Error S: 2.8383607332224927 +- 2.718918005912924
Pearson Corr U: 0.7734610465479668, p: 9.3219819804697e-06
Pearson Corr V: 0.7436152293177727, p: 3.1230249790956376e-05
Pearson Corr W: 0.944601739196874, p: 1.2519632674091091e-11
Pearson Corr TKE: 0.8853316074892879, p: 1.9916509197714432e-08
Pearson Corr S: 0.7641046813619097, p: 2.3778966586541368e-08
---------------------------------------------------
Prediction using mast: HT
Error U: 1.8137534355355758 +- 1.1564609377534196
Error V: 5.285315522321267 +- 1.894127101152378
Error W: 0.6148176698098063 +- 0.4973442859374512
Error TKE: 1.1672271744548839 +- 1.735392350956734
Error S: 3.7786947583257677 +- 2.8369057838127287
Pearson Corr U: 0.7470389154543872, p: 2.741508711374238e-05
Pearson Corr V: 0.7730926066614625, p: 9.472404280606493e-06
Pearson Corr W: 0.947697103470665, p: 6.940159888230887e-12
Pearson Corr TKE: 0.8803654916391703, p: 3.0388135148555835e-08
Pearson Corr S: 0.7341381925492461, p: 1.559568991538758e-07
---------------------------------------------------
Prediction error all masts
Error U: 2.500916178955196 +- 1.9047770181702557
Error V: 3.0844283025116206 +- 2.3156239325392782
Error W: 0.4592477926240322 +- 0.45475987467193313
Error TKE: 1.0356086028931666 +- 0.9124645733737969
Error S: 4.701490833564828 +- 3.4205414129353207
Pearson Corr U: 0.21792641440877406, p: 5.618392248170089e-05
Pearson Corr V: 0.2056901405614408, p: 0.00014646352153327888
Pearson Corr W: 0.8542379491266998, p: 6.40528479988968e-93
Pearson Corr TKE: 0.596540146218121, p: 2.0314455806663852e-32
Pearson Corr S: 0.17237923064273708, p: 6.427187493112e-05
---------------------------------------------------
Pearson corr per case, then averaged over all cases
U:   0.7012861484543247
V:   0.745844434635251
W:   0.9502363094987539
TKE: 0.8862029941065551
S:   0.6148733279113542
---------------------------------------------------
