# Supplementary material for: WindSeer: real-time volumetric wind prediction over complex terrain aboard a small uncrewed aerial vehicle
Source: Nat Commun. 2024 Apr 25;15:3507. doi: 10.1038/s41467-024-47778-4 (PMC11045725; doi:10.1038/s41467-024-47778-4)
Supplement: Supplementary file 5 — Source Data [file 41467_2024_47778_MOESM5_ESM.zip › data_Table1_SupplementaryTable2/Askervein_TU03B_avg.txt]

Using YAML config: ../wind_prediction/trained_models/noise01//params.yaml
Input data: TU03B | scale: scale_4.0_n_384 | mast: AASW10 
Measurement indices:
[250 108  42]
Input data: TU03B | scale: scale_4.0_n_384 | mast: AASW20 
Measurement indices:
All measurements lie inside the terrain or outside of the prediction domain
Input mast outside the prediction region
Input data: TU03B | scale: scale_4.0_n_384 | mast: AASW30 
Measurement indices:
[218  73  24]
Input data: TU03B | scale: scale_4.0_n_384 | mast: AASW40 
Measurement indices:
All measurements lie inside the terrain or outside of the prediction domain
Input mast outside the prediction region
Input data: TU03B | scale: scale_4.0_n_384 | mast: AASW50 
Measurement indices:
[185  39  10]
Input data: TU03B | scale: scale_4.0_n_384 | mast: ANE10 
Measurement indices:
[209 210  43]
Input data: TU03B | scale: scale_4.0_n_384 | mast: ANE20 
Measurement indices:
[226 227  35]
Input data: TU03B | scale: scale_4.0_n_384 | mast: ANE40 
Measurement indices:
[259 259  20]
Input data: TU03B | scale: scale_4.0_n_384 | mast: ASW10 
Measurement indices:
[177 175  43]
Input data: TU03B | scale: scale_4.0_n_384 | mast: ASW20 
Measurement indices:
[162 160  32]
Input data: TU03B | scale: scale_4.0_n_384 | mast: ASW35 
Measurement indices:
[139 135  18]
Input data: TU03B | scale: scale_4.0_n_384 | mast: ASW50 
Measurement indices:
[112 106  10]
Input data: TU03B | scale: scale_4.0_n_384 | mast: ASW60 
Measurement indices:
[93 86  8]
[93 86  9]
[93 86 13]
[93 86 17]
Input data: TU03B | scale: scale_4.0_n_384 | mast: ASW85 
Measurement indices:
[55 44  9]
Input data: TU03B | scale: scale_4.0_n_384 | mast: CP 
Measurement indices:
[265 133  45]
[265 133  47]
[265 133  49]
Input data: TU03B | scale: scale_4.0_n_384 | mast: HT 
Measurement indices:
[192 194  49]
Input data: TU03B | scale: scale_4.0_n_384 | mast: RS 
Measurement indices:
[ -68 -471    6]
[ -68 -471    6]
[ -68 -471    6]
[ -68 -471    9]
[ -68 -471   13]
[ -68 -471   16]
[ -68 -471   19]
All measurements lie inside the terrain or outside of the prediction domain
Input mast outside the prediction region
---------------------------------------------------
Prediction using mast: AASW10
Error U: 3.1163164934734335 +- 1.9227407600006976
Error V: 3.1776169177843365 +- 2.2532031833814656
Error W: 1.8128516673991166 +- 1.0296802936198715
Error TKE: 1.8157603043478263 +- 0.9586442077558393
Error S: 3.3939471583800835 +- 2.6130220027806175
Pearson Corr U: 0.27684516987192104, p: 0.19032123615983065
Pearson Corr V: 0.16254008559393376, p: 0.447948363185065
Pearson Corr W: -0.10064636302608626, p: 0.6477222588562864
Pearson Corr TKE: nan, p: nan
Pearson Corr S: 0.04628215376285602, p: 0.7826098018843435
---------------------------------------------------
Prediction using mast: AASW30
Error U: 2.100804929539354 +- 1.5128637319568459
Error V: 2.394319111464238 +- 1.712695881582019
Error W: 1.775895185050882 +- 1.0134695614720972
Error TKE: 1.8157603043478263 +- 0.9586442077558393
Error S: 4.263684719268288 +- 2.3358024060043094
Pearson Corr U: -0.2395694830713285, p: 0.2595273642100122
Pearson Corr V: 0.1926868159924522, p: 0.3670191715399163
Pearson Corr W: 0.08888047945834435, p: 0.6867387261545426
Pearson Corr TKE: nan, p: nan
Pearson Corr S: 0.01046210924066029, p: 0.9502920671374132
---------------------------------------------------
Prediction using mast: AASW50
Error U: 2.540579985627584 +- 2.146354564978249
Error V: 3.448768800158844 +- 2.5030035659077914
Error W: 0.8842634435452085 +- 0.867699749612245
Error TKE: 1.8157603043478263 +- 0.9586442077558393
Error S: 6.11853614024259 +- 3.5991227946986406
Pearson Corr U: 0.46749065772993437, p: 0.021253554514757265
Pearson Corr V: -0.27710311579784946, p: 0.18989159493837096
Pearson Corr W: -0.06649134596047804, p: 0.7630850709304225
Pearson Corr TKE: nan, p: nan
Pearson Corr S: -0.08955676305821357, p: 0.5928575864088692
---------------------------------------------------
Prediction using mast: ANE10
Error U: 2.316085634853966 +- 1.1433560106903213
Error V: 2.763643883796359 +- 1.7742994304587887
Error W: 2.9777778340657757 +- 1.2312248088405406
Error TKE: 1.8157603043478263 +- 0.9586442077558393
Error S: 3.5164474174740756 +- 1.7235637023803816
Pearson Corr U: -0.06497236520653213, p: 0.7629378775161265
Pearson Corr V: -0.24126140081150088, p: 0.2560756867664122
Pearson Corr W: -0.3892778272659631, p: 0.06635871131613548
Pearson Corr TKE: nan, p: nan
Pearson Corr S: -0.2087003018950094, p: 0.20859434975549715
---------------------------------------------------
Prediction using mast: ANE20
Error U: 3.1148938638009582 +- 2.3627463654969465
Error V: 3.8197636064485168 +- 2.56928453583503
Error W: 2.018591230383833 +- 1.074922549758314
Error TKE: 1.8157603043478263 +- 0.9586442077558393
Error S: 6.620920954164353 +- 3.6790880737893055
Pearson Corr U: -0.04274690737241348, p: 0.8427892122160864
Pearson Corr V: -0.2318824147238562, p: 0.2755854147921234
Pearson Corr W: 0.3346654363115352, p: 0.11854840014473247
Pearson Corr TKE: nan, p: nan
Pearson Corr S: -0.0476228853692151, p: 0.7764704505102972
---------------------------------------------------
Prediction using mast: ANE40
Error U: 4.099539557675399 +- 2.4764248018241366
Error V: 5.921065465153286 +- 2.832682642626635
Error W: 1.2242139247268558 +- 0.9743478624734099
Error TKE: 1.8157603043478263 +- 0.9586442077558393
Error S: 9.084078928533222 +- 3.9152273175947734
Pearson Corr U: -0.13330142276537602, p: 0.5346256802931991
Pearson Corr V: 0.037418820453250894, p: 0.862188960660778
Pearson Corr W: -0.23975006073544924, p: 0.2705275287902935
Pearson Corr TKE: nan, p: nan
Pearson Corr S: -0.09834917495165324, p: 0.5569083922851616
---------------------------------------------------
Prediction using mast: ASW10
Error U: 2.4976966579240285 +- 1.4230758117893656
Error V: 3.028115276192947 +- 2.1678936792253465
Error W: 2.637501841570047 +- 1.231224806471735
Error TKE: 1.8157603043478263 +- 0.9586442077558393
Error S: 3.3506579134281522 +- 2.3124396430921936
Pearson Corr U: -0.23851135514600327, p: 0.26170120022882587
Pearson Corr V: -0.14663469164019585, p: 0.49415083559867884
Pearson Corr W: 0.40699067141975137, p: 0.05393038261282953
Pearson Corr TKE: nan, p: nan
Pearson Corr S: 0.019559258430326385, p: 0.9072129501951255
---------------------------------------------------
Prediction using mast: ASW20
Error U: 2.100804929539354 +- 1.6303743365733658
Error V: 2.491036566598337 +- 1.464704605416873
Error W: 2.2624018316632983 +- 1.1642798116463227
Error TKE: 1.8157603043478263 +- 0.9586442077558393
Error S: 3.8422368752816762 +- 1.7537181090515788
Pearson Corr U: 0.16976081502898666, p: 0.4277548285117347
Pearson Corr V: -0.25847283735331705, p: 0.222650164489365
Pearson Corr W: -0.11282149769968516, p: 0.6082726772695101
Pearson Corr TKE: nan, p: nan
Pearson Corr S: -0.029681570907279048, p: 0.859589925039824
---------------------------------------------------
Prediction using mast: ASW35
Error U: 2.777471166893715 +- 2.2474534120014384
Error V: 2.719711074275191 +- 2.2390615824440325
Error W: 1.2120576883046543 +- 0.7978438043613907
Error TKE: 1.8157603043478263 +- 0.9586442077558393
Error S: 5.2861843251677625 +- 3.3525347199712403
Pearson Corr U: -0.42657071391428747, p: 0.03764349582677395
Pearson Corr V: 0.07304604166227324, p: 0.7344581433306087
Pearson Corr W: -0.08504416461541696, p: 0.6996352181646448
Pearson Corr TKE: nan, p: nan
Pearson Corr S: 0.1565566984074802, p: 0.34791189576274434
---------------------------------------------------
Prediction using mast: ASW50
Error U: 3.1156112057008296 +- 2.3629029072436802
Error V: 2.860203279957928 +- 2.31982209716462
Error W: 0.8935201892016132 +- 0.9128451985648744
Error TKE: 1.8157603043478263 +- 0.9586442077558393
Error S: 5.666184024413205 +- 3.4945195867116285
Pearson Corr U: -0.014282234214079703, p: 0.9471896736722987
Pearson Corr V: -0.02664062388746638, p: 0.9016587671914859
Pearson Corr W: -0.10741063264308195, p: 0.6256829986901844
Pearson Corr TKE: nan, p: nan
Pearson Corr S: -0.012834548928552165, p: 0.9390391355873845
---------------------------------------------------
Prediction using mast: ASW60
Error U: 2.268108172647399 +- 1.9367920738145552
Error V: 2.460439308796034 +- 1.929664724082592
Error W: 1.0033564979791914 +- 0.9289585912466913
Error TKE: 1.8157603043478263 +- 0.9586442077558393
Error S: 4.764740041328893 +- 2.9489343522419356
Pearson Corr U: -0.17774561953122303, p: 0.4060109240940098
Pearson Corr V: -0.050858583697524204, p: 0.8134274592081598
Pearson Corr W: -0.17730812388456207, p: 0.4183066785106459
Pearson Corr TKE: nan, p: nan
Pearson Corr S: 0.014187944536054221, p: 0.9326248027916015
---------------------------------------------------
Prediction using mast: ASW85
Error U: 2.2653015916679355 +- 1.9343061386857465
Error V: 2.5308273165591673 +- 2.076499177285144
Error W: 0.8842860182602009 +- 0.8675945971701722
Error TKE: 1.8157603043478263 +- 0.9586442077558393
Error S: 4.90965799358882 +- 3.0947693361041657
Pearson Corr U: -0.19604455011914984, p: 0.35856607689252795
Pearson Corr V: -0.43425556139504956, p: 0.03397786395428364
Pearson Corr W: 0.3072120036881683, p: 0.15388895956471613
Pearson Corr TKE: nan, p: nan
Pearson Corr S: -0.06646327663177685, p: 0.6917659141769009
---------------------------------------------------
Prediction using mast: CP
Error U: 3.9302418152774456 +- 2.381421972895798
Error V: 3.8562577961014326 +- 2.455515965320766
Error W: 1.0252096072134784 +- 0.7850473814813304
Error TKE: 1.8157603043478263 +- 0.9586442077558393
Error S: 3.640094281852787 +- 3.309678466640148
Pearson Corr U: -0.2281107930431651, p: 0.28368964212212305
Pearson Corr V: -0.1045315311186943, p: 0.6268994543290883
Pearson Corr W: -0.39733783135615025, p: 0.06045779487359462
Pearson Corr TKE: nan, p: nan
Pearson Corr S: -0.022399301517233274, p: 0.8938116912040958
---------------------------------------------------
Prediction using mast: HT
Error U: 2.6838306311955535 +- 1.601398069794905
Error V: 5.974668848181864 +- 2.8326826428919634
Error W: 0.9146258375345396 +- 0.8297683059175568
Error TKE: 1.8157603043478263 +- 0.9586442077558393
Error S: 4.161184162401421 +- 3.867086358989924
Pearson Corr U: -0.38479909259100004, p: 0.06335126781594799
Pearson Corr V: -0.021384605850916727, p: 0.9209944712645941
Pearson Corr W: 0.10686553185246965, p: 0.62744792290964
Pearson Corr TKE: nan, p: nan
Pearson Corr S: -0.013830734244786721, p: 0.9343173878671935
---------------------------------------------------
Prediction error all masts
Error U: 2.7805204739869254 +- 2.0680251968190757
Error V: 3.3890312322477483 +- 2.5294043049289283
Error W: 1.5376109140641925 +- 1.2042982765092998
Error TKE: 1.8157603043478259 +- 0.9586442077558391
Error S: 4.901325352537524 +- 3.444212626390451
Pearson Corr U: -2.0816681711721685e-17, p: 1.0000000000000475
Pearson Corr V: -2.1467203015212988e-17, p: 1.0000000000000475
Pearson Corr W: -2.704728171292211e-19, p: 0.9999999999999521
Pearson Corr TKE: nan, p: nan
Pearson Corr S: -4.722378806219216e-18, p: 0.9999999999997357
---------------------------------------------------
Pearson corr per case, then averaged over all cases
U:   -0.08803984959597976
V:   -0.09480954304103288
W:   -0.030819551746900292
TKE: nan
S:   -0.024456456651881592
---------------------------------------------------
