# Supplementary material for: WindSeer: real-time volumetric wind prediction over complex terrain aboard a small uncrewed aerial vehicle
Source: Nat Commun. 2024 Apr 25;15:3507. doi: 10.1038/s41467-024-47778-4 (PMC11045725; doi:10.1038/s41467-024-47778-4)
Supplement: Supplementary file 5 — Source Data [file 41467_2024_47778_MOESM5_ESM.zip › data_Table1_SupplementaryTable2/Askervein_TU05A_AD4.txt]

Sender: LSF System <lsfadmin@eu-g1-041-2>
Subject: Job 207795287: <python3 predict_measurement_campaigns.py -model_dir ../wind_prediction/trained_models/final01 -model_version e3000 -d /cluster/work/riner/users/intel/askervein.hdf5 -m HT -i 7 --no_gpu --benchmark -e TU05A> in cluster <euler> Done

Job <python3 predict_measurement_campaigns.py -model_dir ../wind_prediction/trained_models/final01 -model_version e3000 -d /cluster/work/riner/users/intel/askervein.hdf5 -m HT -i 7 --no_gpu --benchmark -e TU05A> was submitted from host <eu-login-08> by user <acfloria> in cluster <euler> at Thu Mar 10 09:04:03 2022
Job was executed on host(s) <4*eu-g1-041-2>, in queue <normal.4h>, as user <acfloria> in cluster <euler> at Thu Mar 10 09:04:10 2022
</cluster/home/acfloria> was used as the home directory.
</cluster/home/acfloria/intel_wind/wind_analysis> was used as the working directory.
Started at Thu Mar 10 09:04:10 2022
Terminated at Thu Mar 10 09:26:44 2022
Results reported at Thu Mar 10 09:26:44 2022

Your job looked like:

------------------------------------------------------------
# LSBATCH: User input
python3 predict_measurement_campaigns.py -model_dir ../wind_prediction/trained_models/final01 -model_version e3000 -d /cluster/work/riner/users/intel/askervein.hdf5 -m HT -i 7 --no_gpu --benchmark -e TU05A
------------------------------------------------------------

Successfully completed.

Resource usage summary:

    CPU time :                                   1332.61 sec.
    Max Memory :                                 16155 MB
    Average Memory :                             9960.13 MB
    Total Requested Memory :                     40000.00 MB
    Delta Memory :                               23845.00 MB
    Max Swap :                                   -
    Max Processes :                              3
    Max Threads :                                4
    Run time :                                   1378 sec.
    Turnaround time :                            1361 sec.

The output (if any) follows:

/cluster/home/acfloria/.local/lib/python3.7/site-packages/pyproj/crs/crs.py:131: FutureWarning: '+init=<authority>:<code>' syntax is deprecated. '<authority>:<code>' is the preferred initialization method. When making the change, be mindful of axis order changes: https://pyproj4.github.io/pyproj/stable/gotchas.html#axis-order-changes-in-proj-6
  in_crs_string = _prepare_from_proj_string(in_crs_string)
/cluster/home/acfloria/.local/lib/python3.7/site-packages/pyproj/crs/crs.py:131: FutureWarning: '+init=<authority>:<code>' syntax is deprecated. '<authority>:<code>' is the preferred initialization method. When making the change, be mindful of axis order changes: https://pyproj4.github.io/pyproj/stable/gotchas.html#axis-order-changes-in-proj-6
  in_crs_string = _prepare_from_proj_string(in_crs_string)
mayavi could not get imported, disabling plotting with mayavi. Refer to the README for install instructions
'pygdal' is not installed. Use the command below to install it:
     pip3 install pygdal==2.3.2.4
GPy could not get imported, GPR baseline not available
Using YAML config: ../wind_prediction/trained_models/final01/params.yaml
Input data: TU05A | scale: scale_4.0_n_384 | mast: AASW10 
Measurement indices:
[250 108  42]
Input data: TU05A | scale: scale_4.0_n_384 | mast: AASW20 
Measurement indices:
All measurements lie inside the terrain or outside of the prediction domain
Input mast outside the prediction region
Input data: TU05A | scale: scale_4.0_n_384 | mast: AASW30 
Measurement indices:
[218  73  24]
Input data: TU05A | scale: scale_4.0_n_384 | mast: AASW40 
Measurement indices:
All measurements lie inside the terrain or outside of the prediction domain
Input mast outside the prediction region
Input data: TU05A | scale: scale_4.0_n_384 | mast: AASW50 
Measurement indices:
[185  39  10]
Input data: TU05A | scale: scale_4.0_n_384 | mast: ANE10 
Measurement indices:
[209 210  43]
Input data: TU05A | scale: scale_4.0_n_384 | mast: ANE20 
Measurement indices:
[226 227  35]
Input data: TU05A | scale: scale_4.0_n_384 | mast: ANE40 
Measurement indices:
[259 259  20]
Input data: TU05A | scale: scale_4.0_n_384 | mast: ASW10 
Measurement indices:
[177 175  43]
Input data: TU05A | scale: scale_4.0_n_384 | mast: ASW35 
Measurement indices:
[139 135  18]
Input data: TU05A | scale: scale_4.0_n_384 | mast: ASW50 
Measurement indices:
[112 106  10]
Input data: TU05A | scale: scale_4.0_n_384 | mast: ASW60 
Measurement indices:
[93 86  8]
[93 86  9]
[93 86 13]
[93 86 17]
Input data: TU05A | scale: scale_4.0_n_384 | mast: ASW85 
Measurement indices:
[55 44  9]
Input data: TU05A | scale: scale_4.0_n_384 | mast: CP 
Measurement indices:
[265 133  45]
[265 133  47]
[265 133  49]
Input data: TU05A | scale: scale_4.0_n_384 | mast: HT 
Measurement indices:
[192 194  49]
Input data: TU05A | scale: scale_4.0_n_384 | mast: RS 
Measurement indices:
[ -68 -471    6]
[ -68 -471    6]
[ -68 -471    6]
[ -68 -471    9]
[ -68 -471   13]
[ -68 -471   16]
[ -68 -471   19]
All measurements lie inside the terrain or outside of the prediction domain
Input mast outside the prediction region
---------------------------------------------------
Prediction using mast: AASW10
Error U: 5.155331639329959 +- 17.344258248100996
Error V: 2.164031425090626 +- 4.905829540658379
Error W: 0.3542009710102497 +- 0.2518466602042531
Error TKE: 0.9226488582663094 +- 0.5504922551952426
Error S: 3.9350727910300463 +- 15.434472177517216
Pearson Corr U: 0.255458995633336, p: 0.23940980783707924
Pearson Corr V: -0.0020728402822889755, p: 0.9925106967506399
Pearson Corr W: 0.89407186524149, p: 5.689954779067191e-07
Pearson Corr TKE: 0.3899362269227876, p: 0.10967256853575723
Pearson Corr S: 0.21038073962414935, p: 0.24778925629798915
---------------------------------------------------
Prediction using mast: AASW30
Error U: 4.880183702281451 +- 17.856161515796845
Error V: 1.8534742925984562 +- 4.699681508580239
Error W: 0.28608243123480404 +- 0.16123573571170777
Error TKE: 0.950562067386977 +- 0.29785896247510235
Error S: 4.291716222995498 +- 15.731462154611698
Pearson Corr U: 0.2114552846051328, p: 0.33276339384123205
Pearson Corr V: 0.03430194616319122, p: 0.8765236119736703
Pearson Corr W: 0.8977841523093277, p: 4.3291508492798563e-07
Pearson Corr TKE: 0.39645011704221217, p: 0.10335562800188634
Pearson Corr S: 0.17213561555361753, p: 0.346160682338352
---------------------------------------------------
Prediction using mast: AASW50
Error U: 5.9062557169461 +- 18.048187451802953
Error V: 1.8621258364760487 +- 4.667078643642914
Error W: 0.280171955377152 +- 0.1968828458566914
Error TKE: 1.0678481986792268 +- 0.38786125361699647
Error S: 5.5110650072620695 +- 15.843322926133641
Pearson Corr U: 0.18128260751853378, p: 0.4077785835638966
Pearson Corr V: 0.052702727023906534, p: 0.811242191278662
Pearson Corr W: 0.8922532577065321, p: 6.481597269234978e-07
Pearson Corr TKE: 0.4029291903439716, p: 0.09733556859778457
Pearson Corr S: 0.15573038779369497, p: 0.3947109764045747
---------------------------------------------------
Prediction using mast: ANE10
Error U: 4.735201178343652 +- 17.693286906764442
Error V: 1.9679735809123664 +- 4.86800507318385
Error W: 0.32617716580277395 +- 0.18120503902502824
Error TKE: 0.9571169010810413 +- 0.3084901728174859
Error S: 4.010125599480877 +- 15.639375453499316
Pearson Corr U: 0.23826535608976596, p: 0.2735953998549703
Pearson Corr V: 0.010904830229495566, p: 0.9606144538188124
Pearson Corr W: 0.8937455610668512, p: 5.825510801438539e-07
Pearson Corr TKE: 0.39341879208341995, p: 0.10626197875313369
Pearson Corr S: 0.19509333830077158, p: 0.2846057013077307
---------------------------------------------------
Prediction using mast: ANE20
Error U: 5.032243430377882 +- 17.937367940898252
Error V: 2.0862835248284872 +- 4.470479758960082
Error W: 0.28116910597556377 +- 0.1818180950041506
Error TKE: 0.9018550612425535 +- 0.3445257099932877
Error S: 4.360372747205435 +- 15.7474964214502
Pearson Corr U: 0.16857793010313463, p: 0.44194462773734255
Pearson Corr V: 0.058414672734119245, p: 0.7912020944529121
Pearson Corr W: 0.8974168402810114, p: 4.4498712823419945e-07
Pearson Corr TKE: 0.39970207820176884, p: 0.1003015877195277
Pearson Corr S: 0.1513210153949772, p: 0.40839550941220926
---------------------------------------------------
Prediction using mast: ANE40
Error U: 5.460106421800275 +- 18.036405696041214
Error V: 1.9633555592147658 +- 4.5412877954727495
Error W: 0.28602706276764134 +- 0.1964495714307415
Error TKE: 0.9907777770963134 +- 0.3676401092959976
Error S: 4.881578621304158 +- 15.836954427208848
Pearson Corr U: 0.1663025036265242, p: 0.44821970540175904
Pearson Corr V: 0.05818712285412239, p: 0.7919980899810851
Pearson Corr W: 0.8947505171290293, p: 5.416718691454618e-07
Pearson Corr TKE: 0.39958853765918917, p: 0.10040711163121219
Pearson Corr S: 0.14995141686514088, p: 0.41269998283346176
---------------------------------------------------
Prediction using mast: ASW10
Error U: 5.244726104830691 +- 17.31179763859717
Error V: 1.8845173978460852 +- 4.834352180076977
Error W: 0.3401091946325682 +- 0.23293421646803505
Error TKE: 0.8735340352028109 +- 0.5036182743575868
Error S: 4.0209503976495045 +- 15.393532161006846
Pearson Corr U: 0.2534319881688278, p: 0.2432875904521565
Pearson Corr V: 0.00820123214498935, p: 0.9703743358117441
Pearson Corr W: 0.8997858336498598, p: 3.7197269169574273e-07
Pearson Corr TKE: 0.3916543035638545, p: 0.10798038496805476
Pearson Corr S: 0.20355905126197696, p: 0.2638063497754147
---------------------------------------------------
Prediction using mast: ASW35
Error U: 5.695250334709177 +- 18.03393593882312
Error V: 1.8505600406651717 +- 4.733470905576366
Error W: 0.2744500657835645 +- 0.18845549603792372
Error TKE: 1.0615674644313886 +- 0.37171362928872703
Error S: 5.370744964531218 +- 15.836894654215193
Pearson Corr U: 0.19312600219201587, p: 0.37728884419009157
Pearson Corr V: 0.044913933335874894, p: 0.8387522303366713
Pearson Corr W: 0.8917666576576115, p: 6.708873530887079e-07
Pearson Corr TKE: 0.40431650637163286, p: 0.09608013207373414
Pearson Corr S: 0.1615391977592528, p: 0.3770912466119553
---------------------------------------------------
Prediction using mast: ASW50
Error U: 5.756775906717006 +- 18.045336417771782
Error V: 1.8657247955565759 +- 4.655941844627541
Error W: 0.27880965644494815 +- 0.19340607296479456
Error TKE: 1.0526458259957403 +- 0.37885601888234177
Error S: 5.352594850504152 +- 15.84148897442049
Pearson Corr U: 0.18218147243982902, p: 0.40541802875994687
Pearson Corr V: 0.052664609532368754, p: 0.811376325144098
Pearson Corr W: 0.8934216149664247, p: 5.962835655324561e-07
Pearson Corr TKE: 0.40245824176182654, p: 0.09776442483168005
Pearson Corr S: 0.1562875070445737, p: 0.39300089462738796
---------------------------------------------------
Prediction using mast: ASW60
Error U: 5.522951693169647 +- 18.030587441942032
Error V: 1.870314151703006 +- 4.640791572535781
Error W: 0.274884547865406 +- 0.18793653985766837
Error TKE: 1.0255337421065311 +- 0.3646067292973202
Error S: 5.078447037565146 +- 15.837273546961105
Pearson Corr U: 0.18386226499600436, p: 0.40102437701633337
Pearson Corr V: 0.05274026696057549, p: 0.8111100948225702
Pearson Corr W: 0.8958657204064293, p: 4.992296771539825e-07
Pearson Corr TKE: 0.4017390301097619, p: 0.09842198015261411
Pearson Corr S: 0.15716006640287303, p: 0.3903311463568816
---------------------------------------------------
Prediction using mast: ASW85
Error U: 5.725031996947558 +- 18.031211134493617
Error V: 1.8525225555021902 +- 4.7734160335486955
Error W: 0.27701941186483503 +- 0.18587690030593
Error TKE: 1.0702305278796305 +- 0.373080986342366
Error S: 5.437267614517351 +- 15.83531157425876
Pearson Corr U: 0.19782591786834733, p: 0.3655607409096019
Pearson Corr V: 0.04211730711929481, p: 0.8486763786898659
Pearson Corr W: 0.8896752763519076, p: 7.765796921692097e-07
Pearson Corr TKE: 0.40458787158791465, p: 0.0958359364075924
Pearson Corr S: 0.16438809353248168, p: 0.36862084494155967
---------------------------------------------------
Prediction using mast: CP
Error U: 5.13551979462377 +- 17.351206894771455
Error V: 2.318370578539617 +- 4.933448718503572
Error W: 0.35991051409573716 +- 0.26175379560373274
Error TKE: 0.9447618100699907 +- 0.5849593619586023
Error S: 3.918187906218791 +- 15.444734359590145
Pearson Corr U: 0.2541837052328728, p: 0.24184477192083137
Pearson Corr V: -0.005027752149314949, p: 0.9818356198684286
Pearson Corr W: 0.8909570654530141, p: 7.10226071206662e-07
Pearson Corr TKE: 0.3882419456533417, p: 0.11135974677975606
Pearson Corr S: 0.21186573696982142, p: 0.24439008409098054
---------------------------------------------------
Prediction using mast: HT
Error U: 6.5651623776808155 +- 16.61463717867568
Error V: 2.930808592163171 +- 5.0143586627648356
Error W: 0.4245232020277168 +- 0.4339942818574526
Error TKE: 1.0658174646014686 +- 1.3641782104685614
Error S: 4.867507303055359 +- 14.94210604433282
Pearson Corr U: 0.260106677996238, p: 0.23067169118789163
Pearson Corr V: -0.019708099557771055, p: 0.9288799149531498
Pearson Corr W: 0.8792025091055823, p: 1.5502990487658554e-06
Pearson Corr TKE: 0.37673385868303483, p: 0.123310930296123
Pearson Corr S: 0.22716150263118948, p: 0.21118377618482764
---------------------------------------------------
Prediction error all masts
Error U: 5.447287715212153 +- 17.729449481872198
Error V: 2.0361586408535817 +- 4.760588534034749
Error W: 0.3110411757602277 +- 0.23414786846395716
Error TKE: 0.991146133387691 +- 0.5519848212732383
Error S: 4.695048543332277 +- 15.657133019223103
Pearson Corr U: 0.09761490237545829, p: 0.09201263024735806
Pearson Corr V: 0.0202146876144805, p: 0.7277530119977873
Pearson Corr W: 0.8590193344401604, p: 2.106251067666465e-69
Pearson Corr TKE: 0.31867902119132835, p: 6.385662832034903e-07
Pearson Corr S: 0.10550220229418789, p: 0.03144750636199272
---------------------------------------------------
Pearson corr per case, then averaged over all cases
U:   0.21123543895927407
V:   0.029872304316043326
W:   0.8931305285634671
TKE: 0.3962889769219013
S:   0.17819797454880928
---------------------------------------------------
