# Supplementary material for: WindSeer: real-time volumetric wind prediction over complex terrain aboard a small uncrewed aerial vehicle
Source: Nat Commun. 2024 Apr 25;15:3507. doi: 10.1038/s41467-024-47778-4 (PMC11045725; doi:10.1038/s41467-024-47778-4)
Supplement: Supplementary file 5 — Source Data [file 41467_2024_47778_MOESM5_ESM.zip › data_Table1_SupplementaryTable2/Askervein_TU05A_AD6.txt]

Sender: LSF System <lsfadmin@eu-c7-104-11>
Subject: Job 207795239: <python3 predict_measurement_campaigns.py -model_dir ../wind_prediction/trained_models/final02 -model_version e1000 -d /cluster/work/riner/users/intel/askervein.hdf5 -m HT -i 7 --no_gpu --benchmark -e TU05A> in cluster <euler> Done

Job <python3 predict_measurement_campaigns.py -model_dir ../wind_prediction/trained_models/final02 -model_version e1000 -d /cluster/work/riner/users/intel/askervein.hdf5 -m HT -i 7 --no_gpu --benchmark -e TU05A> was submitted from host <eu-login-08> by user <acfloria> in cluster <euler> at Thu Mar 10 09:01:30 2022
Job was executed on host(s) <4*eu-c7-104-11>, in queue <normal.4h>, as user <acfloria> in cluster <euler> at Thu Mar 10 09:02:12 2022
</cluster/home/acfloria> was used as the home directory.
</cluster/home/acfloria/intel_wind/wind_analysis> was used as the working directory.
Started at Thu Mar 10 09:02:12 2022
Terminated at Thu Mar 10 10:17:46 2022
Results reported at Thu Mar 10 10:17:46 2022

Your job looked like:

------------------------------------------------------------
# LSBATCH: User input
python3 predict_measurement_campaigns.py -model_dir ../wind_prediction/trained_models/final02 -model_version e1000 -d /cluster/work/riner/users/intel/askervein.hdf5 -m HT -i 7 --no_gpu --benchmark -e TU05A
------------------------------------------------------------

Successfully completed.

Resource usage summary:

    CPU time :                                   1550.36 sec.
    Max Memory :                                 17064 MB
    Average Memory :                             5783.62 MB
    Total Requested Memory :                     40000.00 MB
    Delta Memory :                               22936.00 MB
    Max Swap :                                   -
    Max Processes :                              3
    Max Threads :                                4
    Run time :                                   4537 sec.
    Turnaround time :                            4576 sec.

The output (if any) follows:

/cluster/home/acfloria/.local/lib/python3.7/site-packages/pyproj/crs/crs.py:131: FutureWarning: '+init=<authority>:<code>' syntax is deprecated. '<authority>:<code>' is the preferred initialization method. When making the change, be mindful of axis order changes: https://pyproj4.github.io/pyproj/stable/gotchas.html#axis-order-changes-in-proj-6
  in_crs_string = _prepare_from_proj_string(in_crs_string)
/cluster/home/acfloria/.local/lib/python3.7/site-packages/pyproj/crs/crs.py:131: FutureWarning: '+init=<authority>:<code>' syntax is deprecated. '<authority>:<code>' is the preferred initialization method. When making the change, be mindful of axis order changes: https://pyproj4.github.io/pyproj/stable/gotchas.html#axis-order-changes-in-proj-6
  in_crs_string = _prepare_from_proj_string(in_crs_string)
mayavi could not get imported, disabling plotting with mayavi. Refer to the README for install instructions
'pygdal' is not installed. Use the command below to install it:
     pip3 install pygdal==2.3.2.4
GPy could not get imported, GPR baseline not available
Using YAML config: ../wind_prediction/trained_models/final02/params.yaml
Input data: TU05A | scale: scale_4.0_n_384 | mast: AASW10 
Measurement indices:
[250 108  42]
Input data: TU05A | scale: scale_4.0_n_384 | mast: AASW20 
Measurement indices:
All measurements lie inside the terrain or outside of the prediction domain
Input mast outside the prediction region
Input data: TU05A | scale: scale_4.0_n_384 | mast: AASW30 
Measurement indices:
[218  73  24]
Input data: TU05A | scale: scale_4.0_n_384 | mast: AASW40 
Measurement indices:
All measurements lie inside the terrain or outside of the prediction domain
Input mast outside the prediction region
Input data: TU05A | scale: scale_4.0_n_384 | mast: AASW50 
Measurement indices:
[185  39  10]
Input data: TU05A | scale: scale_4.0_n_384 | mast: ANE10 
Measurement indices:
[209 210  43]
Input data: TU05A | scale: scale_4.0_n_384 | mast: ANE20 
Measurement indices:
[226 227  35]
Input data: TU05A | scale: scale_4.0_n_384 | mast: ANE40 
Measurement indices:
[259 259  20]
Input data: TU05A | scale: scale_4.0_n_384 | mast: ASW10 
Measurement indices:
[177 175  43]
Input data: TU05A | scale: scale_4.0_n_384 | mast: ASW35 
Measurement indices:
[139 135  18]
Input data: TU05A | scale: scale_4.0_n_384 | mast: ASW50 
Measurement indices:
[112 106  10]
Input data: TU05A | scale: scale_4.0_n_384 | mast: ASW60 
Measurement indices:
[93 86  8]
[93 86  9]
[93 86 13]
[93 86 17]
Input data: TU05A | scale: scale_4.0_n_384 | mast: ASW85 
Measurement indices:
[55 44  9]
Input data: TU05A | scale: scale_4.0_n_384 | mast: CP 
Measurement indices:
[265 133  45]
[265 133  47]
[265 133  49]
Input data: TU05A | scale: scale_4.0_n_384 | mast: HT 
Measurement indices:
[192 194  49]
Input data: TU05A | scale: scale_4.0_n_384 | mast: RS 
Measurement indices:
[ -68 -471    6]
[ -68 -471    6]
[ -68 -471    6]
[ -68 -471    9]
[ -68 -471   13]
[ -68 -471   16]
[ -68 -471   19]
All measurements lie inside the terrain or outside of the prediction domain
Input mast outside the prediction region
---------------------------------------------------
Prediction using mast: AASW10
Error U: 5.181001317196416 +- 17.432896853486792
Error V: 2.485564712523516 +- 4.9651723366962885
Error W: 0.3274011697637863 +- 0.309849213616472
Error TKE: 0.6727602378907127 +- 0.9581776153854739
Error S: 4.047387498809895 +- 15.498935223339286
Pearson Corr U: 0.17445602328553372, p: 0.4259520703144235
Pearson Corr V: -0.023554830659296425, p: 0.9150430638250501
Pearson Corr W: 0.9070318567829346, p: 2.0890282344446688e-07
Pearson Corr TKE: 0.30357376973528377, p: 0.22070731698191365
Pearson Corr S: 0.16155339807120053, p: 0.37704874565734264
---------------------------------------------------
Prediction using mast: AASW30
Error U: 5.0461518708918165 +- 17.807287620427317
Error V: 1.7541624873456438 +- 4.845741392144006
Error W: 0.22932761731355036 +- 0.20213201198484979
Error TKE: 0.668871712210912 +- 0.48075844833540665
Error S: 4.452800711606337 +- 15.706219307861506
Pearson Corr U: 0.18791002983775112, p: 0.3905528067890407
Pearson Corr V: -0.00016958812174231792, p: 0.9993872590920194
Pearson Corr W: 0.9083302118245132, p: 1.8745799385439436e-07
Pearson Corr TKE: 0.30869177718966917, p: 0.21263185848135813
Pearson Corr S: 0.16696758452414082, p: 0.36104924251460196
---------------------------------------------------
Prediction using mast: AASW50
Error U: 5.840670051265141 +- 18.01910043541019
Error V: 1.7363857907292655 +- 4.779866614712741
Error W: 0.2200104620370615 +- 0.16897147373886903
Error TKE: 0.8602261510630054 +- 0.3100771667879501
Error S: 5.4727965371202725 +- 15.835882887746786
Pearson Corr U: 0.19635752192698017, p: 0.3692020820902461
Pearson Corr V: 0.016527428887715946, p: 0.9403361575046902
Pearson Corr W: 0.9066865108543342, p: 2.1495195258691992e-07
Pearson Corr TKE: 0.3089627342142873, p: 0.21220977188726556
Pearson Corr S: 0.16911674828914128, p: 0.35481205402053106
---------------------------------------------------
Prediction using mast: ANE10
Error U: 5.007564126138136 +- 17.66218592341546
Error V: 2.238313271616065 +- 4.932382032195215
Error W: 0.27225394983655576 +- 0.24369860752635053
Error TKE: 0.656597633370915 +- 0.6697202813681226
Error S: 4.261009185289234 +- 15.627256916670506
Pearson Corr U: 0.18340860996117664, p: 0.4022076288153776
Pearson Corr V: -0.017350491612864498, p: 0.9373704370752666
Pearson Corr W: 0.9070259750788626, p: 2.090046023986515e-07
Pearson Corr TKE: 0.3033000595132053, p: 0.2211447010119214
Pearson Corr S: 0.16693370624300502, p: 0.3611480815950023
---------------------------------------------------
Prediction using mast: ANE20
Error U: 5.112832356748791 +- 17.902749498942747
Error V: 2.0150998031807297 +- 4.548004262710077
Error W: 0.21418591101595824 +- 0.1757599994449814
Error TKE: 0.622964537315953 +- 0.40692058602225983
Error S: 4.49953937984575 +- 15.736572449141876
Pearson Corr U: 0.17299487462985322, p: 0.42989790660215577
Pearson Corr V: -0.012520504625626523, p: 0.9547844560384632
Pearson Corr W: 0.9071682743643332, p: 2.0655420417072628e-07
Pearson Corr TKE: 0.3231833133726436, p: 0.19082114933956126
Pearson Corr S: 0.14771299288963705, p: 0.41978969340387856
---------------------------------------------------
Prediction using mast: ANE40
Error U: 5.4421042942224105 +- 18.013030291394994
Error V: 1.8516109322103402 +- 4.634301686183112
Error W: 0.22268590661164664 +- 0.16495468815679037
Error TKE: 0.7481868112357112 +- 0.3454236858460212
Error S: 4.941462020767784 +- 15.82815665129703
Pearson Corr U: 0.18079812737301093, p: 0.4090540416395345
Pearson Corr V: -0.0011359485243806133, p: 0.9958957069496951
Pearson Corr W: 0.9055559889781184, p: 2.3582664720682986e-07
Pearson Corr TKE: 0.32092686466210957, p: 0.19411536726152623
Pearson Corr S: 0.15381073746226995, p: 0.4006359733596214
---------------------------------------------------
Prediction using mast: ASW10
Error U: 5.241658248358859 +- 17.389495670248674
Error V: 2.1083549604169236 +- 4.934218180575682
Error W: 0.32304703142134783 +- 0.30404509539949987
Error TKE: 0.6646998436202204 +- 0.9058877499293174
Error S: 4.06154111393018 +- 15.462678888036688
Pearson Corr U: 0.1797835510183291, p: 0.41173216083623243
Pearson Corr V: -0.02877868977340153, p: 0.8962914883180725
Pearson Corr W: 0.9077849100666046, p: 1.9622056858329922e-07
Pearson Corr TKE: 0.3063231450890225, p: 0.21634491472254938
Pearson Corr S: 0.1626898808201172, p: 0.37365639484053487
---------------------------------------------------
Prediction using mast: ASW35
Error U: 5.63423905326255 +- 18.004624870570765
Error V: 1.7999430058140111 +- 4.842106200587505
Error W: 0.21145473318506802 +- 0.1775810214167695
Error TKE: 0.8451028269966012 +- 0.3353984688484982
Error S: 5.315219827942754 +- 15.830881176138364
Pearson Corr U: 0.1982043300954056, p: 0.36462572891711925
Pearson Corr V: 0.015186192048912582, p: 0.945170627041256
Pearson Corr W: 0.9066187118505624, p: 2.161571508258054e-07
Pearson Corr TKE: 0.3002922152825848, p: 0.2259881087438615
Pearson Corr S: 0.1736141952661045, p: 0.341970361892743
---------------------------------------------------
Prediction using mast: ASW50
Error U: 5.710607393382026 +- 18.014178443566877
Error V: 1.7346180132660034 +- 4.771036196441436
Error W: 0.21834219680020953 +- 0.16887884353392435
Error TKE: 0.8351909324932352 +- 0.3216047522410705
Error S: 5.3233657727715595 +- 15.835459491587583
Pearson Corr U: 0.19423386801345355, p: 0.37450513136731245
Pearson Corr V: 0.015183117508715618, p: 0.9451817113917578
Pearson Corr W: 0.9069355884193172, p: 2.1057408528403324e-07
Pearson Corr TKE: 0.3098362118321278, p: 0.21085282169084463
Pearson Corr S: 0.16771130999855496, p: 0.35888349935178504
---------------------------------------------------
Prediction using mast: ASW60
Error U: 5.480986734463277 +- 18.00547296174754
Error V: 1.7314982249801332 +- 4.760221643833706
Error W: 0.2150499335988826 +- 0.1712584381643897
Error TKE: 0.789868912415473 +- 0.3479824571284697
Error S: 5.076248252051146 +- 15.830016293119222
Pearson Corr U: 0.19110146354727994, p: 0.38240627825673057
Pearson Corr V: 0.013677694835420291, p: 0.9506102124847778
Pearson Corr W: 0.9071841534469397, p: 2.0628231323640355e-07
Pearson Corr TKE: 0.31134492948348286, p: 0.2085223890377768
Pearson Corr S: 0.16585123622834144, p: 0.36431463384440355
---------------------------------------------------
Prediction using mast: ASW85
Error U: 5.658964246851303 +- 18.004034496704
Error V: 1.8834739498929334 +- 4.861650149387843
Error W: 0.2096019190692334 +- 0.18113740920814891
Error TKE: 0.857903622921906 +- 0.3368725416649969
Error S: 5.373196539280915 +- 15.830182172930765
Pearson Corr U: 0.19883557370929714, p: 0.3630690849775173
Pearson Corr V: 0.01619441706427239, p: 0.9415363103521674
Pearson Corr W: 0.9062487175385997, p: 2.228376956359136e-07
Pearson Corr TKE: 0.2969588894228794, p: 0.23143481678930883
Pearson Corr S: 0.17538314356881438, p: 0.33699778654597706
---------------------------------------------------
Prediction using mast: CP
Error U: 5.158995451871427 +- 17.450508625226853
Error V: 2.6665496654196503 +- 4.961682301385818
Error W: 0.33291760910819235 +- 0.3102643480019
Error TKE: 0.6808293128885938 +- 0.9880548499101516
Error S: 4.051156840456154 +- 15.511149975719636
Pearson Corr U: 0.1714505584863259, p: 0.434089622549314
Pearson Corr V: -0.01891431998716285, p: 0.9317377838117699
Pearson Corr W: 0.9069304821959328, p: 2.1066305359750892e-07
Pearson Corr TKE: 0.3034057115277617, p: 0.2209758046072606
Pearson Corr S: 0.16064674922658045, p: 0.3797679293234862
---------------------------------------------------
Prediction using mast: HT
Error U: 6.331761828562524 +- 16.861295282899714
Error V: 3.138866401610155 +- 4.975141942287071
Error W: 0.5436133534681384 +- 0.4436958091045236
Error TKE: 0.9267678305383931 +- 1.5597667349378523
Error S: 4.591559807140625 +- 15.154364153626338
Pearson Corr U: 0.16434006538292442, p: 0.453669052144321
Pearson Corr V: -0.027456046109654134, p: 0.9010345705873525
Pearson Corr W: 0.8993326020852555, p: 3.8507937533089306e-07
Pearson Corr TKE: 0.29952354845294304, p: 0.22723673115893536
Pearson Corr S: 0.15665185426754255, p: 0.391884836135117
---------------------------------------------------
Prediction error all masts
Error U: 5.449810536401129 +- 17.743061641840622
Error V: 2.08803393992349 +- 4.851525433038728
Error W: 0.2722993687099716 +- 0.26279755379017455
Error TKE: 0.7561515665355102 +- 0.7222281340370102
Error S: 4.728252575924047 +- 15.678338354438676
Pearson Corr U: 0.09352395114590153, p: 0.10653920779420213
Pearson Corr V: -0.0036953888701909553, p: 0.9492634011409957
Pearson Corr W: 0.8742396281838621, p: 9.36101260337545e-75
Pearson Corr TKE: 0.2546838255686888, p: 8.140655925409251e-05
Pearson Corr S: 0.10057686393037538, p: 0.04032514109743379
---------------------------------------------------
Pearson corr per case, then averaged over all cases
U:   0.18414419978979396
V:   -0.004085505313007082
W:   0.9063718448835621
TKE: 0.30740947459830775
S:   0.16374181052734232
---------------------------------------------------
