# Supplementary material for: WindSeer: real-time volumetric wind prediction over complex terrain aboard a small uncrewed aerial vehicle
Source: Nat Commun. 2024 Apr 25;15:3507. doi: 10.1038/s41467-024-47778-4 (PMC11045725; doi:10.1038/s41467-024-47778-4)
Supplement: Supplementary file 5 — Source Data [file 41467_2024_47778_MOESM5_ESM.zip › data_Table1_SupplementaryTable2/Askervein_TU05A_avg.txt]

Using YAML config: ../wind_prediction/trained_models/noise01//params.yaml
Input data: TU05A | scale: scale_4.0_n_384 | mast: AASW10 
Measurement indices:
[250 108  42]
Input data: TU05A | scale: scale_4.0_n_384 | mast: AASW20 
Measurement indices:
All measurements lie inside the terrain or outside of the prediction domain
Input mast outside the prediction region
Input data: TU05A | scale: scale_4.0_n_384 | mast: AASW30 
Measurement indices:
[218  73  24]
Input data: TU05A | scale: scale_4.0_n_384 | mast: AASW40 
Measurement indices:
All measurements lie inside the terrain or outside of the prediction domain
Input mast outside the prediction region
Input data: TU05A | scale: scale_4.0_n_384 | mast: AASW50 
Measurement indices:
[185  39  10]
Input data: TU05A | scale: scale_4.0_n_384 | mast: ANE10 
Measurement indices:
[209 210  43]
Input data: TU05A | scale: scale_4.0_n_384 | mast: ANE20 
Measurement indices:
[226 227  35]
Input data: TU05A | scale: scale_4.0_n_384 | mast: ANE40 
Measurement indices:
[259 259  20]
Input data: TU05A | scale: scale_4.0_n_384 | mast: ASW10 
Measurement indices:
[177 175  43]
Input data: TU05A | scale: scale_4.0_n_384 | mast: ASW35 
Measurement indices:
[139 135  18]
Input data: TU05A | scale: scale_4.0_n_384 | mast: ASW50 
Measurement indices:
[112 106  10]
Input data: TU05A | scale: scale_4.0_n_384 | mast: ASW60 
Measurement indices:
[93 86  8]
[93 86  9]
[93 86 13]
[93 86 17]
Input data: TU05A | scale: scale_4.0_n_384 | mast: ASW85 
Measurement indices:
[55 44  9]
Input data: TU05A | scale: scale_4.0_n_384 | mast: CP 
Measurement indices:
[265 133  45]
[265 133  47]
[265 133  49]
Input data: TU05A | scale: scale_4.0_n_384 | mast: HT 
Measurement indices:
[192 194  49]
Input data: TU05A | scale: scale_4.0_n_384 | mast: RS 
Measurement indices:
[ -68 -471    6]
[ -68 -471    6]
[ -68 -471    6]
[ -68 -471    9]
[ -68 -471   13]
[ -68 -471   16]
[ -68 -471   19]
All measurements lie inside the terrain or outside of the prediction domain
Input mast outside the prediction region
---------------------------------------------------
Prediction using mast: AASW10
Error U: 5.731273625566736 +- 17.3493763332556
Error V: 1.8997942520454973 +- 4.842141282593851
Error W: 0.901669090807082 +- 0.6514200946293204
Error TKE: 1.7343724999999999 +- 0.2464350177208092
Error S: 4.485699775026861 +- 15.422898895190624
Pearson Corr U: -0.010037344238811858, p: 0.9637455132017397
Pearson Corr V: -0.032918352780033105, p: 0.8814692918961231
Pearson Corr W: 0.609133571161456, p: 0.007290798203993482
Pearson Corr TKE: nan, p: nan
Pearson Corr S: -0.014487957611812055, p: 0.9372716106827317
---------------------------------------------------
Prediction using mast: AASW30
Error U: 5.20765418193907 +- 17.82615923448008
Error V: 1.6837430466398546 +- 4.694821432525654
Error W: 0.8661135691599466 +- 0.6454991191618435
Error TKE: 1.7343724999999999 +- 0.2464350177208092
Error S: 4.317948286237295 +- 15.732900508916666
Pearson Corr U: -0.02606741077660497, p: 0.9060178257705246
Pearson Corr V: -0.025046634764099802, p: 0.9096831795097867
Pearson Corr W: -0.14931392144825512, p: 0.5542943542385076
Pearson Corr TKE: nan, p: nan
Pearson Corr S: -0.004195204076123133, p: 0.9818197579567233
---------------------------------------------------
Prediction using mast: AASW50
Error U: 5.700481445845497 +- 18.123036920732343
Error V: 1.6860076381356677 +- 4.688672079209074
Error W: 0.4555379715276157 +- 0.4661575343367491
Error TKE: 1.7343724999999999 +- 0.2464350177208092
Error S: 5.073961286067617 +- 15.943776321378653
Pearson Corr U: -0.06783370350933449, p: 0.7584388874992087
Pearson Corr V: 0.0891383816919538, p: 0.6858747156429534
Pearson Corr W: 0.505329968734434, p: 0.032419201645393574
Pearson Corr TKE: nan, p: nan
Pearson Corr S: -0.04778950643360504, p: 0.795071354579755
---------------------------------------------------
Prediction using mast: ANE10
Error U: 5.30283991789037 +- 17.651903841105863
Error V: 1.7976511095111583 +- 4.810204557362513
Error W: 1.0760289949820188 +- 0.4699515783119693
Error TKE: 1.7343724999999999 +- 0.2464350177208092
Error S: 4.2655312499999996 +- 15.643716798362234
Pearson Corr U: -0.10031948002199402, p: 0.6487947769796122
Pearson Corr V: -0.052826653412819335, p: 0.8108061349735932
Pearson Corr W: 0.48665424968717436, p: 0.04055506870328407
Pearson Corr TKE: nan, p: nan
Pearson Corr S: 0.03170212649321173, p: 0.8632469732658101
---------------------------------------------------
Prediction using mast: ANE20
Error U: 5.229884533225485 +- 17.90671746207013
Error V: 2.1543101561271856 +- 4.415335699906517
Error W: 1.8690153903898512 +- 0.6514200953626742
Error TKE: 1.7343724999999999 +- 0.2464350177208092
Error S: 4.313031196395844 +- 15.728687475595446
Pearson Corr U: -0.035499191465967236, p: 0.8722476320827699
Pearson Corr V: -0.006627618928488968, p: 0.9760569976420211
Pearson Corr W: -0.08323959468581694, p: 0.7426298998223939
Pearson Corr TKE: nan, p: nan
Pearson Corr S: 0.002497259044477205, p: 0.9891773604817643
---------------------------------------------------
Prediction using mast: ANE40
Error U: 5.451872200872977 +- 18.05198367308878
Error V: 1.921969423139423 +- 4.526075690138555
Error W: 0.7268489804007682 +- 0.4180674915327232
Error TKE: 1.7343724999999999 +- 0.2464350177208092
Error S: 4.652281065442393 +- 15.874399686190078
Pearson Corr U: -0.02147351487576131, p: 0.9225269321577219
Pearson Corr V: 0.06369736324019144, p: 0.77278086579252
Pearson Corr W: -0.06256293384948178, p: 0.8052043907840188
Pearson Corr TKE: nan, p: nan
Pearson Corr S: -0.02959592673533825, p: 0.8722557427767761
---------------------------------------------------
Prediction using mast: ASW10
Error U: 5.807381921991173 +- 17.308474260266486
Error V: 1.7090082053396398 +- 4.760975046633873
Error W: 0.8229983337253085 +- 0.6301088606606235
Error TKE: 1.7343724999999999 +- 0.2464350177208092
Error S: 4.575531460629938 +- 15.3731835911009
Pearson Corr U: 0.02350514027855789, p: 0.9152216586564634
Pearson Corr V: -0.019474316156204746, p: 0.9297215257359858
Pearson Corr W: 0.29171876160276583, p: 0.24016595665221208
Pearson Corr TKE: nan, p: nan
Pearson Corr S: -0.018654744089436875, p: 0.9192827003390946
---------------------------------------------------
Prediction using mast: ASW35
Error U: 5.552106735989054 +- 18.09560059099793
Error V: 1.6934248932121985 +- 4.737609927581738
Error W: 0.6131513971387399 +- 0.5384526088776229
Error TKE: 1.7343724999999999 +- 0.2464350177208092
Error S: 4.936656131827295 +- 15.932449005674835
Pearson Corr U: 0.036611519729616786, p: 0.868278029204821
Pearson Corr V: -0.06262093147458282, p: 0.7765252169874972
Pearson Corr W: 0.49642019340008786, p: 0.03612637572467042
Pearson Corr TKE: nan, p: nan
Pearson Corr S: 0.015177234833392117, p: 0.9342935186505933
---------------------------------------------------
Prediction using mast: ASW50
Error U: 5.5970666953260615 +- 18.106945506395085
Error V: 1.6978770997757355 +- 4.674916838931191
Error W: 0.5012762013349831 +- 0.48918827021122985
Error TKE: 1.7343724999999999 +- 0.2464350177208092
Error S: 4.936656035849806 +- 15.932448988925067
Pearson Corr U: 0.054185080331981786, p: 0.8060298683218355
Pearson Corr V: 0.0021195670749054856, p: 0.992341874639512
Pearson Corr W: -0.3158472170977946, p: 0.20166837800962248
Pearson Corr TKE: nan, p: nan
Pearson Corr S: 0.04550359882871055, p: 0.804680709813062
---------------------------------------------------
Prediction using mast: ASW60
Error U: 5.475430450203876 +- 18.061967934513525
Error V: 1.7234856577789528 +- 4.652473704330234
Error W: 0.47333750657621404 +- 0.4724817367363067
Error TKE: 1.7343724999999999 +- 0.2464350177208092
Error S: 4.758895911678466 +- 15.902274636666675
Pearson Corr U: 0.07973189007177323, p: 0.7176261164900369
Pearson Corr V: -0.0136347812044563, p: 0.9507649897765229
Pearson Corr W: 0.35341040654210776, p: 0.15024522905635515
Pearson Corr TKE: nan, p: nan
Pearson Corr S: 0.03048152068242277, p: 0.8684658426476242
---------------------------------------------------
Prediction using mast: ASW85
Error U: 5.567296424688218 +- 18.10036592922746
Error V: 1.7153282154004896 +- 4.7661795362575585
Error W: 0.5602573759401258 +- 0.43334069999674724
Error TKE: 1.7343724999999999 +- 0.2464350177208092
Error S: 5.011656604706949 +- 15.939618973844132
Pearson Corr U: -0.046266256423947404, p: 0.8339617713729753
Pearson Corr V: 0.005169271577457235, p: 0.9813244205189925
Pearson Corr W: 0.16186873040889854, p: 0.5210667764853192
Pearson Corr TKE: nan, p: nan
Pearson Corr S: 0.037518847180017925, p: 0.8384581357525186
---------------------------------------------------
Prediction using mast: CP
Error U: 5.710883902825566 +- 17.36123550970174
Error V: 2.043218238404702 +- 4.8704446201379294
Error W: 0.49595645457947424 +- 0.4444218424867835
Error TKE: 1.7343724999999999 +- 0.2464350177208092
Error S: 4.446861942515768 +- 15.44937623374378
Pearson Corr U: -0.03716450167525163, p: 0.8663057225770491
Pearson Corr V: -0.004250666056720588, p: 0.9846427439935718
Pearson Corr W: 0.1725479710654921, p: 0.49355410627083157
Pearson Corr TKE: nan, p: nan
Pearson Corr S: 4.4125688155312575e-05, p: 0.9998087622061559
---------------------------------------------------
Prediction using mast: HT
Error U: 7.138459488624594 +- 16.693467597124634
Error V: 2.759319000963272 +- 4.911455829286648
Error W: 0.46658020880941503 +- 0.47042955435870615
Error TKE: 1.7343724999999999 +- 0.2464350177208092
Error S: 5.46365654366161 +- 15.003789779255236
Pearson Corr U: 0.21853876678425177, p: 0.31643787407880897
Pearson Corr V: -0.014399425370450619, p: 0.9480073981536448
Pearson Corr W: 0.21433877510555172, p: 0.393066870227386
Pearson Corr TKE: nan, p: nan
Pearson Corr S: 0.1538328757714092, p: 0.4005673558915757
---------------------------------------------------
Prediction error all masts
Error U: 5.65174088653759 +- 17.752582012046986
Error V: 1.8834720720364444 +- 4.7301900930183045
Error W: 0.7560593442593495 +- 0.6480435941791532
Error TKE: 1.7343725 +- 0.2464350177208092
Error S: 4.7106436530799884 +- 15.68935402057139
Pearson Corr U: 3.2453452729080317e-18, p: 0.999999999999858
Pearson Corr V: 1.3010283177007887e-17, p: 0.999999999999858
Pearson Corr W: 1.6948880418416395e-17, p: 1.0000000000003006
Pearson Corr TKE: nan, p: nan
Pearson Corr S: 9.2611684380476e-18, p: 1.0000000000002394
---------------------------------------------------
Pearson corr per case, then averaged over all cases
U:   0.005223922631423734
V:   -0.005513445889488332
W:   0.2061891508174323
TKE: nan
S:   0.01554109612119088
---------------------------------------------------
