# Supplementary material for: WindSeer: real-time volumetric wind prediction over complex terrain aboard a small uncrewed aerial vehicle
Source: Nat Commun. 2024 Apr 25;15:3507. doi: 10.1038/s41467-024-47778-4 (PMC11045725; doi:10.1038/s41467-024-47778-4)
Supplement: Supplementary file 5 — Source Data [file 41467_2024_47778_MOESM5_ESM.zip › data_Table1_SupplementaryTable2/Askervein_TU05B_AD4.txt]

Sender: LSF System <lsfadmin@eu-g1-029-3>
Subject: Job 207795286: <python3 predict_measurement_campaigns.py -model_dir ../wind_prediction/trained_models/final01 -model_version e3000 -d /cluster/work/riner/users/intel/askervein.hdf5 -m HT -i 7 --no_gpu --benchmark -e TU05B> in cluster <euler> Done

Job <python3 predict_measurement_campaigns.py -model_dir ../wind_prediction/trained_models/final01 -model_version e3000 -d /cluster/work/riner/users/intel/askervein.hdf5 -m HT -i 7 --no_gpu --benchmark -e TU05B> was submitted from host <eu-login-08> by user <acfloria> in cluster <euler> at Thu Mar 10 09:03:59 2022
Job was executed on host(s) <4*eu-g1-029-3>, in queue <normal.4h>, as user <acfloria> in cluster <euler> at Thu Mar 10 09:04:10 2022
</cluster/home/acfloria> was used as the home directory.
</cluster/home/acfloria/intel_wind/wind_analysis> was used as the working directory.
Started at Thu Mar 10 09:04:10 2022
Terminated at Thu Mar 10 09:25:40 2022
Results reported at Thu Mar 10 09:25:40 2022

Your job looked like:

------------------------------------------------------------
# LSBATCH: User input
python3 predict_measurement_campaigns.py -model_dir ../wind_prediction/trained_models/final01 -model_version e3000 -d /cluster/work/riner/users/intel/askervein.hdf5 -m HT -i 7 --no_gpu --benchmark -e TU05B
------------------------------------------------------------

Successfully completed.

Resource usage summary:

    CPU time :                                   1269.19 sec.
    Max Memory :                                 16158 MB
    Average Memory :                             11206.70 MB
    Total Requested Memory :                     40000.00 MB
    Delta Memory :                               23842.00 MB
    Max Swap :                                   -
    Max Processes :                              3
    Max Threads :                                4
    Run time :                                   1295 sec.
    Turnaround time :                            1301 sec.

The output (if any) follows:

/cluster/home/acfloria/.local/lib/python3.7/site-packages/pyproj/crs/crs.py:131: FutureWarning: '+init=<authority>:<code>' syntax is deprecated. '<authority>:<code>' is the preferred initialization method. When making the change, be mindful of axis order changes: https://pyproj4.github.io/pyproj/stable/gotchas.html#axis-order-changes-in-proj-6
  in_crs_string = _prepare_from_proj_string(in_crs_string)
/cluster/home/acfloria/.local/lib/python3.7/site-packages/pyproj/crs/crs.py:131: FutureWarning: '+init=<authority>:<code>' syntax is deprecated. '<authority>:<code>' is the preferred initialization method. When making the change, be mindful of axis order changes: https://pyproj4.github.io/pyproj/stable/gotchas.html#axis-order-changes-in-proj-6
  in_crs_string = _prepare_from_proj_string(in_crs_string)
mayavi could not get imported, disabling plotting with mayavi. Refer to the README for install instructions
'pygdal' is not installed. Use the command below to install it:
     pip3 install pygdal==2.3.2.4
GPy could not get imported, GPR baseline not available
Using YAML config: ../wind_prediction/trained_models/final01/params.yaml
Input data: TU05B | scale: scale_4.0_n_384 | mast: AASW10 
Measurement indices:
[250 108  42]
Input data: TU05B | scale: scale_4.0_n_384 | mast: AASW20 
Measurement indices:
All measurements lie inside the terrain or outside of the prediction domain
Input mast outside the prediction region
Input data: TU05B | scale: scale_4.0_n_384 | mast: AASW30 
Measurement indices:
[218  73  24]
Input data: TU05B | scale: scale_4.0_n_384 | mast: AASW40 
Measurement indices:
All measurements lie inside the terrain or outside of the prediction domain
Input mast outside the prediction region
Input data: TU05B | scale: scale_4.0_n_384 | mast: AASW50 
Measurement indices:
[185  39  10]
Input data: TU05B | scale: scale_4.0_n_384 | mast: ANE10 
Measurement indices:
[209 210  43]
Input data: TU05B | scale: scale_4.0_n_384 | mast: ANE20 
Measurement indices:
[226 227  35]
Input data: TU05B | scale: scale_4.0_n_384 | mast: ASW10 
Measurement indices:
[177 175  43]
Input data: TU05B | scale: scale_4.0_n_384 | mast: ASW35 
Measurement indices:
[139 135  18]
Input data: TU05B | scale: scale_4.0_n_384 | mast: ASW50 
Measurement indices:
[112 106  10]
Input data: TU05B | scale: scale_4.0_n_384 | mast: ASW60 
Measurement indices:
[93 86  8]
[93 86  9]
[93 86 13]
[93 86 17]
Input data: TU05B | scale: scale_4.0_n_384 | mast: ASW85 
Measurement indices:
[55 44  9]
Input data: TU05B | scale: scale_4.0_n_384 | mast: CP 
Measurement indices:
[265 133  45]
[265 133  47]
[265 133  49]
Input data: TU05B | scale: scale_4.0_n_384 | mast: HT 
Measurement indices:
[192 194  49]
Input data: TU05B | scale: scale_4.0_n_384 | mast: RS 
Measurement indices:
[ -68 -471    6]
[ -68 -471    6]
[ -68 -471    6]
[ -68 -471    9]
[ -68 -471   13]
[ -68 -471   16]
[ -68 -471   19]
All measurements lie inside the terrain or outside of the prediction domain
Input mast outside the prediction region
---------------------------------------------------
Prediction using mast: AASW10
Error U: 0.9894183456533278 +- 0.6154056307606671
Error V: 0.8925340938789965 +- 0.6591746720918155
Error W: 0.2591222909630144 +- 0.19918899923811365
Error TKE: 0.5419746594728496 +- 0.34738520671501305
Error S: 0.6863471167118063 +- 0.3895174441169954
Pearson Corr U: 0.497874308419357, p: 0.0183762215200793
Pearson Corr V: 0.5726891568728424, p: 0.005343058940977816
Pearson Corr W: 0.5490502848917117, p: 0.022452096672663478
Pearson Corr TKE: 0.061103870792438175, p: 0.8157889568119099
Pearson Corr S: 0.7870132252011438, p: 1.512649265447087e-07
---------------------------------------------------
Prediction using mast: AASW30
Error U: 0.6004335644014446 +- 0.4017790428621351
Error V: 0.9748887399745346 +- 0.7613572761000126
Error W: 0.25074843623568677 +- 0.19705432232216588
Error TKE: 0.6066337098411634 +- 0.3598072983008729
Error S: 0.681880415963154 +- 0.6114509472285874
Pearson Corr U: 0.46646737794071114, p: 0.02864274774506075
Pearson Corr V: 0.579928017859304, p: 0.004668383729245383
Pearson Corr W: 0.529027736514305, p: 0.028993598661943284
Pearson Corr TKE: 0.052755138599170734, p: 0.8406313606880105
Pearson Corr S: 0.7881103644771787, p: 1.4142744083370337e-07
---------------------------------------------------
Prediction using mast: AASW50
Error U: 0.6456402478193841 +- 0.48316967089078316
Error V: 1.2484144126173264 +- 0.7552725709352588
Error W: 0.2524677290462622 +- 0.19642955490383082
Error TKE: 0.7128268012733958 +- 0.33672799538634435
Error S: 1.3191938076801741 +- 0.7523672665356724
Pearson Corr U: 0.4347332354253644, p: 0.04318878017737446
Pearson Corr V: 0.5910039333912922, p: 0.0037744433228761223
Pearson Corr W: 0.49622113614169683, p: 0.04276829601831438
Pearson Corr TKE: 0.04479457649038054, p: 0.8644522675507439
Pearson Corr S: 0.7895098017299484, p: 1.297282412777435e-07
---------------------------------------------------
Prediction using mast: ANE10
Error U: 0.7142300636072388 +- 0.5121310594985033
Error V: 0.8032252557837883 +- 0.4457235365580288
Error W: 0.26333468391371584 +- 0.19424611904461947
Error TKE: 0.536190388803342 +- 0.3632633077365466
Error S: 0.6564540172011349 +- 0.37181725852643777
Pearson Corr U: 0.34200196276219724, p: 0.11925629911425473
Pearson Corr V: 0.5792892176849055, p: 0.004724906672904537
Pearson Corr W: 0.4551235634802899, p: 0.06640338369200871
Pearson Corr TKE: 0.03234482226678973, p: 0.9019215252219259
Pearson Corr S: 0.799973163279067, p: 6.660181832843829e-08
---------------------------------------------------
Prediction using mast: ANE20
Error U: 0.7468037272431008 +- 0.5015299041763338
Error V: 1.037679040540408 +- 0.4991017675076338
Error W: 0.354158316781166 +- 0.2260152532200811
Error TKE: 0.6491826960259099 +- 0.3471234690668272
Error S: 0.6144570916884151 +- 0.4322536826522895
Pearson Corr U: 0.1397693476268143, p: 0.5350166928425539
Pearson Corr V: 0.5612504071651461, p: 0.0065734118439279236
Pearson Corr W: 0.22159956041816087, p: 0.39267004616263257
Pearson Corr TKE: -0.0015265275221192972, p: 0.9953606703882083
Pearson Corr S: 0.8118119099261641, p: 2.9838882472266186e-08
---------------------------------------------------
Prediction using mast: ASW10
Error U: 1.0691392779931113 +- 0.6672134740207892
Error V: 0.7940334267574723 +- 0.4263008345507676
Error W: 0.2521770285598584 +- 0.19704290211929476
Error TKE: 0.49413129552130264 +- 0.3413777206956525
Error S: 0.823008284260246 +- 0.4306326019314335
Pearson Corr U: 0.40448489586852016, p: 0.06187873288090134
Pearson Corr V: 0.5760925433907718, p: 0.005016403234362281
Pearson Corr W: 0.5140597471606895, p: 0.03477408995809147
Pearson Corr TKE: 0.04418309277587482, p: 0.8662868818934885
Pearson Corr S: 0.7966639899495057, p: 8.257669574483832e-08
---------------------------------------------------
Prediction using mast: ASW35
Error U: 0.6858206033845676 +- 0.47544945218734913
Error V: 1.5307871981076067 +- 0.7190836182170581
Error W: 0.2543592286385285 +- 0.1980906993043941
Error TKE: 0.7545643632507941 +- 0.3179304381751022
Error S: 1.536173735449367 +- 0.7598824386212772
Pearson Corr U: 0.48588804164433264, p: 0.02186972895613422
Pearson Corr V: 0.5924391893089248, p: 0.0036698803919616827
Pearson Corr W: 0.5169576673181684, p: 0.03359149533577701
Pearson Corr TKE: 0.053704684703184395, p: 0.8377982811397323
Pearson Corr S: 0.7843556445289546, p: 1.7773929440782726e-07
---------------------------------------------------
Prediction using mast: ASW50
Error U: 0.7405281311270496 +- 0.5086246937307107
Error V: 1.2824517660093162 +- 0.7514826194656714
Error W: 0.25240989788130713 +- 0.19737568144401263
Error TKE: 0.7284125873307193 +- 0.33435813082792976
Error S: 1.4551055916164513 +- 0.7508936545054578
Pearson Corr U: 0.4238437494005158, p: 0.049326238253557475
Pearson Corr V: 0.5929270652369178, p: 0.0036348943382098504
Pearson Corr W: 0.48678465046805786, p: 0.04752234906856042
Pearson Corr TKE: 0.042699239781685785, p: 0.8707415043238105
Pearson Corr S: 0.790234527654021, p: 1.2402367142636433e-07
---------------------------------------------------
Prediction using mast: ASW60
Error U: 0.6328960735766511 +- 0.465013788465433
Error V: 0.8239700877677637 +- 0.587998762492512
Error W: 0.27256495641050055 +- 0.1948677906230278
Error TKE: 0.6309880175228936 +- 0.3595652104822845
Error S: 0.7936546238939697 +- 0.6867574081006249
Pearson Corr U: 0.2936901652958477, p: 0.18464127724208954
Pearson Corr V: 0.5841284429403791, p: 0.004310588100767737
Pearson Corr W: 0.4061351651300411, p: 0.10574751389447695
Pearson Corr TKE: 0.02443539714250582, p: 0.9258330308509678
Pearson Corr S: 0.8010292309112569, p: 6.213334862660748e-08
---------------------------------------------------
Prediction using mast: ASW85
Error U: 0.9644849835747652 +- 0.5634858414846394
Error V: 1.5119413512293376 +- 0.720795836328265
Error W: 0.2528168166510107 +- 0.19777559262932265
Error TKE: 0.782277783575053 +- 0.3161892155869761
Error S: 1.8298883003518787 +- 0.7534960879575762
Pearson Corr U: 0.4390670260702921, p: 0.040918781333204333
Pearson Corr V: 0.5982172469542055, p: 0.003273129129878005
Pearson Corr W: 0.48596599125899115, p: 0.04795276647817631
Pearson Corr TKE: 0.045560916945118185, p: 0.8621539667772325
Pearson Corr S: 0.7883285885078964, p: 1.3954186835375523e-07
---------------------------------------------------
Prediction using mast: CP
Error U: 0.5912516788840737 +- 0.35989179382105413
Error V: 0.9406289270009467 +- 0.742753694481932
Error W: 0.24821610661527782 +- 0.19580748227560757
Error TKE: 0.6077159016554862 +- 0.363395640653491
Error S: 0.6949443379351617 +- 0.6355531867278768
Pearson Corr U: 0.44455373001546955, p: 0.03817982947349178
Pearson Corr V: 0.5810557850357495, p: 0.004569972160124671
Pearson Corr W: 0.51867511545547, p: 0.03290530402131747
Pearson Corr TKE: 0.04852384370382833, p: 0.8532779586895116
Pearson Corr S: 0.7906483885529494, p: 1.2086980348858393e-07
---------------------------------------------------
Prediction using mast: HT
Error U: 1.4542918144901935 +- 0.6474100656196284
Error V: 0.7936599850016826 +- 0.4937241828450872
Error W: 0.25950651750740533 +- 0.2010167691482284
Error TKE: 0.47729595004733 +- 0.34067980394396835
Error S: 0.9252160035171371 +- 0.5291734586875526
Pearson Corr U: 0.48651025734245684, p: 0.021676168473822883
Pearson Corr V: 0.5705335835376144, p: 0.0055589598748560795
Pearson Corr W: 0.5529065032500006, p: 0.021336241383210244
Pearson Corr TKE: 0.06265911051008873, p: 0.8111787650936206
Pearson Corr S: 0.7913449409970897, p: 1.1572672150761379e-07
---------------------------------------------------
Prediction error all masts
Error U: 0.8195782093129091 +- 0.5788305089613532
Error V: 1.0528511903890982 +- 0.6940388174667765
Error W: 0.2643235007669778 +- 0.20167228487866276
Error TKE: 0.62684951286002 +- 0.3579623197255844
Error S: 1.0013602771890746 +- 0.7297703615505178
Pearson Corr U: 0.23734273205368928, p: 9.866677692510012e-05
Pearson Corr V: 0.5008840769940127, p: 3.578654894140527e-18
Pearson Corr W: 0.47702736217175495, p: 5.468282185462618e-13
Pearson Corr TKE: 0.03694779783823572, p: 0.5998219529533713
Pearson Corr S: 0.6352948621337964, p: 1.938132296824806e-43
---------------------------------------------------
Pearson corr per case, then averaged over all cases
U:   0.40490700815098984
V:   0.5816295491148379
W:   0.477708926790632
TKE: 0.04260318051574549
S:   0.7932519813095981
---------------------------------------------------
