# Supplementary material for: WindSeer: real-time volumetric wind prediction over complex terrain aboard a small uncrewed aerial vehicle
Source: Nat Commun. 2024 Apr 25;15:3507. doi: 10.1038/s41467-024-47778-4 (PMC11045725; doi:10.1038/s41467-024-47778-4)
Supplement: Supplementary file 5 — Source Data [file 41467_2024_47778_MOESM5_ESM.zip › data_Table1_SupplementaryTable2/Askervein_TU05B_AD6.txt]

Sender: LSF System <lsfadmin@eu-g1-020-3>
Subject: Job 207795271: <python3 predict_measurement_campaigns.py -model_dir ../wind_prediction/trained_models/final02 -model_version e1000 -d /cluster/work/riner/users/intel/askervein.hdf5 -m HT -i 7 --no_gpu --benchmark -e TU05B> in cluster <euler> Done

Job <python3 predict_measurement_campaigns.py -model_dir ../wind_prediction/trained_models/final02 -model_version e1000 -d /cluster/work/riner/users/intel/askervein.hdf5 -m HT -i 7 --no_gpu --benchmark -e TU05B> was submitted from host <eu-login-08> by user <acfloria> in cluster <euler> at Thu Mar 10 09:03:29 2022
Job was executed on host(s) <4*eu-g1-020-3>, in queue <normal.4h>, as user <acfloria> in cluster <euler> at Thu Mar 10 09:03:40 2022
</cluster/home/acfloria> was used as the home directory.
</cluster/home/acfloria/intel_wind/wind_analysis> was used as the working directory.
Started at Thu Mar 10 09:03:40 2022
Terminated at Thu Mar 10 09:24:39 2022
Results reported at Thu Mar 10 09:24:39 2022

Your job looked like:

------------------------------------------------------------
# LSBATCH: User input
python3 predict_measurement_campaigns.py -model_dir ../wind_prediction/trained_models/final02 -model_version e1000 -d /cluster/work/riner/users/intel/askervein.hdf5 -m HT -i 7 --no_gpu --benchmark -e TU05B
------------------------------------------------------------

Successfully completed.

Resource usage summary:

    CPU time :                                   1250.32 sec.
    Max Memory :                                 16152 MB
    Average Memory :                             11052.37 MB
    Total Requested Memory :                     40000.00 MB
    Delta Memory :                               23848.00 MB
    Max Swap :                                   -
    Max Processes :                              3
    Max Threads :                                4
    Run time :                                   1263 sec.
    Turnaround time :                            1270 sec.

The output (if any) follows:

/cluster/home/acfloria/.local/lib/python3.7/site-packages/pyproj/crs/crs.py:131: FutureWarning: '+init=<authority>:<code>' syntax is deprecated. '<authority>:<code>' is the preferred initialization method. When making the change, be mindful of axis order changes: https://pyproj4.github.io/pyproj/stable/gotchas.html#axis-order-changes-in-proj-6
  in_crs_string = _prepare_from_proj_string(in_crs_string)
/cluster/home/acfloria/.local/lib/python3.7/site-packages/pyproj/crs/crs.py:131: FutureWarning: '+init=<authority>:<code>' syntax is deprecated. '<authority>:<code>' is the preferred initialization method. When making the change, be mindful of axis order changes: https://pyproj4.github.io/pyproj/stable/gotchas.html#axis-order-changes-in-proj-6
  in_crs_string = _prepare_from_proj_string(in_crs_string)
mayavi could not get imported, disabling plotting with mayavi. Refer to the README for install instructions
'pygdal' is not installed. Use the command below to install it:
     pip3 install pygdal==2.3.2.4
GPy could not get imported, GPR baseline not available
Using YAML config: ../wind_prediction/trained_models/final02/params.yaml
Input data: TU05B | scale: scale_4.0_n_384 | mast: AASW10 
Measurement indices:
[250 108  42]
Input data: TU05B | scale: scale_4.0_n_384 | mast: AASW20 
Measurement indices:
All measurements lie inside the terrain or outside of the prediction domain
Input mast outside the prediction region
Input data: TU05B | scale: scale_4.0_n_384 | mast: AASW30 
Measurement indices:
[218  73  24]
Input data: TU05B | scale: scale_4.0_n_384 | mast: AASW40 
Measurement indices:
All measurements lie inside the terrain or outside of the prediction domain
Input mast outside the prediction region
Input data: TU05B | scale: scale_4.0_n_384 | mast: AASW50 
Measurement indices:
[185  39  10]
Input data: TU05B | scale: scale_4.0_n_384 | mast: ANE10 
Measurement indices:
[209 210  43]
Input data: TU05B | scale: scale_4.0_n_384 | mast: ANE20 
Measurement indices:
[226 227  35]
Input data: TU05B | scale: scale_4.0_n_384 | mast: ASW10 
Measurement indices:
[177 175  43]
Input data: TU05B | scale: scale_4.0_n_384 | mast: ASW35 
Measurement indices:
[139 135  18]
Input data: TU05B | scale: scale_4.0_n_384 | mast: ASW50 
Measurement indices:
[112 106  10]
Input data: TU05B | scale: scale_4.0_n_384 | mast: ASW60 
Measurement indices:
[93 86  8]
[93 86  9]
[93 86 13]
[93 86 17]
Input data: TU05B | scale: scale_4.0_n_384 | mast: ASW85 
Measurement indices:
[55 44  9]
Input data: TU05B | scale: scale_4.0_n_384 | mast: CP 
Measurement indices:
[265 133  45]
[265 133  47]
[265 133  49]
Input data: TU05B | scale: scale_4.0_n_384 | mast: HT 
Measurement indices:
[192 194  49]
Input data: TU05B | scale: scale_4.0_n_384 | mast: RS 
Measurement indices:
[ -68 -471    6]
[ -68 -471    6]
[ -68 -471    6]
[ -68 -471    9]
[ -68 -471   13]
[ -68 -471   16]
[ -68 -471   19]
All measurements lie inside the terrain or outside of the prediction domain
Input mast outside the prediction region
---------------------------------------------------
Prediction using mast: AASW10
Error U: 0.7472811794418689 +- 0.5217113006646114
Error V: 0.7464373875994219 +- 0.738722681560933
Error W: 0.30901889827804135 +- 0.25219183104661197
Error TKE: 0.476553099988354 +- 0.2927195629618944
Error S: 0.7346540716759908 +- 0.578193443514031
Pearson Corr U: 0.5311747435775825, p: 0.010966486395425716
Pearson Corr V: 0.25467989774189703, p: 0.2527015915449009
Pearson Corr W: 0.5052933235178811, p: 0.038545709414652234
Pearson Corr TKE: -0.07141266738153292, p: 0.7853439175379535
Pearson Corr S: 0.6836465565103268, p: 2.2414221746397888e-05
---------------------------------------------------
Prediction using mast: AASW30
Error U: 0.5234877517474434 +- 0.3223682051564012
Error V: 0.8381847508831881 +- 0.7576232543139781
Error W: 0.28617904263210686 +- 0.22159048975042053
Error TKE: 0.470434212349124 +- 0.32600961571614356
Error S: 0.9413214725647395 +- 0.6557449767064208
Pearson Corr U: 0.521703842429484, p: 0.012765871716039868
Pearson Corr V: 0.2566476121666358, p: 0.24892783747649622
Pearson Corr W: 0.5158782930069824, p: 0.034028317773301606
Pearson Corr TKE: -0.07368657539861216, p: 0.7786662157078759
Pearson Corr S: 0.6798140538666444, p: 2.5950960974126514e-05
---------------------------------------------------
Prediction using mast: AASW50
Error U: 0.7710627790997041 +- 0.5197478230397877
Error V: 1.0429021968125902 +- 0.7934986401894225
Error W: 0.26156947276770426 +- 0.19877861446318645
Error TKE: 0.5331155529439355 +- 0.34736081650738343
Error S: 1.464521828951933 +- 0.8950773228920701
Pearson Corr U: 0.5155284698223878, p: 0.014063739826333726
Pearson Corr V: 0.2612103201128706, p: 0.24031786081966233
Pearson Corr W: 0.5256172181493826, p: 0.03024042926807081
Pearson Corr TKE: -0.07294455401198806, p: 0.7808436973740778
Pearson Corr S: 0.6799502007574243, p: 2.581719309717545e-05
---------------------------------------------------
Prediction using mast: ANE10
Error U: 0.5505736887164706 +- 0.3576295389280093
Error V: 0.6866339082519516 +- 0.5966305344828029
Error W: 0.27134078169690623 +- 0.1848684032218054
Error TKE: 0.4893093487281841 +- 0.3110490225481027
Error S: 0.7190347037485604 +- 0.5901818406121119
Pearson Corr U: 0.45098218693274517, p: 0.03515590357271112
Pearson Corr V: 0.3062442880601129, p: 0.16570455467933126
Pearson Corr W: 0.5683352794660597, p: 0.017296965466192707
Pearson Corr TKE: -0.1157389154305158, p: 0.6582381126359422
Pearson Corr S: 0.6907688173902798, p: 1.6972341883704343e-05
---------------------------------------------------
Prediction using mast: ANE20
Error U: 0.8796685752394754 +- 0.61483354601655
Error V: 1.0321555246507836 +- 0.5963790944311682
Error W: 0.2609616850281472 +- 0.1809085525002665
Error TKE: 0.48583025687125514 +- 0.34726888593189653
Error S: 0.7615566738538753 +- 0.5814300675580218
Pearson Corr U: 0.2669903557160493, p: 0.22969203137491337
Pearson Corr V: 0.3576056019713969, p: 0.10226598448939492
Pearson Corr W: 0.5628970333833527, p: 0.018645579176308345
Pearson Corr TKE: -0.15611138215466663, p: 0.5496242159821797
Pearson Corr S: 0.7011045439844816, p: 1.1177351076495935e-05
---------------------------------------------------
Prediction using mast: ASW10
Error U: 0.7457081282628775 +- 0.5245786978628818
Error V: 0.7062798264176837 +- 0.6072271369603538
Error W: 0.29621501835089337 +- 0.20620473387369112
Error TKE: 0.5223426535180166 +- 0.29328610911261194
Error S: 0.7723266294241631 +- 0.5793004873414742
Pearson Corr U: 0.48329439463558294, p: 0.02269155331853
Pearson Corr V: 0.29156071342923534, p: 0.18799399110324652
Pearson Corr W: 0.5504289125278453, p: 0.0220480808974291
Pearson Corr TKE: -0.10494040809425431, p: 0.6885430259899393
Pearson Corr S: 0.6928686598269072, p: 1.561298316406289e-05
---------------------------------------------------
Prediction using mast: ASW35
Error U: 0.79813539220799 +- 0.5189466633119556
Error V: 1.321900545320771 +- 0.812269334364058
Error W: 0.263900619863579 +- 0.21420676203188913
Error TKE: 0.5569571188806507 +- 0.34953851011314363
Error S: 1.6576032831973162 +- 0.9034902787018178
Pearson Corr U: 0.539319148631189, p: 0.009590365256636897
Pearson Corr V: 0.24663929884391558, p: 0.268502537503729
Pearson Corr W: 0.5069860187420244, p: 0.03779428533535207
Pearson Corr TKE: -0.050775468662770454, p: 0.8465438464554783
Pearson Corr S: 0.6803046827135019, p: 2.5471809520719725e-05
---------------------------------------------------
Prediction using mast: ASW50
Error U: 0.8861893852368539 +- 0.5345574725118059
Error V: 1.066611336832853 +- 0.7966007708042467
Error W: 0.25738882637292243 +- 0.19446392209098903
Error TKE: 0.5505965727602925 +- 0.3462354826911939
Error S: 1.58410743046537 +- 0.9031912759846052
Pearson Corr U: 0.511588115452388, p: 0.014946547333629389
Pearson Corr V: 0.2636773288139178, p: 0.23574419742655758
Pearson Corr W: 0.5287987612585534, p: 0.029076047713695867
Pearson Corr TKE: -0.07427168691882989, p: 0.7769502865111462
Pearson Corr S: 0.6807936100750883, p: 2.5002249781630443e-05
---------------------------------------------------
Prediction using mast: ASW60
Error U: 0.7381237666029082 +- 0.5296764624058006
Error V: 0.627617562585825 +- 0.6327587841334215
Error W: 0.24953548087008476 +- 0.17626339760522516
Error TKE: 0.47920390204833013 +- 0.35463337299855036
Error S: 1.0446318639884162 +- 0.752700169024022
Pearson Corr U: 0.42487272928186337, p: 0.048718970389448314
Pearson Corr V: 0.30978767381309336, p: 0.16061321395967923
Pearson Corr W: 0.5712491182486898, p: 0.016606544619953853
Pearson Corr TKE: -0.11756942770614487, p: 0.6531489514147162
Pearson Corr S: 0.6855085472993867, p: 2.0857828954568674e-05
---------------------------------------------------
Prediction using mast: ASW85
Error U: 1.1227570900955157 +- 0.5613098699294539
Error V: 1.2865123997594694 +- 0.803542574741498
Error W: 0.25207871544439525 +- 0.19739594258452248
Error TKE: 0.5948581954798778 +- 0.353040427677074
Error S: 1.9332054788699957 +- 0.8980770245637187
Pearson Corr U: 0.5210830616677118, p: 0.012891749575565185
Pearson Corr V: 0.25800544079177606, p: 0.24634505640973892
Pearson Corr W: 0.520367353721655, p: 0.03223973447093508
Pearson Corr TKE: -0.06519276767821307, p: 0.8036808651878651
Pearson Corr S: 0.682341207078166, p: 2.3566832490398073e-05
---------------------------------------------------
Prediction using mast: CP
Error U: 0.5141789396206475 +- 0.34410339290495573
Error V: 0.7871890694781395 +- 0.747420996699051
Error W: 0.2812940603367727 +- 0.20975967297331277
Error TKE: 0.4720709602416553 +- 0.332129231929023
Error S: 0.9656295720632011 +- 0.670530320666582
Pearson Corr U: 0.5134602359055879, p: 0.014521665302081425
Pearson Corr V: 0.2641602707004284, p: 0.2348555538221876
Pearson Corr W: 0.5253702881057721, p: 0.03033227673227921
Pearson Corr TKE: -0.08113513879508986, p: 0.7568968383077161
Pearson Corr S: 0.6811969176813539, p: 2.4620793973632457e-05
---------------------------------------------------
Prediction using mast: HT
Error U: 1.0872373380299507 +- 0.6272137753925716
Error V: 0.6541253255257125 +- 0.6771730210718145
Error W: 0.3229969102181659 +- 0.25697837124453515
Error TKE: 0.533473250525923 +- 0.2756730649598678
Error S: 0.858978047679069 +- 0.596126387264878
Pearson Corr U: 0.5207320060836266, p: 0.01296338109549719
Pearson Corr V: 0.2656970036844572, p: 0.23204244213565034
Pearson Corr W: 0.5147736430309503, p: 0.03447985280182142
Pearson Corr TKE: -0.0832405768437314, p: 0.7507738808643398
Pearson Corr S: 0.6895050424475091, p: 1.7840974445463588e-05
---------------------------------------------------
Prediction error all masts
Error U: 0.7803670011918088 +- 0.5413271875426071
Error V: 0.8997124861765324 +- 0.754883521819751
Error W: 0.2760399593216432 +- 0.21045051285821656
Error TKE: 0.5137287603612999 +- 0.3307772041712769
Error S: 1.1197975880402191 +- 0.8351729767435044
Pearson Corr U: 0.2875300468164712, p: 2.0308129848330855e-06
Pearson Corr V: 0.2174233244399601, p: 0.00037281905753807607
Pearson Corr W: 0.5258205015914539, p: 6.707382727051263e-16
Pearson Corr TKE: -0.08345094172854986, p: 0.23535985846969493
Pearson Corr S: 0.5495603731531602, p: 9.687565475243885e-31
---------------------------------------------------
Pearson corr per case, then averaged over all cases
U:   0.48339410751134987
V:   0.2779929541774781
W:   0.5329996035965957
TKE: -0.0889182974230291
S:   0.6856502366359226
---------------------------------------------------
