# Supplementary material for: WindSeer: real-time volumetric wind prediction over complex terrain aboard a small uncrewed aerial vehicle
Source: Nat Commun. 2024 Apr 25;15:3507. doi: 10.1038/s41467-024-47778-4 (PMC11045725; doi:10.1038/s41467-024-47778-4)
Supplement: Supplementary file 5 — Source Data [file 41467_2024_47778_MOESM5_ESM.zip › data_Table1_SupplementaryTable2/Askervein_TU05B_avg.txt]

Using YAML config: ../wind_prediction/trained_models/noise01//params.yaml
Input data: TU05B | scale: scale_4.0_n_384 | mast: AASW10 
Measurement indices:
[250 108  42]
Input data: TU05B | scale: scale_4.0_n_384 | mast: AASW20 
Measurement indices:
All measurements lie inside the terrain or outside of the prediction domain
Input mast outside the prediction region
Input data: TU05B | scale: scale_4.0_n_384 | mast: AASW30 
Measurement indices:
[218  73  24]
Input data: TU05B | scale: scale_4.0_n_384 | mast: AASW40 
Measurement indices:
All measurements lie inside the terrain or outside of the prediction domain
Input mast outside the prediction region
Input data: TU05B | scale: scale_4.0_n_384 | mast: AASW50 
Measurement indices:
[185  39  10]
Input data: TU05B | scale: scale_4.0_n_384 | mast: ANE10 
Measurement indices:
[209 210  43]
Input data: TU05B | scale: scale_4.0_n_384 | mast: ANE20 
Measurement indices:
[226 227  35]
Input data: TU05B | scale: scale_4.0_n_384 | mast: ASW10 
Measurement indices:
[177 175  43]
Input data: TU05B | scale: scale_4.0_n_384 | mast: ASW35 
Measurement indices:
[139 135  18]
Input data: TU05B | scale: scale_4.0_n_384 | mast: ASW50 
Measurement indices:
[112 106  10]
Input data: TU05B | scale: scale_4.0_n_384 | mast: ASW60 
Measurement indices:
[93 86  8]
[93 86  9]
[93 86 13]
[93 86 17]
Input data: TU05B | scale: scale_4.0_n_384 | mast: ASW85 
Measurement indices:
[55 44  9]
Input data: TU05B | scale: scale_4.0_n_384 | mast: CP 
Measurement indices:
[265 133  45]
[265 133  47]
[265 133  49]
Input data: TU05B | scale: scale_4.0_n_384 | mast: HT 
Measurement indices:
[192 194  49]
Input data: TU05B | scale: scale_4.0_n_384 | mast: RS 
Measurement indices:
[ -68 -471    6]
[ -68 -471    6]
[ -68 -471    6]
[ -68 -471    9]
[ -68 -471   13]
[ -68 -471   16]
[ -68 -471   19]
All measurements lie inside the terrain or outside of the prediction domain
Input mast outside the prediction region
---------------------------------------------------
Prediction using mast: AASW10
Error U: 1.0478777976168088 +- 0.6213337233126095
Error V: 0.5845717043824684 +- 0.37879539421305186
Error W: 0.26990676576507733 +- 0.22086241400810672
Error TKE: 1.3954837941176468 +- 0.18459867378053166
Error S: 1.1142094047757942 +- 0.8666061813446646
Pearson Corr U: 0.17757991225419162, p: 0.4291666838623351
Pearson Corr V: -0.37602008359738054, p: 0.08458329966706735
Pearson Corr W: 0.16722780979642277, p: 0.5211839960129399
Pearson Corr TKE: nan, p: nan
Pearson Corr S: 0.0034622243813983125, p: 0.9852521854534836
---------------------------------------------------
Prediction using mast: AASW30
Error U: 0.6287378483605174 +- 0.44200818606567355
Error V: 0.6190143367978668 +- 0.4274563784769572
Error W: 0.22972646663917706 +- 0.21772565771236713
Error TKE: 1.3954837941176468 +- 0.18459867378053166
Error S: 0.9694595369481711 +- 0.7485947301840727
Pearson Corr U: 0.03326816468665851, p: 0.8831531740615334
Pearson Corr V: -0.05239817667575235, p: 0.8168628309184786
Pearson Corr W: 0.09208830246048327, p: 0.7252004253448437
Pearson Corr TKE: nan, p: nan
Pearson Corr S: 0.0049429298319518195, p: 0.9789460987604477
---------------------------------------------------
Prediction using mast: AASW50
Error U: 0.6535334165383472 +- 0.5265389034307032
Error V: 0.7559037398312785 +- 0.5622924193316587
Error W: 0.23315809686380495 +- 0.2155797365935986
Error TKE: 1.3954837941176468 +- 0.18459867378053166
Error S: 1.1558755729266272 +- 0.9339584353916035
Pearson Corr U: -0.33775169299074737, p: 0.12421834833157867
Pearson Corr V: -0.009906664007585797, p: 0.9650997762711381
Pearson Corr W: 0.36609413474016533, p: 0.14839859669715177
Pearson Corr TKE: nan, p: nan
Pearson Corr S: 0.04065588647840255, p: 0.8280916309866605
---------------------------------------------------
Prediction using mast: ANE10
Error U: 0.6863642315498144 +- 0.4591692978002221
Error V: 0.7465619075991413 +- 0.5182103873534288
Error W: 0.26872004590230747 +- 0.23207764659078953
Error TKE: 1.3954837941176468 +- 0.18459867378053166
Error S: 1.0830000673454199 +- 0.8493467647625774
Pearson Corr U: -0.03601244423673458, p: 0.8735864869497789
Pearson Corr V: -0.026602580144827123, p: 0.9064527696093461
Pearson Corr W: -0.056263208676097784, p: 0.8301740944375864
Pearson Corr TKE: nan, p: nan
Pearson Corr S: 0.23852385012191912, p: 0.19628247099407128
---------------------------------------------------
Prediction using mast: ANE20
Error U: 0.6423277319850197 +- 0.48701794136244086
Error V: 1.2794490248962391 +- 0.6647307954793138
Error W: 0.7673223768991178 +- 0.3112884201394176
Error TKE: 1.3954837941176468 +- 0.18459867378053166
Error S: 1.016290292467581 +- 0.8063621363972786
Pearson Corr U: 0.06873317948448729, p: 0.7611825163927745
Pearson Corr V: -0.0798915638768329, p: 0.7237759259815394
Pearson Corr W: -0.32944165482666665, p: 0.19661033059939484
Pearson Corr TKE: nan, p: nan
Pearson Corr S: 0.10031495048683232, p: 0.5913123647303314
---------------------------------------------------
Prediction using mast: ASW10
Error U: 1.0751712040675965 +- 0.6293449552879149
Error V: 0.7774474179693575 +- 0.5300204796070684
Error W: 0.22791287015452324 +- 0.21366906989794016
Error TKE: 1.3954837941176468 +- 0.18459867378053166
Error S: 1.353193778872265 +- 0.9701434794094156
Pearson Corr U: -0.030671110103470404, p: 0.8922211558385882
Pearson Corr V: 0.1773405655935756, p: 0.42979907293641173
Pearson Corr W: -0.09737071997661913, p: 0.7100601675587788
Pearson Corr TKE: nan, p: nan
Pearson Corr S: -0.0011994684650768772, p: 0.9948904587903715
---------------------------------------------------
Prediction using mast: ASW35
Error U: 0.6737648890430858 +- 0.5613581064137116
Error V: 0.9753322601416631 +- 0.6675767146407935
Error W: 0.2361087944108382 +- 0.22276216551842326
Error TKE: 1.3954837941176468 +- 0.18459867378053166
Error S: 1.2809355533257176 +- 1.0040784344236275
Pearson Corr U: -0.1673309868882133, p: 0.4566885950940585
Pearson Corr V: -0.05303211974731898, p: 0.8146841082547651
Pearson Corr W: -0.0740101984808956, p: 0.7777170214168808
Pearson Corr TKE: nan, p: nan
Pearson Corr S: 0.08773371784398588, p: 0.638845438883307
---------------------------------------------------
Prediction using mast: ASW50
Error U: 0.7090976554892862 +- 0.5965598799049177
Error V: 0.777648298194461 +- 0.5790677467715889
Error W: 0.34474578876613116 +- 0.22920301588976327
Error TKE: 1.3954837941176468 +- 0.18459867378053166
Error S: 1.2177096315042963 +- 0.9806929875053603
Pearson Corr U: -0.06109127783732359, p: 0.787106873434359
Pearson Corr V: -0.1254916744359027, p: 0.577898139354752
Pearson Corr W: 0.09577682413882378, p: 0.7146180250956166
Pearson Corr TKE: nan, p: nan
Pearson Corr S: 0.07964433387576532, p: 0.6701838460632061
---------------------------------------------------
Prediction using mast: ASW60
Error U: 0.6355150565920008 +- 0.43561880551755716
Error V: 0.5937737515773689 +- 0.41683078963902753
Error W: 0.3627815756358815 +- 0.23065790331822889
Error TKE: 1.3954837941176468 +- 0.18459867378053166
Error S: 0.998232294369526 +- 0.7404957922625947
Pearson Corr U: -0.14997523678551986, p: 0.5053035271361477
Pearson Corr V: -0.04374871754048712, p: 0.8467132546569348
Pearson Corr W: -0.30354401177135404, p: 0.23624749356323305
Pearson Corr TKE: nan, p: nan
Pearson Corr S: -0.0014723199603429858, p: 0.9937281762284867
---------------------------------------------------
Prediction using mast: ASW85
Error U: 0.9146751075171373 +- 0.6836859629053674
Error V: 0.9629386988651402 +- 0.6640026091251432
Error W: 0.2530531813090681 +- 0.22469000232571623
Error TKE: 1.3954837941176468 +- 0.18459867378053166
Error S: 1.5061614686563254 +- 1.0552857579230828
Pearson Corr U: 0.0988267117247736, p: 0.6617092178285539
Pearson Corr V: 0.2243620209547607, p: 0.3154769375424881
Pearson Corr W: nan, p: nan
Pearson Corr TKE: nan, p: nan
Pearson Corr S: 0.15085784420150689, p: 0.4178965609656196
---------------------------------------------------
Prediction using mast: CP
Error U: 0.6072456649011362 +- 0.39888775790706515
Error V: 0.6029865919030748 +- 0.4099492339164427
Error W: 0.3170083070705514 +- 0.24209915774740734
Error TKE: 1.3954837941176468 +- 0.18459867378053166
Error S: 0.9749693441999334 +- 0.7421302935406141
Pearson Corr U: -0.2301378467053454, p: 0.30284732998984326
Pearson Corr V: -0.17473246410990567, p: 0.43672233791026804
Pearson Corr W: -0.031395658818668314, p: 0.9047871864851718
Pearson Corr TKE: nan, p: nan
Pearson Corr S: -0.015021430331342154, p: 0.9360756471562826
---------------------------------------------------
Prediction using mast: HT
Error U: 1.4730970465621518 +- 0.692863068199876
Error V: 0.6235872713168755 +- 0.4651913422227593
Error W: 0.23549534835983213 +- 0.22255950175413206
Error TKE: 1.3954837941176468 +- 0.18459867378053166
Error S: 1.5144840572749076 +- 0.9848160440774189
Pearson Corr U: 0.1863012919736757, p: 0.406466642339359
Pearson Corr V: -0.12045285883153396, p: 0.5933788889062461
Pearson Corr W: 0.3989312643635199, p: 0.11268675399193166
Pearson Corr TKE: nan, p: nan
Pearson Corr S: 0.0956666771958427, p: 0.6086947738965836
---------------------------------------------------
Prediction error all masts
Error U: 0.8122839708519085 +- 0.6088693286829968
Error V: 0.7749345836229112 +- 0.5694190202471879
Error W: 0.3121616348146925 +- 0.27429405711526345
Error TKE: 1.3954837941176468 +- 0.18459867378053166
Error S: 1.1820434168888805 +- 0.9160295967544722
Pearson Corr U: -2.3712403679190785e-17, p: 1.0000000000000184
Pearson Corr V: -3.747553420009153e-17, p: 1.0000000000000184
Pearson Corr W: -1.0666031460493566e-17, p: 1.0000000000001157
Pearson Corr TKE: nan, p: nan
Pearson Corr S: 9.342956624717378e-17, p: 0.99999999999992
---------------------------------------------------
Pearson corr per case, then averaged over all cases
U:   -0.03735511128529731
V:   -0.055047859701599235
W:   0.020735716631737594
TKE: nan
S:   0.0653424329717369
---------------------------------------------------
