# Supplementary material for: WindSeer: real-time volumetric wind prediction over complex terrain aboard a small uncrewed aerial vehicle
Source: Nat Commun. 2024 Apr 25;15:3507. doi: 10.1038/s41467-024-47778-4 (PMC11045725; doi:10.1038/s41467-024-47778-4)
Supplement: Supplementary file 5 — Source Data [file 41467_2024_47778_MOESM5_ESM.zip › data_Table1_SupplementaryTable2/Askervein_TU05C_AD4.txt]

Sender: LSF System <lsfadmin@eu-g1-023-2>
Subject: Job 207795285: <python3 predict_measurement_campaigns.py -model_dir ../wind_prediction/trained_models/final01 -model_version e3000 -d /cluster/work/riner/users/intel/askervein.hdf5 -m HT -i 7 --no_gpu --benchmark -e TU05C> in cluster <euler> Done

Job <python3 predict_measurement_campaigns.py -model_dir ../wind_prediction/trained_models/final01 -model_version e3000 -d /cluster/work/riner/users/intel/askervein.hdf5 -m HT -i 7 --no_gpu --benchmark -e TU05C> was submitted from host <eu-login-08> by user <acfloria> in cluster <euler> at Thu Mar 10 09:03:58 2022
Job was executed on host(s) <4*eu-g1-023-2>, in queue <normal.4h>, as user <acfloria> in cluster <euler> at Thu Mar 10 09:04:10 2022
</cluster/home/acfloria> was used as the home directory.
</cluster/home/acfloria/intel_wind/wind_analysis> was used as the working directory.
Started at Thu Mar 10 09:04:10 2022
Terminated at Thu Mar 10 09:25:06 2022
Results reported at Thu Mar 10 09:25:06 2022

Your job looked like:

------------------------------------------------------------
# LSBATCH: User input
python3 predict_measurement_campaigns.py -model_dir ../wind_prediction/trained_models/final01 -model_version e3000 -d /cluster/work/riner/users/intel/askervein.hdf5 -m HT -i 7 --no_gpu --benchmark -e TU05C
------------------------------------------------------------

Successfully completed.

Resource usage summary:

    CPU time :                                   1236.52 sec.
    Max Memory :                                 16122 MB
    Average Memory :                             11363.97 MB
    Total Requested Memory :                     40000.00 MB
    Delta Memory :                               23878.00 MB
    Max Swap :                                   -
    Max Processes :                              3
    Max Threads :                                4
    Run time :                                   1255 sec.
    Turnaround time :                            1268 sec.

The output (if any) follows:

/cluster/home/acfloria/.local/lib/python3.7/site-packages/pyproj/crs/crs.py:131: FutureWarning: '+init=<authority>:<code>' syntax is deprecated. '<authority>:<code>' is the preferred initialization method. When making the change, be mindful of axis order changes: https://pyproj4.github.io/pyproj/stable/gotchas.html#axis-order-changes-in-proj-6
  in_crs_string = _prepare_from_proj_string(in_crs_string)
/cluster/home/acfloria/.local/lib/python3.7/site-packages/pyproj/crs/crs.py:131: FutureWarning: '+init=<authority>:<code>' syntax is deprecated. '<authority>:<code>' is the preferred initialization method. When making the change, be mindful of axis order changes: https://pyproj4.github.io/pyproj/stable/gotchas.html#axis-order-changes-in-proj-6
  in_crs_string = _prepare_from_proj_string(in_crs_string)
mayavi could not get imported, disabling plotting with mayavi. Refer to the README for install instructions
'pygdal' is not installed. Use the command below to install it:
     pip3 install pygdal==2.3.2.4
GPy could not get imported, GPR baseline not available
Using YAML config: ../wind_prediction/trained_models/final01/params.yaml
Input data: TU05C | scale: scale_4.0_n_384 | mast: AASW10 
Measurement indices:
[250 108  42]
Input data: TU05C | scale: scale_4.0_n_384 | mast: AASW20 
Measurement indices:
All measurements lie inside the terrain or outside of the prediction domain
Input mast outside the prediction region
Input data: TU05C | scale: scale_4.0_n_384 | mast: AASW30 
Measurement indices:
[218  73  24]
Input data: TU05C | scale: scale_4.0_n_384 | mast: AASW40 
Measurement indices:
All measurements lie inside the terrain or outside of the prediction domain
Input mast outside the prediction region
Input data: TU05C | scale: scale_4.0_n_384 | mast: AASW50 
Measurement indices:
[185  39  10]
Input data: TU05C | scale: scale_4.0_n_384 | mast: ANE10 
Measurement indices:
[209 210  43]
Input data: TU05C | scale: scale_4.0_n_384 | mast: ANE20 
Measurement indices:
[226 227  35]
Input data: TU05C | scale: scale_4.0_n_384 | mast: ASW10 
Measurement indices:
[177 175  43]
Input data: TU05C | scale: scale_4.0_n_384 | mast: ASW35 
Measurement indices:
[139 135  18]
Input data: TU05C | scale: scale_4.0_n_384 | mast: ASW50 
Measurement indices:
[112 106  10]
Input data: TU05C | scale: scale_4.0_n_384 | mast: ASW60 
Measurement indices:
[93 86  8]
[93 86  9]
[93 86 13]
[93 86 17]
Input data: TU05C | scale: scale_4.0_n_384 | mast: ASW85 
Measurement indices:
[55 44  9]
Input data: TU05C | scale: scale_4.0_n_384 | mast: CP 
Measurement indices:
[265 133  45]
[265 133  47]
[265 133  49]
Input data: TU05C | scale: scale_4.0_n_384 | mast: HT 
Measurement indices:
[192 194  49]
Input data: TU05C | scale: scale_4.0_n_384 | mast: RS 
Measurement indices:
[ -68 -471    6]
[ -68 -471    6]
[ -68 -471    6]
[ -68 -471    9]
[ -68 -471   13]
[ -68 -471   16]
[ -68 -471   19]
All measurements lie inside the terrain or outside of the prediction domain
Input mast outside the prediction region
---------------------------------------------------
Prediction using mast: AASW10
Error U: 0.8661046018331622 +- 0.5637007068913035
Error V: 0.8925525851426946 +- 0.6577218326928089
Error W: 0.26428582771707393 +- 0.19132200974381136
Error TKE: 0.3967884271628944 +- 0.2472499833903346
Error S: 0.6713267918750541 +- 0.45990060551186185
Pearson Corr U: 0.6095595311422696, p: 0.0025982995760452437
Pearson Corr V: 0.5582469792441586, p: 0.006932722719740423
Pearson Corr W: 0.649009739328012, p: 0.004819393334034368
Pearson Corr TKE: 0.11957777850648592, p: 0.6475819597854454
Pearson Corr S: 0.6491517263265405, p: 0.0004466664940661623
---------------------------------------------------
Prediction using mast: AASW30
Error U: 0.5841988762133178 +- 0.36357635326164145
Error V: 0.8528394416435656 +- 0.640991686063109
Error W: 0.2553942248028215 +- 0.18095289041572807
Error TKE: 0.4156962999886731 +- 0.25368243558313686
Error S: 0.6219480681952573 +- 0.5398277694350276
Pearson Corr U: 0.553273151553456, p: 0.0075634375115228225
Pearson Corr V: 0.5702201685364112, p: 0.0055909468073974695
Pearson Corr W: 0.6376709703986811, p: 0.005889796723871721
Pearson Corr TKE: 0.1196694184797549, p: 0.6473283590132658
Pearson Corr S: 0.652679387997824, p: 0.0004056876762294852
---------------------------------------------------
Prediction using mast: AASW50
Error U: 0.5613124646702133 +- 0.4260437490167291
Error V: 0.9992621763391889 +- 0.6899107935778945
Error W: 0.2470658315640683 +- 0.18288044597032954
Error TKE: 0.4807008812514958 +- 0.25422729500161506
Error S: 1.0051394363618764 +- 0.6989692243888728
Pearson Corr U: 0.5319852268419318, p: 0.010822689205770309
Pearson Corr V: 0.5789719893111065, p: 0.004753187335740944
Pearson Corr W: 0.6184253677713266, p: 0.00813870167426054
Pearson Corr TKE: 0.1258699335669277, p: 0.6302557091704201
Pearson Corr S: 0.659214617584554, p: 0.000338346680080867
---------------------------------------------------
Prediction using mast: ANE10
Error U: 0.7051807985869663 +- 0.5001604362676993
Error V: 0.7296406452586299 +- 0.3569394437254552
Error W: 0.2321684865353276 +- 0.1978107453345097
Error TKE: 0.3530416359209556 +- 0.24937195229930662
Error S: 0.6981472523676095 +- 0.4259827582070976
Pearson Corr U: 0.4402235308503119, p: 0.04032906332250817
Pearson Corr V: 0.568879310344668, p: 0.00572952656549735
Pearson Corr W: 0.588675499871019, p: 0.012916517197976011
Pearson Corr TKE: 0.15277179754931888, p: 0.5582997161696565
Pearson Corr S: 0.6615268707871347, p: 0.00031697314604224835
---------------------------------------------------
Prediction using mast: ANE20
Error U: 0.8745077440220759 +- 0.610911869449322
Error V: 0.8885877927787217 +- 0.40053085480833395
Error W: 0.3208630897886701 +- 0.21967943228453726
Error TKE: 0.4428169668004338 +- 0.2697496670034226
Error S: 0.6683650871975622 +- 0.6010093542138253
Pearson Corr U: 0.1828893977842615, p: 0.41526722347787853
Pearson Corr V: 0.5647362112066903, p: 0.006175876565442229
Pearson Corr W: 0.24331811962755864, p: 0.34667385833785236
Pearson Corr TKE: 0.22113900066616485, p: 0.39367976199436744
Pearson Corr S: 0.6859730525700329, p: 0.0001534994979470544
---------------------------------------------------
Prediction using mast: ASW10
Error U: 0.7107362074523847 +- 0.5155675997165042
Error V: 0.7260671077025083 +- 0.3601774524143389
Error W: 0.23064506068572432 +- 0.1986933411587045
Error TKE: 0.3527154062793893 +- 0.25056763953978206
Error S: 0.7008842361518092 +- 0.4265677893725704
Pearson Corr U: 0.45091660974759684, p: 0.035185768616556146
Pearson Corr V: 0.5682983322613162, p: 0.005790451357070311
Pearson Corr W: 0.5960414318219013, p: 0.011567079069485795
Pearson Corr TKE: 0.14860807026721928, p: 0.5691988442853951
Pearson Corr S: 0.6605840336748657, p: 0.00032554182780861787
---------------------------------------------------
Prediction using mast: ASW35
Error U: 0.7190868881582956 +- 0.494086484459582
Error V: 1.3999465273066163 +- 0.6482468664689401
Error W: 0.24952067942634315 +- 0.1770861544791425
Error TKE: 0.5387496334382336 +- 0.2503679368753799
Error S: 1.4340029552701952 +- 0.7119900192495977
Pearson Corr U: 0.5819306684013642, p: 0.004494825455237338
Pearson Corr V: 0.5789415371718357, p: 0.004755909528318045
Pearson Corr W: 0.6354230666538871, p: 0.006123138323228376
Pearson Corr TKE: 0.12161660963880432, p: 0.6419484874845435
Pearson Corr S: 0.6581119971772292, p: 0.00034897353382114574
---------------------------------------------------
Prediction using mast: ASW50
Error U: 0.9070225951098297 +- 0.5633180335546342
Error V: 1.059466915858736 +- 0.6815546680259998
Error W: 0.2353652918061572 +- 0.19822089817715283
Error TKE: 0.5236491301735738 +- 0.25417242535827805
Error S: 1.4479037767432 +- 0.7076378330647266
Pearson Corr U: 0.49141377681445136, p: 0.02019839052496894
Pearson Corr V: 0.5882582208472231, p: 0.003981433299723891
Pearson Corr W: 0.5848234071725199, p: 0.013670161801134327
Pearson Corr TKE: 0.1410883590831636, p: 0.5891095120850282
Pearson Corr S: 0.6625146854720305, p: 0.0003082072320212235
---------------------------------------------------
Prediction using mast: ASW60
Error U: 0.6149755671870497 +- 0.47121887169039195
Error V: 0.7411046346247102 +- 0.4925258957803193
Error W: 0.24612447919917066 +- 0.19423628751127084
Error TKE: 0.4220136074832089 +- 0.28022079131145006
Error S: 0.8157153291406243 +- 0.6362781601608106
Pearson Corr U: 0.4114611991882939, p: 0.05710214133102186
Pearson Corr V: 0.58315949649783, p: 0.004391020953213124
Pearson Corr W: 0.5412939013197963, p: 0.024833545935549435
Pearson Corr TKE: 0.16492802500227768, p: 0.5270115176564064
Pearson Corr S: 0.6661657527228192, p: 0.00027761461809443276
---------------------------------------------------
Prediction using mast: ASW85
Error U: 0.842850069144185 +- 0.5384951168890695
Error V: 1.1573990408637738 +- 0.6722955096141418
Error W: 0.2407605281092037 +- 0.1884709004023462
Error TKE: 0.5269767054939033 +- 0.2541199891808447
Error S: 1.4342639829341999 +- 0.7072701927813402
Pearson Corr U: 0.5209455860923572, p: 0.01291976238667593
Pearson Corr V: 0.5852862045175334, p: 0.004216098796124528
Pearson Corr W: 0.6049403431144916, p: 0.010088615767325242
Pearson Corr TKE: 0.13170757478102155, p: 0.6143421069865063
Pearson Corr S: 0.6615169843582265, p: 0.00031706196563767024
---------------------------------------------------
Prediction using mast: CP
Error U: 0.6095073191244891 +- 0.4367751638660107
Error V: 0.8506904262984931 +- 0.6379576375553629
Error W: 0.25705271191835394 +- 0.18198530950540373
Error TKE: 0.40784623801433717 +- 0.2534680339003061
Error S: 0.6120636609909108 +- 0.5108594454747714
Pearson Corr U: 0.5631548315020367, p: 0.006353677427119883
Pearson Corr V: 0.5680519954832918, p: 0.005816445636203785
Pearson Corr W: 0.6413369863003995, p: 0.005524650616975378
Pearson Corr TKE: 0.11860884926269608, p: 0.6502655735202806
Pearson Corr S: 0.6522824778084471, p: 0.00041012873969026406
---------------------------------------------------
Prediction using mast: HT
Error U: 1.3460167919759742 +- 0.6151726410551301
Error V: 0.7149104305188393 +- 0.3946569907805299
Error W: 0.25526241993597043 +- 0.1889766193402209
Error TKE: 0.3561558707394068 +- 0.21068211843127305
Error S: 1.0558907095577428 +- 0.5303323129904337
Pearson Corr U: 0.5454717630155151, p: 0.008647690356011263
Pearson Corr V: 0.5590786071820923, p: 0.006831642972118408
Pearson Corr W: 0.6492248187712051, p: 0.004800727829819318
Pearson Corr TKE: 0.11852982806382446, p: 0.6504846159834511
Pearson Corr S: 0.6491866780903675, p: 0.00044624347035469424
---------------------------------------------------
Prediction error all masts
Error U: 0.7784583269564953 +- 0.5535244690837842
Error V: 0.9177056436947065 +- 0.6021070878948718
Error W: 0.25287571929074043 +- 0.19335638545788522
Error TKE: 0.43476256689554216 +- 0.26117523714022506
Error S: 0.9304709405655035 +- 0.6720477497614595
Pearson Corr U: 0.28779323291524495, p: 1.9856898888137154e-06
Pearson Corr V: 0.49550699434102435, p: 9.198556379624954e-18
Pearson Corr W: 0.5863825888123692, p: 3.120718537866707e-20
Pearson Corr TKE: 0.133689112920732, p: 0.056611910410030504
Pearson Corr S: 0.5224960344269167, p: 2.046683654878507e-22
---------------------------------------------------
Pearson corr per case, then averaged over all cases
U:   0.49026877274448716
V:   0.5726774210503465
W:   0.5825153043458998
TKE: 0.14034293707230494
S:   0.659909022047506
---------------------------------------------------
