# Supplementary material for: WindSeer: real-time volumetric wind prediction over complex terrain aboard a small uncrewed aerial vehicle
Source: Nat Commun. 2024 Apr 25;15:3507. doi: 10.1038/s41467-024-47778-4 (PMC11045725; doi:10.1038/s41467-024-47778-4)
Supplement: Supplementary file 5 — Source Data [file 41467_2024_47778_MOESM5_ESM.zip › data_Table1_SupplementaryTable2/Askervein_TU05C_AD6.txt]

Sender: LSF System <lsfadmin@eu-g1-020-3>
Subject: Job 207795272: <python3 predict_measurement_campaigns.py -model_dir ../wind_prediction/trained_models/final02 -model_version e1000 -d /cluster/work/riner/users/intel/askervein.hdf5 -m HT -i 7 --no_gpu --benchmark -e TU05C> in cluster <euler> Done

Job <python3 predict_measurement_campaigns.py -model_dir ../wind_prediction/trained_models/final02 -model_version e1000 -d /cluster/work/riner/users/intel/askervein.hdf5 -m HT -i 7 --no_gpu --benchmark -e TU05C> was submitted from host <eu-login-08> by user <acfloria> in cluster <euler> at Thu Mar 10 09:03:31 2022
Job was executed on host(s) <4*eu-g1-020-3>, in queue <normal.4h>, as user <acfloria> in cluster <euler> at Thu Mar 10 09:03:40 2022
</cluster/home/acfloria> was used as the home directory.
</cluster/home/acfloria/intel_wind/wind_analysis> was used as the working directory.
Started at Thu Mar 10 09:03:40 2022
Terminated at Thu Mar 10 09:25:24 2022
Results reported at Thu Mar 10 09:25:24 2022

Your job looked like:

------------------------------------------------------------
# LSBATCH: User input
python3 predict_measurement_campaigns.py -model_dir ../wind_prediction/trained_models/final02 -model_version e1000 -d /cluster/work/riner/users/intel/askervein.hdf5 -m HT -i 7 --no_gpu --benchmark -e TU05C
------------------------------------------------------------

Successfully completed.

Resource usage summary:

    CPU time :                                   1294.67 sec.
    Max Memory :                                 16236 MB
    Average Memory :                             11095.11 MB
    Total Requested Memory :                     40000.00 MB
    Delta Memory :                               23764.00 MB
    Max Swap :                                   -
    Max Processes :                              3
    Max Threads :                                4
    Run time :                                   1307 sec.
    Turnaround time :                            1313 sec.

The output (if any) follows:

/cluster/home/acfloria/.local/lib/python3.7/site-packages/pyproj/crs/crs.py:131: FutureWarning: '+init=<authority>:<code>' syntax is deprecated. '<authority>:<code>' is the preferred initialization method. When making the change, be mindful of axis order changes: https://pyproj4.github.io/pyproj/stable/gotchas.html#axis-order-changes-in-proj-6
  in_crs_string = _prepare_from_proj_string(in_crs_string)
/cluster/home/acfloria/.local/lib/python3.7/site-packages/pyproj/crs/crs.py:131: FutureWarning: '+init=<authority>:<code>' syntax is deprecated. '<authority>:<code>' is the preferred initialization method. When making the change, be mindful of axis order changes: https://pyproj4.github.io/pyproj/stable/gotchas.html#axis-order-changes-in-proj-6
  in_crs_string = _prepare_from_proj_string(in_crs_string)
mayavi could not get imported, disabling plotting with mayavi. Refer to the README for install instructions
'pygdal' is not installed. Use the command below to install it:
     pip3 install pygdal==2.3.2.4
GPy could not get imported, GPR baseline not available
Using YAML config: ../wind_prediction/trained_models/final02/params.yaml
Input data: TU05C | scale: scale_4.0_n_384 | mast: AASW10 
Measurement indices:
[250 108  42]
Input data: TU05C | scale: scale_4.0_n_384 | mast: AASW20 
Measurement indices:
All measurements lie inside the terrain or outside of the prediction domain
Input mast outside the prediction region
Input data: TU05C | scale: scale_4.0_n_384 | mast: AASW30 
Measurement indices:
[218  73  24]
Input data: TU05C | scale: scale_4.0_n_384 | mast: AASW40 
Measurement indices:
All measurements lie inside the terrain or outside of the prediction domain
Input mast outside the prediction region
Input data: TU05C | scale: scale_4.0_n_384 | mast: AASW50 
Measurement indices:
[185  39  10]
Input data: TU05C | scale: scale_4.0_n_384 | mast: ANE10 
Measurement indices:
[209 210  43]
Input data: TU05C | scale: scale_4.0_n_384 | mast: ANE20 
Measurement indices:
[226 227  35]
Input data: TU05C | scale: scale_4.0_n_384 | mast: ASW10 
Measurement indices:
[177 175  43]
Input data: TU05C | scale: scale_4.0_n_384 | mast: ASW35 
Measurement indices:
[139 135  18]
Input data: TU05C | scale: scale_4.0_n_384 | mast: ASW50 
Measurement indices:
[112 106  10]
Input data: TU05C | scale: scale_4.0_n_384 | mast: ASW60 
Measurement indices:
[93 86  8]
[93 86  9]
[93 86 13]
[93 86 17]
Input data: TU05C | scale: scale_4.0_n_384 | mast: ASW85 
Measurement indices:
[55 44  9]
Input data: TU05C | scale: scale_4.0_n_384 | mast: CP 
Measurement indices:
[265 133  45]
[265 133  47]
[265 133  49]
Input data: TU05C | scale: scale_4.0_n_384 | mast: HT 
Measurement indices:
[192 194  49]
Input data: TU05C | scale: scale_4.0_n_384 | mast: RS 
Measurement indices:
[ -68 -471    6]
[ -68 -471    6]
[ -68 -471    6]
[ -68 -471    9]
[ -68 -471   13]
[ -68 -471   16]
[ -68 -471   19]
All measurements lie inside the terrain or outside of the prediction domain
Input mast outside the prediction region
---------------------------------------------------
Prediction using mast: AASW10
Error U: 0.7592759848255427 +- 0.48135937468936935
Error V: 0.8297745767227482 +- 0.7702452859412718
Error W: 0.281143750318953 +- 0.2636480640629311
Error TKE: 0.3757704375123416 +- 0.17060023413831504
Error S: 0.7264159183751769 +- 0.5354867245848038
Pearson Corr U: 0.6067299156065529, p: 0.0027545597312840435
Pearson Corr V: 0.200030628048675, p: 0.372109300933563
Pearson Corr W: 0.5985963631855458, p: 0.011126079757471694
Pearson Corr TKE: -0.028420948403813897, p: 0.9137753128309578
Pearson Corr S: 0.5446906695921361, p: 0.004872730871565299
---------------------------------------------------
Prediction using mast: AASW30
Error U: 0.5158370561239148 +- 0.3171049449888636
Error V: 0.744820305628492 +- 0.7241364428048136
Error W: 0.26073755778503843 +- 0.23124900302601328
Error TKE: 0.3714343073322699 +- 0.19809718655391767
Error S: 0.7898271996264896 +- 0.5650925516079516
Pearson Corr U: 0.5737834885812888, p: 0.005236149931407376
Pearson Corr V: 0.19794212217728127, p: 0.37722554426756594
Pearson Corr W: 0.5989547382608813, p: 0.011065304389990305
Pearson Corr TKE: -0.046352205306768916, p: 0.859781942650602
Pearson Corr S: 0.5311071618615972, p: 0.0062991299043163125
---------------------------------------------------
Prediction using mast: AASW50
Error U: 0.6038270815199221 +- 0.4965868034241278
Error V: 0.8603144935187367 +- 0.7491891130241893
Error W: 0.24018280432804562 +- 0.2122095504617348
Error TKE: 0.34906124038896663 +- 0.25423144459879454
Error S: 1.0889440866792413 +- 0.7987036685930884
Pearson Corr U: 0.5636803398774047, p: 0.006294127641492586
Pearson Corr V: 0.20443481484557796, p: 0.36145131505022204
Pearson Corr W: 0.5992238764253386, p: 0.011019835899316583
Pearson Corr TKE: -0.04749165930909801, p: 0.8563682272471025
Pearson Corr S: 0.5286240121526821, p: 0.006594454428923572
---------------------------------------------------
Prediction using mast: ANE10
Error U: 0.5804127109478217 +- 0.33204415932114745
Error V: 0.703714209534184 +- 0.5374767088688188
Error W: 0.25128875785478577 +- 0.20286360600465833
Error TKE: 0.4402233219809344 +- 0.18452311582405692
Error S: 0.7305587966253526 +- 0.5421327013154126
Pearson Corr U: 0.5210579457836481, p: 0.012896863631491461
Pearson Corr V: 0.2362523102867735, p: 0.28982058122661397
Pearson Corr W: 0.6271085081562151, p: 0.0070516983709057405
Pearson Corr TKE: -0.06779750670001794, p: 0.7959894546703117
Pearson Corr S: 0.5310649653497024, p: 0.0063040540992834165
---------------------------------------------------
Prediction using mast: ANE20
Error U: 1.1127616205964406 +- 0.6543740202410528
Error V: 0.9369680961745107 +- 0.501251173609169
Error W: 0.21634257942269036 +- 0.17095962005388673
Error TKE: 0.37119305735612734 +- 0.23849720427078727
Error S: 0.8816311777910952 +- 0.6217587339057657
Pearson Corr U: 0.34367209545004573, p: 0.11734623339752472
Pearson Corr V: 0.30676171695338555, p: 0.16495418660439043
Pearson Corr W: 0.6459683151766645, p: 0.005089679855436536
Pearson Corr TKE: -0.07609630288979169, p: 0.7716056109300543
Pearson Corr S: 0.5356417390959046, p: 0.005788426225493661
---------------------------------------------------
Prediction using mast: ASW10
Error U: 0.586112500015501 +- 0.34469136446448856
Error V: 0.6848217677914014 +- 0.5469081506072688
Error W: 0.25259382145919895 +- 0.20715372861138037
Error TKE: 0.4391357075541314 +- 0.18320610251179203
Error S: 0.7319616854621778 +- 0.5415545326393105
Pearson Corr U: 0.5260813324851127, p: 0.011906401240125626
Pearson Corr V: 0.23246621444786253, p: 0.29784510761150773
Pearson Corr W: 0.6238755585306276, p: 0.007441887012567253
Pearson Corr TKE: -0.06681926034567764, p: 0.7988760291416922
Pearson Corr S: 0.5311314631720846, p: 0.006296295485300208
---------------------------------------------------
Prediction using mast: ASW35
Error U: 0.7850778242809444 +- 0.5341800803276563
Error V: 1.243802623689994 +- 0.7753994423161903
Error W: 0.23991108505078765 +- 0.21789014579947566
Error TKE: 0.3677170843253613 +- 0.27908774474608794
Error S: 1.465170260372253 +- 0.8210750574235283
Pearson Corr U: 0.5848174630191855, p: 0.004254143893667072
Pearson Corr V: 0.19072110286719793, p: 0.3952205434760212
Pearson Corr W: 0.5886700902447066, p: 0.012917552012114562
Pearson Corr TKE: -0.03830845218281939, p: 0.8839439924045162
Pearson Corr S: 0.5313240963379244, p: 0.006273865263861998
---------------------------------------------------
Prediction using mast: ASW50
Error U: 1.020222993747536 +- 0.5800511730514251
Error V: 0.8923874606966354 +- 0.7427656319714996
Error W: 0.22555948990006075 +- 0.19866536300375864
Error TKE: 0.36958257204186484 +- 0.27863731805718667
Error S: 1.4890585522099296 +- 0.8188281890112137
Pearson Corr U: 0.5470617667750307, p: 0.008416910065525387
Pearson Corr V: 0.21290591439346737, p: 0.3414550207811854
Pearson Corr W: 0.6033048607432503, p: 0.010348387952322879
Pearson Corr TKE: -0.05220643228746489, p: 0.8422693346002946
Pearson Corr S: 0.5270885553630358, p: 0.006782808880874843
---------------------------------------------------
Prediction using mast: ASW60
Error U: 0.6851703002481361 +- 0.5409861917885773
Error V: 0.5769239271641026 +- 0.6260546218878797
Error W: 0.22381456597026922 +- 0.1887403875687478
Error TKE: 0.35555443887591764 +- 0.24305497515092123
Error S: 0.9584442136658202 +- 0.7086077710883336
Pearson Corr U: 0.5117197926935991, p: 0.014916336693427984
Pearson Corr V: 0.24105496106161983, p: 0.2798367136420674
Pearson Corr W: 0.629721043197136, p: 0.006748530018960464
Pearson Corr TKE: -0.06267565702354269, p: 0.8111297475772362
Pearson Corr S: 0.5285711893505386, p: 0.006600860598333235
---------------------------------------------------
Prediction using mast: ASW85
Error U: 0.9419217423328102 +- 0.5638596458864816
Error V: 0.9922804747267743 +- 0.748974195398977
Error W: 0.23015168973939207 +- 0.20377952720765183
Error TKE: 0.36856967578971495 +- 0.27816057182534504
Error S: 1.4746603099072306 +- 0.8195967298206558
Pearson Corr U: 0.5589002647811216, p: 0.006853216085338213
Pearson Corr V: 0.20564400470180363, p: 0.35855634131874775
Pearson Corr W: 0.5977537844275247, p: 0.011270013492366582
Pearson Corr TKE: -0.04864659013966794, p: 0.8529106000666095
Pearson Corr S: 0.5280056166370256, p: 0.006669778816036833
---------------------------------------------------
Prediction using mast: CP
Error U: 0.5406936112341314 +- 0.3450358959442191
Error V: 0.7487869942798423 +- 0.7269229761777527
Error W: 0.26501764507244424 +- 0.23719708603898154
Error TKE: 0.3794383680497399 +- 0.18786038016423784
Error S: 0.75887533129644 +- 0.5463860585442737
Pearson Corr U: 0.5801310510968882, p: 0.0046505372928106305
Pearson Corr V: 0.19657615127735892, p: 0.3805933081774296
Pearson Corr W: 0.5977144107426319, p: 0.011276775475171405
Pearson Corr TKE: -0.044836125781499286, p: 0.8643276322358862
Pearson Corr S: 0.5330342329691288, p: 0.0060776596406369775
---------------------------------------------------
Prediction using mast: HT
Error U: 1.0893688848129115 +- 0.5675318961260032
Error V: 0.6364377237834303 +- 0.6167985571981439
Error W: 0.28743548341491026 +- 0.26030168231862627
Error TKE: 0.47912449604630397 +- 0.23346481414053732
Error S: 0.9795095493218022 +- 0.5928531958135594
Pearson Corr U: 0.5709271687685262, p: 0.005519006438885144
Pearson Corr V: 0.20804687247007875, p: 0.3528436170707483
Pearson Corr W: 0.6018534954446495, p: 0.010583345474483911
Pearson Corr TKE: -0.056306621548034716, p: 0.8300448493230604
Pearson Corr S: 0.5364627750304114, p: 0.005699784637001003
---------------------------------------------------
Prediction error all masts
Error U: 0.7683901925571344 +- 0.5356767491070527
Error V: 0.8209193878092377 +- 0.7010770730132576
Error W: 0.24784826919304806 +- 0.21891746017328081
Error TKE: 0.38890039227113943 +- 0.23405176491391486
Error S: 1.0062547567777507 +- 0.7310018897991265
Pearson Corr U: 0.31840346209920467, p: 1.2424679210617984e-07
Pearson Corr V: 0.1712051714928891, p: 0.005284210798063298
Pearson Corr W: 0.6013447308791025, p: 1.902124772869573e-21
Pearson Corr TKE: -0.04944792885415134, p: 0.4824623640460008
Pearson Corr S: 0.4287661669949665, p: 7.594996161655419e-15
---------------------------------------------------
Pearson corr per case, then averaged over all cases
U:   0.5407135520765337
V:   0.21940306779425686
W:   0.6093954203779309
TKE: -0.05299648015984976
S:   0.5322288730760143
---------------------------------------------------
