# Supplementary material for: WindSeer: real-time volumetric wind prediction over complex terrain aboard a small uncrewed aerial vehicle
Source: Nat Commun. 2024 Apr 25;15:3507. doi: 10.1038/s41467-024-47778-4 (PMC11045725; doi:10.1038/s41467-024-47778-4)
Supplement: Supplementary file 5 — Source Data [file 41467_2024_47778_MOESM5_ESM.zip › data_Table1_SupplementaryTable2/Askervein_TU05C_avg.txt]

Using YAML config: ../wind_prediction/trained_models/noise01//params.yaml
Input data: TU05C | scale: scale_4.0_n_384 | mast: AASW10 
Measurement indices:
[250 108  42]
Input data: TU05C | scale: scale_4.0_n_384 | mast: AASW20 
Measurement indices:
All measurements lie inside the terrain or outside of the prediction domain
Input mast outside the prediction region
Input data: TU05C | scale: scale_4.0_n_384 | mast: AASW30 
Measurement indices:
[218  73  24]
Input data: TU05C | scale: scale_4.0_n_384 | mast: AASW40 
Measurement indices:
All measurements lie inside the terrain or outside of the prediction domain
Input mast outside the prediction region
Input data: TU05C | scale: scale_4.0_n_384 | mast: AASW50 
Measurement indices:
[185  39  10]
Input data: TU05C | scale: scale_4.0_n_384 | mast: ANE10 
Measurement indices:
[209 210  43]
Input data: TU05C | scale: scale_4.0_n_384 | mast: ANE20 
Measurement indices:
[226 227  35]
Input data: TU05C | scale: scale_4.0_n_384 | mast: ASW10 
Measurement indices:
[177 175  43]
Input data: TU05C | scale: scale_4.0_n_384 | mast: ASW35 
Measurement indices:
[139 135  18]
Input data: TU05C | scale: scale_4.0_n_384 | mast: ASW50 
Measurement indices:
[112 106  10]
Input data: TU05C | scale: scale_4.0_n_384 | mast: ASW60 
Measurement indices:
[93 86  8]
[93 86  9]
[93 86 13]
[93 86 17]
Input data: TU05C | scale: scale_4.0_n_384 | mast: ASW85 
Measurement indices:
[55 44  9]
Input data: TU05C | scale: scale_4.0_n_384 | mast: CP 
Measurement indices:
[265 133  45]
[265 133  47]
[265 133  49]
Input data: TU05C | scale: scale_4.0_n_384 | mast: HT 
Measurement indices:
[192 194  49]
Input data: TU05C | scale: scale_4.0_n_384 | mast: RS 
Measurement indices:
[ -68 -471    6]
[ -68 -471    6]
[ -68 -471    6]
[ -68 -471    9]
[ -68 -471   13]
[ -68 -471   16]
[ -68 -471   19]
All measurements lie inside the terrain or outside of the prediction domain
Input mast outside the prediction region
---------------------------------------------------
Prediction using mast: AASW10
Error U: 1.0022409731934359 +- 0.6081639667675134
Error V: 0.5809882532308758 +- 0.4377900351795085
Error W: 0.3230365293682727 +- 0.2652216418338751
Error TKE: 1.0868838235294116 +- 0.1184030874288113
Error S: 0.8699806509279476 +- 0.6440126642767382
Pearson Corr U: 0.1023169145651157, p: 0.6504854192664514
Pearson Corr V: -0.017690079070842742, p: 0.9377196851304075
Pearson Corr W: 0.062386013375971563, p: 0.8119878857958812
Pearson Corr TKE: nan, p: nan
Pearson Corr S: -0.014743513566753144, p: 0.9442357926872721
---------------------------------------------------
Prediction using mast: AASW30
Error U: 0.6607327410312768 +- 0.4501870762555185
Error V: 0.5594977529678383 +- 0.4169721596621605
Error W: 0.28068359702731416 +- 0.24650886109290268
Error TKE: 1.0868838235294116 +- 0.1184030874288113
Error S: 0.7275882710479897 +- 0.49481937982087865
Pearson Corr U: 0.0933701368957398, p: 0.6793971348516576
Pearson Corr V: 0.32080505568635515, p: 0.14548188940649967
Pearson Corr W: 0.5585856794518015, p: 0.01977206417753103
Pearson Corr TKE: nan, p: nan
Pearson Corr S: 0.040672052893059515, p: 0.8469366965296636
---------------------------------------------------
Prediction using mast: AASW50
Error U: 0.6435893570714302 +- 0.4287523148570904
Error V: 0.6384727933032303 +- 0.4902101810747976
Error W: 0.24833866908042143 +- 0.21732103266906128
Error TKE: 1.0868838235294116 +- 0.1184030874288113
Error S: 0.8320749368352536 +- 0.5355129211729347
Pearson Corr U: -0.020506146851907586, p: 0.9278286151313787
Pearson Corr V: -0.11233303858945058, p: 0.6186861054581273
Pearson Corr W: -0.0927853825565351, p: 0.7231968248361635
Pearson Corr TKE: nan, p: nan
Pearson Corr S: -0.1790579806685613, p: 0.39177285561665093
---------------------------------------------------
Prediction using mast: ANE10
Error U: 0.7377176667348461 +- 0.5035181316078766
Error V: 0.7441823709930753 +- 0.5317631747938517
Error W: 0.3781406077050256 +- 0.24805539226758705
Error TKE: 1.0868838235294116 +- 0.1184030874288113
Error S: 0.9493198892109507 +- 0.7058480270757861
Pearson Corr U: -0.31594673494769593, p: 0.1520249274992099
Pearson Corr V: -0.18337116013095134, p: 0.414018317457723
Pearson Corr W: -0.025935810047032895, p: 0.9212918179422273
Pearson Corr TKE: nan, p: nan
Pearson Corr S: -0.23920792176282102, p: 0.24947630124412876
---------------------------------------------------
Prediction using mast: ANE20
Error U: 0.8441158807616667 +- 0.6663966967984656
Error V: 1.0725010036336002 +- 0.6168551206973415
Error W: 0.8668449834896457 +- 0.3275255984039899
Error TKE: 1.0868838235294116 +- 0.1184030874288113
Error S: 0.7190000015298278 +- 0.453789638547474
Pearson Corr U: -0.41297205147763794, p: 0.05610600165187676
Pearson Corr V: 0.09298731282010236, p: 0.6806443566120356
Pearson Corr W: -0.2833055321048162, p: 0.2705070524452124
Pearson Corr TKE: nan, p: nan
Pearson Corr S: -0.4077240906970187, p: 0.04305928266525562
---------------------------------------------------
Prediction using mast: ASW10
Error U: 0.7546101693993534 +- 0.5133344243111738
Error V: 0.7197560025721318 +- 0.514027692273387
Error W: 0.243674470233485 +- 0.22132709565037825
Error TKE: 1.0868838235294116 +- 0.1184030874288113
Error S: 0.9493198075473728 +- 0.705847953832979
Pearson Corr U: -0.06285704502750968, p: 0.7810962449538607
Pearson Corr V: -0.05353958020577947, p: 0.8129410302440069
Pearson Corr W: 0.34005578953558224, p: 0.18171147313768815
Pearson Corr TKE: nan, p: nan
Pearson Corr S: -0.025677873371040244, p: 0.903028879492732
---------------------------------------------------
Prediction using mast: ASW35
Error U: 0.7283257872465779 +- 0.570479395047682
Error V: 0.9555146899937877 +- 0.5988629233388874
Error W: 0.26426758350600754 +- 0.23869848941137112
Error TKE: 1.0868838235294116 +- 0.1184030874288113
Error S: 1.0653999293018908 +- 0.7362939632820975
Pearson Corr U: -0.03488077781729544, p: 0.8775295388533895
Pearson Corr V: 0.1874195701409108, p: 0.40360469908776414
Pearson Corr W: 0.5993830997132348, p: 0.010993006477096992
Pearson Corr TKE: nan, p: nan
Pearson Corr S: -0.15630556507027363, p: 0.45559439123642337
---------------------------------------------------
Prediction using mast: ASW50
Error U: 0.8660600869853446 +- 0.675760124946815
Error V: 0.6736950068127251 +- 0.520143922586032
Error W: 0.3328171460757825 +- 0.2683394388279745
Error TKE: 1.0868838235294116 +- 0.1184030874288113
Error S: 1.0653998746590039 +- 0.736293921485116
Pearson Corr U: 0.20031194366618693, p: 0.37142320557906283
Pearson Corr V: 0.15973484972433194, p: 0.4776614896341356
Pearson Corr W: 0.37656526259266926, p: 0.13626637520260215
Pearson Corr TKE: nan, p: nan
Pearson Corr S: 0.17897363784905035, p: 0.3919996354459558
---------------------------------------------------
Prediction using mast: ASW60
Error U: 0.6598478705957682 +- 0.46088584211122585
Error V: 0.5747566477993112 +- 0.3632599068661637
Error W: 0.33015622361523805 +- 0.2674456374896566
Error TKE: 1.0868838235294116 +- 0.1184030874288113
Error S: 0.765078460090622 +- 0.43242913331925226
Pearson Corr U: -0.23182598611420854, p: 0.29921545514113024
Pearson Corr V: 0.08665946896447427, p: 0.7013748246348157
Pearson Corr W: 0.04720007447940222, p: 0.857241565842832
Pearson Corr TKE: nan, p: nan
Pearson Corr S: -0.15535179946953212, p: 0.4583832656918808
---------------------------------------------------
Prediction using mast: ASW85
Error U: 0.8116008832698558 +- 0.6459422506036979
Error V: 0.7353267502973776 +- 0.5573012613633916
Error W: 0.2571507760277711 +- 0.21468367894550494
Error TKE: 1.0868838235294116 +- 0.1184030874288113
Error S: 1.0653999247083257 +- 0.7362939597684257
Pearson Corr U: 0.08007638237943705, p: 0.7231611903271703
Pearson Corr V: -0.08254518514270441, p: 0.7149654985467161
Pearson Corr W: 0.10671907183724623, p: 0.6835190085223986
Pearson Corr TKE: nan, p: nan
Pearson Corr S: -0.13126879186452423, p: 0.5316708963213206
---------------------------------------------------
Prediction using mast: CP
Error U: 0.7171061638273533 +- 0.4852330645281701
Error V: 0.5589362988884706 +- 0.41460012246947936
Error W: 0.34128441626623846 +- 0.23483891106568103
Error TKE: 1.0868838235294116 +- 0.1184030874288113
Error S: 0.749120151903831 +- 0.5217774187519378
Pearson Corr U: -0.46213027681484736, p: 0.03036154843367488
Pearson Corr V: 0.03895428074447349, p: 0.8633500484276508
Pearson Corr W: -0.3040590120121052, p: 0.2354134286766485
Pearson Corr TKE: nan, p: nan
Pearson Corr S: -0.11955719008916611, p: 0.5692002621954254
---------------------------------------------------
Prediction using mast: HT
Error U: 1.400261956989043 +- 0.701653272940038
Error V: 0.6451530958520814 +- 0.4486686275534846
Error W: 0.24692620666667175 +- 0.22985622448208112
Error TKE: 1.0868838235294116 +- 0.1184030874288113
Error S: 1.422839887452814 +- 0.8499202001071353
Pearson Corr U: -0.2553888195796069, p: 0.25133778197031525
Pearson Corr V: -0.16782865130258345, p: 0.45533144525308233
Pearson Corr W: -0.23228913707733229, p: 0.3696326477895819
Pearson Corr TKE: nan, p: nan
Pearson Corr S: -0.27704548446593064, p: 0.1800085409364745
---------------------------------------------------
Prediction error all masts
Error U: 0.8188507947588294 +- 0.6015160186654546
Error V: 0.7048983888620421 +- 0.5214232858750493
Error W: 0.34277676742182284 +- 0.29896166232843274
Error TKE: 1.0868838235294118 +- 0.1184030874288113
Error S: 0.9317101487679859 +- 0.6716856592312762
Pearson Corr U: -7.531617945679291e-17, p: 1.000000000000005
Pearson Corr V: -5.170344134108791e-18, p: 1.0000000000000184
Pearson Corr W: -2.6101407865925532e-18, p: 1.0000000000001157
Pearson Corr TKE: nan, p: nan
Pearson Corr S: -1.3942200298353652e-16, p: 1.0000000000000069
---------------------------------------------------
Pearson corr per case, then averaged over all cases
U:   -0.11003603842701914
V:   0.022437736969861333
W:   0.09604334309900718
TKE: nan
S:   -0.12385787669029262
---------------------------------------------------
