# Supplementary material for: WindSeer: real-time volumetric wind prediction over complex terrain aboard a small uncrewed aerial vehicle
Source: Nat Commun. 2024 Apr 25;15:3507. doi: 10.1038/s41467-024-47778-4 (PMC11045725; doi:10.1038/s41467-024-47778-4)
Supplement: Supplementary file 5 — Source Data [file 41467_2024_47778_MOESM5_ESM.zip › data_Table1_SupplementaryTable2/Askervein_TU07B_AD4.txt]

Sender: LSF System <lsfadmin@eu-g1-039-4>
Subject: Job 207795284: <python3 predict_measurement_campaigns.py -model_dir ../wind_prediction/trained_models/final01 -model_version e3000 -d /cluster/work/riner/users/intel/askervein.hdf5 -m HT -i 7 --no_gpu --benchmark -e TU07B> in cluster <euler> Done

Job <python3 predict_measurement_campaigns.py -model_dir ../wind_prediction/trained_models/final01 -model_version e3000 -d /cluster/work/riner/users/intel/askervein.hdf5 -m HT -i 7 --no_gpu --benchmark -e TU07B> was submitted from host <eu-login-08> by user <acfloria> in cluster <euler> at Thu Mar 10 09:03:54 2022
Job was executed on host(s) <4*eu-g1-039-4>, in queue <normal.4h>, as user <acfloria> in cluster <euler> at Thu Mar 10 09:04:10 2022
</cluster/home/acfloria> was used as the home directory.
</cluster/home/acfloria/intel_wind/wind_analysis> was used as the working directory.
Started at Thu Mar 10 09:04:10 2022
Terminated at Thu Mar 10 09:23:34 2022
Results reported at Thu Mar 10 09:23:34 2022

Your job looked like:

------------------------------------------------------------
# LSBATCH: User input
python3 predict_measurement_campaigns.py -model_dir ../wind_prediction/trained_models/final01 -model_version e3000 -d /cluster/work/riner/users/intel/askervein.hdf5 -m HT -i 7 --no_gpu --benchmark -e TU07B
------------------------------------------------------------

Successfully completed.

Resource usage summary:

    CPU time :                                   1144.91 sec.
    Max Memory :                                 16170 MB
    Average Memory :                             10804.85 MB
    Total Requested Memory :                     40000.00 MB
    Delta Memory :                               23830.00 MB
    Max Swap :                                   -
    Max Processes :                              3
    Max Threads :                                4
    Run time :                                   1184 sec.
    Turnaround time :                            1180 sec.

The output (if any) follows:

/cluster/home/acfloria/.local/lib/python3.7/site-packages/pyproj/crs/crs.py:131: FutureWarning: '+init=<authority>:<code>' syntax is deprecated. '<authority>:<code>' is the preferred initialization method. When making the change, be mindful of axis order changes: https://pyproj4.github.io/pyproj/stable/gotchas.html#axis-order-changes-in-proj-6
  in_crs_string = _prepare_from_proj_string(in_crs_string)
/cluster/home/acfloria/.local/lib/python3.7/site-packages/pyproj/crs/crs.py:131: FutureWarning: '+init=<authority>:<code>' syntax is deprecated. '<authority>:<code>' is the preferred initialization method. When making the change, be mindful of axis order changes: https://pyproj4.github.io/pyproj/stable/gotchas.html#axis-order-changes-in-proj-6
  in_crs_string = _prepare_from_proj_string(in_crs_string)
mayavi could not get imported, disabling plotting with mayavi. Refer to the README for install instructions
'pygdal' is not installed. Use the command below to install it:
     pip3 install pygdal==2.3.2.4
GPy could not get imported, GPR baseline not available
Using YAML config: ../wind_prediction/trained_models/final01/params.yaml
Input data: TU07B | scale: scale_4.0_n_384 | mast: AASW10 
Measurement indices:
[250 108  42]
Input data: TU07B | scale: scale_4.0_n_384 | mast: AASW20 
Measurement indices:
All measurements lie inside the terrain or outside of the prediction domain
Input mast outside the prediction region
Input data: TU07B | scale: scale_4.0_n_384 | mast: AASW30 
Measurement indices:
[218  73  24]
Input data: TU07B | scale: scale_4.0_n_384 | mast: AASW40 
Measurement indices:
All measurements lie inside the terrain or outside of the prediction domain
Input mast outside the prediction region
Input data: TU07B | scale: scale_4.0_n_384 | mast: AASW50 
Measurement indices:
[185  39  10]
Input data: TU07B | scale: scale_4.0_n_384 | mast: ANE10 
Measurement indices:
[209 210  43]
Input data: TU07B | scale: scale_4.0_n_384 | mast: ANE20 
Measurement indices:
[226 227  35]
Input data: TU07B | scale: scale_4.0_n_384 | mast: ASW10 
Measurement indices:
[177 175  43]
Input data: TU07B | scale: scale_4.0_n_384 | mast: ASW20 
Measurement indices:
[162 160  32]
Input data: TU07B | scale: scale_4.0_n_384 | mast: ASW35 
Measurement indices:
[139 135  18]
Input data: TU07B | scale: scale_4.0_n_384 | mast: ASW50 
Measurement indices:
[112 106  10]
Input data: TU07B | scale: scale_4.0_n_384 | mast: ASW60 
Measurement indices:
[93 86  8]
[93 86  9]
[93 86 13]
[93 86 17]
Input data: TU07B | scale: scale_4.0_n_384 | mast: CP 
Measurement indices:
[265 133  45]
[265 133  47]
[265 133  49]
Input data: TU07B | scale: scale_4.0_n_384 | mast: HT 
Measurement indices:
[192 194  49]
Input data: TU07B | scale: scale_4.0_n_384 | mast: RS 
Measurement indices:
[ -68 -471    6]
[ -68 -471    6]
[ -68 -471    6]
[ -68 -471    9]
[ -68 -471   13]
[ -68 -471   16]
[ -68 -471   19]
All measurements lie inside the terrain or outside of the prediction domain
Input mast outside the prediction region
---------------------------------------------------
Prediction using mast: AASW10
Error U: 1.8625950817836971 +- 1.300843623461088
Error V: 1.5927893644408344 +- 0.9610044602898996
Error W: 0.3980320117711155 +- 0.42702072877318303
Error TKE: 1.720741406269632 +- 1.1735056543669773
Error S: 1.581605366828707 +- 1.4864178538288748
Pearson Corr U: 0.6732255193872657, p: 0.0005949437027215164
Pearson Corr V: 0.6930510712668481, p: 0.00034931922803540453
Pearson Corr W: 0.9164234677303763, p: 2.366608122545803e-07
Pearson Corr TKE: 0.3922232683373162, p: 0.1194316310534796
Pearson Corr S: 0.7374951098386275, p: 9.77232277971576e-07
---------------------------------------------------
Prediction using mast: AASW30
Error U: 1.7716469164983932 +- 1.1426384732041375
Error V: 1.590650647289555 +- 1.3647190499669213
Error W: 0.430021870235818 +- 0.47934319205792814
Error TKE: 1.8090117794948515 +- 0.42330165137620657
Error S: 2.879916772672399 +- 1.5419379277716367
Pearson Corr U: 0.6449218250594874, p: 0.0011930642367960825
Pearson Corr V: 0.6372758767999593, p: 0.0014230891221917608
Pearson Corr W: 0.9033181661111176, p: 6.786416436452465e-07
Pearson Corr TKE: 0.3995027225616556, p: 0.1121248592465411
Pearson Corr S: 0.6829474152483757, p: 1.1912583139637786e-05
---------------------------------------------------
Prediction using mast: AASW50
Error U: 3.295419486528449 +- 1.6687452421477074
Error V: 2.1810297335050617 +- 1.618756271949786
Error W: 0.5873196608276718 +- 0.5758521525485878
Error TKE: 1.9699675586271033 +- 0.548391092625119
Error S: 4.807810834631238 +- 2.2462930647466894
Pearson Corr U: 0.6351379066639289, p: 0.0014937679185667897
Pearson Corr V: 0.6171375836089332, p: 0.0022161124271777594
Pearson Corr W: 0.8961769968344923, p: 1.1336682425915198e-06
Pearson Corr TKE: 0.40790310619463543, p: 0.10409198773408902
Pearson Corr S: 0.6542588920315127, p: 3.6294378404314564e-05
---------------------------------------------------
Prediction using mast: ANE10
Error U: 1.4228330196610344 +- 1.0658537220337774
Error V: 1.413779220330675 +- 0.9728315083931228
Error W: 0.3629931095652191 +- 0.4376859971180595
Error TKE: 1.7476258108380396 +- 0.7828170200617094
Error S: 1.799867104599668 +- 1.0033074025812931
Pearson Corr U: 0.6593667089075813, p: 0.000843885965687721
Pearson Corr V: 0.6813482509799369, p: 0.00048064406654157495
Pearson Corr W: 0.9080253454102919, p: 4.733259434989227e-07
Pearson Corr TKE: 0.3883273170031125, p: 0.12347641483500786
Pearson Corr S: 0.7295953747384785, p: 1.4558490356591157e-06
---------------------------------------------------
Prediction using mast: ANE20
Error U: 3.6424269902919164 +- 1.6828991876176822
Error V: 2.089485057139605 +- 1.5990642867738392
Error W: 0.6073634557330005 +- 0.5833115724624919
Error TKE: 2.0115518035483446 +- 0.5165808559965921
Error S: 5.145100605213515 +- 2.2498504604825262
Pearson Corr U: 0.6355702759077305, p: 0.0014792390179362812
Pearson Corr V: 0.6250321012607676, p: 0.0018695490473187408
Pearson Corr W: 0.8940028555922124, p: 1.315717293694453e-06
Pearson Corr TKE: 0.40769972367078233, p: 0.10428149391845173
Pearson Corr S: 0.6610824683902257, p: 2.8144749673531054e-05
---------------------------------------------------
Prediction using mast: ASW10
Error U: 1.5331089441581924 +- 1.2347026514593002
Error V: 1.5360603041407226 +- 0.9718494274605276
Error W: 0.3755382861551028 +- 0.4344063674991609
Error TKE: 1.7343701392498123 +- 0.9920608029183875
Error S: 1.5694631310275364 +- 1.2390395158204048
Pearson Corr U: 0.6669367914770296, p: 0.0006987383834304811
Pearson Corr V: 0.6889044139996765, p: 0.000391783295567462
Pearson Corr W: 0.9124637535234663, p: 3.3097456720162645e-07
Pearson Corr TKE: 0.3902001984169161, p: 0.12152021330770905
Pearson Corr S: 0.7348577080916022, p: 1.1180639830069984e-06
---------------------------------------------------
Prediction using mast: ASW20
Error U: 1.8716342752376547 +- 1.1744135069257202
Error V: 1.3260107058516437 +- 0.7783057445620611
Error W: 0.40925374083344535 +- 0.4534426887322277
Error TKE: 1.8273336645435723 +- 0.46473461761160484
Error S: 2.637289758430742 +- 1.4124249546165533
Pearson Corr U: 0.6475707030503494, p: 0.0011211368588486244
Pearson Corr V: 0.6624585420301813, p: 0.0007817656851273669
Pearson Corr W: 0.899139653026174, p: 9.205272632769688e-07
Pearson Corr TKE: 0.3906447303048715, p: 0.1210591102525235
Pearson Corr S: 0.7139975816320232, p: 3.076522605239566e-06
---------------------------------------------------
Prediction using mast: ASW35
Error U: 3.20058425587295 +- 1.6511153231696019
Error V: 1.8821259402589698 +- 1.5069410430149315
Error W: 0.5583875557596543 +- 0.5639196837664467
Error TKE: 1.945563752864686 +- 0.5831913789377572
Error S: 4.625848319667051 +- 2.1972380053048157
Pearson Corr U: 0.6359645874923884, p: 0.0014660936723785382
Pearson Corr V: 0.6289530991630594, p: 0.0017152263751460972
Pearson Corr W: 0.892776328742994, p: 1.429025581098205e-06
Pearson Corr TKE: 0.40530100438845224, p: 0.10653509014309522
Pearson Corr S: 0.6658906211760747, p: 2.3436594452623655e-05
---------------------------------------------------
Prediction using mast: ASW50
Error U: 4.097037334436648 +- 1.6853598055369077
Error V: 1.9184616751580814 +- 1.5471771445001805
Error W: 0.6250586838399934 +- 0.5929469516663376
Error TKE: 2.0583487305669452 +- 0.48342006636355395
Error S: 5.545904361874613 +- 2.2467927418468014
Pearson Corr U: 0.6367591354070805, p: 0.0014399063486797686
Pearson Corr V: 0.6321225775708306, p: 0.0015984981221020542
Pearson Corr W: 0.891504114700369, p: 1.5552590730442755e-06
Pearson Corr TKE: 0.4072824173034294, p: 0.10467109613181934
Pearson Corr S: 0.6761863641845385, p: 1.5659496973892723e-05
---------------------------------------------------
Prediction using mast: ASW60
Error U: 2.219693980046115 +- 1.3283366885949326
Error V: 1.9886680563804082 +- 1.5217451650876557
Error W: 0.48744249985733956 +- 0.5195668748025454
Error TKE: 1.8590715622235057 +- 0.4638726408693173
Error S: 3.5402279576763926 +- 1.8777294306989183
Pearson Corr U: 0.6404111788169278, p: 0.0013245841126146842
Pearson Corr V: 0.6237416882605126, p: 0.001922838036708194
Pearson Corr W: 0.9025055503226314, p: 7.208578894354029e-07
Pearson Corr TKE: 0.40399256696591246, p: 0.10777882614681046
Pearson Corr S: 0.669516693223874, p: 2.036998877424325e-05
---------------------------------------------------
Prediction using mast: CP
Error U: 2.2237401475291985 +- 1.3801538330792398
Error V: 1.8916042666170276 +- 1.0422412116799284
Error W: 0.43437395648408855 +- 0.449178977621287
Error TKE: 1.72626708926492 +- 1.4231302026899657
Error S: 1.9100949478842837 +- 1.6435728051805154
Pearson Corr U: 0.6776824561483762, p: 0.0005296468919594589
Pearson Corr V: 0.7034791129075662, p: 0.0002595984444880329
Pearson Corr W: 0.9198043372382831, p: 1.753801413813765e-07
Pearson Corr TKE: 0.39190048235573494, p: 0.11976316954008243
Pearson Corr S: 0.7439875610891301, p: 6.967760391024009e-07
---------------------------------------------------
Prediction using mast: HT
Error U: 2.285476134306457 +- 1.4624368736807718
Error V: 4.340808475327851 +- 1.503261463276214
Error W: 0.6403165919523003 +- 0.6580658240337757
Error TKE: 1.7530932003394677 +- 1.9054841165885394
Error S: 3.218306817762196 +- 1.660283733553044
Pearson Corr U: 0.6637764184258497, p: 0.0007565002008048096
Pearson Corr V: 0.7104376864581384, p: 0.00021147118650665107
Pearson Corr W: 0.9043585362865589, p: 6.276950247160733e-07
Pearson Corr TKE: 0.38036555833794183, p: 0.13203802306190382
Pearson Corr S: 0.7532874868774612, p: 4.216414161356548e-07
---------------------------------------------------
Prediction error all masts
Error U: 2.4521830471958923 +- 1.6484474745272473
Error V: 1.9792894538700363 +- 1.5187823557741364
Error W: 0.4930084519178958 +- 0.5294473889967375
Error TKE: 1.8469122081525733 +- 0.9373038380879383
Error S: 3.2717863315223616 +- 2.261477054914838
Pearson Corr U: 0.43414786358060037, p: 1.4649169310269498e-13
Pearson Corr V: 0.3033791563950139, p: 5.037936844549014e-07
Pearson Corr W: 0.8417477453137395, p: 5.562357335771003e-56
Pearson Corr TKE: 0.32275956109494325, p: 2.4988841414652984e-06
Pearson Corr S: 0.40388397071779286, p: 5.709800260977311e-17
---------------------------------------------------
Pearson corr per case, then averaged over all cases
U:   0.6514436255619996
V:   0.6586618336922008
W:   0.9033749254599139
TKE: 0.39711192465339673
S:   0.7019252730434936
---------------------------------------------------
