# Supplementary material for: WindSeer: real-time volumetric wind prediction over complex terrain aboard a small uncrewed aerial vehicle
Source: Nat Commun. 2024 Apr 25;15:3507. doi: 10.1038/s41467-024-47778-4 (PMC11045725; doi:10.1038/s41467-024-47778-4)
Supplement: Supplementary file 5 — Source Data [file 41467_2024_47778_MOESM5_ESM.zip › data_Table1_SupplementaryTable2/Askervein_TU07B_AD6.txt]

Sender: LSF System <lsfadmin@eu-g1-033-4>
Subject: Job 207859038: <python3 predict_measurement_campaigns.py -model_dir ../wind_prediction/trained_models/final02 -model_version e1000 -d /cluster/work/riner/users/intel/askervein.hdf5 -m HT -i 7 --no_gpu --benchmark -e TU07B> in cluster <euler> Done

Job <python3 predict_measurement_campaigns.py -model_dir ../wind_prediction/trained_models/final02 -model_version e1000 -d /cluster/work/riner/users/intel/askervein.hdf5 -m HT -i 7 --no_gpu --benchmark -e TU07B> was submitted from host <eu-login-34> by user <acfloria> in cluster <euler> at Thu Mar 10 18:06:02 2022
Job was executed on host(s) <4*eu-g1-033-4>, in queue <normal.4h>, as user <acfloria> in cluster <euler> at Thu Mar 10 18:06:19 2022
</cluster/home/acfloria> was used as the home directory.
</cluster/home/acfloria/intel_wind/wind_analysis> was used as the working directory.
Started at Thu Mar 10 18:06:19 2022
Terminated at Thu Mar 10 18:28:23 2022
Results reported at Thu Mar 10 18:28:23 2022

Your job looked like:

------------------------------------------------------------
# LSBATCH: User input
python3 predict_measurement_campaigns.py -model_dir ../wind_prediction/trained_models/final02 -model_version e1000 -d /cluster/work/riner/users/intel/askervein.hdf5 -m HT -i 7 --no_gpu --benchmark -e TU07B
------------------------------------------------------------

Successfully completed.

Resource usage summary:

    CPU time :                                   1316.31 sec.
    Max Memory :                                 17185 MB
    Average Memory :                             11912.61 MB
    Total Requested Memory :                     40000.00 MB
    Delta Memory :                               22815.00 MB
    Max Swap :                                   -
    Max Processes :                              3
    Max Threads :                                4
    Run time :                                   1349 sec.
    Turnaround time :                            1341 sec.

The output (if any) follows:

/cluster/home/acfloria/.local/lib/python3.7/site-packages/pyproj/crs/crs.py:131: FutureWarning: '+init=<authority>:<code>' syntax is deprecated. '<authority>:<code>' is the preferred initialization method. When making the change, be mindful of axis order changes: https://pyproj4.github.io/pyproj/stable/gotchas.html#axis-order-changes-in-proj-6
  in_crs_string = _prepare_from_proj_string(in_crs_string)
/cluster/home/acfloria/.local/lib/python3.7/site-packages/pyproj/crs/crs.py:131: FutureWarning: '+init=<authority>:<code>' syntax is deprecated. '<authority>:<code>' is the preferred initialization method. When making the change, be mindful of axis order changes: https://pyproj4.github.io/pyproj/stable/gotchas.html#axis-order-changes-in-proj-6
  in_crs_string = _prepare_from_proj_string(in_crs_string)
mayavi could not get imported, disabling plotting with mayavi. Refer to the README for install instructions
'pygdal' is not installed. Use the command below to install it:
     pip3 install pygdal==2.3.2.4
GPy could not get imported, GPR baseline not available
Using YAML config: ../wind_prediction/trained_models/final02/params.yaml
Input data: TU07B | scale: scale_4.0_n_384 | mast: AASW10 
Measurement indices:
[250 108  42]
Input data: TU07B | scale: scale_4.0_n_384 | mast: AASW20 
Measurement indices:
All measurements lie inside the terrain or outside of the prediction domain
Input mast outside the prediction region
Input data: TU07B | scale: scale_4.0_n_384 | mast: AASW30 
Measurement indices:
[218  73  24]
Input data: TU07B | scale: scale_4.0_n_384 | mast: AASW40 
Measurement indices:
All measurements lie inside the terrain or outside of the prediction domain
Input mast outside the prediction region
Input data: TU07B | scale: scale_4.0_n_384 | mast: AASW50 
Measurement indices:
[185  39  10]
Input data: TU07B | scale: scale_4.0_n_384 | mast: ANE10 
Measurement indices:
[209 210  43]
Input data: TU07B | scale: scale_4.0_n_384 | mast: ANE20 
Measurement indices:
[226 227  35]
Input data: TU07B | scale: scale_4.0_n_384 | mast: ASW10 
Measurement indices:
[177 175  43]
Input data: TU07B | scale: scale_4.0_n_384 | mast: ASW20 
Measurement indices:
[162 160  32]
Input data: TU07B | scale: scale_4.0_n_384 | mast: ASW35 
Measurement indices:
[139 135  18]
Input data: TU07B | scale: scale_4.0_n_384 | mast: ASW50 
Measurement indices:
[112 106  10]
Input data: TU07B | scale: scale_4.0_n_384 | mast: ASW60 
Measurement indices:
[93 86  8]
[93 86  9]
[93 86 13]
[93 86 17]
Input data: TU07B | scale: scale_4.0_n_384 | mast: CP 
Measurement indices:
[265 133  45]
[265 133  47]
[265 133  49]
Input data: TU07B | scale: scale_4.0_n_384 | mast: HT 
Measurement indices:
[192 194  49]
Input data: TU07B | scale: scale_4.0_n_384 | mast: RS 
Measurement indices:
[ -68 -471    6]
[ -68 -471    6]
[ -68 -471    6]
[ -68 -471    9]
[ -68 -471   13]
[ -68 -471   16]
[ -68 -471   19]
All measurements lie inside the terrain or outside of the prediction domain
Input mast outside the prediction region
---------------------------------------------------
Prediction using mast: AASW10
Error U: 1.8619068846655482 +- 1.4950769389337313
Error V: 1.544553846769321 +- 1.314522963807172
Error W: 0.3716219226578275 +- 0.3167398517895078
Error TKE: 1.0515321028155824 +- 0.6820082574538409
Error S: 1.7930060858524162 +- 1.5418915946904188
Pearson Corr U: 0.6223904540515008, p: 0.001980009727613156
Pearson Corr V: 0.5540899864008991, p: 0.007456722303882291
Pearson Corr W: 0.97226260994826, p: 7.122588932551296e-11
Pearson Corr TKE: 0.4438173285977217, p: 0.07432973023706373
Pearson Corr S: 0.6921537858252222, p: 8.113388602753199e-06
---------------------------------------------------
Prediction using mast: AASW30
Error U: 1.5908901137684963 +- 1.1295293299356455
Error V: 1.7139093145286017 +- 1.2635676704191334
Error W: 0.3059834776691307 +- 0.24059428959211057
Error TKE: 1.447722544962569 +- 0.42176782909430943
Error S: 2.7608988951913624 +- 1.6436363191367223
Pearson Corr U: 0.568238328390745, p: 0.005796774258762714
Pearson Corr V: 0.570302095126515, p: 0.005582570701037611
Pearson Corr W: 0.9746060093464147, p: 3.6989497691828926e-11
Pearson Corr TKE: 0.411459170271391, p: 0.10081800952660779
Pearson Corr S: 0.6246457083992845, p: 0.00010210729601236163
---------------------------------------------------
Prediction using mast: AASW50
Error U: 2.90238883663833 +- 1.7401941747373497
Error V: 2.1503479197644833 +- 1.6706563279559445
Error W: 0.4709255925985034 +- 0.44380182152013664
Error TKE: 1.8214840985682141 +- 0.4460174549474979
Error S: 4.483055802506539 +- 2.4026378626676106
Pearson Corr U: 0.5725832155052049, p: 0.0053535044195733026
Pearson Corr V: 0.5720529451690642, p: 0.005406043030326108
Pearson Corr W: 0.9722703722278507, p: 7.107813172656203e-11
Pearson Corr TKE: 0.39917676797398244, p: 0.112445116031002
Pearson Corr S: 0.6156701589108459, p: 0.00013686856722804376
---------------------------------------------------
Prediction using mast: ANE10
Error U: 1.4684226034244323 +- 0.9141488874200211
Error V: 1.4313460774004136 +- 1.2326356837812122
Error W: 0.29715805351712016 +- 0.24106016783811582
Error TKE: 1.2870617110744338 +- 0.4586444524715395
Error S: 2.0040236664747635 +- 1.0232519473342188
Pearson Corr U: 0.6232850415746167, p: 0.0019420008315681647
Pearson Corr V: 0.5463691445537909, p: 0.008516808430329603
Pearson Corr W: 0.9721740651754477, p: 7.293023629225379e-11
Pearson Corr TKE: 0.4200592190746992, p: 0.0932049483963506
Pearson Corr S: 0.6783308785329503, p: 1.4369351959165203e-05
---------------------------------------------------
Prediction using mast: ANE20
Error U: 3.2508897710514533 +- 1.7998003868910533
Error V: 2.070372918496436 +- 1.6428697555481377
Error W: 0.4932754379617768 +- 0.4667458154050731
Error TKE: 1.8762435648822535 +- 0.43666698051338915
Error S: 4.835446929622201 +- 2.4554722510509577
Pearson Corr U: 0.578811319395168, p: 0.00476756468715937
Pearson Corr V: 0.5784284996077066, p: 0.004801967013272694
Pearson Corr W: 0.9710988516095131, p: 9.661464204316424e-11
Pearson Corr TKE: 0.38652450043033043, p: 0.1253801210743825
Pearson Corr S: 0.6190163729077659, p: 0.00012283432737594148
---------------------------------------------------
Prediction using mast: ASW10
Error U: 1.6881228125199674 +- 1.1189312289114373
Error V: 1.5054964360918448 +- 1.2948342655138412
Error W: 0.34041769287741924 +- 0.276108239447462
Error TKE: 1.1493455711977254 +- 0.5763061219702441
Error S: 1.8453690447847937 +- 1.20043481360163
Pearson Corr U: 0.6224399512931884, p: 0.0019778903994569406
Pearson Corr V: 0.5504173007561467, p: 0.007946504716766735
Pearson Corr W: 0.9723062138956451, p: 7.039930188871525e-11
Pearson Corr TKE: 0.43452446416476387, p: 0.08134545091201795
Pearson Corr S: 0.6862368758800441, p: 1.0401413873374543e-05
---------------------------------------------------
Prediction using mast: ASW20
Error U: 1.6949519089139131 +- 1.152796160019247
Error V: 1.4476922053705825 +- 0.8788140945455067
Error W: 0.30222476162662987 +- 0.21846793677860663
Error TKE: 1.4992674586532235 +- 0.40892603367262237
Error S: 2.675024444788857 +- 1.5454431883726143
Pearson Corr U: 0.6127578811570993, p: 0.002430729543207851
Pearson Corr V: 0.5460239764926482, p: 0.008566956235717637
Pearson Corr W: 0.9707837825470896, p: 1.0470382179563003e-10
Pearson Corr TKE: 0.39756276519871836, p: 0.11404042112473098
Pearson Corr S: 0.6603791753031372, p: 2.8900707607066323e-05
---------------------------------------------------
Prediction using mast: ASW35
Error U: 2.8361530544706155 +- 1.7189898161216484
Error V: 1.8931164596390324 +- 1.5037759538625055
Error W: 0.4383156445942558 +- 0.4183782720850334
Error TKE: 1.775770408496686 +- 0.4880995993978423
Error S: 4.343866784870651 +- 2.3622311571104033
Pearson Corr U: 0.5809156060233699, p: 0.004582109480264462
Pearson Corr V: 0.5827923831376213, p: 0.004421820770535574
Pearson Corr W: 0.972141690224218, p: 7.356213701568327e-11
Pearson Corr TKE: 0.378384564114659, p: 0.13423063745764083
Pearson Corr S: 0.6295999079670442, p: 8.652103078503059e-05
---------------------------------------------------
Prediction using mast: ASW50
Error U: 3.73248080733411 +- 1.8503885325508547
Error V: 1.9234728401780068 +- 1.5701578804134189
Error W: 0.5167541577462442 +- 0.4927567172100884
Error TKE: 1.93852825765102 +- 0.4305169399064873
Error S: 5.290568847869377 +- 2.496431245645879
Pearson Corr U: 0.5899465317279597, p: 0.0038530639671377656
Pearson Corr V: 0.5801531693374481, p: 0.004648596561540081
Pearson Corr W: 0.9692477416649442, p: 1.5308182714264518e-10
Pearson Corr TKE: 0.3636832581869077, p: 0.15129317205045661
Pearson Corr S: 0.62596060063459, p: 9.774271401941915e-05
---------------------------------------------------
Prediction using mast: ASW60
Error U: 1.9364321042654522 +- 1.331480211393618
Error V: 1.9923662716591417 +- 1.5363749978593995
Error W: 0.3646725624462971 +- 0.3241268079880914
Error TKE: 1.5642305506666592 +- 0.5177768305544392
Error S: 3.318435384295973 +- 1.9764861103954958
Pearson Corr U: 0.5582319694762033, p: 0.006934558381178846
Pearson Corr V: 0.5731776130623827, p: 0.005295117772281552
Pearson Corr W: 0.9742776233732335, p: 4.0692671039700974e-11
Pearson Corr TKE: 0.4119840919608024, p: 0.10034102414901257
Pearson Corr S: 0.6152695928376134, p: 0.0001386412020062784
---------------------------------------------------
Prediction using mast: CP
Error U: 2.271069225421136 +- 1.553545189274736
Error V: 1.839702902001168 +- 1.37347668327238
Error W: 0.4294887198318828 +- 0.37210024935258545
Error TKE: 0.9719214727435059 +- 0.8071449721070606
Error S: 1.9072921418134414 +- 1.8780029571369994
Pearson Corr U: 0.6314043576922511, p: 0.0016243412721400144
Pearson Corr V: 0.5586499370782084, p: 0.006883591973509477
Pearson Corr W: 0.9719186874762353, p: 7.804466340388865e-11
Pearson Corr TKE: 0.4478922202194431, p: 0.0713972099480039
Pearson Corr S: 0.7016540311713643, p: 5.377799036603827e-06
---------------------------------------------------
Prediction using mast: HT
Error U: 2.3106583809658967 +- 1.4725456360234137
Error V: 4.177310897311207 +- 1.7059180819699555
Error W: 0.5882099485748205 +- 0.5566348118478327
Error TKE: 0.8238923200296046 +- 1.1330678458080894
Error S: 2.946067821885571 +- 1.9770010799991375
Pearson Corr U: 0.6753216481281705, p: 0.0005634231648116316
Pearson Corr V: 0.5762663664003272, p: 0.005000176728425597
Pearson Corr W: 0.9690050406811443, p: 1.6226429169199078e-10
Pearson Corr TKE: 0.44626345464561995, p: 0.07255899561321032
Pearson Corr S: 0.7302447776062995, p: 1.409646756385282e-06
---------------------------------------------------
Prediction error all masts
Error U: 2.2953638752866126 +- 1.627754567061677
Error V: 1.9741406741008531 +- 1.597713001474347
Error W: 0.40992066434182567 +- 0.38995993256152334
Error TKE: 1.4339166718117897 +- 0.7037090660644497
Error S: 3.183587987496329 +- 2.279826744341443
Pearson Corr U: 0.28767758189683895, p: 2.005398969257059e-06
Pearson Corr V: 0.24226918118594798, p: 6.974947769336391e-05
Pearson Corr W: 0.9093042327973327, p: 7.486011982168608e-79
Pearson Corr TKE: 0.3251089234602643, p: 2.090508986259475e-06
Pearson Corr S: 0.27363587309149906, p: 3.129295579728799e-08
---------------------------------------------------
Pearson corr per case, then averaged over all cases
U:   0.6030271920346232
V:   0.5657269514268966
W:   0.9718410573474996
TKE: 0.41177765040325326
S:   0.6565968221646802
---------------------------------------------------
