# Supplementary material for: WindSeer: real-time volumetric wind prediction over complex terrain aboard a small uncrewed aerial vehicle
Source: Nat Commun. 2024 Apr 25;15:3507. doi: 10.1038/s41467-024-47778-4 (PMC11045725; doi:10.1038/s41467-024-47778-4)
Supplement: Supplementary file 5 — Source Data [file 41467_2024_47778_MOESM5_ESM.zip › data_Table1_SupplementaryTable2/Askervein_TU07B_avg.txt]

Using YAML config: ../wind_prediction/trained_models/noise01//params.yaml
Input data: TU07B | scale: scale_4.0_n_384 | mast: AASW10 
Measurement indices:
[250 108  42]
Input data: TU07B | scale: scale_4.0_n_384 | mast: AASW20 
Measurement indices:
All measurements lie inside the terrain or outside of the prediction domain
Input mast outside the prediction region
Input data: TU07B | scale: scale_4.0_n_384 | mast: AASW30 
Measurement indices:
[218  73  24]
Input data: TU07B | scale: scale_4.0_n_384 | mast: AASW40 
Measurement indices:
All measurements lie inside the terrain or outside of the prediction domain
Input mast outside the prediction region
Input data: TU07B | scale: scale_4.0_n_384 | mast: AASW50 
Measurement indices:
[185  39  10]
Input data: TU07B | scale: scale_4.0_n_384 | mast: ANE10 
Measurement indices:
[209 210  43]
Input data: TU07B | scale: scale_4.0_n_384 | mast: ANE20 
Measurement indices:
[226 227  35]
Input data: TU07B | scale: scale_4.0_n_384 | mast: ASW10 
Measurement indices:
[177 175  43]
Input data: TU07B | scale: scale_4.0_n_384 | mast: ASW20 
Measurement indices:
[162 160  32]
Input data: TU07B | scale: scale_4.0_n_384 | mast: ASW35 
Measurement indices:
[139 135  18]
Input data: TU07B | scale: scale_4.0_n_384 | mast: ASW50 
Measurement indices:
[112 106  10]
Input data: TU07B | scale: scale_4.0_n_384 | mast: ASW60 
Measurement indices:
[93 86  8]
[93 86  9]
[93 86 13]
[93 86 17]
Input data: TU07B | scale: scale_4.0_n_384 | mast: CP 
Measurement indices:
[265 133  45]
[265 133  47]
[265 133  49]
Input data: TU07B | scale: scale_4.0_n_384 | mast: HT 
Measurement indices:
[192 194  49]
Input data: TU07B | scale: scale_4.0_n_384 | mast: RS 
Measurement indices:
[ -68 -471    6]
[ -68 -471    6]
[ -68 -471    6]
[ -68 -471    9]
[ -68 -471   13]
[ -68 -471   16]
[ -68 -471   19]
All measurements lie inside the terrain or outside of the prediction domain
Input mast outside the prediction region
---------------------------------------------------
Prediction using mast: AASW10
Error U: 2.7839449822976956 +- 1.9003099337324931
Error V: 2.1058034491058213 +- 1.515431612974833
Error W: 1.541233906263332 +- 1.0772831703319743
Error TKE: 2.4398882647058824 +- 0.37526448138186164
Error S: 2.6743947975259275 +- 2.014132984553828
Pearson Corr U: 0.3354183880140348, p: 0.12700471929883264
Pearson Corr V: -0.14604507706179437, p: 0.5166498951201276
Pearson Corr W: 0.388007528831713, p: 0.12381261591341998
Pearson Corr TKE: nan, p: nan
Pearson Corr S: 0.07489701561422486, p: 0.6786957623014268
---------------------------------------------------
Prediction using mast: AASW30
Error U: 1.8610546395350296 +- 1.1424134578577654
Error V: 1.7095155968163842 +- 1.4558382418213052
Error W: 1.5477044939376414 +- 1.0802984201895933
Error TKE: 2.4398882647058824 +- 0.37526448138186164
Error S: 2.868916702830656 +- 1.6363400246666566
Pearson Corr U: -0.0381427073241602, p: 0.8661719620622087
Pearson Corr V: -0.4053252951763977, p: 0.06128769695334342
Pearson Corr W: 0.10517890143369257, p: 0.6878686566857283
Pearson Corr TKE: nan, p: nan
Pearson Corr S: -0.2857848590793365, p: 0.106910661983412
---------------------------------------------------
Prediction using mast: AASW50
Error U: 2.6283408371809145 +- 1.9433689299984682
Error V: 2.020004687231514 +- 1.8493224724888058
Error W: 0.9131199465223783 +- 0.9887768223729725
Error TKE: 2.4398882647058824 +- 0.37526448138186164
Error S: 4.28548372880363 +- 2.728765034616845
Pearson Corr U: 0.05061467717325853, p: 0.8229992858250601
Pearson Corr V: 0.017715258885168658, p: 0.9376312029014813
Pearson Corr W: 0.015301595146130761, p: 0.9535196701381584
Pearson Corr TKE: nan, p: nan
Pearson Corr S: -0.11912169709125718, p: 0.5090781715306936
---------------------------------------------------
Prediction using mast: ANE10
Error U: 2.0233719475953125 +- 1.3078889643626568
Error V: 1.9951005678362839 +- 1.3406289671153728
Error W: 2.7066679726172946 +- 1.2921353782625378
Error TKE: 2.4398882647058824 +- 0.37526448138186164
Error S: 2.4986666809934057 +- 1.4654492969778492
Pearson Corr U: 0.09072168020207612, p: 0.6880420870243117
Pearson Corr V: 0.31081467915035127, p: 0.15915816653961198
Pearson Corr W: -0.31207157748501757, p: 0.2226771830601136
Pearson Corr TKE: nan, p: nan
Pearson Corr S: 0.08991712730007487, p: 0.6187463460358096
---------------------------------------------------
Prediction using mast: ANE20
Error U: 2.9020545160929614 +- 2.0974644201744486
Error V: 1.9408220319708873 +- 1.826884611102728
Error W: 2.880403177728685 +- 1.3395803295538868
Error TKE: 2.4398882647058824 +- 0.37526448138186164
Error S: 4.326727269785112 +- 2.7494316564252657
Pearson Corr U: -0.13689174559935638, p: 0.5435386482865856
Pearson Corr V: -0.34120025989231567, p: 0.12018111402280655
Pearson Corr W: -0.6011894127945189, p: 0.010692256249753061
Pearson Corr TKE: nan, p: nan
Pearson Corr S: -0.11122875583819389, p: 0.5377359493614845
---------------------------------------------------
Prediction using mast: ASW10
Error U: 2.4323777618832967 +- 1.595589166151479
Error V: 2.0637201807450873 +- 1.474995352781158
Error W: 2.4155434253138273 +- 1.3395803205567145
Error TKE: 2.4398882647058824 +- 0.37526448138186164
Error S: 2.596242497080174 +- 1.796701453961807
Pearson Corr U: 0.12250176868027528, p: 0.5870628951761596
Pearson Corr V: -0.16285273132826852, p: 0.4689947838848297
Pearson Corr W: -0.14181967286703495, p: 0.5871605682558617
Pearson Corr TKE: nan, p: nan
Pearson Corr S: -0.07116013440585184, p: 0.6939344590782356
---------------------------------------------------
Prediction using mast: ASW20
Error U: 1.8748702695214143 +- 1.2046903716637278
Error V: 1.84902235067756 +- 0.9343738378777772
Error W: 2.1346925924187636 +- 1.279063299033189
Error TKE: 2.4398882647058824 +- 0.37526448138186164
Error S: 2.781393833333654 +- 1.5502481828562145
Pearson Corr U: -0.07599624390685032, p: 0.7367701043279393
Pearson Corr V: 0.22243391210798283, p: 0.3197629800761881
Pearson Corr W: 0.03168317070619289, p: 0.9039190277856802
Pearson Corr TKE: nan, p: nan
Pearson Corr S: -0.06068103012248708, p: 0.7372823213085098
---------------------------------------------------
Prediction using mast: ASW35
Error U: 2.575803612671415 +- 1.8947504487922973
Error V: 1.7945896314634902 +- 1.7063129530161496
Error W: 1.1684391661867954 +- 0.8989097377867522
Error TKE: 2.4398882647058824 +- 0.37526448138186164
Error S: 4.115212213477861 +- 2.625883417392693
Pearson Corr U: -0.09645745909431126, p: 0.6693686166307111
Pearson Corr V: -0.19260068483432688, p: 0.3904911447128099
Pearson Corr W: 0.826460326221008, p: 4.32307675092296e-05
Pearson Corr TKE: nan, p: nan
Pearson Corr S: -0.06183130263101479, p: 0.7324822747291728
---------------------------------------------------
Prediction using mast: ASW50
Error U: 3.3675508737110573 +- 2.1794528607327086
Error V: 1.822737370417306 +- 1.743773096819121
Error W: 0.9112558666394392 +- 0.9868246650712686
Error TKE: 2.4398882647058824 +- 0.37526448138186164
Error S: 5.0328483645208175 +- 2.891874298704641
Pearson Corr U: -0.06306238286184193, p: 0.7803980556203005
Pearson Corr V: -0.4199192427004136, p: 0.0516962538341917
Pearson Corr W: -0.017863579910482517, p: 0.9457473366238915
Pearson Corr TKE: nan, p: nan
Pearson Corr S: -0.0230473327694024, p: 0.8986961883858997
---------------------------------------------------
Prediction using mast: ASW60
Error U: 2.0078830869170745 +- 1.275322605801274
Error V: 1.8512043879943434 +- 1.7683615997391775
Error W: 0.9517706745097657 +- 0.9994354162118934
Error TKE: 2.4398882647058824 +- 0.37526448138186164
Error S: 3.3590197829822257 +- 2.0660722919208663
Pearson Corr U: -0.3422255532530148, p: 0.11899929316447296
Pearson Corr V: -0.03736274837128361, p: 0.8688854340174524
Pearson Corr W: 0.023054875824119303, p: 0.9300132914624761
Pearson Corr TKE: nan, p: nan
Pearson Corr S: -0.2818227289920479, p: 0.11207785672269595
---------------------------------------------------
Prediction using mast: CP
Error U: 3.186605240138147 +- 2.1005458704292765
Error V: 2.418213717975753 +- 1.6320289011991707
Error W: 0.9121368828938643 +- 0.9846244685432126
Error TKE: 2.4398882647058824 +- 0.37526448138186164
Error S: 2.8958744151790805 +- 2.244141948143309
Pearson Corr U: 0.08748258019470004, p: 0.6986662477538154
Pearson Corr V: 0.07962735561965133, p: 0.7246550100576198
Pearson Corr W: 0.11143444467570852, p: 0.6702610537678334
Pearson Corr TKE: nan, p: nan
Pearson Corr S: -0.00369925122073007, p: 0.9836993755535263
---------------------------------------------------
Prediction using mast: HT
Error U: 3.253314598933589 +- 2.1367931855343483
Error V: 4.955415873029254 +- 2.0046153838743934
Error W: 0.9809679041606574 +- 0.9982359988356653
Error TKE: 2.4398882647058824 +- 0.37526448138186164
Error S: 3.5829090981832685 +- 2.872328223394188
Pearson Corr U: -0.3577856345230068, p: 0.10208094288008687
Pearson Corr V: -0.15106562400471227, p: 0.5021771987260297
Pearson Corr W: 0.009075088642319928, p: 0.9724243240647977
Pearson Corr TKE: nan, p: nan
Pearson Corr S: -0.32103709229831645, p: 0.06850537871595105
---------------------------------------------------
Prediction error all masts
Error U: 2.574764363873159 +- 1.8485745743380964
Error V: 2.2105124871053072 +- 1.834405322802284
Error W: 1.5886613340993705 +- 1.3283855597556493
Error TKE: 2.4398882647058824 +- 0.37526448138186164
Error S: 3.4181407820579843 +- 2.4167424383360547
Pearson Corr U: 1.1732508468722067e-18, p: 1.0000000000000184
Pearson Corr V: 2.8140007321066855e-18, p: 1.0000000000000184
Pearson Corr W: -1.2683068455808127e-17, p: 1.0000000000001157
Pearson Corr TKE: nan, p: nan
Pearson Corr S: -2.1484169117890483e-17, p: 0.9999999999996388
---------------------------------------------------
Pearson corr per case, then averaged over all cases
U:   -0.03531855269151642
V:   -0.10214837146719653
W:   0.036437640701985914
TKE: nan
S:   -0.09788333679452821
---------------------------------------------------
