# Supplementary material for: WindSeer: real-time volumetric wind prediction over complex terrain aboard a small uncrewed aerial vehicle
Source: Nat Commun. 2024 Apr 25;15:3507. doi: 10.1038/s41467-024-47778-4 (PMC11045725; doi:10.1038/s41467-024-47778-4)
Supplement: Supplementary file 5 — Source Data [file 41467_2024_47778_MOESM5_ESM.zip › data_Table1_SupplementaryTable2/Askervein_TU25_AD4.txt]

Sender: LSF System <lsfadmin@eu-g1-003-3>
Subject: Job 207795297: <python3 predict_measurement_campaigns.py -model_dir ../wind_prediction/trained_models/final01 -model_version e3000 -d /cluster/work/riner/users/intel/askervein.hdf5 -m HT -i 7 --no_gpu --benchmark -e TU25> in cluster <euler> Done

Job <python3 predict_measurement_campaigns.py -model_dir ../wind_prediction/trained_models/final01 -model_version e3000 -d /cluster/work/riner/users/intel/askervein.hdf5 -m HT -i 7 --no_gpu --benchmark -e TU25> was submitted from host <eu-login-08> by user <acfloria> in cluster <euler> at Thu Mar 10 09:04:33 2022
Job was executed on host(s) <4*eu-g1-003-3>, in queue <normal.4h>, as user <acfloria> in cluster <euler> at Thu Mar 10 09:04:42 2022
</cluster/home/acfloria> was used as the home directory.
</cluster/home/acfloria/intel_wind/wind_analysis> was used as the working directory.
Started at Thu Mar 10 09:04:42 2022
Terminated at Thu Mar 10 09:26:10 2022
Results reported at Thu Mar 10 09:26:10 2022

Your job looked like:

------------------------------------------------------------
# LSBATCH: User input
python3 predict_measurement_campaigns.py -model_dir ../wind_prediction/trained_models/final01 -model_version e3000 -d /cluster/work/riner/users/intel/askervein.hdf5 -m HT -i 7 --no_gpu --benchmark -e TU25
------------------------------------------------------------

Successfully completed.

Resource usage summary:

    CPU time :                                   1272.37 sec.
    Max Memory :                                 15391 MB
    Average Memory :                             9746.28 MB
    Total Requested Memory :                     40000.00 MB
    Delta Memory :                               24609.00 MB
    Max Swap :                                   -
    Max Processes :                              3
    Max Threads :                                4
    Run time :                                   1292 sec.
    Turnaround time :                            1297 sec.

The output (if any) follows:

/cluster/home/acfloria/.local/lib/python3.7/site-packages/pyproj/crs/crs.py:131: FutureWarning: '+init=<authority>:<code>' syntax is deprecated. '<authority>:<code>' is the preferred initialization method. When making the change, be mindful of axis order changes: https://pyproj4.github.io/pyproj/stable/gotchas.html#axis-order-changes-in-proj-6
  in_crs_string = _prepare_from_proj_string(in_crs_string)
/cluster/home/acfloria/.local/lib/python3.7/site-packages/pyproj/crs/crs.py:131: FutureWarning: '+init=<authority>:<code>' syntax is deprecated. '<authority>:<code>' is the preferred initialization method. When making the change, be mindful of axis order changes: https://pyproj4.github.io/pyproj/stable/gotchas.html#axis-order-changes-in-proj-6
  in_crs_string = _prepare_from_proj_string(in_crs_string)
mayavi could not get imported, disabling plotting with mayavi. Refer to the README for install instructions
'pygdal' is not installed. Use the command below to install it:
     pip3 install pygdal==2.3.2.4
GPy could not get imported, GPR baseline not available
Using YAML config: ../wind_prediction/trained_models/final01/params.yaml
Input data: TU25 | scale: scale_4.0_n_384 | mast: AASW10 
Measurement indices:
[250 108  42]
Input data: TU25 | scale: scale_4.0_n_384 | mast: AASW20 
Measurement indices:
All measurements lie inside the terrain or outside of the prediction domain
Input mast outside the prediction region
Input data: TU25 | scale: scale_4.0_n_384 | mast: AASW30 
Measurement indices:
[218  73  24]
Input data: TU25 | scale: scale_4.0_n_384 | mast: AASW40 
Measurement indices:
All measurements lie inside the terrain or outside of the prediction domain
Input mast outside the prediction region
Input data: TU25 | scale: scale_4.0_n_384 | mast: AASW50 
Measurement indices:
[185  39  10]
Input data: TU25 | scale: scale_4.0_n_384 | mast: ANE10 
Measurement indices:
[209 210  43]
Input data: TU25 | scale: scale_4.0_n_384 | mast: ANE20 
Measurement indices:
[226 227  35]
Input data: TU25 | scale: scale_4.0_n_384 | mast: ASW10 
Measurement indices:
[177 175  43]
Input data: TU25 | scale: scale_4.0_n_384 | mast: ASW20 
Measurement indices:
[162 160  32]
Input data: TU25 | scale: scale_4.0_n_384 | mast: ASW35 
Measurement indices:
[139 135  18]
Input data: TU25 | scale: scale_4.0_n_384 | mast: ASW50 
Measurement indices:
[112 106  10]
Input data: TU25 | scale: scale_4.0_n_384 | mast: ASW60 
Measurement indices:
[93 86  8]
[93 86  9]
[93 86 13]
[93 86 17]
Input data: TU25 | scale: scale_4.0_n_384 | mast: ASW85 
Measurement indices:
[55 44  9]
Input data: TU25 | scale: scale_4.0_n_384 | mast: CP 
Measurement indices:
[265 133  45]
[265 133  49]
Input data: TU25 | scale: scale_4.0_n_384 | mast: HT 
Measurement indices:
[192 194  49]
Input data: TU25 | scale: scale_4.0_n_384 | mast: RS 
Measurement indices:
[ -68 -471    6]
[ -68 -471    6]
[ -68 -471    6]
[ -68 -471    9]
[ -68 -471   13]
[ -68 -471   16]
All measurements lie inside the terrain or outside of the prediction domain
Input mast outside the prediction region
---------------------------------------------------
Prediction using mast: AASW10
Error U: 1.6634360470669507 +- 1.065886621977667
Error V: 1.3186646891246763 +- 0.8335629354472138
Error W: 0.33875746005694213 +- 0.380145605275273
Error TKE: 0.3417861323830621 +- 0.47910650285122036
Error S: 1.7190497231715767 +- 1.3266051934772454
Pearson Corr U: 0.5171362801983289, p: 0.01371593002001954
Pearson Corr V: 0.6418520726844591, p: 0.0012812948968512785
Pearson Corr W: 0.9005034270401517, p: 8.345730845584968e-07
Pearson Corr TKE: 0.8807209679702028, p: 3.0644756614029854e-06
Pearson Corr S: 0.6282293668583876, p: 0.0004501398730542416
---------------------------------------------------
Prediction using mast: AASW30
Error U: 1.1636848351298428 +- 0.8603028671085323
Error V: 1.1960731068601853 +- 1.0229367691589515
Error W: 0.33323072943681586 +- 0.2993636577090502
Error TKE: 0.39862957760583084 +- 0.0938561021961479
Error S: 2.0474853389930265 +- 1.481829968072382
Pearson Corr U: 0.5436793156873776, p: 0.00891407742121815
Pearson Corr V: 0.6336024773716961, p: 0.0015463453374362135
Pearson Corr W: 0.9022117769777244, p: 7.36662728631584e-07
Pearson Corr TKE: 0.8967806732044161, p: 1.0871173871165274e-06
Pearson Corr S: 0.6538933377171253, p: 0.00021632191108823606
---------------------------------------------------
Prediction using mast: AASW50
Error U: 1.57616140765532 +- 1.2328317890597922
Error V: 2.1102174738121167 +- 1.2341018443842553
Error W: 0.4094904068630276 +- 0.38036572853417533
Error TKE: 0.48265444670848157 +- 0.06694277323268469
Error S: 3.1732962344405387 +- 1.918018412625743
Pearson Corr U: 0.5521935806384319, p: 0.007706410366138526
Pearson Corr V: 0.6322856666394583, p: 0.0015926786233940358
Pearson Corr W: 0.9075716279978434, p: 4.904580478646686e-07
Pearson Corr TKE: 0.9057634684901616, p: 5.641134314624727e-07
Pearson Corr S: 0.6468989588195251, p: 0.0002658915715431172
---------------------------------------------------
Prediction using mast: ANE10
Error U: 1.1466573606059887 +- 0.5710188944162783
Error V: 1.1146086232703696 +- 0.6803764703141869
Error W: 0.3038813445208209 +- 0.306615514636571
Error TKE: 0.3535087117418506 +- 0.271275265165038
Error S: 1.601345336775166 +- 0.7392824931034584
Pearson Corr U: 0.5472658303872404, p: 0.008387662399183182
Pearson Corr V: 0.6295349270215653, p: 0.0016932733873764123
Pearson Corr W: 0.9005227187058871, p: 8.334082553793886e-07
Pearson Corr TKE: 0.8830528687790618, p: 2.661319349427194e-06
Pearson Corr S: 0.6393434733835994, p: 0.00033039441088134264
---------------------------------------------------
Prediction using mast: ANE20
Error U: 1.773793007771208 +- 1.305406054725456
Error V: 2.2754748304887937 +- 1.246339766458418
Error W: 0.43163900759014545 +- 0.4019610678782472
Error TKE: 0.500203153057101 +- 0.07179559164290669
Error S: 3.4478976350775903 +- 1.940414155200141
Pearson Corr U: 0.5542115968005995, p: 0.007440941476241745
Pearson Corr V: 0.630645413731599, p: 0.0016520336533758923
Pearson Corr W: 0.9071774290752892, p: 5.057710478533426e-07
Pearson Corr TKE: 0.9055198693225921, p: 5.747248170390606e-07
Pearson Corr S: 0.6474905269430972, p: 0.00026134382207935737
---------------------------------------------------
Prediction using mast: ASW10
Error U: 1.2557862093184158 +- 0.6287581691367282
Error V: 1.3764548128435694 +- 0.8618074403590757
Error W: 0.3177706029948885 +- 0.34900160976447203
Error TKE: 0.34715402244848337 +- 0.39241427602147894
Error S: 1.6171738651701983 +- 1.0711874024307975
Pearson Corr U: 0.5460571410953672, p: 0.00856212737301426
Pearson Corr V: 0.6318011497807203, p: 0.0016100203922564081
Pearson Corr W: 0.9007752227540922, p: 8.182897918015838e-07
Pearson Corr TKE: 0.8808748433525675, p: 3.036357173101291e-06
Pearson Corr S: 0.6353914270332235, p: 0.00036930657663246803
---------------------------------------------------
Prediction using mast: ASW20
Error U: 1.149851266274922 +- 0.8399364121492708
Error V: 1.0624489842392635 +- 0.5312187439523152
Error W: 0.30323954524832614 +- 0.2779824269703512
Error TKE: 0.37001497342931366 +- 0.15235544284554736
Error S: 1.699625100013277 +- 0.7209454146873936
Pearson Corr U: 0.5824163836229643, p: 0.004453552858888232
Pearson Corr V: 0.6397421534500857, p: 0.0013451023990666724
Pearson Corr W: 0.9026742526708359, p: 7.119136127560177e-07
Pearson Corr TKE: 0.88813824913727, p: 1.9361005443577243e-06
Pearson Corr S: 0.6650611038345168, p: 0.0001539086986198225
---------------------------------------------------
Prediction using mast: ASW35
Error U: 1.9386705616405024 +- 1.3299539787967933
Error V: 1.7754543849337943 +- 1.2171340190827988
Error W: 0.4073069327906352 +- 0.3851555804050069
Error TKE: 0.47681948760005805 +- 0.06604561923812927
Error S: 3.054055557347023 +- 1.9061794960013718
Pearson Corr U: 0.5733267840921397, p: 0.005280548429811271
Pearson Corr V: 0.6394394142286798, p: 0.0013544754297800338
Pearson Corr W: 0.9087733728276778, p: 4.4619910533640744e-07
Pearson Corr TKE: 0.9083862759636027, p: 4.600658084205579e-07
Pearson Corr S: 0.6635762859390936, p: 0.00016116389225552088
---------------------------------------------------
Prediction using mast: ASW50
Error U: 2.08758839173188 +- 1.3394948179772759
Error V: 1.7695291556300041 +- 1.222507208769689
Error W: 0.41363195054920915 +- 0.39306494551296184
Error TKE: 0.4797149443315772 +- 0.06583573815431941
Error S: 3.1068971177721996 +- 1.916210522369066
Pearson Corr U: 0.5927985196929667, p: 0.003644085241057897
Pearson Corr V: 0.6369681065649448, p: 0.0014330852313697525
Pearson Corr W: 0.9089184148395908, p: 4.410963559740628e-07
Pearson Corr TKE: 0.9090824855440526, p: 4.3538446404816776e-07
Pearson Corr S: 0.6636935873220677, p: 0.00016057995783929594
---------------------------------------------------
Prediction using mast: ASW60
Error U: 1.3832273568050357 +- 1.120472751766372
Error V: 1.215376910531447 +- 1.0506455174613014
Error W: 0.3494717472066534 +- 0.31798531229365185
Error TKE: 0.4075608505007563 +- 0.11929455525761777
Error S: 2.2104555270850237 +- 1.679320039105086
Pearson Corr U: 0.5617705235748137, p: 0.006512784688022713
Pearson Corr V: 0.6355588902316746, p: 0.0014796200678993576
Pearson Corr W: 0.9040502177892809, p: 6.424399728145244e-07
Pearson Corr TKE: 0.9014639611575342, p: 7.782388564940862e-07
Pearson Corr S: 0.6616389081703979, p: 0.0001710827980479514
---------------------------------------------------
Prediction using mast: ASW85
Error U: 1.6841444437206845 +- 1.2607898593383293
Error V: 1.2313706380018878 +- 1.0651340138976462
Error W: 0.3630620792899323 +- 0.33450825847826793
Error TKE: 0.4256245266784306 +- 0.09608303446500148
Error S: 2.35429150869649 +- 1.7695594748352117
Pearson Corr U: 0.5735922870128787, p: 0.0052546996220698815
Pearson Corr V: 0.6398397741938512, p: 0.001342091760447424
Pearson Corr W: 0.9067062950816545, p: 5.246079162094913e-07
Pearson Corr TKE: 0.9046700588144343, p: 6.130919223670413e-07
Pearson Corr S: 0.6710800626175576, p: 0.0001273617167493098
---------------------------------------------------
Prediction using mast: CP
Error U: 2.213107503529477 +- 1.1750755964830708
Error V: 1.6766889288574944 +- 0.8646196957959399
Error W: 0.40848000730149375 +- 0.42489660458706424
Error TKE: 0.34394799335998955 +- 0.6569249104059187
Error S: 2.2394422193448595 +- 1.506120192216267
Pearson Corr U: 0.520995781193797, p: 0.012909528599059862
Pearson Corr V: 0.6501412767212088, p: 0.0010548984125756358
Pearson Corr W: 0.9002585756749764, p: 8.494786098294256e-07
Pearson Corr TKE: 0.8815256496259205, p: 2.9198507712736573e-06
Pearson Corr S: 0.6324324099412325, p: 0.00040101387625845217
---------------------------------------------------
Prediction using mast: HT
Error U: 1.2504509564968638 +- 0.6527037360875693
Error V: 3.214708191803695 +- 0.968835514889569
Error W: 0.4536579250698931 +- 0.44407185350048334
Error TKE: 0.3766088402152112 +- 0.8583219976557122
Error S: 2.8511224320437467 +- 1.4756076220469663
Pearson Corr U: 0.5932870810080897, p: 0.0036092567825194957
Pearson Corr V: 0.6417367418348354, p: 0.001284714962228793
Pearson Corr W: 0.9063124518256791, p: 5.40812279531841e-07
Pearson Corr TKE: 0.8827596261679579, p: 2.709385469974774e-06
Pearson Corr S: 0.6648682935360918, p: 0.00015483424530087398
---------------------------------------------------
Prediction error all masts
Error U: 1.5605045652113148 +- 1.1224323749438354
Error V: 1.6413131331074844 +- 1.1659820913274561
Error W: 0.3718169029937526 +- 0.3677903625478242
Error TKE: 0.408017512312319 +- 0.3659702678777865
Error S: 2.3940105843023627 +- 1.6764353623326904
Pearson Corr U: 0.23163652137587337, p: 7.682860010767658e-05
Pearson Corr V: 0.3199280052768736, p: 3.150251745402318e-08
Pearson Corr W: 0.8304139734663093, p: 1.5080311204728972e-57
Pearson Corr TKE: 0.6642957660876726, p: 1.6727049082551346e-29
Pearson Corr S: 0.2985806506086206, p: 1.1661707802699631e-08
---------------------------------------------------
Pearson corr per case, then averaged over all cases
U:   0.5583639311542304
V:   0.6371652357272908
W:   0.9043427525585142
TKE: 0.8945183844253671
S:   0.6518152109319935
---------------------------------------------------
