# Supplementary material for: WindSeer: real-time volumetric wind prediction over complex terrain aboard a small uncrewed aerial vehicle
Source: Nat Commun. 2024 Apr 25;15:3507. doi: 10.1038/s41467-024-47778-4 (PMC11045725; doi:10.1038/s41467-024-47778-4)
Supplement: Supplementary file 5 — Source Data [file 41467_2024_47778_MOESM5_ESM.zip › data_Table1_SupplementaryTable2/Askervein_TU25_AD6.txt]

Sender: LSF System <lsfadmin@eu-c7-118-02>
Subject: Job 207795230: <python3 predict_measurement_campaigns.py -model_dir ../wind_prediction/trained_models/final02 -model_version e1000 -d /cluster/work/riner/users/intel/askervein.hdf5 -m HT -i 7 --no_gpu --benchmark -e TU25> in cluster <euler> Done

Job <python3 predict_measurement_campaigns.py -model_dir ../wind_prediction/trained_models/final02 -model_version e1000 -d /cluster/work/riner/users/intel/askervein.hdf5 -m HT -i 7 --no_gpu --benchmark -e TU25> was submitted from host <eu-login-08> by user <acfloria> in cluster <euler> at Thu Mar 10 08:56:57 2022
Job was executed on host(s) <4*eu-c7-118-02>, in queue <normal.4h>, as user <acfloria> in cluster <euler> at Thu Mar 10 08:57:30 2022
</cluster/home/acfloria> was used as the home directory.
</cluster/home/acfloria/intel_wind/wind_analysis> was used as the working directory.
Started at Thu Mar 10 08:57:30 2022
Terminated at Thu Mar 10 10:25:52 2022
Results reported at Thu Mar 10 10:25:52 2022

Your job looked like:

------------------------------------------------------------
# LSBATCH: User input
python3 predict_measurement_campaigns.py -model_dir ../wind_prediction/trained_models/final02 -model_version e1000 -d /cluster/work/riner/users/intel/askervein.hdf5 -m HT -i 7 --no_gpu --benchmark -e TU25
------------------------------------------------------------

Successfully completed.

Resource usage summary:

    CPU time :                                   2034.88 sec.
    Max Memory :                                 15877 MB
    Average Memory :                             4950.01 MB
    Total Requested Memory :                     40000.00 MB
    Delta Memory :                               24123.00 MB
    Max Swap :                                   -
    Max Processes :                              3
    Max Threads :                                4
    Run time :                                   5328 sec.
    Turnaround time :                            5335 sec.

The output (if any) follows:

/cluster/home/acfloria/.local/lib/python3.7/site-packages/pyproj/crs/crs.py:131: FutureWarning: '+init=<authority>:<code>' syntax is deprecated. '<authority>:<code>' is the preferred initialization method. When making the change, be mindful of axis order changes: https://pyproj4.github.io/pyproj/stable/gotchas.html#axis-order-changes-in-proj-6
  in_crs_string = _prepare_from_proj_string(in_crs_string)
/cluster/home/acfloria/.local/lib/python3.7/site-packages/pyproj/crs/crs.py:131: FutureWarning: '+init=<authority>:<code>' syntax is deprecated. '<authority>:<code>' is the preferred initialization method. When making the change, be mindful of axis order changes: https://pyproj4.github.io/pyproj/stable/gotchas.html#axis-order-changes-in-proj-6
  in_crs_string = _prepare_from_proj_string(in_crs_string)
mayavi could not get imported, disabling plotting with mayavi. Refer to the README for install instructions
'pygdal' is not installed. Use the command below to install it:
     pip3 install pygdal==2.3.2.4
GPy could not get imported, GPR baseline not available
Using YAML config: ../wind_prediction/trained_models/final02/params.yaml
Input data: TU25 | scale: scale_4.0_n_384 | mast: AASW10 
Measurement indices:
[250 108  42]
Input data: TU25 | scale: scale_4.0_n_384 | mast: AASW20 
Measurement indices:
All measurements lie inside the terrain or outside of the prediction domain
Input mast outside the prediction region
Input data: TU25 | scale: scale_4.0_n_384 | mast: AASW30 
Measurement indices:
[218  73  24]
Input data: TU25 | scale: scale_4.0_n_384 | mast: AASW40 
Measurement indices:
All measurements lie inside the terrain or outside of the prediction domain
Input mast outside the prediction region
Input data: TU25 | scale: scale_4.0_n_384 | mast: AASW50 
Measurement indices:
[185  39  10]
Input data: TU25 | scale: scale_4.0_n_384 | mast: ANE10 
Measurement indices:
[209 210  43]
Input data: TU25 | scale: scale_4.0_n_384 | mast: ANE20 
Measurement indices:
[226 227  35]
Input data: TU25 | scale: scale_4.0_n_384 | mast: ASW10 
Measurement indices:
[177 175  43]
Input data: TU25 | scale: scale_4.0_n_384 | mast: ASW20 
Measurement indices:
[162 160  32]
Input data: TU25 | scale: scale_4.0_n_384 | mast: ASW35 
Measurement indices:
[139 135  18]
Input data: TU25 | scale: scale_4.0_n_384 | mast: ASW50 
Measurement indices:
[112 106  10]
Input data: TU25 | scale: scale_4.0_n_384 | mast: ASW60 
Measurement indices:
[93 86  8]
[93 86  9]
[93 86 13]
[93 86 17]
Input data: TU25 | scale: scale_4.0_n_384 | mast: ASW85 
Measurement indices:
[55 44  9]
Input data: TU25 | scale: scale_4.0_n_384 | mast: CP 
Measurement indices:
[265 133  45]
[265 133  49]
Input data: TU25 | scale: scale_4.0_n_384 | mast: HT 
Measurement indices:
[192 194  49]
Input data: TU25 | scale: scale_4.0_n_384 | mast: RS 
Measurement indices:
[ -68 -471    6]
[ -68 -471    6]
[ -68 -471    6]
[ -68 -471    9]
[ -68 -471   13]
[ -68 -471   16]
All measurements lie inside the terrain or outside of the prediction domain
Input mast outside the prediction region
---------------------------------------------------
Prediction using mast: AASW10
Error U: 1.556143473749843 +- 1.0524501345574753
Error V: 1.454162086896699 +- 0.9844087526722273
Error W: 0.2728822443056692 +- 0.24855665424186155
Error TKE: 0.19927366795483292 +- 0.3958451859483735
Error S: 1.8295169415481725 +- 1.3406394108004902
Pearson Corr U: 0.6108764384878905, p: 0.002528162166151251
Pearson Corr V: 0.6386321316189423, p: 0.0013797411219320082
Pearson Corr W: 0.9639979345286454, p: 4.916699089791716e-10
Pearson Corr TKE: 0.8895278977376145, p: 1.7702011496165195e-06
Pearson Corr S: 0.6585961736395809, p: 0.00018774811360731052
---------------------------------------------------
Prediction using mast: AASW30
Error U: 1.2149011425638754 +- 0.8682453611140012
Error V: 1.1722160466820901 +- 1.0467797808581016
Error W: 0.2521338400402841 +- 0.27174227285971814
Error TKE: 0.3412038399804176 +- 0.07609912740347914
Error S: 2.119897483121241 +- 1.5850548729115799
Pearson Corr U: 0.5616358819640122, p: 0.006528434501657758
Pearson Corr V: 0.668490641793665, p: 0.0006717510548206306
Pearson Corr W: 0.9593815002734146, p: 1.198965992470417e-09
Pearson Corr TKE: 0.8787285523065533, p: 3.4491049230032445e-06
Pearson Corr S: 0.6301947069993642, p: 0.00042654991368957823
---------------------------------------------------
Prediction using mast: AASW50
Error U: 1.5516735678404472 +- 1.2692361573151698
Error V: 2.0437285673598993 +- 1.3627516302096663
Error W: 0.37009884306536955 +- 0.3804062430949742
Error TKE: 0.4576994142659891 +- 0.076748672518216
Error S: 3.1506680130394007 +- 2.093976093096906
Pearson Corr U: 0.5274189611199487, p: 0.011653416418703069
Pearson Corr V: 0.6612563520706445, p: 0.0008054387067002902
Pearson Corr W: 0.9564589799556222, p: 2.0017703942943905e-09
Pearson Corr TKE: 0.8849974937110947, p: 2.3605923950327543e-06
Pearson Corr S: 0.6127396343880009, p: 0.0006795626470290544
---------------------------------------------------
Prediction using mast: ANE10
Error U: 1.1204054846049962 +- 0.6588141409860914
Error V: 1.25395225063674 +- 0.7353102284442374
Error W: 0.2054834397217806 +- 0.2124990832674261
Error TKE: 0.19566313035702632 +- 0.23156948880106076
Error S: 1.7674623533830596 +- 0.8149914443773315
Pearson Corr U: 0.5877469057130731, p: 0.004021009096715611
Pearson Corr V: 0.6566984397952665, p: 0.0009008373552712005
Pearson Corr W: 0.9630371604086325, p: 5.973699903187738e-10
Pearson Corr TKE: 0.8856333800910031, p: 2.26877439476815e-06
Pearson Corr S: 0.621702531435428, p: 0.0005368670884756939
---------------------------------------------------
Prediction using mast: ANE20
Error U: 1.7340677997130998 +- 1.3502440316214346
Error V: 2.2294423573958584 +- 1.3788277832314637
Error W: 0.4001667585602327 +- 0.4014301142001809
Error TKE: 0.4799421833435331 +- 0.07240700399403749
Error S: 3.442094507224982 +- 2.117079798057352
Pearson Corr U: 0.5125387903929806, p: 0.014729545784169322
Pearson Corr V: 0.6561725903265475, p: 0.0009124394659603496
Pearson Corr W: 0.9548886642596593, p: 2.5991173618518045e-09
Pearson Corr TKE: 0.8887105778388883, p: 1.8662354719052964e-06
Pearson Corr S: 0.5961951196077643, p: 0.0010312132714320997
---------------------------------------------------
Prediction using mast: ASW10
Error U: 1.1794989013037465 +- 0.721894648823454
Error V: 1.4926854189810888 +- 0.9998555771330002
Error W: 0.23401346161271633 +- 0.2356134155153585
Error TKE: 0.17574049159476257 +- 0.31485948552828613
Error S: 1.784442303985666 +- 1.0833473967119827
Pearson Corr U: 0.5955152378249373, p: 0.0034539313749295795
Pearson Corr V: 0.6524728617547046, p: 0.0009977305557312662
Pearson Corr W: 0.9641963049694102, p: 4.719843267598415e-10
Pearson Corr TKE: 0.8875638557168057, p: 2.0084501092442196e-06
Pearson Corr S: 0.6315219218142903, p: 0.0004112378967406173
---------------------------------------------------
Prediction using mast: ASW20
Error U: 1.22508929037867 +- 0.8406791220948027
Error V: 1.1982535489929615 +- 0.5775321141497441
Error W: 0.2187779136622583 +- 0.1949027176750274
Error TKE: 0.25249648152966314 +- 0.10526163039589316
Error S: 1.892856264737191 +- 0.8968591755791693
Pearson Corr U: 0.5611336850580481, p: 0.006587081550207846
Pearson Corr V: 0.6720407819109845, p: 0.0006134184944545488
Pearson Corr W: 0.9620352925822521, p: 7.279253756450769e-10
Pearson Corr TKE: 0.8829964146632572, p: 2.670515922797938e-06
Pearson Corr S: 0.5770557987547265, p: 0.0016258163614180719
---------------------------------------------------
Prediction using mast: ASW35
Error U: 1.9165514311611387 +- 1.3798808950018167
Error V: 1.6927519456863855 +- 1.3574065735148002
Error W: 0.3647334079248831 +- 0.37543859305765603
Error TKE: 0.4561469129491576 +- 0.07523934052899024
Error S: 3.045822830283994 +- 2.1211059486710075
Pearson Corr U: 0.5032295317230281, p: 0.01696844799298166
Pearson Corr V: 0.6816139157624026, p: 0.00047724931405922785
Pearson Corr W: 0.9557845041450557, p: 2.241962176167765e-09
Pearson Corr TKE: 0.8839700354183964, p: 2.5156493380098554e-06
Pearson Corr S: 0.5427804674007372, p: 0.0034410692714073945
---------------------------------------------------
Prediction using mast: ASW50
Error U: 2.092681974098834 +- 1.4090921129932494
Error V: 1.673395296786392 +- 1.3606734057247216
Error W: 0.3704753987777596 +- 0.3821308938553315
Error TKE: 0.4600859380157146 +- 0.07478657400357219
Error S: 3.0993996067935 +- 2.1383866908312226
Pearson Corr U: 0.47999903598377053, p: 0.02377120491415006
Pearson Corr V: 0.6725118100584767, p: 0.0006060152839459364
Pearson Corr W: 0.9555199911945381, p: 2.3427208881450694e-09
Pearson Corr TKE: 0.882504437473869, p: 2.751814639083255e-06
Pearson Corr S: 0.4995719611869898, p: 0.007974779709807608
---------------------------------------------------
Prediction using mast: ASW60
Error U: 1.3905014832225229 +- 1.1475784687044521
Error V: 1.206056218103992 +- 1.1038305333157166
Error W: 0.27892696033968883 +- 0.2977955534244201
Error TKE: 0.36284086230387436 +- 0.11164974136706377
Error S: 2.2692560456690245 +- 1.826689100047225
Pearson Corr U: 0.5392306092121846, p: 0.009604522802994992
Pearson Corr V: 0.6828371760615626, p: 0.00046188234736786385
Pearson Corr W: 0.9585099162183505, p: 1.4023494002154628e-09
Pearson Corr TKE: 0.8802544633776809, p: 3.151083447229033e-06
Pearson Corr S: 0.597058288847475, p: 0.0010095790903486034
---------------------------------------------------
Prediction using mast: ASW85
Error U: 1.675727285544361 +- 1.3005292530830328
Error V: 1.2372556579378642 +- 1.1325917339665434
Error W: 0.2984368549165609 +- 0.31814584366577975
Error TKE: 0.3900917994899461 +- 0.09273042510440091
Error S: 2.4024850349606623 +- 1.9780713581040856
Pearson Corr U: 0.5240493563080753, p: 0.012299279063246876
Pearson Corr V: 0.6835292453876988, p: 0.00045337805369602034
Pearson Corr W: 0.9579590289045704, p: 1.5456868826292161e-09
Pearson Corr TKE: 0.8813514717297363, p: 2.9506517695012252e-06
Pearson Corr S: 0.5463049329365937, p: 0.0031972508642887157
---------------------------------------------------
Prediction using mast: CP
Error U: 2.029465683415375 +- 1.2137124428252128
Error V: 1.8050105949564161 +- 1.0945316073064282
Error W: 0.3412790711402877 +- 0.2905574943777356
Error TKE: 0.2894393475036431 +- 0.49648740824958737
Error S: 2.2080187923503996 +- 1.6443953089349894
Pearson Corr U: 0.6290886806524041, p: 0.001710089321446894
Pearson Corr V: 0.6308126100172382, p: 0.0016458988834585756
Pearson Corr W: 0.9638534677356564, p: 5.064483946577954e-10
Pearson Corr TKE: 0.8899377022923523, p: 1.7236595657889124e-06
Pearson Corr S: 0.6718099159386514, p: 0.0001244351224589534
---------------------------------------------------
Prediction using mast: HT
Error U: 1.1669112533706334 +- 0.7497733113369621
Error V: 3.300759219351684 +- 1.1774410975100444
Error W: 0.4025304861981642 +- 0.32613590395408687
Error TKE: 0.37948914979602477 +- 0.505566274370738
Error S: 2.7490724919441827 +- 1.7626622983712763
Pearson Corr U: 0.5977099993643934, p: 0.003306451801119334
Pearson Corr V: 0.6674965740343987, p: 0.0006889111218036956
Pearson Corr W: 0.9648403116242301, p: 4.126863626116833e-10
Pearson Corr TKE: 0.8827876259561824, p: 2.704764215269826e-06
Pearson Corr S: 0.6541242586907742, p: 0.0002148343827802922
---------------------------------------------------
Prediction error all masts
Error U: 1.5272014439205803 +- 1.1537334966045425
Error V: 1.6738207084436978 +- 1.2628148887034387
Error W: 0.3084568215588966 +- 0.3170234383276345
Error TKE: 0.3415471706988143 +- 0.2795069742331959
Error S: 2.4431532822339594 +- 1.7995400054194035
Pearson Corr U: 0.1607594423886146, p: 0.006439402607179685
Pearson Corr V: 0.1544845725693256, p: 0.008874340345565918
Pearson Corr W: 0.8834729485187912, p: 4.637254771834241e-74
Pearson Corr TKE: 0.6253153479734143, p: 2.2192277132167643e-25
Pearson Corr S: 0.15474446655200547, p: 0.003657060776781212
---------------------------------------------------
Pearson corr per case, then averaged over all cases
U:   0.556167162600365
V:   0.6634280869686564
W:   0.960035619753849
TKE: 0.8845356852548796
S:   0.6030504393569521
---------------------------------------------------
