# Supplementary material for: WindSeer: real-time volumetric wind prediction over complex terrain aboard a small uncrewed aerial vehicle
Source: Nat Commun. 2024 Apr 25;15:3507. doi: 10.1038/s41467-024-47778-4 (PMC11045725; doi:10.1038/s41467-024-47778-4)
Supplement: Supplementary file 5 — Source Data [file 41467_2024_47778_MOESM5_ESM.zip › data_Table1_SupplementaryTable2/Askervein_TU25_avg.txt]

Using YAML config: ../wind_prediction/trained_models/noise01//params.yaml
Input data: TU25 | scale: scale_4.0_n_384 | mast: AASW10 
Measurement indices:
[250 108  42]
Input data: TU25 | scale: scale_4.0_n_384 | mast: AASW20 
Measurement indices:
All measurements lie inside the terrain or outside of the prediction domain
Input mast outside the prediction region
Input data: TU25 | scale: scale_4.0_n_384 | mast: AASW30 
Measurement indices:
[218  73  24]
Input data: TU25 | scale: scale_4.0_n_384 | mast: AASW40 
Measurement indices:
All measurements lie inside the terrain or outside of the prediction domain
Input mast outside the prediction region
Input data: TU25 | scale: scale_4.0_n_384 | mast: AASW50 
Measurement indices:
[185  39  10]
Input data: TU25 | scale: scale_4.0_n_384 | mast: ANE10 
Measurement indices:
[209 210  43]
Input data: TU25 | scale: scale_4.0_n_384 | mast: ANE20 
Measurement indices:
[226 227  35]
Input data: TU25 | scale: scale_4.0_n_384 | mast: ASW10 
Measurement indices:
[177 175  43]
Input data: TU25 | scale: scale_4.0_n_384 | mast: ASW20 
Measurement indices:
[162 160  32]
Input data: TU25 | scale: scale_4.0_n_384 | mast: ASW35 
Measurement indices:
[139 135  18]
Input data: TU25 | scale: scale_4.0_n_384 | mast: ASW50 
Measurement indices:
[112 106  10]
Input data: TU25 | scale: scale_4.0_n_384 | mast: ASW60 
Measurement indices:
[93 86  8]
[93 86  9]
[93 86 13]
[93 86 17]
Input data: TU25 | scale: scale_4.0_n_384 | mast: ASW85 
Measurement indices:
[55 44  9]
Input data: TU25 | scale: scale_4.0_n_384 | mast: CP 
Measurement indices:
[265 133  45]
[265 133  49]
Input data: TU25 | scale: scale_4.0_n_384 | mast: HT 
Measurement indices:
[192 194  49]
Input data: TU25 | scale: scale_4.0_n_384 | mast: RS 
Measurement indices:
[ -68 -471    6]
[ -68 -471    6]
[ -68 -471    6]
[ -68 -471    9]
[ -68 -471   13]
[ -68 -471   16]
All measurements lie inside the terrain or outside of the prediction domain
Input mast outside the prediction region
---------------------------------------------------
Prediction using mast: AASW10
Error U: 1.9824683454858674 +- 1.2085648459009448
Error V: 1.7619542978333904 +- 1.162633775659496
Error W: 1.1731604750331939 +- 0.7065392925001905
Error TKE: 0.6064174705882354 +- 0.15791407637517818
Error S: 2.3017647738103486 +- 1.5803791951893216
Pearson Corr U: 0.019325774286077103, p: 0.9319733488423425
Pearson Corr V: 0.23892956726361986, p: 0.2842280924861714
Pearson Corr W: -0.3780221436195925, p: 0.1346344840913777
Pearson Corr TKE: nan, p: nan
Pearson Corr S: -0.00809442681254988, p: 0.9680371637832124
---------------------------------------------------
Prediction using mast: AASW30
Error U: 1.2720577138761988 +- 0.9314458551580207
Error V: 1.3021096675748078 +- 1.0809775355210929
Error W: 1.1537487294007978 +- 0.6964728986281663
Error TKE: 0.6064174705882354 +- 0.15791407637517818
Error S: 2.243194627885981 +- 1.5145305882769229
Pearson Corr U: -0.14640775255299138, p: 0.5155977759038638
Pearson Corr V: 0.2736066272880411, p: 0.2179131184712361
Pearson Corr W: 0.21637859349993568, p: 0.4041984906713242
Pearson Corr TKE: nan, p: nan
Pearson Corr S: 0.02591978642044709, p: 0.8978867370703127
---------------------------------------------------
Prediction using mast: AASW50
Error U: 1.5240640176837297 +- 1.3363033162766205
Error V: 1.9210529091740276 +- 1.4912145480311416
Error W: 0.8824364711230295 +- 0.7041838675355105
Error TKE: 0.6064174705882354 +- 0.15791407637517818
Error S: 3.0652721298962473 +- 2.270526149235461
Pearson Corr U: -0.09992219123251235, p: 0.658178673370373
Pearson Corr V: -0.36258246245053466, p: 0.09724067532230272
Pearson Corr W: -0.54421852067048, p: 0.023913677635982733
Pearson Corr TKE: nan, p: nan
Pearson Corr S: -0.1801375857026734, p: 0.3685900538064817
---------------------------------------------------
Prediction using mast: ANE10
Error U: 1.4224821516544426 +- 0.6912597736200389
Error V: 1.4990808151557864 +- 0.9497611824561442
Error W: 1.7553312520350621 +- 0.932239063121781
Error TKE: 0.6064174705882354 +- 0.15791407637517818
Error S: 2.088925952701349 +- 1.0203111135998273
Pearson Corr U: 0.059085099031556725, p: 0.7939500691021356
Pearson Corr V: -0.21139086971851484, p: 0.34498242978529425
Pearson Corr W: -0.12163698816129813, p: 0.6418922722625822
Pearson Corr TKE: nan, p: nan
Pearson Corr S: -0.08623347421222048, p: 0.6688856899608869
---------------------------------------------------
Prediction using mast: ANE20
Error U: 1.6850945920952662 +- 1.4350140502815971
Error V: 2.0734975319074036 +- 1.510648625684235
Error W: 1.6237930876158386 +- 0.9013433017663335
Error TKE: 0.6064174705882354 +- 0.15791407637517818
Error S: 3.1451480900240463 +- 2.279858756327396
Pearson Corr U: -0.017557894739442127, p: 0.9381841943859698
Pearson Corr V: -0.09197114483769146, p: 0.6839588847463853
Pearson Corr W: -0.022292965107585078, p: 0.9323211281721099
Pearson Corr TKE: nan, p: nan
Pearson Corr S: -0.09105739156723802, p: 0.6514852978859433
---------------------------------------------------
Prediction using mast: ASW10
Error U: 1.5293191400507675 +- 0.8445521553396206
Error V: 1.7876388321377867 +- 1.1752455998407991
Error W: 1.8810017367039515 +- 0.932239063121781
Error TKE: 0.6064174705882354 +- 0.15791407637517818
Error S: 2.207444493355479 +- 1.469887317067654
Pearson Corr U: 0.04788537126436392, p: 0.8324092140258098
Pearson Corr V: 0.2021249352127689, p: 0.3670189324845957
Pearson Corr W: -0.25090938537317864, p: 0.3313561716834043
Pearson Corr TKE: nan, p: nan
Pearson Corr S: 0.021090785137159368, p: 0.9168387719184704
---------------------------------------------------
Prediction using mast: ASW20
Error U: 1.272057713876199 +- 0.9274269440115912
Error V: 1.407844722943116 +- 0.8100043108015542
Error W: 1.6065766220060216 +- 0.8676630547182964
Error TKE: 0.6064174705882354 +- 0.15791407637517818
Error S: 2.0667037054716904 +- 0.9734268040767471
Pearson Corr U: 0.16276926755621907, p: 0.46922573520291677
Pearson Corr V: 0.021775359777673718, p: 0.9233739474680581
Pearson Corr W: 0.21810063590528178, p: 0.4003761600716379
Pearson Corr TKE: nan, p: nan
Pearson Corr S: -0.1567808567793087, p: 0.4348279794651342
---------------------------------------------------
Prediction using mast: ASW35
Error U: 1.8636717764464412 +- 1.4779756198048528
Error V: 1.6052244391709243 +- 1.4063333516452612
Error W: 0.8187187977713924 +- 0.5609152751233243
Error TKE: 0.6064174705882354 +- 0.15791407637517818
Error S: 2.891074132722201 +- 2.2213317517072553
Pearson Corr U: -0.2415112015981482, p: 0.27889963089330666
Pearson Corr V: -0.09071730713454015, p: 0.6880563928661148
Pearson Corr W: -0.011806677493178434, p: 0.9641285175799116
Pearson Corr TKE: nan, p: nan
Pearson Corr S: -0.016435555509345695, p: 0.9351510263195466
---------------------------------------------------
Prediction using mast: ASW50
Error U: 2.0245013663791935 +- 1.4980320338542925
Error V: 1.5911523611137997 +- 1.3948609304083033
Error W: 0.6815545164522551 +- 0.6702525836664701
Error TKE: 0.6064174705882354 +- 0.15791407637517818
Error S: 2.9688518782476425 +- 2.248904688984595
Pearson Corr U: -0.1311748413992169, p: 0.5606515983176447
Pearson Corr V: 0.12658419426203604, p: 0.5745648877066384
Pearson Corr W: 0.5761733723181075, p: 0.015489118985763987
Pearson Corr TKE: nan, p: nan
Pearson Corr S: 0.027787362567557154, p: 0.8905712652599651
---------------------------------------------------
Prediction using mast: ASW60
Error U: 1.4036031450471036 +- 1.1895611007587341
Error V: 1.3107940557109379 +- 1.1069483062220251
Error W: 0.7221156706006837 +- 0.6957755952563772
Error TKE: 0.6064174705882354 +- 0.15791407637517818
Error S: 2.4055941408903276 +- 1.8055034993346533
Pearson Corr U: -0.10015296075156951, p: 0.6574358353251626
Pearson Corr V: 0.24319583674240566, p: 0.2754566014843957
Pearson Corr W: 0.13148435645551482, p: 0.6149476828649859
Pearson Corr TKE: nan, p: nan
Pearson Corr S: 0.1833896812490882, p: 0.35986157871324337
---------------------------------------------------
Prediction using mast: ASW85
Error U: 1.6155982152309485 +- 1.4088121132782316
Error V: 1.3106242149849523 +- 1.1066920079342202
Error W: 0.6777792682918569 +- 0.6567767725078958
Error TKE: 0.6064174705882354 +- 0.15791407637517818
Error S: 2.480259310974276 +- 1.909903339620516
Pearson Corr U: -0.14415903696455207, p: 0.5221377798560348
Pearson Corr V: -0.021205322932715757, p: 0.9253743891195462
Pearson Corr W: 0.4974985957275791, p: 0.04215346330713102
Pearson Corr TKE: nan, p: nan
Pearson Corr S: 0.09850473382123998, p: 0.6249709368373148
---------------------------------------------------
Prediction using mast: CP
Error U: 2.461537096424303 +- 1.4598625835578989
Error V: 2.1520197108626604 +- 1.234019392771675
Error W: 0.697238806823631 +- 0.6199902005321766
Error TKE: 0.6064174705882354 +- 0.15791407637517818
Error S: 2.6397870502698035 +- 1.8789184932754648
Pearson Corr U: -0.28469317732023924, p: 0.19908798889424217
Pearson Corr V: 0.30168886160185726, p: 0.17241314624196313
Pearson Corr W: 0.11175108746057624, p: 0.6693740038783178
Pearson Corr TKE: nan, p: nan
Pearson Corr S: -0.02414596185328515, p: 0.9048425350801225
---------------------------------------------------
Prediction using mast: HT
Error U: 1.5941416819665102 +- 0.9113621998355743
Error V: 3.6097149913944206 +- 1.5106486320115993
Error W: 0.6858808227904449 +- 0.6314484191321649
Error TKE: 0.6064174705882354 +- 0.15791407637517818
Error S: 3.0289260315033966 +- 2.1804846770305795
Pearson Corr U: -0.172204948291463, p: 0.4434878201597671
Pearson Corr V: -0.18338184184137846, p: 0.4139906497767543
Pearson Corr W: -0.20491032498914286, p: 0.43014716163199057
Pearson Corr TKE: nan, p: nan
Pearson Corr S: -0.22505451125431725, p: 0.259051277681809
---------------------------------------------------
Prediction error all masts
Error U: 1.6654305350936134 +- 1.2527070713480377
Error V: 1.7948237346126166 +- 1.3780150861450962
Error W: 1.1045643274344739 +- 0.8673870791896536
Error TKE: 0.6064174705882353 +- 0.15791407637517815
Error S: 2.579457409057907 +- 1.8884368910030256
Pearson Corr U: -1.320370390579441e-17, p: 0.999999999999997
Pearson Corr V: 1.750053925514052e-17, p: 0.999999999999997
Pearson Corr W: 1.9311526570088696e-17, p: 1.0000000000001288
Pearson Corr TKE: nan, p: nan
Pearson Corr S: -1.5064703795397943e-17, p: 0.9999999999999888
---------------------------------------------------
Pearson corr per case, then averaged over all cases
U:   -0.08067065328553215
V:   0.03435818717177132
W:   0.016737664304041503
TKE: nan
S:   -0.033172878038111295
---------------------------------------------------
