# Supplementary material for: WindSeer: real-time volumetric wind prediction over complex terrain aboard a small uncrewed aerial vehicle
Source: Nat Commun. 2024 Apr 25;15:3507. doi: 10.1038/s41467-024-47778-4 (PMC11045725; doi:10.1038/s41467-024-47778-4)
Supplement: Supplementary file 5 — Source Data [file 41467_2024_47778_MOESM5_ESM.zip › data_Table1_SupplementaryTable2/Askervein_TU30A_AD4.txt]

Sender: LSF System <lsfadmin@eu-g1-041-3>
Subject: Job 207795295: <python3 predict_measurement_campaigns.py -model_dir ../wind_prediction/trained_models/final01 -model_version e3000 -d /cluster/work/riner/users/intel/askervein.hdf5 -m HT -i 7 --no_gpu --benchmark -e TU30A> in cluster <euler> Done

Job <python3 predict_measurement_campaigns.py -model_dir ../wind_prediction/trained_models/final01 -model_version e3000 -d /cluster/work/riner/users/intel/askervein.hdf5 -m HT -i 7 --no_gpu --benchmark -e TU30A> was submitted from host <eu-login-08> by user <acfloria> in cluster <euler> at Thu Mar 10 09:04:28 2022
Job was executed on host(s) <4*eu-g1-041-3>, in queue <normal.4h>, as user <acfloria> in cluster <euler> at Thu Mar 10 09:04:42 2022
</cluster/home/acfloria> was used as the home directory.
</cluster/home/acfloria/intel_wind/wind_analysis> was used as the working directory.
Started at Thu Mar 10 09:04:42 2022
Terminated at Thu Mar 10 09:28:12 2022
Results reported at Thu Mar 10 09:28:12 2022

Your job looked like:

------------------------------------------------------------
# LSBATCH: User input
python3 predict_measurement_campaigns.py -model_dir ../wind_prediction/trained_models/final01 -model_version e3000 -d /cluster/work/riner/users/intel/askervein.hdf5 -m HT -i 7 --no_gpu --benchmark -e TU30A
------------------------------------------------------------

Successfully completed.

Resource usage summary:

    CPU time :                                   1390.34 sec.
    Max Memory :                                 16129 MB
    Average Memory :                             10768.38 MB
    Total Requested Memory :                     40000.00 MB
    Delta Memory :                               23871.00 MB
    Max Swap :                                   -
    Max Processes :                              3
    Max Threads :                                4
    Run time :                                   1417 sec.
    Turnaround time :                            1424 sec.

The output (if any) follows:

/cluster/home/acfloria/.local/lib/python3.7/site-packages/pyproj/crs/crs.py:131: FutureWarning: '+init=<authority>:<code>' syntax is deprecated. '<authority>:<code>' is the preferred initialization method. When making the change, be mindful of axis order changes: https://pyproj4.github.io/pyproj/stable/gotchas.html#axis-order-changes-in-proj-6
  in_crs_string = _prepare_from_proj_string(in_crs_string)
/cluster/home/acfloria/.local/lib/python3.7/site-packages/pyproj/crs/crs.py:131: FutureWarning: '+init=<authority>:<code>' syntax is deprecated. '<authority>:<code>' is the preferred initialization method. When making the change, be mindful of axis order changes: https://pyproj4.github.io/pyproj/stable/gotchas.html#axis-order-changes-in-proj-6
  in_crs_string = _prepare_from_proj_string(in_crs_string)
mayavi could not get imported, disabling plotting with mayavi. Refer to the README for install instructions
'pygdal' is not installed. Use the command below to install it:
     pip3 install pygdal==2.3.2.4
GPy could not get imported, GPR baseline not available
Using YAML config: ../wind_prediction/trained_models/final01/params.yaml
Input data: TU30A | scale: scale_4.0_n_384 | mast: AASW10 
Measurement indices:
[250 108  42]
Input data: TU30A | scale: scale_4.0_n_384 | mast: AASW20 
Measurement indices:
All measurements lie inside the terrain or outside of the prediction domain
Input mast outside the prediction region
Input data: TU30A | scale: scale_4.0_n_384 | mast: AASW30 
Measurement indices:
[218  73  24]
Input data: TU30A | scale: scale_4.0_n_384 | mast: AASW40 
Measurement indices:
All measurements lie inside the terrain or outside of the prediction domain
Input mast outside the prediction region
Input data: TU30A | scale: scale_4.0_n_384 | mast: AASW50 
Measurement indices:
[185  39  10]
Input data: TU30A | scale: scale_4.0_n_384 | mast: ANE10 
Measurement indices:
[209 210  43]
Input data: TU30A | scale: scale_4.0_n_384 | mast: ANE20 
Measurement indices:
[226 227  35]
Input data: TU30A | scale: scale_4.0_n_384 | mast: ANE40 
Measurement indices:
[259 259  20]
Input data: TU30A | scale: scale_4.0_n_384 | mast: ASW10 
Measurement indices:
[177 175  43]
Input data: TU30A | scale: scale_4.0_n_384 | mast: ASW20 
Measurement indices:
[162 160  32]
Input data: TU30A | scale: scale_4.0_n_384 | mast: ASW35 
Measurement indices:
[139 135  18]
Input data: TU30A | scale: scale_4.0_n_384 | mast: ASW60 
Measurement indices:
[93 86  8]
[93 86  9]
[93 86 13]
[93 86 17]
Input data: TU30A | scale: scale_4.0_n_384 | mast: ASW85 
Measurement indices:
[55 44  9]
Input data: TU30A | scale: scale_4.0_n_384 | mast: CP 
Measurement indices:
[265 133  47]
[265 133  49]
Input data: TU30A | scale: scale_4.0_n_384 | mast: HT 
Measurement indices:
[192 194  49]
Input data: TU30A | scale: scale_4.0_n_384 | mast: RS 
Measurement indices:
[ -68 -471    6]
[ -68 -471    6]
[ -68 -471    6]
[ -68 -471    9]
[ -68 -471   13]
[ -68 -471   16]
[ -68 -471   19]
All measurements lie inside the terrain or outside of the prediction domain
Input mast outside the prediction region
---------------------------------------------------
Prediction using mast: AASW10
Error U: 0.7642218858322061 +- 0.6176651758794336
Error V: 1.4607921835050048 +- 1.0793764668819232
Error W: 0.25711786832087813 +- 0.20832896994081523
Error TKE: 0.6178078511155377 +- 0.22399464475694425
Error S: 1.0266201747898847 +- 0.6165731769710566
Pearson Corr U: 0.3114628464617075, p: 0.15824460142576605
Pearson Corr V: 0.129138586285785, p: 0.5668044577343317
Pearson Corr W: 0.6216757398457189, p: 0.00588153021722813
Pearson Corr TKE: 0.44039187481398673, p: 0.06738830600702894
Pearson Corr S: 0.6057464909990462, p: 0.00018730746540694988
---------------------------------------------------
Prediction using mast: AASW30
Error U: 0.9003821212183564 +- 0.6016361856071957
Error V: 0.9735889205846785 +- 0.7365727404813458
Error W: 0.2560365507927099 +- 0.2109616350743956
Error TKE: 0.7362036853706875 +- 0.20699198857975784
Error S: 0.7473748482939251 +- 0.5496117409041196
Pearson Corr U: 0.31932044331013737, p: 0.1474598291976709
Pearson Corr V: 0.10709688315548711, p: 0.6352323155424009
Pearson Corr W: 0.5820146869591012, p: 0.011275486301403343
Pearson Corr TKE: 0.43429361645804504, p: 0.07172417027182648
Pearson Corr S: 0.6149163738745718, p: 0.0001402213162024789
---------------------------------------------------
Prediction using mast: AASW50
Error U: 0.9274529520751639 +- 0.6370877011439798
Error V: 0.8842459556220145 +- 0.5522786788645812
Error W: 0.26754989123825 +- 0.2438197431133187
Error TKE: 0.7832086388857497 +- 0.2065150413504116
Error S: 0.836272002096109 +- 0.7116792209242703
Pearson Corr U: 0.336403636867415, p: 0.12582274178035383
Pearson Corr V: 0.0725255661588067, p: 0.7484066669801926
Pearson Corr W: 0.4852438645287363, p: 0.04122747021570729
Pearson Corr TKE: 0.4281200987342422, p: 0.07632005647856518
Pearson Corr S: 0.6316944806219379, p: 8.05999724133929e-05
---------------------------------------------------
Prediction using mast: ANE10
Error U: 0.8873534448536955 +- 0.6200700641114346
Error V: 0.9007604595594675 +- 0.6193844615556037
Error W: 0.2609910273614402 +- 0.234461616521212
Error TKE: 0.7570550387348494 +- 0.20673354897545992
Error S: 0.7818918901039581 +- 0.5883251902368264
Pearson Corr U: 0.3302479612224151, p: 0.13333841049711706
Pearson Corr V: 0.08516735432194501, p: 0.7062937811925074
Pearson Corr W: 0.5226905985010696, p: 0.02604510580172108
Pearson Corr TKE: 0.4335109527865484, p: 0.07229521592232324
Pearson Corr S: 0.6246050274421324, p: 0.00010224507198909681
---------------------------------------------------
Prediction using mast: ANE20
Error U: 1.1296256246715546 +- 0.586294203125633
Error V: 1.0137456529235351 +- 0.826093861761829
Error W: 0.2532825471158943 +- 0.162709055975775
Error TKE: 0.7519517473965113 +- 0.21340506800547573
Error S: 0.7773532683555417 +- 0.560148839871981
Pearson Corr U: 0.2969235160326826, p: 0.17962896802237507
Pearson Corr V: 0.1502318039149244, p: 0.5045670550292732
Pearson Corr W: 0.6693576289135361, p: 0.00237987992441319
Pearson Corr TKE: 0.3957528792790334, p: 0.1040190139948789
Pearson Corr S: 0.600990932837885, p: 0.0002169002475099084
---------------------------------------------------
Prediction using mast: ANE40
Error U: 0.9878943412015544 +- 0.5835077012921227
Error V: 0.9649508425289581 +- 0.7287032760351209
Error W: 0.2559117292096714 +- 0.19443543185653223
Error TKE: 0.7506891757228662 +- 0.20664562618013593
Error S: 0.7688165164227129 +- 0.5590018007775045
Pearson Corr U: 0.31426405543836206, p: 0.1543385343564933
Pearson Corr V: 0.11696206445419957, p: 0.6042051736907903
Pearson Corr W: 0.6084198889747898, p: 0.007378532194088895
Pearson Corr TKE: 0.4246466489196665, p: 0.07899917448771576
Pearson Corr S: 0.6108443771411133, p: 0.00015963578277322182
---------------------------------------------------
Prediction using mast: ASW10
Error U: 1.127927523613812 +- 0.5563204290760179
Error V: 1.435820742777458 +- 1.0450105557395122
Error W: 0.2510212015961215 +- 0.16739804684394952
Error TKE: 0.6730197700506538 +- 0.241100994765375
Error S: 0.8116098930411573 +- 0.5624899847638961
Pearson Corr U: 0.2727804558970785, p: 0.21936161579778882
Pearson Corr V: 0.1891919202361515, p: 0.3990917157559433
Pearson Corr W: 0.7130771732259595, p: 0.0008938644969504049
Pearson Corr TKE: 0.3631915018375675, p: 0.13849843858605188
Pearson Corr S: 0.5924214658607104, p: 0.00028090040782908934
---------------------------------------------------
Prediction using mast: ASW20
Error U: 1.331940685117236 +- 0.6708511406519585
Error V: 0.8591378165213012 +- 0.5809292744273526
Error W: 0.25666965888509197 +- 0.15273075336293654
Error TKE: 0.8269721491931032 +- 0.20520663619942411
Error S: 0.9439792862527138 +- 0.8034456334240212
Pearson Corr U: 0.3022859193371155, p: 0.17152338095678693
Pearson Corr V: 0.14305287328689398, p: 0.5253692353529494
Pearson Corr W: 0.6604550741870492, p: 0.002850782898504905
Pearson Corr TKE: 0.38719233066115033, p: 0.11241418315615524
Pearson Corr S: 0.6064599085289767, p: 0.0001831937933482284
---------------------------------------------------
Prediction using mast: ASW35
Error U: 0.9913413679753947 +- 0.7321091273632829
Error V: 1.1540576611764566 +- 0.6708220214471194
Error W: 0.31925354426075403 +- 0.27067994976910525
Error TKE: 0.8332231488742371 +- 0.22279126762599322
Error S: 1.340259220241987 +- 0.8589067061339937
Pearson Corr U: 0.3529064858235259, p: 0.1071833591134075
Pearson Corr V: 0.016793814421399923, p: 0.9408696266104836
Pearson Corr W: 0.301892745295648, p: 0.22340241120714313
Pearson Corr TKE: 0.39004159720186227, p: 0.1095682455068202
Pearson Corr S: 0.66849188013978, p: 2.119762985307145e-05
---------------------------------------------------
Prediction using mast: ASW60
Error U: 0.7934574254187197 +- 0.6199314658202203
Error V: 0.9846234081227249 +- 0.7433576068278575
Error W: 0.2587909124314763 +- 0.2436116817045465
Error TKE: 0.7052136472581947 +- 0.21153888109084845
Error S: 0.7312173551350968 +- 0.5407256699513348
Pearson Corr U: 0.33121640346104014, p: 0.1321352651227708
Pearson Corr V: 0.08838957822488593, p: 0.6956857236140879
Pearson Corr W: 0.5214455352923082, p: 0.0264668146861469
Pearson Corr TKE: 0.44347716329232767, p: 0.06527026190142228
Pearson Corr S: 0.6242300110292867, p: 0.00010352302459920183
---------------------------------------------------
Prediction using mast: ASW85
Error U: 1.315092822789584 +- 0.7150823448458706
Error V: 0.8747774711461024 +- 0.5768412248345011
Error W: 0.2623079804044023 +- 0.19977946348627343
Error TKE: 0.8733245244532064 +- 0.19699845651649706
Error S: 1.30208533352495 +- 0.8775747259180925
Pearson Corr U: 0.3256258124831438, p: 0.1391885636126506
Pearson Corr V: 0.09658368615479807, p: 0.6689597359725565
Pearson Corr W: 0.5702294321917419, p: 0.013476554279660685
Pearson Corr TKE: 0.4085104982054516, p: 0.0923559337572177
Pearson Corr S: 0.6219134474959169, p: 0.00011173950424865097
---------------------------------------------------
Prediction using mast: CP
Error U: 0.7939171770071816 +- 0.6537672398202029
Error V: 1.892452134824094 +- 1.1225053216038654
Error W: 0.2640347995443277 +- 0.2186720222754993
Error TKE: 0.5375693450583781 +- 0.23796079789475144
Error S: 1.377593016323373 +- 0.7957667875928199
Pearson Corr U: 0.31307700386135345, p: 0.1559854469297085
Pearson Corr V: 0.1310848428213352, p: 0.5609229111610551
Pearson Corr W: 0.6184344553581659, p: 0.006222500621367688
Pearson Corr TKE: 0.44693205584968626, p: 0.06295768684946869
Pearson Corr S: 0.6023834776167554, p: 0.00020783082520459085
---------------------------------------------------
Prediction using mast: HT
Error U: 0.7701769933163107 +- 0.6396860771771288
Error V: 1.8650858633619938 +- 1.1169483295797795
Error W: 0.2623042147293013 +- 0.21171113566447147
Error TKE: 0.551570731339949 +- 0.23689274736829316
Error S: 1.3082813165050489 +- 0.77927930896551
Pearson Corr U: 0.30975424462913126, p: 0.16066073125051059
Pearson Corr V: 0.13672824496839422, p: 0.5440247158454875
Pearson Corr W: 0.6327906447028874, p: 0.004825482858701652
Pearson Corr TKE: 0.4407112147507665, p: 0.06716674462526201
Pearson Corr S: 0.6009651537302242, p: 0.00021707141784073282
---------------------------------------------------
Prediction error all masts
Error U: 0.9785218742377515 +- 0.6624040147483136
Error V: 1.1741568548195223 +- 0.8995639351128095
Error W: 0.26348245583771684 +- 0.21244667738879625
Error TKE: 0.7229084194964556 +- 0.23900429689058575
Error S: 0.9810272400835738 +- 0.7315181960560938
Pearson Corr U: 0.28771425778649123, p: 7.443185255241461e-07
Pearson Corr V: 0.08403146498204316, p: 0.15637026904886653
Pearson Corr W: 0.5777415246544886, p: 3.1089667010984e-22
Pearson Corr TKE: 0.3696643072398044, p: 5.463512152304592e-09
Pearson Corr S: 0.4375455332456077, p: 1.7263949674479345e-21
---------------------------------------------------
Pearson corr per case, then averaged over all cases
U:   0.31663606037116215
V:   0.11253440141576973
W:   0.5775174975366701
TKE: 0.41821326406079495
S:   0.6158202328706412
---------------------------------------------------
