# Supplementary material for: WindSeer: real-time volumetric wind prediction over complex terrain aboard a small uncrewed aerial vehicle
Source: Nat Commun. 2024 Apr 25;15:3507. doi: 10.1038/s41467-024-47778-4 (PMC11045725; doi:10.1038/s41467-024-47778-4)
Supplement: Supplementary file 5 — Source Data [file 41467_2024_47778_MOESM5_ESM.zip › data_Table1_SupplementaryTable2/Askervein_TU30A_AD6.txt]

Sender: LSF System <lsfadmin@eu-c7-118-02>
Subject: Job 207795231: <python3 predict_measurement_campaigns.py -model_dir ../wind_prediction/trained_models/final02 -model_version e1000 -d /cluster/work/riner/users/intel/askervein.hdf5 -m HT -i 7 --no_gpu --benchmark -e TU30A> in cluster <euler> Done

Job <python3 predict_measurement_campaigns.py -model_dir ../wind_prediction/trained_models/final02 -model_version e1000 -d /cluster/work/riner/users/intel/askervein.hdf5 -m HT -i 7 --no_gpu --benchmark -e TU30A> was submitted from host <eu-login-08> by user <acfloria> in cluster <euler> at Thu Mar 10 08:57:00 2022
Job was executed on host(s) <4*eu-c7-118-02>, in queue <normal.4h>, as user <acfloria> in cluster <euler> at Thu Mar 10 08:57:30 2022
</cluster/home/acfloria> was used as the home directory.
</cluster/home/acfloria/intel_wind/wind_analysis> was used as the working directory.
Started at Thu Mar 10 08:57:30 2022
Terminated at Thu Mar 10 10:13:59 2022
Results reported at Thu Mar 10 10:13:59 2022

Your job looked like:

------------------------------------------------------------
# LSBATCH: User input
python3 predict_measurement_campaigns.py -model_dir ../wind_prediction/trained_models/final02 -model_version e1000 -d /cluster/work/riner/users/intel/askervein.hdf5 -m HT -i 7 --no_gpu --benchmark -e TU30A
------------------------------------------------------------

Successfully completed.

Resource usage summary:

    CPU time :                                   1325.21 sec.
    Max Memory :                                 16432 MB
    Average Memory :                             4638.30 MB
    Total Requested Memory :                     40000.00 MB
    Delta Memory :                               23568.00 MB
    Max Swap :                                   -
    Max Processes :                              3
    Max Threads :                                4
    Run time :                                   4616 sec.
    Turnaround time :                            4619 sec.

The output (if any) follows:

/cluster/home/acfloria/.local/lib/python3.7/site-packages/pyproj/crs/crs.py:131: FutureWarning: '+init=<authority>:<code>' syntax is deprecated. '<authority>:<code>' is the preferred initialization method. When making the change, be mindful of axis order changes: https://pyproj4.github.io/pyproj/stable/gotchas.html#axis-order-changes-in-proj-6
  in_crs_string = _prepare_from_proj_string(in_crs_string)
/cluster/home/acfloria/.local/lib/python3.7/site-packages/pyproj/crs/crs.py:131: FutureWarning: '+init=<authority>:<code>' syntax is deprecated. '<authority>:<code>' is the preferred initialization method. When making the change, be mindful of axis order changes: https://pyproj4.github.io/pyproj/stable/gotchas.html#axis-order-changes-in-proj-6
  in_crs_string = _prepare_from_proj_string(in_crs_string)
mayavi could not get imported, disabling plotting with mayavi. Refer to the README for install instructions
'pygdal' is not installed. Use the command below to install it:
     pip3 install pygdal==2.3.2.4
GPy could not get imported, GPR baseline not available
Using YAML config: ../wind_prediction/trained_models/final02/params.yaml
Input data: TU30A | scale: scale_4.0_n_384 | mast: AASW10 
Measurement indices:
[250 108  42]
Input data: TU30A | scale: scale_4.0_n_384 | mast: AASW20 
Measurement indices:
All measurements lie inside the terrain or outside of the prediction domain
Input mast outside the prediction region
Input data: TU30A | scale: scale_4.0_n_384 | mast: AASW30 
Measurement indices:
[218  73  24]
Input data: TU30A | scale: scale_4.0_n_384 | mast: AASW40 
Measurement indices:
All measurements lie inside the terrain or outside of the prediction domain
Input mast outside the prediction region
Input data: TU30A | scale: scale_4.0_n_384 | mast: AASW50 
Measurement indices:
[185  39  10]
Input data: TU30A | scale: scale_4.0_n_384 | mast: ANE10 
Measurement indices:
[209 210  43]
Input data: TU30A | scale: scale_4.0_n_384 | mast: ANE20 
Measurement indices:
[226 227  35]
Input data: TU30A | scale: scale_4.0_n_384 | mast: ANE40 
Measurement indices:
[259 259  20]
Input data: TU30A | scale: scale_4.0_n_384 | mast: ASW10 
Measurement indices:
[177 175  43]
Input data: TU30A | scale: scale_4.0_n_384 | mast: ASW20 
Measurement indices:
[162 160  32]
Input data: TU30A | scale: scale_4.0_n_384 | mast: ASW35 
Measurement indices:
[139 135  18]
Input data: TU30A | scale: scale_4.0_n_384 | mast: ASW60 
Measurement indices:
[93 86  8]
[93 86  9]
[93 86 13]
[93 86 17]
Input data: TU30A | scale: scale_4.0_n_384 | mast: ASW85 
Measurement indices:
[55 44  9]
Input data: TU30A | scale: scale_4.0_n_384 | mast: CP 
Measurement indices:
[265 133  47]
[265 133  49]
Input data: TU30A | scale: scale_4.0_n_384 | mast: HT 
Measurement indices:
[192 194  49]
Input data: TU30A | scale: scale_4.0_n_384 | mast: RS 
Measurement indices:
[ -68 -471    6]
[ -68 -471    6]
[ -68 -471    6]
[ -68 -471    9]
[ -68 -471   13]
[ -68 -471   16]
[ -68 -471   19]
All measurements lie inside the terrain or outside of the prediction domain
Input mast outside the prediction region
---------------------------------------------------
Prediction using mast: AASW10
Error U: 0.6692975051979019 +- 0.513581496952862
Error V: 0.6747929985888685 +- 0.4739385599747844
Error W: 0.2689906605285926 +- 0.21474313243353413
Error TKE: 0.4857102718313724 +- 0.36280391848752785
Error S: 0.7732634198869961 +- 0.5462097701351957
Pearson Corr U: 0.38326364272570446, p: 0.07829267033043377
Pearson Corr V: 0.31403388594538545, p: 0.15465691448578364
Pearson Corr W: 0.7690233746810327, p: 0.0001914835058018981
Pearson Corr TKE: 0.538562949040858, p: 0.02111448076508167
Pearson Corr S: 0.6799258872845266, p: 1.3473043522822464e-05
---------------------------------------------------
Prediction using mast: AASW30
Error U: 0.8104529389191127 +- 0.5336316256377733
Error V: 0.6438863671548254 +- 0.37978520865622256
Error W: 0.23845408586971661 +- 0.19775732178912067
Error TKE: 0.5260918160908883 +- 0.29390315152555135
Error S: 1.0683328600486404 +- 0.7629879192747792
Pearson Corr U: 0.3743825757659032, p: 0.08605619229795745
Pearson Corr V: 0.25861955813770654, p: 0.24518263057574222
Pearson Corr W: 0.7396750804109744, p: 0.00045048503436438567
Pearson Corr TKE: 0.5453314069709345, p: 0.019249521673230012
Pearson Corr S: 0.6744049257640162, p: 1.6809926434983373e-05
---------------------------------------------------
Prediction using mast: AASW50
Error U: 0.8336384453849962 +- 0.5537231256246096
Error V: 0.8625738404277318 +- 0.6075073567464893
Error W: 0.23164882575784407 +- 0.20243997627084245
Error TKE: 0.5687076330400431 +- 0.28363106279556305
Error S: 1.382441834685048 +- 0.8448750232131493
Pearson Corr U: 0.38469247559504155, p: 0.07709444108238213
Pearson Corr V: 0.15941101547638098, p: 0.4785662515127651
Pearson Corr W: 0.6883347902640441, p: 0.0015872301978313685
Pearson Corr TKE: 0.5426924133786597, p: 0.01996056503533516
Pearson Corr S: 0.6752096763193696, p: 1.6281084907359527e-05
---------------------------------------------------
Prediction using mast: ANE10
Error U: 0.7967794881106719 +- 0.5367254389178745
Error V: 0.7529119346138905 +- 0.48055140141871494
Error W: 0.2342712990119866 +- 0.20132537569548792
Error TKE: 0.5433397443766592 +- 0.2901265743545129
Error S: 1.209496411216253 +- 0.7955152006602213
Pearson Corr U: 0.38243057599135194, p: 0.07899770632941756
Pearson Corr V: 0.19159641702192468, p: 0.3930141198419208
Pearson Corr W: 0.7105503703485698, p: 0.0009503237678459974
Pearson Corr TKE: 0.5437043201784184, p: 0.0196855183506161
Pearson Corr S: 0.6753280275017564, p: 1.620459313406477e-05
---------------------------------------------------
Prediction using mast: ANE20
Error U: 1.029510234802819 +- 0.6038269223962887
Error V: 0.5736947873813975 +- 0.3307089627510211
Error W: 0.23679632113579904 +- 0.19736156997445492
Error TKE: 0.5316285430669432 +- 0.2918670546711964
Error S: 1.1166816463871352 +- 0.8100229737877392
Pearson Corr U: 0.3472098695334401, p: 0.1133735377083569
Pearson Corr V: 0.3939465056859712, p: 0.06966482594342423
Pearson Corr W: 0.774486789532955, p: 0.00016110068441018061
Pearson Corr TKE: 0.54733404389891, p: 0.01872337168883189
Pearson Corr S: 0.666899440979146, p: 2.2544102412101236e-05
---------------------------------------------------
Prediction using mast: ANE40
Error U: 0.8878098597564144 +- 0.5503356049894996
Error V: 0.6347029908030807 +- 0.37003554003872335
Error W: 0.23655006952750787 +- 0.1930775809064385
Error TKE: 0.532576023619714 +- 0.2910770074817048
Error S: 1.128714293767808 +- 0.7900277910791479
Pearson Corr U: 0.3661327572362789, p: 0.09376875671733981
Pearson Corr V: 0.29547333578255597, p: 0.18186535284429478
Pearson Corr W: 0.7489335856300006, p: 0.00034818978728268587
Pearson Corr TKE: 0.5461733159504729, p: 0.019026927923815988
Pearson Corr S: 0.6713628787504564, p: 1.8952354912164027e-05
---------------------------------------------------
Prediction using mast: ASW10
Error U: 1.043684246401875 +- 0.5972464021779803
Error V: 0.650473378504846 +- 0.5005538185802145
Error W: 0.2593002105221529 +- 0.22983605739233828
Error TKE: 0.4915137268634708 +- 0.32883223066253603
Error S: 0.8955869170499019 +- 0.6393677937699206
Pearson Corr U: 0.33306218454093495, p: 0.12986367573917676
Pearson Corr V: 0.48633161880456616, p: 0.021731598611663374
Pearson Corr W: 0.8001404080465382, p: 6.690480727685933e-05
Pearson Corr TKE: 0.5437621225934343, p: 0.019669897586343958
Pearson Corr S: 0.669551163067865, p: 2.034266571473145e-05
---------------------------------------------------
Prediction using mast: ASW20
Error U: 1.248130608604635 +- 0.6666467532368234
Error V: 0.7004577176330565 +- 0.4272163555318796
Error W: 0.22604658441727818 +- 0.1775715183987343
Error TKE: 0.5893649399691178 +- 0.2819740698578079
Error S: 1.5484587913603587 +- 0.8928746681661726
Pearson Corr U: 0.33685187123598803, p: 0.12528763085933828
Pearson Corr V: 0.38402309578312926, p: 0.07765405975786417
Pearson Corr W: 0.7599495055370048, p: 0.000252612479467413
Pearson Corr TKE: 0.5492673512114615, p: 0.01822625513178164
Pearson Corr S: 0.6634482014998069, p: 2.573100231473038e-05
---------------------------------------------------
Prediction using mast: ASW35
Error U: 0.8844439612048987 +- 0.5983708295611645
Error V: 1.5167692909681918 +- 0.7700175670932836
Error W: 0.23539315053595178 +- 0.2155117231481083
Error TKE: 0.6563211213866477 +- 0.25972174383208946
Error S: 1.9276106732711433 +- 0.8569567918809571
Pearson Corr U: 0.40432442056699225, p: 0.061992084789919424
Pearson Corr V: 0.00489773665588014, p: 0.98274190676524
Pearson Corr W: 0.5942040759389906, p: 0.009311474140596264
Pearson Corr TKE: 0.537250025785992, p: 0.021492121583386422
Pearson Corr S: 0.6881581305327779, p: 9.601371429422363e-06
---------------------------------------------------
Prediction using mast: ASW60
Error U: 0.7061284709663056 +- 0.5110594174781103
Error V: 0.662439722437018 +- 0.40291758534222255
Error W: 0.242198906586648 +- 0.20916356521772125
Error TKE: 0.5138144216601174 +- 0.30733643828592055
Error S: 0.9700530717336694 +- 0.7070748990604708
Pearson Corr U: 0.39005286094303426, p: 0.07272173521934772
Pearson Corr V: 0.1892544879439694, p: 0.39893291189881247
Pearson Corr W: 0.7201980959991993, p: 0.0007495836945814201
Pearson Corr TKE: 0.5421458472367341, p: 0.0201103794460425
Pearson Corr S: 0.680765156762355, p: 1.3022032677114168e-05
---------------------------------------------------
Prediction using mast: ASW85
Error U: 1.2296213635943194 +- 0.6690144079062718
Error V: 1.0458737475653406 +- 0.663971895360887
Error W: 0.22561142525777322 +- 0.17978511926187968
Error TKE: 0.6539464649337717 +- 0.2580275855081351
Error S: 1.9268674874828433 +- 0.884527114874895
Pearson Corr U: 0.3548322501145717, p: 0.10514768909053893
Pearson Corr V: 0.2596437877192412, p: 0.24325183809618722
Pearson Corr W: 0.702386759648795, p: 0.0011534380344060053
Pearson Corr TKE: 0.5475314040664733, p: 0.018672139532441488
Pearson Corr S: 0.6661177361788531, p: 2.3232930486066e-05
---------------------------------------------------
Prediction using mast: CP
Error U: 0.6479958973723869 +- 0.5481850349992408
Error V: 0.865248541527797 +- 0.6245558497724624
Error W: 0.29410333739231675 +- 0.22758650647516898
Error TKE: 0.4925617490792956 +- 0.43556215268600185
Error S: 0.8092555311453206 +- 0.5307605817787601
Pearson Corr U: 0.3906997757437335, p: 0.0722069527536642
Pearson Corr V: 0.31930089421362473, p: 0.14748600014768584
Pearson Corr W: 0.7744958623890701, p: 0.00016105384379950716
Pearson Corr TKE: 0.5332866497889203, p: 0.022664346803701205
Pearson Corr S: 0.6844417158627402, p: 1.1203051886328033e-05
---------------------------------------------------
Prediction using mast: HT
Error U: 0.6435813113980458 +- 0.5352152527347437
Error V: 0.8507862008714433 +- 0.6186231773636676
Error W: 0.29024532422827637 +- 0.2279492947710189
Error TKE: 0.49078612011941875 +- 0.4211140663418497
Error S: 0.7899106025259869 +- 0.5300525390561175
Pearson Corr U: 0.38621485952255313, p: 0.07583297913836745
Pearson Corr V: 0.3393135600631867, p: 0.12237795705194499
Pearson Corr W: 0.778355803952928, p: 0.00014214156719418705
Pearson Corr TKE: 0.5345119051150705, p: 0.022296739996891704
Pearson Corr S: 0.6828762183087611, p: 1.1947383291054356e-05
---------------------------------------------------
Prediction error all masts
Error U: 0.8793134101318755 +- 0.6057935353821268
Error V: 0.8026624244982682 +- 0.5800510243471739
Error W: 0.24766232313629571 +- 0.20755972011178633
Error TKE: 0.5443355827721124 +- 0.3253679503275408
Error S: 1.1958979646585466 +- 0.8404681384937789
Pearson Corr U: 0.3325137476816216, p: 8.23794066047875e-09
Pearson Corr V: 0.11815089866921594, p: 0.045894738378483825
Pearson Corr W: 0.7306220640177096, p: 2.5520135785212276e-40
Pearson Corr TKE: 0.5104573209658708, p: 6.279679453482666e-17
Pearson Corr S: 0.5716400011124193, p: 1.3799749714237045e-38
---------------------------------------------------
Pearson corr per case, then averaged over all cases
U:   0.37185770150119457
V:   0.2766035307102709
W:   0.7354411155677003
TKE: 0.5424272119397183
S:   0.6752683968317255
---------------------------------------------------
