# Supplementary material for: WindSeer: real-time volumetric wind prediction over complex terrain aboard a small uncrewed aerial vehicle
Source: Nat Commun. 2024 Apr 25;15:3507. doi: 10.1038/s41467-024-47778-4 (PMC11045725; doi:10.1038/s41467-024-47778-4)
Supplement: Supplementary file 5 — Source Data [file 41467_2024_47778_MOESM5_ESM.zip › data_Table1_SupplementaryTable2/Askervein_TU30A_avg.txt]

Using YAML config: ../wind_prediction/trained_models/noise01//params.yaml
Input data: TU30A | scale: scale_4.0_n_384 | mast: AASW10 
Measurement indices:
[250 108  42]
Input data: TU30A | scale: scale_4.0_n_384 | mast: AASW20 
Measurement indices:
All measurements lie inside the terrain or outside of the prediction domain
Input mast outside the prediction region
Input data: TU30A | scale: scale_4.0_n_384 | mast: AASW30 
Measurement indices:
[218  73  24]
Input data: TU30A | scale: scale_4.0_n_384 | mast: AASW40 
Measurement indices:
All measurements lie inside the terrain or outside of the prediction domain
Input mast outside the prediction region
Input data: TU30A | scale: scale_4.0_n_384 | mast: AASW50 
Measurement indices:
[185  39  10]
Input data: TU30A | scale: scale_4.0_n_384 | mast: ANE10 
Measurement indices:
[209 210  43]
Input data: TU30A | scale: scale_4.0_n_384 | mast: ANE20 
Measurement indices:
[226 227  35]
Input data: TU30A | scale: scale_4.0_n_384 | mast: ANE40 
Measurement indices:
[259 259  20]
Input data: TU30A | scale: scale_4.0_n_384 | mast: ASW10 
Measurement indices:
[177 175  43]
Input data: TU30A | scale: scale_4.0_n_384 | mast: ASW20 
Measurement indices:
[162 160  32]
Input data: TU30A | scale: scale_4.0_n_384 | mast: ASW35 
Measurement indices:
[139 135  18]
Input data: TU30A | scale: scale_4.0_n_384 | mast: ASW60 
Measurement indices:
[93 86  8]
[93 86  9]
[93 86 13]
[93 86 17]
Input data: TU30A | scale: scale_4.0_n_384 | mast: ASW85 
Measurement indices:
[55 44  9]
Input data: TU30A | scale: scale_4.0_n_384 | mast: CP 
Measurement indices:
[265 133  47]
[265 133  49]
Input data: TU30A | scale: scale_4.0_n_384 | mast: HT 
Measurement indices:
[192 194  49]
Input data: TU30A | scale: scale_4.0_n_384 | mast: RS 
Measurement indices:
[ -68 -471    6]
[ -68 -471    6]
[ -68 -471    6]
[ -68 -471    9]
[ -68 -471   13]
[ -68 -471   16]
[ -68 -471   19]
All measurements lie inside the terrain or outside of the prediction domain
Input mast outside the prediction region
---------------------------------------------------
Prediction using mast: AASW10
Error U: 0.6108058798261953 +- 0.38616750745565204
Error V: 0.7186265112030498 +- 0.5770177980529111
Error W: 0.37870710036026806 +- 0.2399119298360567
Error TKE: 1.3816152777777777 +- 0.20504514353986522
Error S: 1.0204704510608082 +- 0.7389449255915694
Pearson Corr U: -0.06721306047788791, p: 0.7663206377827348
Pearson Corr V: -0.2042366216408746, p: 0.36192710389368044
Pearson Corr W: -0.6278675042652828, p: 0.005272336401863305
Pearson Corr TKE: nan, p: nan
Pearson Corr S: -0.01370098484652097, p: 0.9396778222321116
---------------------------------------------------
Prediction using mast: AASW30
Error U: 0.511397580694188 +- 0.36067159570581697
Error V: 0.6108796465530372 +- 0.41252025472222065
Error W: 0.34504605815882056 +- 0.22086429730804405
Error TKE: 1.3816152777777777 +- 0.20504514353986522
Error S: 0.9768245929525601 +- 0.7179410107869997
Pearson Corr U: -0.10447719380860043, p: 0.6435746707417448
Pearson Corr V: -0.061818614767036616, p: 0.7846295978432397
Pearson Corr W: -0.0489906365181313, p: 0.8469253592921556
Pearson Corr TKE: nan, p: nan
Pearson Corr S: -0.09637451807423539, p: 0.5936688059063085
---------------------------------------------------
Prediction using mast: AASW50
Error U: 0.5113975806941877 +- 0.3946479844360323
Error V: 0.8517170144766606 +- 0.5421329885408451
Error W: 0.29991263517217764 +- 0.26528616807138294
Error TKE: 1.3816152777777777 +- 0.20504514353986522
Error S: 1.1198439923590706 +- 0.8747279057824892
Pearson Corr U: 0.06412940650941464, p: 0.7767726051004226
Pearson Corr V: 0.1778117848534037, p: 0.4285545185771299
Pearson Corr W: 0.09329953751959316, p: 0.7127064776534323
Pearson Corr TKE: nan, p: nan
Pearson Corr S: -0.18102650223442784, p: 0.31336736571417184
---------------------------------------------------
Prediction using mast: ANE10
Error U: 0.512035491033903 +- 0.35799436892260206
Error V: 0.6963812395010706 +- 0.490756997245373
Error W: 0.6197605304050926 +- 0.37404441397978594
Error TKE: 1.3816152777777777 +- 0.20504514353986522
Error S: 1.0224242771455951 +- 0.7916238600552935
Pearson Corr U: -0.35986397049129804, p: 0.09996254171021872
Pearson Corr V: -0.040544857047017636, p: 0.8578241655609141
Pearson Corr W: -0.20648426485514346, p: 0.41104180858375694
Pearson Corr TKE: nan, p: nan
Pearson Corr S: -0.09878203037076935, p: 0.5844337713978482
---------------------------------------------------
Prediction using mast: ANE20
Error U: 0.6070861327578162 +- 0.500999459237223
Error V: 0.6102903644692237 +- 0.3837898184500143
Error W: 0.3292451535493896 +- 0.28019738797055976
Error TKE: 1.3816152777777777 +- 0.20504514353986522
Error S: 0.9933333379655217 +- 0.7613461277480585
Pearson Corr U: 0.21712664742054938, p: 0.33174098112947636
Pearson Corr V: 0.1516821565203283, p: 0.5004136825919834
Pearson Corr W: 0.09455725335406631, p: 0.7089923170652795
Pearson Corr TKE: nan, p: nan
Pearson Corr S: 0.11772867272231351, p: 0.5140800812972279
---------------------------------------------------
Prediction using mast: ANE40
Error U: 0.5168512567633075 +- 0.4195574299991287
Error V: 0.6102903595311333 +- 0.4108520147217156
Error W: 0.40351646046110345 +- 0.31184908922861276
Error TKE: 1.3816152777777777 +- 0.20504514353986522
Error S: 0.9933333756447293 +- 0.7613461653826551
Pearson Corr U: -0.4015363689310196, p: 0.06398682152893383
Pearson Corr V: 0.36699729524264485, p: 0.09293736785370443
Pearson Corr W: 0.11605337237411145, p: 0.6465360491951012
Pearson Corr TKE: nan, p: nan
Pearson Corr S: -0.17635898987292253, p: 0.32621562318773206
---------------------------------------------------
Prediction using mast: ASW10
Error U: 0.5886892143293 +- 0.49123498649314573
Error V: 0.7599378044040822 +- 0.6192517087077604
Error W: 0.35072965867851214 +- 0.22542463431621543
Error TKE: 1.3816152777777777 +- 0.20504514353986522
Error S: 0.9533333415381211 +- 0.6551423724371496
Pearson Corr U: 0.2908771977041277, p: 0.18907887961483133
Pearson Corr V: -0.168012875664886, p: 0.45482959023811625
Pearson Corr W: -0.5249222779478325, p: 0.025302343542920228
Pearson Corr TKE: nan, p: nan
Pearson Corr S: 0.28752740513150754, p: 0.10469580061352074
---------------------------------------------------
Prediction using mast: ASW20
Error U: 0.8359506070178171 +- 0.6179028201503283
Error V: 0.6731856952493868 +- 0.4780088931819545
Error W: 0.8314156079710464 +- 0.37404441670381977
Error TKE: 1.3816152777777777 +- 0.20504514353986522
Error S: 1.1927272361758299 +- 0.9338434889550558
Pearson Corr U: 0.14086442117358153, p: 0.5317900773153574
Pearson Corr V: -0.053244840049075606, p: 0.8139533308685518
Pearson Corr W: 0.09258223566110131, p: 0.714827505092188
Pearson Corr TKE: nan, p: nan
Pearson Corr S: -0.13517678266027527, p: 0.45322911729138843
---------------------------------------------------
Prediction using mast: ASW35
Error U: 0.5391289666092254 +- 0.45755760529079664
Error V: 1.5044995804667527 +- 0.7184849187404505
Error W: 0.3104776776679052 +- 0.2720107078795831
Error TKE: 1.3816152777777777 +- 0.20504514353986522
Error S: 1.5480000022094236 +- 1.0614429289896514
Pearson Corr U: -0.27099435554746504, p: 0.22251487513978066
Pearson Corr V: -0.241308179152653, p: 0.27931637981439317
Pearson Corr W: 0.6312655543178158, p: 0.0049604776609757355
Pearson Corr TKE: nan, p: nan
Pearson Corr S: -0.08213598785897858, p: 0.6495328300452974
---------------------------------------------------
Prediction using mast: ASW60
Error U: 0.5626697017938459 +- 0.3206307445806097
Error V: 0.6151494198629183 +- 0.41620326725816503
Error W: 0.3676119762822091 +- 0.2940896367485894
Error TKE: 1.3816152777777777 +- 0.20504514353986522
Error S: 0.9614264149112256 +- 0.671474500525996
Pearson Corr U: -0.0073096188713627505, p: 0.9742454624401147
Pearson Corr V: -0.23111825426371704, p: 0.3007347961424236
Pearson Corr W: -0.07399205915844555, p: 0.7704511851760816
Pearson Corr TKE: nan, p: nan
Pearson Corr S: -0.1447324126273104, p: 0.42162195674114794
---------------------------------------------------
Prediction using mast: ASW85
Error U: 0.8416683189472807 +- 0.6186756108808318
Error V: 1.0489684148969558 +- 0.6142562723428936
Error W: 0.29807246669918264 +- 0.23026335706418552
Error TKE: 1.3816152777777777 +- 0.20504514353986522
Error S: 1.5480001887458492 +- 1.0614429525749798
Pearson Corr U: 0.2591835463698891, p: 0.24411822351578702
Pearson Corr V: -0.1619877048700533, p: 0.47139119843670035
Pearson Corr W: -0.3669784532072688, p: 0.13412685383399536
Pearson Corr TKE: nan, p: nan
Pearson Corr S: -0.025843118931877476, p: 0.8864822739090177
---------------------------------------------------
Prediction using mast: CP
Error U: 0.8301715860807274 +- 0.4781591203331874
Error V: 0.9874170588932507 +- 0.6819433273533555
Error W: 0.5375959924280713 +- 0.31309203817487535
Error TKE: 1.3816152777777777 +- 0.20504514353986522
Error S: 1.3001186012490222 +- 0.854876676559517
Pearson Corr U: -0.30040198125679696, p: 0.17434173605874073
Pearson Corr V: 0.01301281433975492, p: 0.954166895084177
Pearson Corr W: 0.1628529348906299, p: 0.5185017646478292
Pearson Corr TKE: nan, p: nan
Pearson Corr S: -0.05591117692557518, p: 0.7572890444227525
---------------------------------------------------
Prediction using mast: HT
Error U: 0.7463450171723426 +- 0.4532687277384156
Error V: 0.974590139337587 +- 0.6806535460115994
Error W: 0.2937918603300558 +- 0.24586468260201633
Error TKE: 1.3816152777777777 +- 0.20504514353986522
Error S: 1.230302998958601 +- 0.820649111403035
Pearson Corr U: 0.03127792904712867, p: 0.8901011561132933
Pearson Corr V: -0.12310891270491256, p: 0.5851968407610574
Pearson Corr W: 0.33724665246523755, p: 0.1711271354306497
Pearson Corr TKE: nan, p: nan
Pearson Corr S: -0.0921829428348595, p: 0.6098968418977279
---------------------------------------------------
Prediction error all masts
Error U: 0.6318613333630874 +- 0.4766302696037158
Error V: 0.8201487114496236 +- 0.6050616408568078
Error W: 0.41276024447414106 +- 0.3232034556411427
Error TKE: 1.3816152777777777 +- 0.20504514353986522
Error S: 1.14308760083972 +- 0.8573941996413456
Pearson Corr U: -5.864220340685462e-17, p: 0.9999999999999801
Pearson Corr V: -1.8599501706668158e-17, p: 0.999999999999997
Pearson Corr W: -8.52973364746452e-18, p: 1.0000000000003006
Pearson Corr TKE: nan, p: nan
Pearson Corr S: -8.906424395446753e-17, p: 1.0000000000000981
---------------------------------------------------
Pearson corr per case, then averaged over all cases
U:   -0.03910287701228768
V:   -0.04429821609262267
W:   -0.024721358105349922
TKE: nan
S:   -0.05361302841414857
---------------------------------------------------
