# Supplementary material for: WindSeer: real-time volumetric wind prediction over complex terrain aboard a small uncrewed aerial vehicle
Source: Nat Commun. 2024 Apr 25;15:3507. doi: 10.1038/s41467-024-47778-4 (PMC11045725; doi:10.1038/s41467-024-47778-4)
Supplement: Supplementary file 5 — Source Data [file 41467_2024_47778_MOESM5_ESM.zip › data_Table1_SupplementaryTable2/Askervein_TU30B_AD4.txt]

Sender: LSF System <lsfadmin@eu-g1-003-3>
Subject: Job 207795296: <python3 predict_measurement_campaigns.py -model_dir ../wind_prediction/trained_models/final01 -model_version e3000 -d /cluster/work/riner/users/intel/askervein.hdf5 -m HT -i 7 --no_gpu --benchmark -e TU30B> in cluster <euler> Done

Job <python3 predict_measurement_campaigns.py -model_dir ../wind_prediction/trained_models/final01 -model_version e3000 -d /cluster/work/riner/users/intel/askervein.hdf5 -m HT -i 7 --no_gpu --benchmark -e TU30B> was submitted from host <eu-login-08> by user <acfloria> in cluster <euler> at Thu Mar 10 09:04:31 2022
Job was executed on host(s) <4*eu-g1-003-3>, in queue <normal.4h>, as user <acfloria> in cluster <euler> at Thu Mar 10 09:04:42 2022
</cluster/home/acfloria> was used as the home directory.
</cluster/home/acfloria/intel_wind/wind_analysis> was used as the working directory.
Started at Thu Mar 10 09:04:42 2022
Terminated at Thu Mar 10 09:26:10 2022
Results reported at Thu Mar 10 09:26:10 2022

Your job looked like:

------------------------------------------------------------
# LSBATCH: User input
python3 predict_measurement_campaigns.py -model_dir ../wind_prediction/trained_models/final01 -model_version e3000 -d /cluster/work/riner/users/intel/askervein.hdf5 -m HT -i 7 --no_gpu --benchmark -e TU30B
------------------------------------------------------------

Successfully completed.

Resource usage summary:

    CPU time :                                   1272.25 sec.
    Max Memory :                                 15284 MB
    Average Memory :                             10190.86 MB
    Total Requested Memory :                     40000.00 MB
    Delta Memory :                               24716.00 MB
    Max Swap :                                   -
    Max Processes :                              3
    Max Threads :                                4
    Run time :                                   1291 sec.
    Turnaround time :                            1299 sec.

The output (if any) follows:

/cluster/home/acfloria/.local/lib/python3.7/site-packages/pyproj/crs/crs.py:131: FutureWarning: '+init=<authority>:<code>' syntax is deprecated. '<authority>:<code>' is the preferred initialization method. When making the change, be mindful of axis order changes: https://pyproj4.github.io/pyproj/stable/gotchas.html#axis-order-changes-in-proj-6
  in_crs_string = _prepare_from_proj_string(in_crs_string)
/cluster/home/acfloria/.local/lib/python3.7/site-packages/pyproj/crs/crs.py:131: FutureWarning: '+init=<authority>:<code>' syntax is deprecated. '<authority>:<code>' is the preferred initialization method. When making the change, be mindful of axis order changes: https://pyproj4.github.io/pyproj/stable/gotchas.html#axis-order-changes-in-proj-6
  in_crs_string = _prepare_from_proj_string(in_crs_string)
mayavi could not get imported, disabling plotting with mayavi. Refer to the README for install instructions
'pygdal' is not installed. Use the command below to install it:
     pip3 install pygdal==2.3.2.4
GPy could not get imported, GPR baseline not available
Using YAML config: ../wind_prediction/trained_models/final01/params.yaml
Input data: TU30B | scale: scale_4.0_n_384 | mast: AASW10 
Measurement indices:
[250 108  42]
Input data: TU30B | scale: scale_4.0_n_384 | mast: AASW20 
Measurement indices:
All measurements lie inside the terrain or outside of the prediction domain
Input mast outside the prediction region
Input data: TU30B | scale: scale_4.0_n_384 | mast: AASW30 
Measurement indices:
[218  73  24]
Input data: TU30B | scale: scale_4.0_n_384 | mast: AASW40 
Measurement indices:
All measurements lie inside the terrain or outside of the prediction domain
Input mast outside the prediction region
Input data: TU30B | scale: scale_4.0_n_384 | mast: AASW50 
Measurement indices:
[185  39  10]
Input data: TU30B | scale: scale_4.0_n_384 | mast: ANE10 
Measurement indices:
[209 210  43]
Input data: TU30B | scale: scale_4.0_n_384 | mast: ANE20 
Measurement indices:
[226 227  35]
Input data: TU30B | scale: scale_4.0_n_384 | mast: ANE40 
Measurement indices:
[259 259  20]
Input data: TU30B | scale: scale_4.0_n_384 | mast: ASW10 
Measurement indices:
[177 175  43]
Input data: TU30B | scale: scale_4.0_n_384 | mast: ASW20 
Measurement indices:
[162 160  32]
Input data: TU30B | scale: scale_4.0_n_384 | mast: ASW35 
Measurement indices:
[139 135  18]
Input data: TU30B | scale: scale_4.0_n_384 | mast: ASW60 
Measurement indices:
[93 86  8]
[93 86  9]
[93 86 13]
[93 86 17]
Input data: TU30B | scale: scale_4.0_n_384 | mast: ASW85 
Measurement indices:
[55 44  9]
Input data: TU30B | scale: scale_4.0_n_384 | mast: CP 
Measurement indices:
[265 133  47]
[265 133  49]
Input data: TU30B | scale: scale_4.0_n_384 | mast: HT 
Measurement indices:
[192 194  49]
Input data: TU30B | scale: scale_4.0_n_384 | mast: RS 
Measurement indices:
[ -68 -471    6]
[ -68 -471    6]
[ -68 -471    6]
[ -68 -471    9]
[ -68 -471   13]
[ -68 -471   16]
[ -68 -471   19]
All measurements lie inside the terrain or outside of the prediction domain
Input mast outside the prediction region
---------------------------------------------------
Prediction using mast: AASW10
Error U: 1.3645230442471699 +- 1.0174601496545965
Error V: 1.9649625036480058 +- 1.414106711613856
Error W: 0.41263154636942123 +- 0.30430468185827797
Error TKE: 1.2338622497129519 +- 0.4237929026121095
Error S: 1.1933213867777202 +- 0.7583021594429727
Pearson Corr U: 0.6053806877788787, p: 0.002831807063671929
Pearson Corr V: 0.1408562885980392, p: 0.5318140062287284
Pearson Corr W: 0.6451734830430852, p: 0.003836389316374724
Pearson Corr TKE: 0.2383044448711132, p: 0.34095842753762035
Pearson Corr S: 0.7416547194273146, p: 5.205426246260924e-07
---------------------------------------------------
Prediction using mast: AASW30
Error U: 1.306058986738453 +- 1.1639139421957512
Error V: 1.5163259794968327 +- 1.2621636068780044
Error W: 0.4072190855954084 +- 0.28987203264614975
Error TKE: 1.3018896669704447 +- 0.4615517106743063
Error S: 0.952998998688256 +- 0.7762894512186725
Pearson Corr U: 0.5985972533582689, p: 0.003248350352718055
Pearson Corr V: 0.13456480163911538, p: 0.5504750780137861
Pearson Corr W: 0.6443167566561542, p: 0.003898983467487562
Pearson Corr TKE: 0.2340109131030234, p: 0.34998608256776
Pearson Corr S: 0.7372175693921742, p: 6.598067539889451e-07
---------------------------------------------------
Prediction using mast: AASW50
Error U: 2.12041156614216 +- 1.2672427919650846
Error V: 1.1652478783095528 +- 0.9654736451276092
Error W: 0.3790952970713995 +- 0.24393019651232278
Error TKE: 1.4947477172430395 +- 0.5536287220573985
Error S: 1.6586533818178868 +- 1.1502370213187774
Pearson Corr U: 0.5788483492041507, p: 0.004764247908988597
Pearson Corr V: 0.1420300133144164, p: 0.528365709199405
Pearson Corr W: 0.6582998798447223, p: 0.002975593661873287
Pearson Corr TKE: 0.22589432825767253, p: 0.367421282088303
Pearson Corr S: 0.7232609459560335, p: 1.3503041923156133e-06
---------------------------------------------------
Prediction using mast: ANE10
Error U: 1.3866141602877837 +- 1.3312841166143823
Error V: 1.180039523454205 +- 0.8103354716023734
Error W: 0.47201373005324754 +- 0.3333580394056092
Error TKE: 1.423723708495144 +- 0.4691344560065041
Error S: 1.2292923626824812 +- 0.8742662587371851
Pearson Corr U: 0.6049198783193723, p: 0.002858603602092881
Pearson Corr V: 0.08284371665487718, p: 0.7139764942624237
Pearson Corr W: 0.5950639610804158, p: 0.009184059619392452
Pearson Corr TKE: 0.22336974729464953, p: 0.37294207643571525
Pearson Corr S: 0.7504973698308405, p: 3.1987850993097806e-07
---------------------------------------------------
Prediction using mast: ANE20
Error U: 2.063103604168867 +- 1.1721328421202302
Error V: 1.6199583472875005 +- 1.2205068225792008
Error W: 0.37038728317855196 +- 0.20504312310453565
Error TKE: 1.4197595656318096 +- 0.5333449149026772
Error S: 1.309979429387874 +- 1.0109135488513568
Pearson Corr U: 0.5717486891399557, p: 0.0054363815214331455
Pearson Corr V: 0.17523973163464068, p: 0.43537116289717925
Pearson Corr W: 0.6747861745080975, p: 0.002125631598020175
Pearson Corr TKE: 0.23224557440704788, p: 0.35373722277722836
Pearson Corr S: 0.7122303021870797, p: 2.308870959048134e-06
---------------------------------------------------
Prediction using mast: ANE40
Error U: 2.0657664584867987 +- 1.2355332635644423
Error V: 1.2332565741108992 +- 1.0188125696757007
Error W: 0.37750427779332857 +- 0.24053046722590793
Error TKE: 1.472497224910025 +- 0.5495332729146195
Error S: 1.5579587760671882 +- 1.1006883636257656
Pearson Corr U: 0.5790173208078796, p: 0.004749137446699931
Pearson Corr V: 0.14685307326906705, p: 0.5143073084674843
Pearson Corr W: 0.6610369809441216, p: 0.0028178317610795343
Pearson Corr TKE: 0.2280319273241228, p: 0.3627829005218374
Pearson Corr S: 0.7223834251375865, p: 1.4104755587526393e-06
---------------------------------------------------
Prediction using mast: ASW10
Error U: 1.314925030945225 +- 1.126858461928774
Error V: 1.8054694970454905 +- 1.3366685310962678
Error W: 0.3893954078795241 +- 0.2673170741899667
Error TKE: 1.2714297758824185 +- 0.4767003859375453
Error S: 0.9736181771443259 +- 0.7543713473406622
Pearson Corr U: 0.5943677497738311, p: 0.0035332078958116918
Pearson Corr V: 0.15420165847065676, p: 0.4932385882151994
Pearson Corr W: 0.657727491222913, p: 0.0030094849949064005
Pearson Corr TKE: 0.23588383684931946, p: 0.3460313534597634
Pearson Corr S: 0.7306534992857159, p: 9.290831310996054e-07
---------------------------------------------------
Prediction using mast: ASW20
Error U: 2.2694584573362944 +- 1.2781528052096058
Error V: 1.346341517932194 +- 1.092168857390612
Error W: 0.371368318140309 +- 0.2100647258112697
Error TKE: 1.49687808754095 +- 0.5427116625739613
Error S: 1.60630996319489 +- 1.1579209419569816
Pearson Corr U: 0.5700620530540496, p: 0.00560714193909327
Pearson Corr V: 0.16735914565263169, p: 0.45661174913511904
Pearson Corr W: 0.6703576504672396, p: 0.002331250751117943
Pearson Corr TKE: 0.22681600064195892, p: 0.36541726989426426
Pearson Corr S: 0.7127765902203874, p: 2.2496446054803223e-06
---------------------------------------------------
Prediction using mast: ASW35
Error U: 2.132877288111322 +- 1.5010456150508986
Error V: 1.4211152197395271 +- 0.8864104613247283
Error W: 0.471415199770571 +- 0.31066109785219664
Error TKE: 1.609591055692755 +- 0.6073712625017716
Error S: 2.546551563155958 +- 1.2169849645142485
Pearson Corr U: 0.5937029971421183, p: 0.0035798271958252764
Pearson Corr V: 0.06294361562111551, p: 0.7808018678908979
Pearson Corr W: 0.5905794798116739, p: 0.009864259328233637
Pearson Corr TKE: 0.21050125028139527, p: 0.4017946239744519
Pearson Corr S: 0.7363448984558044, p: 6.909190350736797e-07
---------------------------------------------------
Prediction using mast: ASW60
Error U: 1.63172316425769 +- 1.1636343587571782
Error V: 1.2872934412595445 +- 1.083304442569032
Error W: 0.3956048797605097 +- 0.27112279737082423
Error TKE: 1.3856358243493796 +- 0.5133744842189721
Error S: 1.206194720070969 +- 0.9035569839143913
Pearson Corr U: 0.5912513388560338, p: 0.003756243249470613
Pearson Corr V: 0.13340352192394508, p: 0.5539517247924511
Pearson Corr W: 0.6490580036296422, p: 0.0035627987497619616
Pearson Corr TKE: 0.2316881304288069, p: 0.35492647154313545
Pearson Corr S: 0.7339043734942129, p: 7.85197853310497e-07
---------------------------------------------------
Prediction using mast: ASW85
Error U: 2.47342037827466 +- 1.4109925542447563
Error V: 1.0230350747611212 +- 0.7770797696637674
Error W: 0.3790414239626389 +- 0.24530528102380034
Error TKE: 1.5966642229459842 +- 0.5754115146006341
Error S: 2.23230527159871 +- 1.252455519389714
Pearson Corr U: 0.5754968454575122, p: 0.0050723451707503555
Pearson Corr V: 0.13481113379713414, p: 0.5497388836953102
Pearson Corr W: 0.652790654213147, p: 0.0033151642842816414
Pearson Corr TKE: 0.220997189555528, p: 0.3781724155118171
Pearson Corr S: 0.7211739491994628, p: 1.4974285603250507e-06
---------------------------------------------------
Prediction using mast: CP
Error U: 1.6737477302270187 +- 0.9758708657170702
Error V: 1.9946496318807017 +- 1.465949553421423
Error W: 0.43577702734909207 +- 0.34459699302910457
Error TKE: 1.2085469167657819 +- 0.5060696462351122
Error S: 1.4850175317813377 +- 0.9063385489737406
Pearson Corr U: 0.6135266638613696, p: 0.0023918384243038007
Pearson Corr V: 0.127539188643699, p: 0.571658119519601
Pearson Corr W: 0.6313897885476761, p: 0.004949367198650192
Pearson Corr TKE: 0.23965708442591865, p: 0.3381424970247637
Pearson Corr S: 0.7525691104755668, p: 2.8456446675588013e-07
---------------------------------------------------
Prediction using mast: HT
Error U: 1.5660276255874108 +- 1.0316177229612513
Error V: 1.3582565252990286 +- 1.1964373256683727
Error W: 0.46677741279139234 +- 0.3605922125991987
Error TKE: 1.3123322467392438 +- 0.42378949591595777
Error S: 1.0234378554828056 +- 0.7467707938059921
Pearson Corr U: 0.6112700472017811, p: 0.00250751112313083
Pearson Corr V: 0.09735800537438141, p: 0.666453510036588
Pearson Corr W: 0.6063071318196034, p: 0.007643267764851097
Pearson Corr TKE: 0.230697094332357, p: 0.35704635911551497
Pearson Corr S: 0.7541810051247724, p: 2.5960396883869207e-07
---------------------------------------------------
Prediction error all masts
Error U: 1.7975890380623736 +- 1.275588763299049
Error V: 1.4550732087865081 +- 1.1761446807500573
Error W: 0.40986391459349186 +- 0.28553447593107634
Error TKE: 1.402119866375379 +- 0.5285774172342516
Error S: 1.459664570603877 +- 1.0883011232664206
Pearson Corr U: 0.5271341063058559, p: 7.455386292774146e-22
Pearson Corr V: 0.10687161881632698, p: 0.07113424552433444
Pearson Corr W: 0.6336216697580354, p: 1.1365805437150494e-27
Pearson Corr TKE: 0.212921349276543, p: 0.0010480870192086421
Pearson Corr S: 0.5696462716317566, p: 2.189573359439727e-39
---------------------------------------------------
Pearson corr per case, then averaged over all cases
U:   0.5913992210734771
V:   0.13076953035336303
W:   0.6412990335221918
TKE: 0.2290844247517626
S:   0.7329882890913042
---------------------------------------------------
