# Supplementary material for: WindSeer: real-time volumetric wind prediction over complex terrain aboard a small uncrewed aerial vehicle
Source: Nat Commun. 2024 Apr 25;15:3507. doi: 10.1038/s41467-024-47778-4 (PMC11045725; doi:10.1038/s41467-024-47778-4)
Supplement: Supplementary file 5 — Source Data [file 41467_2024_47778_MOESM5_ESM.zip › data_Table1_SupplementaryTable2/Askervein_TU30B_AD6.txt]

Sender: LSF System <lsfadmin@eu-c7-112-12>
Subject: Job 207795232: <python3 predict_measurement_campaigns.py -model_dir ../wind_prediction/trained_models/final02 -model_version e1000 -d /cluster/work/riner/users/intel/askervein.hdf5 -m HT -i 7 --no_gpu --benchmark -e TU30B> in cluster <euler> Done

Job <python3 predict_measurement_campaigns.py -model_dir ../wind_prediction/trained_models/final02 -model_version e1000 -d /cluster/work/riner/users/intel/askervein.hdf5 -m HT -i 7 --no_gpu --benchmark -e TU30B> was submitted from host <eu-login-08> by user <acfloria> in cluster <euler> at Thu Mar 10 08:57:03 2022
Job was executed on host(s) <4*eu-c7-112-12>, in queue <normal.4h>, as user <acfloria> in cluster <euler> at Thu Mar 10 08:57:30 2022
</cluster/home/acfloria> was used as the home directory.
</cluster/home/acfloria/intel_wind/wind_analysis> was used as the working directory.
Started at Thu Mar 10 08:57:30 2022
Terminated at Thu Mar 10 10:24:16 2022
Results reported at Thu Mar 10 10:24:16 2022

Your job looked like:

------------------------------------------------------------
# LSBATCH: User input
python3 predict_measurement_campaigns.py -model_dir ../wind_prediction/trained_models/final02 -model_version e1000 -d /cluster/work/riner/users/intel/askervein.hdf5 -m HT -i 7 --no_gpu --benchmark -e TU30B
------------------------------------------------------------

Successfully completed.

Resource usage summary:

    CPU time :                                   1924.12 sec.
    Max Memory :                                 17105 MB
    Average Memory :                             6001.59 MB
    Total Requested Memory :                     40000.00 MB
    Delta Memory :                               22895.00 MB
    Max Swap :                                   -
    Max Processes :                              3
    Max Threads :                                4
    Run time :                                   5217 sec.
    Turnaround time :                            5233 sec.

The output (if any) follows:

/cluster/home/acfloria/.local/lib/python3.7/site-packages/pyproj/crs/crs.py:131: FutureWarning: '+init=<authority>:<code>' syntax is deprecated. '<authority>:<code>' is the preferred initialization method. When making the change, be mindful of axis order changes: https://pyproj4.github.io/pyproj/stable/gotchas.html#axis-order-changes-in-proj-6
  in_crs_string = _prepare_from_proj_string(in_crs_string)
/cluster/home/acfloria/.local/lib/python3.7/site-packages/pyproj/crs/crs.py:131: FutureWarning: '+init=<authority>:<code>' syntax is deprecated. '<authority>:<code>' is the preferred initialization method. When making the change, be mindful of axis order changes: https://pyproj4.github.io/pyproj/stable/gotchas.html#axis-order-changes-in-proj-6
  in_crs_string = _prepare_from_proj_string(in_crs_string)
mayavi could not get imported, disabling plotting with mayavi. Refer to the README for install instructions
'pygdal' is not installed. Use the command below to install it:
     pip3 install pygdal==2.3.2.4
GPy could not get imported, GPR baseline not available
Using YAML config: ../wind_prediction/trained_models/final02/params.yaml
Input data: TU30B | scale: scale_4.0_n_384 | mast: AASW10 
Measurement indices:
[250 108  42]
Input data: TU30B | scale: scale_4.0_n_384 | mast: AASW20 
Measurement indices:
All measurements lie inside the terrain or outside of the prediction domain
Input mast outside the prediction region
Input data: TU30B | scale: scale_4.0_n_384 | mast: AASW30 
Measurement indices:
[218  73  24]
Input data: TU30B | scale: scale_4.0_n_384 | mast: AASW40 
Measurement indices:
All measurements lie inside the terrain or outside of the prediction domain
Input mast outside the prediction region
Input data: TU30B | scale: scale_4.0_n_384 | mast: AASW50 
Measurement indices:
[185  39  10]
Input data: TU30B | scale: scale_4.0_n_384 | mast: ANE10 
Measurement indices:
[209 210  43]
Input data: TU30B | scale: scale_4.0_n_384 | mast: ANE20 
Measurement indices:
[226 227  35]
Input data: TU30B | scale: scale_4.0_n_384 | mast: ANE40 
Measurement indices:
[259 259  20]
Input data: TU30B | scale: scale_4.0_n_384 | mast: ASW10 
Measurement indices:
[177 175  43]
Input data: TU30B | scale: scale_4.0_n_384 | mast: ASW20 
Measurement indices:
[162 160  32]
Input data: TU30B | scale: scale_4.0_n_384 | mast: ASW35 
Measurement indices:
[139 135  18]
Input data: TU30B | scale: scale_4.0_n_384 | mast: ASW60 
Measurement indices:
[93 86  8]
[93 86  9]
[93 86 13]
[93 86 17]
Input data: TU30B | scale: scale_4.0_n_384 | mast: ASW85 
Measurement indices:
[55 44  9]
Input data: TU30B | scale: scale_4.0_n_384 | mast: CP 
Measurement indices:
[265 133  47]
[265 133  49]
Input data: TU30B | scale: scale_4.0_n_384 | mast: HT 
Measurement indices:
[192 194  49]
Input data: TU30B | scale: scale_4.0_n_384 | mast: RS 
Measurement indices:
[ -68 -471    6]
[ -68 -471    6]
[ -68 -471    6]
[ -68 -471    9]
[ -68 -471   13]
[ -68 -471   16]
[ -68 -471   19]
All measurements lie inside the terrain or outside of the prediction domain
Input mast outside the prediction region
---------------------------------------------------
Prediction using mast: AASW10
Error U: 1.4791907189827673 +- 0.896645545503448
Error V: 0.855729798872989 +- 0.5452917294781986
Error W: 0.42163216530742775 +- 0.28126242797236245
Error TKE: 1.0322747549354157 +- 1.0902409303043552
Error S: 1.2362942394960017 +- 0.7495007127007541
Pearson Corr U: 0.503286198067672, p: 0.016954032344032446
Pearson Corr V: 0.15763728847996744, p: 0.4835371571499142
Pearson Corr W: 0.6210234582356196, p: 0.005948899280630794
Pearson Corr TKE: 0.5024694189464812, p: 0.03357583374379582
Pearson Corr S: 0.6990321422376813, p: 4.251152198882801e-06
---------------------------------------------------
Prediction using mast: AASW30
Error U: 1.6443924796959803 +- 0.9843444815019664
Error V: 0.7914368051141012 +- 0.5228440774912473
Error W: 0.3972573354476446 +- 0.24775804022916334
Error TKE: 1.048842618452934 +- 0.8632480813012468
Error S: 1.658296718807636 +- 0.8217488473962032
Pearson Corr U: 0.5217768916173426, p: 0.012751125430991826
Pearson Corr V: 0.16596809927253572, p: 0.46041595371228977
Pearson Corr W: 0.63481153188914, p: 0.004651227362655221
Pearson Corr TKE: 0.4992290808556743, p: 0.03492417941581948
Pearson Corr S: 0.7082346881088443, p: 2.787236092157328e-06
---------------------------------------------------
Prediction using mast: AASW50
Error U: 2.4529614605297914 +- 1.16169794907363
Error V: 0.7812130229611541 +- 0.6063068163155662
Error W: 0.3558475349289884 +- 0.1974050951857399
Error TKE: 1.276970464448419 +- 0.47234937800889876
Error S: 2.6388311826455757 +- 1.2184024569981333
Pearson Corr U: 0.5474589357347969, p: 0.008360062522520964
Pearson Corr V: 0.21863489497297256, p: 0.328310138975225
Pearson Corr W: 0.666848978715742, p: 0.002505559524640946
Pearson Corr TKE: 0.49388447982929823, p: 0.037238736351359235
Pearson Corr S: 0.716723270169267, p: 1.8612788031350136e-06
---------------------------------------------------
Prediction using mast: ANE10
Error U: 1.663977378184444 +- 1.030812861213402
Error V: 1.3555298855887872 +- 0.8294575671875125
Error W: 0.3927969311815398 +- 0.28288246104850134
Error TKE: 1.1393581940152362 +- 0.564538971003845
Error S: 2.042929363823763 +- 1.006615540129163
Pearson Corr U: 0.5492596683808333, p: 0.00810627509174519
Pearson Corr V: 0.09632092117365089, p: 0.6698109985588194
Pearson Corr W: 0.5922589636264968, p: 0.009604938063124062
Pearson Corr TKE: 0.5042175224223078, p: 0.032865292199552316
Pearson Corr S: 0.7137421160250313, p: 2.148346579256384e-06
---------------------------------------------------
Prediction using mast: ANE20
Error U: 2.4220920649715922 +- 1.1317693925377597
Error V: 0.7482294665288189 +- 0.5288804972875677
Error W: 0.37507236679037903 +- 0.23218365728930623
Error TKE: 1.2131457807579331 +- 0.5609869068571165
Error S: 2.285846269531601 +- 1.1035370165651863
Pearson Corr U: 0.5349665704386347, p: 0.010306959993169787
Pearson Corr V: 0.2766890496425716, p: 0.2125648695134508
Pearson Corr W: 0.639402480834222, p: 0.00427437146873581
Pearson Corr TKE: 0.4929898643832254, p: 0.037637391777519444
Pearson Corr S: 0.7069049243798384, p: 2.965457301620198e-06
---------------------------------------------------
Prediction using mast: ANE40
Error U: 2.407645462691468 +- 1.1364535936290663
Error V: 0.7564719657984 +- 0.5569198689810101
Error W: 0.3598692763886635 +- 0.19962567424903124
Error TKE: 1.25683484797822 +- 0.4961233744043606
Error S: 2.5335361531984 +- 1.182468416625038
Pearson Corr U: 0.544666274327689, p: 0.008766576268147972
Pearson Corr V: 0.22516114668840273, p: 0.31371079688220854
Pearson Corr W: 0.6661409068400242, p: 0.002542004937528685
Pearson Corr TKE: 0.4934690266760319, p: 0.03742346414819568
Pearson Corr S: 0.7156126479293259, p: 1.9638549399556337e-06
---------------------------------------------------
Prediction using mast: ASW10
Error U: 1.7150044388659744 +- 0.9415310334992801
Error V: 0.8056700489573946 +- 0.5373328913204631
Error W: 0.4020203647583187 +- 0.24313392896573935
Error TKE: 1.0532567676545244 +- 0.8708798485336297
Error S: 1.5918492731212919 +- 0.7993763003550871
Pearson Corr U: 0.5193716626096719, p: 0.013244025179061878
Pearson Corr V: 0.20543599482341637, p: 0.3590533861218768
Pearson Corr W: 0.643725849167064, p: 0.003942641019176018
Pearson Corr TKE: 0.49696768185975915, p: 0.03588959301224844
Pearson Corr S: 0.709150121406506, p: 2.670283528673495e-06
---------------------------------------------------
Prediction using mast: ASW20
Error U: 2.609300452114815 +- 1.2043826506118276
Error V: 0.7238091279049872 +- 0.4772135694380647
Error W: 0.360408935491794 +- 0.21229406366125014
Error TKE: 1.282382444621143 +- 0.4684672667523043
Error S: 2.602715727689395 +- 1.2271216328542014
Pearson Corr U: 0.5426456578779423, p: 0.009070741338248997
Pearson Corr V: 0.2675066863115402, p: 0.22875808275252316
Pearson Corr W: 0.6561724084839327, p: 0.003103165448255449
Pearson Corr TKE: 0.49292928066200864, p: 0.037664506739378927
Pearson Corr S: 0.71058168037173, p: 2.496340977577902e-06
---------------------------------------------------
Prediction using mast: ASW35
Error U: 2.421409663521777 +- 1.2137293525566855
Error V: 2.0866776669376934 +- 0.9658285388685209
Error W: 0.403909801985088 +- 0.2392746661999373
Error TKE: 1.391417829260159 +- 0.4268070080084021
Error S: 3.3414573045407914 +- 1.2333760725466303
Pearson Corr U: 0.5779005726632465, p: 0.00484974872830123
Pearson Corr V: 0.0740736211519414, p: 0.7432096137317837
Pearson Corr W: 0.5668687893149734, p: 0.014163096724921857
Pearson Corr TKE: 0.5010905428906408, p: 0.03414460570470367
Pearson Corr S: 0.7290584213819946, p: 1.0081648195786136e-06
---------------------------------------------------
Prediction using mast: ASW60
Error U: 2.0224450170713792 +- 0.9625412067427347
Error V: 0.7817846814756692 +- 0.5968750192804163
Error W: 0.37563174326784954 +- 0.22024489978516967
Error TKE: 1.1430195980728637 +- 0.6572123252363403
Error S: 2.1261472538935653 +- 1.0060154350525647
Pearson Corr U: 0.5369945983805282, p: 0.009967796016216598
Pearson Corr V: 0.1830180091774759, p: 0.4149336144458213
Pearson Corr W: 0.6508583418506626, p: 0.0034415341893757096
Pearson Corr TKE: 0.49629292713491163, p: 0.03618158853174366
Pearson Corr S: 0.7148453882309902, p: 2.0377050790428623e-06
---------------------------------------------------
Prediction using mast: ASW85
Error U: 2.7901042251032973 +- 1.2288064645394239
Error V: 1.0016297407501769 +- 0.660461316446508
Error W: 0.3463119082518967 +- 0.18658070370414626
Error TKE: 1.371199728108847 +- 0.4129439964358674
Error S: 3.183308773234202 +- 1.2470732888597
Pearson Corr U: 0.559732985345026, p: 0.006752967379917765
Pearson Corr V: 0.21023818857437856, p: 0.3476804677075459
Pearson Corr W: 0.6672231669799914, p: 0.0024864739785100637
Pearson Corr TKE: 0.49450051305704995, p: 0.03696611125321109
Pearson Corr S: 0.7207089873797498, p: 1.5321396459144795e-06
---------------------------------------------------
Prediction using mast: CP
Error U: 1.5369535443146083 +- 0.8008080294298893
Error V: 0.8810317531428691 +- 0.5394388287029772
Error W: 0.43167694352590325 +- 0.3198547294651271
Error TKE: 1.0680867441701696 +- 1.1542925920280556
Error S: 1.0985400051372995 +- 0.8056156257478706
Pearson Corr U: 0.5031024624311162, p: 0.01700080985939655
Pearson Corr V: 0.1309653203307104, p: 0.5612833184458464
Pearson Corr W: 0.60399828319729, p: 0.00794128771810832
Pearson Corr TKE: 0.5080331743551098, p: 0.03135469782842184
Pearson Corr S: 0.6940154899156098, p: 5.316468497342775e-06
---------------------------------------------------
Prediction using mast: HT
Error U: 1.5302312407285008 +- 0.7704182983647764
Error V: 0.904116424025789 +- 0.7153364828690426
Error W: 0.40065255036899167 +- 0.3358970930751586
Error TKE: 1.0134794631527708 +- 0.8826038812118506
Error S: 1.3037847308614554 +- 0.7648514212347963
Pearson Corr U: 0.5277948669975153, p: 0.01158311818538543
Pearson Corr V: 0.10839458605813296, p: 0.6311154950393472
Pearson Corr W: 0.589375315535681, p: 0.01005362385321418
Pearson Corr TKE: 0.5078197116076539, p: 0.0314377616744203
Pearson Corr S: 0.7025454099178351, p: 3.6251146543479953e-06
---------------------------------------------------
Prediction error all masts
Error U: 2.0535160112904918 +- 1.1419183371955017
Error V: 0.9594869529276024 +- 0.7320395856765013
Error W: 0.38639137366880655 +- 0.2513809349365878
Error TKE: 1.1761745565868182 +- 0.7398902632042652
Error S: 2.1264259227677673 +- 1.244357282453361
Pearson Corr U: 0.4654872455399898, p: 8.732928909808343e-17
Pearson Corr V: 0.10966015530467979, p: 0.06402744258102891
Pearson Corr W: 0.6214679958413571, p: 2.1462591316360742e-26
Pearson Corr TKE: 0.4675946840672408, p: 4.100977512919086e-14
Pearson Corr S: 0.5859739301367178, p: 4.182640745205528e-42
---------------------------------------------------
Pearson corr per case, then averaged over all cases
U:   0.5360736419132319
V:   0.17846490820443822
W:   0.6306698826669878
TKE: 0.4987610172830887
S:   0.710858099034954
---------------------------------------------------
