# Supplementary material for: WindSeer: real-time volumetric wind prediction over complex terrain aboard a small uncrewed aerial vehicle
Source: Nat Commun. 2024 Apr 25;15:3507. doi: 10.1038/s41467-024-47778-4 (PMC11045725; doi:10.1038/s41467-024-47778-4)
Supplement: Supplementary file 5 — Source Data [file 41467_2024_47778_MOESM5_ESM.zip › data_Table1_SupplementaryTable2/Askervein_TU30B_avg.txt]

Using YAML config: ../wind_prediction/trained_models/noise01//params.yaml
Input data: TU30B | scale: scale_4.0_n_384 | mast: AASW10 
Measurement indices:
[250 108  42]
Input data: TU30B | scale: scale_4.0_n_384 | mast: AASW20 
Measurement indices:
All measurements lie inside the terrain or outside of the prediction domain
Input mast outside the prediction region
Input data: TU30B | scale: scale_4.0_n_384 | mast: AASW30 
Measurement indices:
[218  73  24]
Input data: TU30B | scale: scale_4.0_n_384 | mast: AASW40 
Measurement indices:
All measurements lie inside the terrain or outside of the prediction domain
Input mast outside the prediction region
Input data: TU30B | scale: scale_4.0_n_384 | mast: AASW50 
Measurement indices:
[185  39  10]
Input data: TU30B | scale: scale_4.0_n_384 | mast: ANE10 
Measurement indices:
[209 210  43]
Input data: TU30B | scale: scale_4.0_n_384 | mast: ANE20 
Measurement indices:
[226 227  35]
Input data: TU30B | scale: scale_4.0_n_384 | mast: ANE40 
Measurement indices:
[259 259  20]
Input data: TU30B | scale: scale_4.0_n_384 | mast: ASW10 
Measurement indices:
[177 175  43]
Input data: TU30B | scale: scale_4.0_n_384 | mast: ASW20 
Measurement indices:
[162 160  32]
Input data: TU30B | scale: scale_4.0_n_384 | mast: ASW35 
Measurement indices:
[139 135  18]
Input data: TU30B | scale: scale_4.0_n_384 | mast: ASW60 
Measurement indices:
[93 86  8]
[93 86  9]
[93 86 13]
[93 86 17]
Input data: TU30B | scale: scale_4.0_n_384 | mast: ASW85 
Measurement indices:
[55 44  9]
Input data: TU30B | scale: scale_4.0_n_384 | mast: CP 
Measurement indices:
[265 133  47]
[265 133  49]
Input data: TU30B | scale: scale_4.0_n_384 | mast: HT 
Measurement indices:
[192 194  49]
Input data: TU30B | scale: scale_4.0_n_384 | mast: RS 
Measurement indices:
[ -68 -471    6]
[ -68 -471    6]
[ -68 -471    6]
[ -68 -471    9]
[ -68 -471   13]
[ -68 -471   16]
[ -68 -471   19]
All measurements lie inside the terrain or outside of the prediction domain
Input mast outside the prediction region
---------------------------------------------------
Prediction using mast: AASW10
Error U: 1.4623632827678605 +- 0.9359579217650771
Error V: 0.8097639133155972 +- 0.7101395888733768
Error W: 0.3874008736825334 +- 0.3353235439837441
Error TKE: 2.8197610555555555 +- 0.26691307676022163
Error S: 1.6404930302443155 +- 1.1343094696160556
Pearson Corr U: -0.2026455575822082, p: 0.365759767076144
Pearson Corr V: 0.04571949546430181, p: 0.8398924517405107
Pearson Corr W: 0.11513365296051739, p: 0.6491661904208573
Pearson Corr TKE: nan, p: nan
Pearson Corr S: -0.05197050360423345, p: 0.7703631850285666
---------------------------------------------------
Prediction using mast: AASW30
Error U: 1.1787187264851804 +- 0.6636528147366091
Error V: 0.6440539698952323 +- 0.5994480608461363
Error W: 0.4869335441522417 +- 0.3989560378768881
Error TKE: 2.8197610555555555 +- 0.26691307676022163
Error S: 1.470205882352941 +- 1.0374324381300564
Pearson Corr U: -0.28553832296424664, p: 0.19769943713614954
Pearson Corr V: -0.22487990980005035, p: 0.3143316702056857
Pearson Corr W: 0.11513365296051739, p: 0.6491661904208573
Pearson Corr TKE: nan, p: nan
Pearson Corr S: 0.17873402395896187, p: 0.31183419268201124
---------------------------------------------------
Prediction using mast: AASW50
Error U: 1.3505560882158802 +- 1.1441858863820287
Error V: 0.7017185644533324 +- 0.5613770024990951
Error W: 0.4702668809625126 +- 0.3912266289632125
Error TKE: 2.8197610555555555 +- 0.26691307676022163
Error S: 1.9022552649587634 +- 1.4881511947659658
Pearson Corr U: -0.22714384114766753, p: 0.309354844748442
Pearson Corr V: 0.26245109545397843, p: 0.238010393898795
Pearson Corr W: -0.1937256127168751, p: 0.44115575046417765
Pearson Corr TKE: nan, p: nan
Pearson Corr S: -0.11226567866845205, p: 0.5272995387098134
---------------------------------------------------
Prediction using mast: ANE10
Error U: 1.1444478477767597 +- 0.6655867538568273
Error V: 1.2114825384090784 +- 0.6481893289816654
Error W: 0.41023516081169603 +- 0.3576929106730223
Error TKE: 2.8197610555555555 +- 0.26691307676022163
Error S: 1.5607941744215792 +- 1.1748573072446091
Pearson Corr U: -0.01903033165993926, p: 0.9330110299338806
Pearson Corr V: -0.13018096452871075, p: 0.5636510204690626
Pearson Corr W: -0.2696521452055487, p: 0.2792039138016309
Pearson Corr TKE: nan, p: nan
Pearson Corr S: -0.03487074804776208, p: 0.8447795442922359
---------------------------------------------------
Prediction using mast: ANE20
Error U: 1.3174783466068314 +- 1.0901473807199051
Error V: 0.7240178647350232 +- 0.671659465293032
Error W: 0.8000540916064031 +- 0.4718726637848169
Error TKE: 2.8197610555555555 +- 0.26691307676022163
Error S: 1.6643235487941526 +- 1.2624815974002144
Pearson Corr U: -0.3225311954122686, p: 0.14320581074236993
Pearson Corr V: 0.4178082784873945, p: 0.053006888447778
Pearson Corr W: -0.0451825490701504, p: 0.8587061429655078
Pearson Corr TKE: nan, p: nan
Pearson Corr S: -0.08840552685346334, p: 0.6190605322318372
---------------------------------------------------
Prediction using mast: ANE40
Error U: 1.3191959949540573 +- 1.09448914554703
Error V: 0.6605096064016933 +- 0.5665736156257256
Error W: 0.3830768050567654 +- 0.32941993055893076
Error TKE: 2.8197610555555555 +- 0.26691307676022163
Error S: 1.8290293041250214 +- 1.4242319123150473
Pearson Corr U: 0.18187755059429894, p: 0.41789697985215735
Pearson Corr V: -0.10367900296822105, p: 0.6461248149195811
Pearson Corr W: -0.03359340562917147, p: 0.8947238816340612
Pearson Corr TKE: nan, p: nan
Pearson Corr S: 0.05458269603644315, p: 0.7591531327757004
---------------------------------------------------
Prediction using mast: ASW10
Error U: 1.1432772984895843 +- 0.6652718206449493
Error V: 0.7595506706020437 +- 0.6927688605258548
Error W: 0.6149620474108529 +- 0.44566826586533415
Error TKE: 2.8197610555555555 +- 0.26691307676022163
Error S: 1.4719117404826505 +- 1.0343779618131237
Pearson Corr U: -0.2641300492679747, p: 0.23491109889646045
Pearson Corr V: 0.04649137206224325, p: 0.8372240033042563
Pearson Corr W: 0.23090210738767974, p: 0.35660723423270035
Pearson Corr TKE: nan, p: nan
Pearson Corr S: -0.06044033287526672, p: 0.7341930779025058
---------------------------------------------------
Prediction using mast: ASW20
Error U: 1.4990999940686693 +- 1.227806636015458
Error V: 0.6408144742907189 +- 0.593408167497056
Error W: 0.5063877019005761 +- 0.28517445552333726
Error TKE: 2.8197610555555555 +- 0.26691307676022163
Error S: 1.876088422702723 +- 1.4685254753271246
Pearson Corr U: -0.2033903119759255, p: 0.3639628522097344
Pearson Corr V: 0.08615845277586931, p: 0.7030252156561335
Pearson Corr W: 0.19214262455438388, p: 0.4449696921385475
Pearson Corr TKE: nan, p: nan
Pearson Corr S: -0.02961899058466321, p: 0.8679340768218767
---------------------------------------------------
Prediction using mast: ASW35
Error U: 1.3468480059874843 +- 1.1400231871515742
Error V: 1.9977952864065036 +- 0.8618026921017574
Error W: 0.6013873760633287 +- 0.44212706832159226
Error TKE: 2.8197610555555555 +- 0.26691307676022163
Error S: 2.5071470379858183 +- 1.735765383499088
Pearson Corr U: -0.10396724208653434, p: 0.6452034736469076
Pearson Corr V: 0.12021232551089336, p: 0.5941222385069342
Pearson Corr W: 0.4853022571929282, p: 0.04119946368525737
Pearson Corr TKE: nan, p: nan
Pearson Corr S: -0.2355451235065316, p: 0.17990817871922382
---------------------------------------------------
Prediction using mast: ASW60
Error U: 1.1822778461185497 +- 0.6552861781807237
Error V: 0.6628546048480713 +- 0.5657317264686109
Error W: 0.4236432036491849 +- 0.3629671075245848
Error TKE: 2.8197610555555555 +- 0.26691307676022163
Error S: 1.5851689960425777 +- 1.1936580355726267
Pearson Corr U: -0.2377632681810075, p: 0.28665601778966615
Pearson Corr V: -0.020591091693813166, p: 0.9275304101567572
Pearson Corr W: 0.3333594013850719, p: 0.1764272856234798
Pearson Corr TKE: nan, p: nan
Pearson Corr S: -0.013909903907259989, p: 0.9377661317218354
---------------------------------------------------
Prediction using mast: ASW85
Error U: 1.7294836069615138 +- 1.2851283324084115
Error V: 0.9230585664314194 +- 0.5768887539683784
Error W: 0.3833061099103215 +- 0.32587209711513543
Error TKE: 2.8197610555555555 +- 0.26691307676022163
Error S: 2.3400292879493723 +- 1.6964532358004285
Pearson Corr U: nan, p: nan
Pearson Corr V: 0.11558169876197469, p: 0.6085086580399243
Pearson Corr W: -0.26272801921389854, p: 0.29221039577740676
Pearson Corr TKE: nan, p: nan
Pearson Corr S: -0.4743253346517883, p: 0.004595323491466842
---------------------------------------------------
Prediction using mast: CP
Error U: 1.9141863043508673 +- 1.243881280074987
Error V: 0.7871353458800722 +- 0.7040994241177291
Error W: 0.835094628496447 +- 0.4781692089196106
Error TKE: 2.8197610555555555 +- 0.26691307676022163
Error S: 2.0194765436070514 +- 1.2119218990500369
Pearson Corr U: -0.006154995762010542, p: 0.9783126227010451
Pearson Corr V: 0.2413505807437914, p: 0.2792293088224011
Pearson Corr W: -0.18868652068347924, p: 0.4533552137302809
Pearson Corr TKE: nan, p: nan
Pearson Corr S: -0.06928665104799898, p: 0.6970068719937735
---------------------------------------------------
Prediction using mast: HT
Error U: 1.5804957873177536 +- 1.0869907371149488
Error V: 0.7139542059328243 +- 0.5587995122630327
Error W: 0.38307680421913226 +- 0.3265110275491623
Error TKE: 2.8197610555555555 +- 0.26691307676022163
Error S: 1.5742646422909927 +- 1.078528187039419
Pearson Corr U: -0.34987667506238423, p: 0.11044414686790616
Pearson Corr V: 0.015605915047030726, p: 0.9450458327317542
Pearson Corr W: -0.26045290104415697, p: 0.29656283041056714
Pearson Corr TKE: nan, p: nan
Pearson Corr S: -0.07074546054969762, p: 0.6909380215428814
---------------------------------------------------
Prediction error all masts
Error U: 1.3975714715462302 +- 1.0443912414264698
Error V: 0.8643622778155085 +- 0.7382242161333283
Error W: 0.5142942483016919 +- 0.4136319139739894
Error TKE: 2.8197610555555555 +- 0.26691307676022163
Error S: 1.8031682981506123 +- 1.3594581033711126
Pearson Corr U: -1.2761015561214565e-16, p: 0.9999999999999801
Pearson Corr V: 4.41410649104946e-17, p: 0.999999999999997
Pearson Corr W: 9.436894440835927e-18, p: 1.0000000000003006
Pearson Corr TKE: nan, p: nan
Pearson Corr S: -9.597678456815391e-17, p: 0.9999999999994883
---------------------------------------------------
Pearson corr per case, then averaged over all cases
U:   -0.17002452004232235
V:   0.0670806342551294
W:   0.016765580221370622
TKE: nan
S:   -0.07754365648474709
---------------------------------------------------
