# Supplementary material for: WindSeer: real-time volumetric wind prediction over complex terrain aboard a small uncrewed aerial vehicle
Source: Nat Commun. 2024 Apr 25;15:3507. doi: 10.1038/s41467-024-47778-4 (PMC11045725; doi:10.1038/s41467-024-47778-4)
Supplement: Supplementary file 5 — Source Data [file 41467_2024_47778_MOESM5_ESM.zip › data_Table1_SupplementaryTable2/Bolund239_AD4.txt]

Sender: LSF System <lsfadmin@eu-g1-028-2>
Subject: Job 207877470: <python3 predict_measurement_campaigns.py -model_dir ../wind_prediction/trained_models/final01 -model_version e3000 -d /cluster/work/riner/users/intel/bolund.hdf5 -m M3 -i 10 -e dir_239 --no_gpu --benchmark> in cluster <euler> Done

Job <python3 predict_measurement_campaigns.py -model_dir ../wind_prediction/trained_models/final01 -model_version e3000 -d /cluster/work/riner/users/intel/bolund.hdf5 -m M3 -i 10 -e dir_239 --no_gpu --benchmark> was submitted from host <eu-login-15> by user <acfloria> in cluster <euler> at Thu Mar 10 21:31:23 2022
Job was executed on host(s) <4*eu-g1-028-2>, in queue <normal.4h>, as user <acfloria> in cluster <euler> at Thu Mar 10 21:31:39 2022
</cluster/home/acfloria> was used as the home directory.
</cluster/home/acfloria/intel_wind/wind_analysis> was used as the working directory.
Started at Thu Mar 10 21:31:39 2022
Terminated at Thu Mar 10 21:45:33 2022
Results reported at Thu Mar 10 21:45:33 2022

Your job looked like:

------------------------------------------------------------
# LSBATCH: User input
python3 predict_measurement_campaigns.py -model_dir ../wind_prediction/trained_models/final01 -model_version e3000 -d /cluster/work/riner/users/intel/bolund.hdf5 -m M3 -i 10 -e dir_239 --no_gpu --benchmark
------------------------------------------------------------

Successfully completed.

Resource usage summary:

    CPU time :                                   826.26 sec.
    Max Memory :                                 15051 MB
    Average Memory :                             9638.48 MB
    Total Requested Memory :                     40000.00 MB
    Delta Memory :                               24949.00 MB
    Max Swap :                                   -
    Max Processes :                              3
    Max Threads :                                4
    Run time :                                   844 sec.
    Turnaround time :                            850 sec.

The output (if any) follows:

/cluster/home/acfloria/.local/lib/python3.7/site-packages/pyproj/crs/crs.py:131: FutureWarning: '+init=<authority>:<code>' syntax is deprecated. '<authority>:<code>' is the preferred initialization method. When making the change, be mindful of axis order changes: https://pyproj4.github.io/pyproj/stable/gotchas.html#axis-order-changes-in-proj-6
  in_crs_string = _prepare_from_proj_string(in_crs_string)
/cluster/home/acfloria/.local/lib/python3.7/site-packages/pyproj/crs/crs.py:131: FutureWarning: '+init=<authority>:<code>' syntax is deprecated. '<authority>:<code>' is the preferred initialization method. When making the change, be mindful of axis order changes: https://pyproj4.github.io/pyproj/stable/gotchas.html#axis-order-changes-in-proj-6
  in_crs_string = _prepare_from_proj_string(in_crs_string)
mayavi could not get imported, disabling plotting with mayavi. Refer to the README for install instructions
'pygdal' is not installed. Use the command below to install it:
     pip3 install pygdal==2.3.2.4
GPy could not get imported, GPR baseline not available
Using YAML config: ../wind_prediction/trained_models/final01/params.yaml
Input data: dir_239 | scale: scale_30.0_n_384 | mast: M0 
Measurement indices:
[-135    7   18]
[-134    6   36]
All measurements lie inside the terrain or outside of the prediction domain
Input mast outside the prediction region
Input data: dir_239 | scale: scale_30.0_n_384 | mast: M1 
Measurement indices:
[ 98 136  10]
[ 98 136  18]
[ 98 136  28]
Input data: dir_239 | scale: scale_30.0_n_384 | mast: M2 
Measurement indices:
[129 154  33]
[129 156  36]
[129 154  44]
[129 154  54]
Input data: dir_239 | scale: scale_30.0_n_384 | mast: M3 
Measurement indices:
[198 192  38]
[198 192  46]
[198 192  56]
Input data: dir_239 | scale: scale_30.0_n_384 | mast: M4 
Measurement indices:
[285 247  10]
[285 247  18]
[285 247  28]
Input data: dir_239 | scale: scale_30.0_n_384 | mast: M5 
Measurement indices:
[195 104  15]
[195 104  23]
Input data: dir_239 | scale: scale_30.0_n_384 | mast: M6 
Measurement indices:
[109 192  37]
[109 192  45]
Input data: dir_239 | scale: scale_30.0_n_384 | mast: M7 
Measurement indices:
[ 71 192  10]
[ 71 192  18]
Input data: dir_239 | scale: scale_30.0_n_384 | mast: M8 
Measurement indices:
[358 192  12]
[358 192  20]
Input data: dir_239 | scale: scale_30.0_n_384 | mast: M9 
Measurement indices:
[782 123  19]
All measurements lie inside the terrain or outside of the prediction domain
Input mast outside the prediction region
---------------------------------------------------
Prediction using mast: M1
Error U: 1.5482788029879668 +- 1.1633813174110461
Error V: 1.6279125351997064 +- 1.1137569646868701
Error W: 0.30793636099523186 +- 0.2786800018842168
Error TKE: 1.5672111907829123 +- 1.5633185323422472
Error S: 2.3123540632576747 +- 1.453429292892605
Pearson Corr U: 0.744347959484919, p: 0.00010910790759484686
Pearson Corr V: 0.7835228093587301, p: 2.6554425679075895e-05
Pearson Corr W: 0.7769774588936343, p: 3.427717919863627e-05
Pearson Corr TKE: 0.881268452011458, p: 1.323210278537679e-07
Pearson Corr S: 0.767726480440724, p: 4.699904445832132e-06
---------------------------------------------------
Prediction using mast: M2
Error U: 1.6244222825329633 +- 1.3612897864445832
Error V: 1.0723043108795451 +- 0.8110957235682792
Error W: 0.3137057761298977 +- 0.29220317212272284
Error TKE: 1.2783252299579264 +- 0.7891539824888304
Error S: 1.7260122869382784 +- 1.4258658576757324
Pearson Corr U: 0.6394010313603908, p: 0.0018033324793968648
Pearson Corr V: 0.8386910398045995, p: 2.044002028051524e-06
Pearson Corr W: 0.7809033914987911, p: 2.9440847322948773e-05
Pearson Corr TKE: 0.8565448766163155, p: 7.217226303601531e-07
Pearson Corr S: 0.6883066802447844, p: 0.00010154775892900522
---------------------------------------------------
Prediction using mast: M3
Error U: 1.852221379960851 +- 1.516916861578097
Error V: 1.1572257239419212 +- 0.8946310952527436
Error W: 0.39272551779289455 +- 0.2981529085706491
Error TKE: 1.2436911987872616 +- 0.7994591221479247
Error S: 1.8910060453296447 +- 1.614108277337812
Pearson Corr U: 0.6057441193683852, p: 0.003611786135318748
Pearson Corr V: 0.8395544105246247, p: 1.949329211672725e-06
Pearson Corr W: 0.7567524385623124, p: 7.173903848062244e-05
Pearson Corr TKE: 0.8431615949770035, p: 1.5941176901638057e-06
Pearson Corr S: 0.6609007520773302, p: 0.0002375331484691894
---------------------------------------------------
Prediction using mast: M4
Error U: 1.8480131630385055 +- 1.386630609459904
Error V: 3.399810662652638 +- 1.665185924702449
Error W: 0.4070232587985207 +- 0.29540846035800333
Error TKE: 2.133774933808156 +- 2.0629054263388693
Error S: 2.989329194156487 +- 1.858028183917986
Pearson Corr U: 0.7366325511341053, p: 0.00013998782042007045
Pearson Corr V: -0.06233054499281922, p: 0.7883877075866499
Pearson Corr W: 0.6871242072997943, p: 0.000579315872209549
Pearson Corr TKE: 0.7872637425371738, p: 2.285996164188698e-05
Pearson Corr S: 0.719512131768815, p: 3.432876443234269e-05
---------------------------------------------------
Prediction using mast: M5
Error U: 1.5397313979747376 +- 1.1768505214257015
Error V: 1.3395743939386284 +- 0.9768890907106837
Error W: 0.29632812588620244 +- 0.2865725278183262
Error TKE: 1.4035228964540147 +- 1.2268354953729563
Error S: 1.956724913173057 +- 1.3994071050974008
Pearson Corr U: 0.6727253949137544, p: 0.0008333820018244889
Pearson Corr V: 0.7857914622400413, p: 2.4256728043188104e-05
Pearson Corr W: 0.777095192813755, p: 3.412268382336349e-05
Pearson Corr TKE: 0.8707429287157666, p: 2.8413678587885517e-07
Pearson Corr S: 0.7133764759531294, p: 4.295758569671226e-05
---------------------------------------------------
Prediction using mast: M6
Error U: 1.8285118273759822 +- 1.356444338096878
Error V: 1.2830709305190213 +- 0.9116185888532898
Error W: 0.2923936470293624 +- 0.28824206998784846
Error TKE: 1.560074962709352 +- 1.4695154951980445
Error S: 2.3635011820281204 +- 1.5394849127063177
Pearson Corr U: 0.6199683832827785, p: 0.0027186633188759197
Pearson Corr V: 0.8177367224606483, p: 5.979617003035359e-06
Pearson Corr W: 0.778020281478505, p: 3.292965282395685e-05
Pearson Corr TKE: 0.8734217289445488, p: 2.354235665438551e-07
Pearson Corr S: 0.6673380000454063, p: 0.00019606418884898712
---------------------------------------------------
Prediction using mast: M7
Error U: 2.742048650607126 +- 1.4388836348007201
Error V: 1.3172481445139292 +- 1.0427016001685772
Error W: 0.32874657793203316 +- 0.28528263790854985
Error TKE: 1.924537360436536 +- 1.6897454702659445
Error S: 2.768084710924577 +- 1.6598859393777678
Pearson Corr U: 0.5709087668026963, p: 0.006872091248784343
Pearson Corr V: 0.7238368080186838, p: 0.00020785874211045124
Pearson Corr W: 0.7471196985705464, p: 9.955317902786267e-05
Pearson Corr TKE: 0.8763153127421703, p: 1.9122226198736096e-07
Pearson Corr S: 0.5454303767113651, p: 0.0039537199943707165
---------------------------------------------------
Prediction using mast: M8
Error U: 3.0269090977009205 +- 1.7194242985506116
Error V: 1.8810587647537769 +- 1.197342225834781
Error W: 0.39134191296316057 +- 0.29548356095941747
Error TKE: 2.30527157662216 +- 2.1376034849386487
Error S: 4.051709950071986 +- 2.0671111277233556
Pearson Corr U: 0.6347116266454741, p: 0.001996085989061695
Pearson Corr V: 0.74597513935403, p: 0.00010340720809149268
Pearson Corr W: 0.7585915523860076, p: 6.727566862824433e-05
Pearson Corr TKE: 0.8638941048967075, p: 4.5126659809840197e-07
Pearson Corr S: 0.6710328251914709, p: 0.00017525532794079732
---------------------------------------------------
Prediction error all masts
Error U: 2.0012670752723816 +- 1.496602060529873
Error V: 1.6347756832998959 +- 1.3138634968831409
Error W: 0.34127514719091295 +- 0.29347601202119195
Error TKE: 1.6770511686947898 +- 1.5875487458939161
Error S: 2.507340293234978 +- 1.788759862625585
Pearson Corr U: 0.5200882067669371, p: 5.011264079930809e-13
Pearson Corr V: 0.4553069077780373, p: 5.615399897088849e-10
Pearson Corr W: 0.7246364181596024, p: 1.2216326526018657e-28
Pearson Corr TKE: 0.7150975545940275, p: 1.3188201968272188e-27
Pearson Corr S: 0.5343849094768971, p: 9.323289908081007e-17
---------------------------------------------------
Pearson corr per case, then averaged over all cases
U:   0.653054979124063
V:   0.6840972308460673
W:   0.7578230276879183
TKE: 0.856576592680143
S:   0.6792029653041282
---------------------------------------------------
