# Supplementary material for: WindSeer: real-time volumetric wind prediction over complex terrain aboard a small uncrewed aerial vehicle
Source: Nat Commun. 2024 Apr 25;15:3507. doi: 10.1038/s41467-024-47778-4 (PMC11045725; doi:10.1038/s41467-024-47778-4)
Supplement: Supplementary file 5 — Source Data [file 41467_2024_47778_MOESM5_ESM.zip › data_Table1_SupplementaryTable2/Bolund239_AD6.txt]

Sender: LSF System <lsfadmin@eu-g1-041-1>
Subject: Job 207858246: <python3 predict_measurement_campaigns.py -model_dir ../wind_prediction/trained_models/final02 -model_version e1000 -d /cluster/work/riner/users/intel/bolund.hdf5 -m M3 -i 10 -e dir_239 --no_gpu --benchmark> in cluster <euler> Done

Job <python3 predict_measurement_campaigns.py -model_dir ../wind_prediction/trained_models/final02 -model_version e1000 -d /cluster/work/riner/users/intel/bolund.hdf5 -m M3 -i 10 -e dir_239 --no_gpu --benchmark> was submitted from host <eu-login-34> by user <acfloria> in cluster <euler> at Thu Mar 10 17:56:23 2022
Job was executed on host(s) <4*eu-g1-041-1>, in queue <normal.4h>, as user <acfloria> in cluster <euler> at Thu Mar 10 17:56:52 2022
</cluster/home/acfloria> was used as the home directory.
</cluster/home/acfloria/intel_wind/wind_analysis> was used as the working directory.
Started at Thu Mar 10 17:56:52 2022
Terminated at Thu Mar 10 18:10:41 2022
Results reported at Thu Mar 10 18:10:41 2022

Your job looked like:

------------------------------------------------------------
# LSBATCH: User input
python3 predict_measurement_campaigns.py -model_dir ../wind_prediction/trained_models/final02 -model_version e1000 -d /cluster/work/riner/users/intel/bolund.hdf5 -m M3 -i 10 -e dir_239 --no_gpu --benchmark
------------------------------------------------------------

Successfully completed.

Resource usage summary:

    CPU time :                                   821.70 sec.
    Max Memory :                                 15929 MB
    Average Memory :                             10402.68 MB
    Total Requested Memory :                     40000.00 MB
    Delta Memory :                               24071.00 MB
    Max Swap :                                   -
    Max Processes :                              3
    Max Threads :                                4
    Run time :                                   855 sec.
    Turnaround time :                            858 sec.

The output (if any) follows:

/cluster/home/acfloria/.local/lib/python3.7/site-packages/pyproj/crs/crs.py:131: FutureWarning: '+init=<authority>:<code>' syntax is deprecated. '<authority>:<code>' is the preferred initialization method. When making the change, be mindful of axis order changes: https://pyproj4.github.io/pyproj/stable/gotchas.html#axis-order-changes-in-proj-6
  in_crs_string = _prepare_from_proj_string(in_crs_string)
/cluster/home/acfloria/.local/lib/python3.7/site-packages/pyproj/crs/crs.py:131: FutureWarning: '+init=<authority>:<code>' syntax is deprecated. '<authority>:<code>' is the preferred initialization method. When making the change, be mindful of axis order changes: https://pyproj4.github.io/pyproj/stable/gotchas.html#axis-order-changes-in-proj-6
  in_crs_string = _prepare_from_proj_string(in_crs_string)
mayavi could not get imported, disabling plotting with mayavi. Refer to the README for install instructions
'pygdal' is not installed. Use the command below to install it:
     pip3 install pygdal==2.3.2.4
GPy could not get imported, GPR baseline not available
Using YAML config: ../wind_prediction/trained_models/final02/params.yaml
Input data: dir_239 | scale: scale_30.0_n_384 | mast: M0 
Measurement indices:
[-135    7   18]
[-134    6   36]
All measurements lie inside the terrain or outside of the prediction domain
Input mast outside the prediction region
Input data: dir_239 | scale: scale_30.0_n_384 | mast: M1 
Measurement indices:
[ 98 136  10]
[ 98 136  18]
[ 98 136  28]
Input data: dir_239 | scale: scale_30.0_n_384 | mast: M2 
Measurement indices:
[129 154  33]
[129 156  36]
[129 154  44]
[129 154  54]
Input data: dir_239 | scale: scale_30.0_n_384 | mast: M3 
Measurement indices:
[198 192  38]
[198 192  46]
[198 192  56]
Input data: dir_239 | scale: scale_30.0_n_384 | mast: M4 
Measurement indices:
[285 247  10]
[285 247  18]
[285 247  28]
Input data: dir_239 | scale: scale_30.0_n_384 | mast: M5 
Measurement indices:
[195 104  15]
[195 104  23]
Input data: dir_239 | scale: scale_30.0_n_384 | mast: M6 
Measurement indices:
[109 192  37]
[109 192  45]
Input data: dir_239 | scale: scale_30.0_n_384 | mast: M7 
Measurement indices:
[ 71 192  10]
[ 71 192  18]
Input data: dir_239 | scale: scale_30.0_n_384 | mast: M8 
Measurement indices:
[358 192  12]
[358 192  20]
Input data: dir_239 | scale: scale_30.0_n_384 | mast: M9 
Measurement indices:
[782 123  19]
All measurements lie inside the terrain or outside of the prediction domain
Input mast outside the prediction region
---------------------------------------------------
Prediction using mast: M1
Error U: 1.640517096609344 +- 1.1241504284252817
Error V: 1.7160236571589176 +- 1.1320386435940186
Error W: 0.3506886440179355 +- 0.2728766084678745
Error TKE: 1.6931214671866723 +- 1.4727378807160723
Error S: 2.467133594662305 +- 1.5024378506147595
Pearson Corr U: 0.7911664720108771, p: 1.9490689149141797e-05
Pearson Corr V: 0.7249984587030579, p: 0.00020070896959568466
Pearson Corr W: 0.7798426737650377, p: 3.068506517189856e-05
Pearson Corr TKE: 0.9374649331118041, p: 3.7495759009189246e-10
Pearson Corr S: 0.7670603326564501, p: 4.845992035436008e-06
---------------------------------------------------
Prediction using mast: M2
Error U: 1.3667772631491202 +- 1.091821206644402
Error V: 1.1913288759839842 +- 1.0704358424615013
Error W: 0.33172541573551984 +- 0.27756563927874267
Error TKE: 1.0946716052613392 +- 0.6686151041146181
Error S: 1.5487263320166809 +- 1.2645402029536694
Pearson Corr U: 0.7294474708870583, p: 0.00017524646638520747
Pearson Corr V: 0.8168671290518246, p: 6.233603572654744e-06
Pearson Corr W: 0.7762820931362246, p: 3.5202123112813116e-05
Pearson Corr TKE: 0.9324475311408685, p: 7.652181800235378e-10
Pearson Corr S: 0.7288382293452321, p: 2.414012645318016e-05
---------------------------------------------------
Prediction using mast: M3
Error U: 1.6275692509921384 +- 1.1981007570183613
Error V: 1.2898005662459702 +- 1.2519235678256122
Error W: 0.38114409990672743 +- 0.289772583474061
Error TKE: 0.8959326325803134 +- 0.6966718715882815
Error S: 1.717899050189001 +- 1.3158846812102563
Pearson Corr U: 0.6741368794231712, p: 0.0008048884682485069
Pearson Corr V: 0.8349936448215497, p: 2.496642090041277e-06
Pearson Corr W: 0.7513947807993311, p: 8.623390694644966e-05
Pearson Corr TKE: 0.9311115961677909, p: 9.168220580533359e-10
Pearson Corr S: 0.70329270390758, p: 6.135409915130634e-05
---------------------------------------------------
Prediction using mast: M4
Error U: 1.9083595736651713 +- 1.4730941676920126
Error V: 3.4369106716318805 +- 1.6203183051693257
Error W: 0.466818578472737 +- 0.29178882724395583
Error TKE: 2.187050658595724 +- 2.0028055877340276
Error S: 3.0763810105753344 +- 1.9438448115960145
Pearson Corr U: 0.8549821648017746, p: 7.94866375801432e-07
Pearson Corr V: -0.514439761483489, p: 0.01703255014835
Pearson Corr W: 0.673942799199882, p: 0.0008087565377923121
Pearson Corr TKE: 0.8873039855360313, p: 8.259888072473079e-08
Pearson Corr S: 0.8514644780478706, p: 3.492665752201375e-08
---------------------------------------------------
Prediction using mast: M5
Error U: 1.3899559842279794 +- 1.0673329731706145
Error V: 1.4304047126075137 +- 1.0511125501348528
Error W: 0.3383394456517136 +- 0.265206640121652
Error TKE: 1.4458003279520673 +- 1.0943678032886615
Error S: 1.9485311908535021 +- 1.3575251997108995
Pearson Corr U: 0.755320178807774, p: 7.539039068677371e-05
Pearson Corr V: 0.7839768116880559, p: 2.6080035548576494e-05
Pearson Corr W: 0.7793020094604909, p: 3.1336667502161894e-05
Pearson Corr TKE: 0.9353596068309236, p: 5.093114021176298e-10
Pearson Corr S: 0.7419090331093173, p: 1.4380265531806728e-05
---------------------------------------------------
Prediction using mast: M6
Error U: 1.674796818252926 +- 1.1382044976305894
Error V: 1.420201150769174 +- 1.0441571536505705
Error W: 0.34202018529790773 +- 0.2750658345539641
Error TKE: 1.6362194722771013 +- 1.320570932086012
Error S: 2.299676151790475 +- 1.4463372237538041
Pearson Corr U: 0.7223813139673627, p: 0.0002171253214947308
Pearson Corr V: 0.8004469586979659, p: 1.3158825765236624e-05
Pearson Corr W: 0.7747036147828704, p: 3.7382605804627656e-05
Pearson Corr TKE: 0.9371518496193902, p: 3.9268974120963005e-10
Pearson Corr S: 0.7183991955619624, p: 3.576905070936611e-05
---------------------------------------------------
Prediction using mast: M7
Error U: 2.7975172410559033 +- 1.5126025437599109
Error V: 1.3406926170277704 +- 1.160328341911512
Error W: 0.36249565419840474 +- 0.3086332185723192
Error TKE: 1.9694216873136334 +- 1.5930399669532223
Error S: 2.744486488337402 +- 1.618966565855647
Pearson Corr U: 0.5376977710253444, p: 0.011936581172477983
Pearson Corr V: 0.7561486323263462, p: 7.325925013566459e-05
Pearson Corr W: 0.711019105255222, p: 0.0003024892886736058
Pearson Corr TKE: 0.913890764006925, p: 7.130903240390597e-09
Pearson Corr S: 0.5877891430976346, p: 0.0015903893323398286
---------------------------------------------------
Prediction using mast: M8
Error U: 3.030271478984433 +- 1.8029337516635107
Error V: 1.9387640440973846 +- 1.2439047108855164
Error W: 0.42622233678501625 +- 0.2877502738802542
Error TKE: 2.3272055650762016 +- 2.1105673478526175
Error S: 4.083449343645483 +- 2.1873623107552387
Pearson Corr U: 0.6940024703084409, p: 0.00048347215104560607
Pearson Corr V: 0.8144263664209747, p: 6.9975919091797e-06
Pearson Corr W: 0.7706026426681607, p: 4.3604499346833717e-05
Pearson Corr TKE: 0.9463278650746032, p: 9.090611499354711e-11
Pearson Corr S: 0.7071549005033094, p: 5.361676820496571e-05
---------------------------------------------------
Prediction error all masts
Error U: 1.9294705883671268 +- 1.4511803655373798
Error V: 1.7205157869403245 +- 1.3913432441498614
Error W: 0.37493179500824525 +- 0.2874037889166757
Error TKE: 1.6561779270303814 +- 1.5336196579184567
Error S: 2.485785395258773 +- 1.7841823930666059
Pearson Corr U: 0.5127916434062366, p: 1.1920949786193908e-12
Pearson Corr V: 0.3231433161168245, p: 1.9343703700176635e-05
Pearson Corr W: 0.6972005222799065, p: 8.89015807783568e-26
Pearson Corr TKE: 0.7735367106980291, p: 1.0461309488904887e-34
Pearson Corr S: 0.499913455571746, p: 1.4996788747307875e-14
---------------------------------------------------
Pearson corr per case, then averaged over all cases
U:   0.7198918401539753
V:   0.6271772800282858
W:   0.7521362148834024
TKE: 0.9276322664360421
S:   0.7257385020286696
---------------------------------------------------
