# Supplementary material for: WindSeer: real-time volumetric wind prediction over complex terrain aboard a small uncrewed aerial vehicle
Source: Nat Commun. 2024 Apr 25;15:3507. doi: 10.1038/s41467-024-47778-4 (PMC11045725; doi:10.1038/s41467-024-47778-4)
Supplement: Supplementary file 5 — Source Data [file 41467_2024_47778_MOESM5_ESM.zip › data_Table1_SupplementaryTable2/Bolund239_avg.txt]

Using YAML config: ../wind_prediction/trained_models/noise01//params.yaml
Input data: dir_239 | scale: scale_30.0_n_384 | mast: M0 
Measurement indices:
[-135    7   18]
[-134    6   36]
All measurements lie inside the terrain or outside of the prediction domain
Input mast outside the prediction region
Input data: dir_239 | scale: scale_30.0_n_384 | mast: M1 
Measurement indices:
[ 98 136  10]
[ 98 136  18]
[ 98 136  28]
Input data: dir_239 | scale: scale_30.0_n_384 | mast: M2 
Measurement indices:
[129 154  33]
[129 156  36]
[129 154  44]
[129 154  54]
Input data: dir_239 | scale: scale_30.0_n_384 | mast: M3 
Measurement indices:
[198 192  38]
[198 192  46]
[198 192  56]
Input data: dir_239 | scale: scale_30.0_n_384 | mast: M4 
Measurement indices:
[285 247  10]
[285 247  18]
[285 247  28]
Input data: dir_239 | scale: scale_30.0_n_384 | mast: M5 
Measurement indices:
[195 104  15]
[195 104  23]
Input data: dir_239 | scale: scale_30.0_n_384 | mast: M6 
Measurement indices:
[109 192  37]
[109 192  45]
Input data: dir_239 | scale: scale_30.0_n_384 | mast: M7 
Measurement indices:
[ 71 192  10]
[ 71 192  18]
Input data: dir_239 | scale: scale_30.0_n_384 | mast: M8 
Measurement indices:
[358 192  12]
[358 192  20]
Input data: dir_239 | scale: scale_30.0_n_384 | mast: M9 
Measurement indices:
[782 123  19]
All measurements lie inside the terrain or outside of the prediction domain
Input mast outside the prediction region
---------------------------------------------------
Prediction using mast: M1
Error U: 1.9796206601838031 +- 1.5349611438298474
Error V: 1.7596396638414946 +- 1.3461366009802465
Error W: 0.8797977650130354 +- 0.5857126028716306
Error TKE: 2.6736548048670477 +- 2.503234033402015
Error S: 2.553976444048258 +- 1.8861736112665282
Pearson Corr U: -0.046806782954095835, p: 0.8403301437806097
Pearson Corr V: 0.14966676414367588, p: 0.5172922277471153
Pearson Corr W: -0.05013577326305413, p: 0.8291298074602013
Pearson Corr TKE: nan, p: nan
Pearson Corr S: -0.10957222320708426, p: 0.5941431215443891
---------------------------------------------------
Prediction using mast: M2
Error U: 2.4764167432699153 +- 1.4451841445398892
Error V: 1.7086303982080078 +- 1.5939798553130025
Error W: 0.5913991615378508 +- 0.32216671276509534
Error TKE: 2.6736548048670477 +- 2.503234033402015
Error S: 2.5202262863586102 +- 1.5597149179515353
Pearson Corr U: -0.04381041893573093, p: 0.8504368820444662
Pearson Corr V: -0.04092764848302505, p: 0.8601818397583485
Pearson Corr W: 0.3157853387585268, p: 0.16317098523350815
Pearson Corr TKE: nan, p: nan
Pearson Corr S: -0.0870671456088998, p: 0.6723481515832401
---------------------------------------------------
Prediction using mast: M3
Error U: 2.7614953369327218 +- 1.5606035936046105
Error V: 2.1509585640475613 +- 1.9873091804156415
Error W: 0.6569549804597001 +- 0.5039275175137885
Error TKE: 2.6736548048670477 +- 2.503234033402015
Error S: 2.801662293191635 +- 1.8180469712638787
Pearson Corr U: -0.35523528748835814, p: 0.11404750725729733
Pearson Corr V: 0.4215652439321404, p: 0.05699203136915668
Pearson Corr W: 0.16187335681387252, p: 0.48329107005050986
Pearson Corr TKE: nan, p: nan
Pearson Corr S: -0.036853408767060385, p: 0.858146059064809
---------------------------------------------------
Prediction using mast: M4
Error U: 2.1152394361083404 +- 1.73279384082736
Error V: 3.5733749186789225 +- 1.538864152613389
Error W: 0.5752978207269143 +- 0.30771307251549357
Error TKE: 2.6736548048670477 +- 2.503234033402015
Error S: 3.252501950735307 +- 2.1701599531378815
Pearson Corr U: -0.07846049575081068, p: 0.7353206655184308
Pearson Corr V: 0.16417658585923542, p: 0.47700318891438653
Pearson Corr W: 0.19101644634829487, p: 0.406864012194172
Pearson Corr TKE: nan, p: nan
Pearson Corr S: -0.1530254940998424, p: 0.45547573341528347
---------------------------------------------------
Prediction using mast: M5
Error U: 2.045183567623698 +- 1.4887002225039792
Error V: 1.586425003460461 +- 1.4877740027606803
Error W: 0.577302986258436 +- 0.30299238647933147
Error TKE: 2.6736548048670477 +- 2.503234033402015
Error S: 2.381445251923077 +- 1.723423407515924
Pearson Corr U: 0.1803463690510093, p: 0.43404316251470104
Pearson Corr V: 0.18174262766043434, p: 0.4304328361914244
Pearson Corr W: -0.045453706364685126, p: 0.8448911749203678
Pearson Corr TKE: nan, p: nan
Pearson Corr S: 0.09671385460820844, p: 0.6383573319023268
---------------------------------------------------
Prediction using mast: M6
Error U: 1.9744029263464937 +- 1.5272654424204206
Error V: 1.5844267605826825 +- 1.4949407928960081
Error W: 0.5788602541059513 +- 0.3033255331181686
Error TKE: 2.6736548048670477 +- 2.503234033402015
Error S: 2.449053717344167 +- 1.853599140589637
Pearson Corr U: -0.1334896445012512, p: 0.5640338499728679
Pearson Corr V: -0.3536652561158841, p: 0.11576899107617465
Pearson Corr W: -0.12831205197632656, p: 0.5793773535047948
Pearson Corr TKE: nan, p: nan
Pearson Corr S: -0.025715365751302028, p: 0.900765296840167
---------------------------------------------------
Prediction using mast: M7
Error U: 2.34111816790661 +- 1.8503477614380373
Error V: 1.8470785112557255 +- 1.8125111672319059
Error W: 0.6907880271144541 +- 0.4779687927525118
Error TKE: 2.6736548048670477 +- 2.503234033402015
Error S: 2.6012764841741047 +- 1.9110384556838091
Pearson Corr U: -0.12509708047068993, p: 0.5889942590339591
Pearson Corr V: -0.15276727751278824, p: 0.5085495478216299
Pearson Corr W: 0.11531373887163258, p: 0.6186658000725398
Pearson Corr TKE: nan, p: nan
Pearson Corr S: -0.15962906345972505, p: 0.4360178537554343
---------------------------------------------------
Prediction using mast: M8
Error U: 2.77336630140096 +- 2.015119340815543
Error V: 1.968301322264782 +- 1.3077613006607374
Error W: 0.7213413477724929 +- 0.5763965459283107
Error TKE: 2.6736548048670477 +- 2.503234033402015
Error S: 3.8562627011844155 +- 2.3947485238755766
Pearson Corr U: 0.3142107065243224, p: 0.16539444175904963
Pearson Corr V: -0.17009022936762005, p: 0.46104919413738615
Pearson Corr W: 0.3361541143716681, p: 0.13625610764913434
Pearson Corr TKE: nan, p: nan
Pearson Corr S: nan, p: nan
---------------------------------------------------
Prediction error all masts
Error U: 2.308355392471568 +- 1.6842288592845536
Error V: 2.0223543927924545 +- 1.6999711720201225
Error W: 0.6589677928736043 +- 0.44976442312109444
Error TKE: 2.673654804867048 +- 2.5032340334020144
Error S: 2.802050641119947 +- 1.9873103172050162
Pearson Corr U: -1.0965512545429684e-17, p: 0.9999999999999998
Pearson Corr V: -3.735445451524327e-18, p: 0.9999999999999998
Pearson Corr W: -9.064232085467045e-18, p: 0.9999999999999998
Pearson Corr TKE: nan, p: nan
Pearson Corr S: -3.642919299551295e-17, p: 1.0000000000001017
---------------------------------------------------
Pearson corr per case, then averaged over all cases
U:   -0.03604282931570063
V:   0.024962601264521073
W:   0.11203018294499115
TKE: nan
S:   -0.06787840661224365
---------------------------------------------------
