# Supplementary material for: WindSeer: real-time volumetric wind prediction over complex terrain aboard a small uncrewed aerial vehicle
Source: Nat Commun. 2024 Apr 25;15:3507. doi: 10.1038/s41467-024-47778-4 (PMC11045725; doi:10.1038/s41467-024-47778-4)
Supplement: Supplementary file 5 — Source Data [file 41467_2024_47778_MOESM5_ESM.zip › data_Table1_SupplementaryTable2/Bolund255_AD4.txt]

Sender: LSF System <lsfadmin@eu-g1-028-2>
Subject: Job 207877468: <python3 predict_measurement_campaigns.py -model_dir ../wind_prediction/trained_models/final01 -model_version e3000 -d /cluster/work/riner/users/intel/bolund.hdf5 -m M3 -i 10 -e dir_255 --no_gpu --benchmark> in cluster <euler> Done

Job <python3 predict_measurement_campaigns.py -model_dir ../wind_prediction/trained_models/final01 -model_version e3000 -d /cluster/work/riner/users/intel/bolund.hdf5 -m M3 -i 10 -e dir_255 --no_gpu --benchmark> was submitted from host <eu-login-15> by user <acfloria> in cluster <euler> at Thu Mar 10 21:31:19 2022
Job was executed on host(s) <4*eu-g1-028-2>, in queue <normal.4h>, as user <acfloria> in cluster <euler> at Thu Mar 10 21:31:39 2022
</cluster/home/acfloria> was used as the home directory.
</cluster/home/acfloria/intel_wind/wind_analysis> was used as the working directory.
Started at Thu Mar 10 21:31:39 2022
Terminated at Thu Mar 10 21:43:51 2022
Results reported at Thu Mar 10 21:43:51 2022

Your job looked like:

------------------------------------------------------------
# LSBATCH: User input
python3 predict_measurement_campaigns.py -model_dir ../wind_prediction/trained_models/final01 -model_version e3000 -d /cluster/work/riner/users/intel/bolund.hdf5 -m M3 -i 10 -e dir_255 --no_gpu --benchmark
------------------------------------------------------------

Successfully completed.

Resource usage summary:

    CPU time :                                   725.47 sec.
    Max Memory :                                 15197 MB
    Average Memory :                             9737.67 MB
    Total Requested Memory :                     40000.00 MB
    Delta Memory :                               24803.00 MB
    Max Swap :                                   -
    Max Processes :                              3
    Max Threads :                                4
    Run time :                                   743 sec.
    Turnaround time :                            752 sec.

The output (if any) follows:

/cluster/home/acfloria/.local/lib/python3.7/site-packages/pyproj/crs/crs.py:131: FutureWarning: '+init=<authority>:<code>' syntax is deprecated. '<authority>:<code>' is the preferred initialization method. When making the change, be mindful of axis order changes: https://pyproj4.github.io/pyproj/stable/gotchas.html#axis-order-changes-in-proj-6
  in_crs_string = _prepare_from_proj_string(in_crs_string)
/cluster/home/acfloria/.local/lib/python3.7/site-packages/pyproj/crs/crs.py:131: FutureWarning: '+init=<authority>:<code>' syntax is deprecated. '<authority>:<code>' is the preferred initialization method. When making the change, be mindful of axis order changes: https://pyproj4.github.io/pyproj/stable/gotchas.html#axis-order-changes-in-proj-6
  in_crs_string = _prepare_from_proj_string(in_crs_string)
mayavi could not get imported, disabling plotting with mayavi. Refer to the README for install instructions
'pygdal' is not installed. Use the command below to install it:
     pip3 install pygdal==2.3.2.4
GPy could not get imported, GPR baseline not available
Using YAML config: ../wind_prediction/trained_models/final01/params.yaml
Input data: dir_255 | scale: scale_30.0_n_384 | mast: M0 
Measurement indices:
[-135    7   18]
[-134    6   36]
All measurements lie inside the terrain or outside of the prediction domain
Input mast outside the prediction region
Input data: dir_255 | scale: scale_30.0_n_384 | mast: M1 
Measurement indices:
[ 98 136  10]
[ 98 136  18]
[ 98 136  28]
Input data: dir_255 | scale: scale_30.0_n_384 | mast: M2 
Measurement indices:
[129 154  33]
[129 156  36]
[129 154  40]
[129 154  44]
[129 154  54]
Input data: dir_255 | scale: scale_30.0_n_384 | mast: M3 
Measurement indices:
[198 192  38]
[198 192  46]
[198 192  56]
Input data: dir_255 | scale: scale_30.0_n_384 | mast: M4 
Measurement indices:
[285 247  10]
[285 247  18]
[285 247  28]
Input data: dir_255 | scale: scale_30.0_n_384 | mast: M6 
Measurement indices:
[109 192  37]
[109 192  45]
Input data: dir_255 | scale: scale_30.0_n_384 | mast: M7 
Measurement indices:
[ 71 192  10]
[ 71 192  18]
Input data: dir_255 | scale: scale_30.0_n_384 | mast: M8 
Measurement indices:
[358 192  12]
[358 192  20]
Input data: dir_255 | scale: scale_30.0_n_384 | mast: M9 
Measurement indices:
[782 123  19]
All measurements lie inside the terrain or outside of the prediction domain
Input mast outside the prediction region
---------------------------------------------------
Prediction using mast: M1
Error U: 1.64296578959421 +- 1.4504719138379565
Error V: 1.7658046440733473 +- 1.0102646319010076
Error W: 0.41603574335365956 +- 0.411954106076048
Error TKE: 1.9738838354986215 +- 1.9574055504429388
Error S: 2.0284763749636734 +- 1.5278857418461989
Pearson Corr U: 0.8182607250462507, p: 1.0402747466425916e-05
Pearson Corr V: 0.4088766877513865, p: 0.07345349966330435
Pearson Corr W: 0.7512564544978223, p: 0.00013455351217868313
Pearson Corr TKE: 0.8353906715306519, p: 4.560885841417638e-06
Pearson Corr S: 0.8348385777583281, p: 3.9191974122425435e-07
---------------------------------------------------
Prediction using mast: M2
Error U: 1.9960855001332352 +- 1.3987343908683236
Error V: 0.8170345266723003 +- 1.005510800985237
Error W: 0.4627380427861888 +- 0.4916655863349437
Error TKE: 1.6978091157048714 +- 0.989953341111914
Error S: 1.683712429797966 +- 1.3847038292727512
Pearson Corr U: 0.8308485117237865, p: 5.725493351389285e-06
Pearson Corr V: 0.7203000545704185, p: 0.000341239584377511
Pearson Corr W: 0.7228979137119314, p: 0.0003170825525923945
Pearson Corr TKE: 0.7938057629406283, p: 2.944625098961814e-05
Pearson Corr S: 0.8531532480662742, p: 1.1769558445080391e-07
---------------------------------------------------
Prediction using mast: M3
Error U: 1.3919153347817281 +- 1.2885449766567096
Error V: 0.7824595954109701 +- 0.9438381004942741
Error W: 0.4258521052802055 +- 0.47292007219300114
Error TKE: 1.5717980084899172 +- 1.0910291355332544
Error S: 1.3697260642194344 +- 1.1473376271764266
Pearson Corr U: 0.8406999944929424, p: 3.4657658941848904e-06
Pearson Corr V: 0.7992942421584233, p: 2.3601966935617332e-05
Pearson Corr W: 0.7271021395634644, p: 0.00028107743963942113
Pearson Corr TKE: 0.7998888628345932, p: 2.3033750146758243e-05
Pearson Corr S: 0.8610217032323062, p: 6.673402212321266e-08
---------------------------------------------------
Prediction using mast: M4
Error U: 1.9052332240636818 +- 1.6920961514132717
Error V: 2.3254548143406373 +- 1.2597468211936345
Error W: 0.4493256278647581 +- 0.4254879801066682
Error TKE: 2.3791193707072975 +- 2.2709840899053093
Error S: 2.430298195413751 +- 1.786191820729446
Pearson Corr U: 0.8352246786350244, p: 4.599495485199242e-06
Pearson Corr V: 0.21486399680880053, p: 0.3629708360425811
Pearson Corr W: 0.7049696488261356, p: 0.000518147795788977
Pearson Corr TKE: 0.7941427661441738, p: 2.9054432382838172e-05
Pearson Corr S: 0.8408526040151064, p: 2.68445343426598e-07
---------------------------------------------------
Prediction using mast: M6
Error U: 1.4837253397414911 +- 1.328186011319724
Error V: 0.7987591330514486 +- 0.916278115292701
Error W: 0.3945354306509612 +- 0.4616528302012256
Error TKE: 1.6184416233073957 +- 1.4701082116773114
Error S: 1.6284120637601298 +- 1.2621932354880496
Pearson Corr U: 0.840582502986135, p: 3.487259783269791e-06
Pearson Corr V: 0.8227429861904142, p: 8.454927501445028e-06
Pearson Corr W: 0.7352954268722873, p: 0.000220840798395749
Pearson Corr TKE: 0.8144249701427231, p: 1.236786288681102e-05
Pearson Corr S: 0.8593486523398883, p: 7.550436484332912e-08
---------------------------------------------------
Prediction using mast: M7
Error U: 3.179519649755317 +- 2.1576048999541797
Error V: 0.9245458886036628 +- 0.8421734288758398
Error W: 0.4248250531933933 +- 0.46675345404543445
Error TKE: 2.477438072752032 +- 2.2634093488879508
Error S: 3.430560457727987 +- 2.1021599511572595
Pearson Corr U: 0.6496344769039564, p: 0.0019349001793227177
Pearson Corr V: 0.7746601613274652, p: 6.070481135685377e-05
Pearson Corr W: 0.6829723070685709, p: 0.0009040707927671862
Pearson Corr TKE: 0.853930309692659, p: 1.6710167638584748e-06
Pearson Corr S: 0.6754093209629778, p: 0.00029289918846375226
---------------------------------------------------
Prediction using mast: M8
Error U: 4.0473732640189235 +- 2.631567033333339
Error V: 1.518089590159057 +- 1.002945344058807
Error W: 0.5280936533305488 +- 0.42278719914756174
Error TKE: 3.0939839388389085 +- 2.7404634279809064
Error S: 4.753036570884544 +- 2.7219930083136994
Pearson Corr U: 0.8141433542956868, p: 1.2524048291212184e-05
Pearson Corr V: 0.756800248975852, p: 0.00011231592268126092
Pearson Corr W: 0.7009202662740578, p: 0.0005761381292088596
Pearson Corr TKE: 0.8616217292522897, p: 1.0576209241422288e-06
Pearson Corr S: 0.8307249353762223, p: 5.033959141766003e-07
---------------------------------------------------
Prediction error all masts
Error U: 2.2352597288697984 +- 1.9963071668542811
Error V: 1.2760211703302031 +- 1.1507501702464045
Error W: 0.44305795092281647 +- 0.45312195824236656
Error TKE: 2.1160677093284352 +- 1.9945876714734083
Error S: 2.4748888795382125 +- 2.106064850864194
Pearson Corr U: 0.550549031526434, p: 1.8286593901247633e-12
Pearson Corr V: 0.39290560145685705, p: 1.5725301006569997e-06
Pearson Corr W: 0.6794158743860007, p: 2.7634377120817726e-20
Pearson Corr TKE: 0.6188484547931006, p: 3.6790301922383287e-16
Pearson Corr S: 0.5504265142859218, p: 1.0831276155119824e-14
---------------------------------------------------
Pearson corr per case, then averaged over all cases
U:   0.8041991777262546
V:   0.6425054825403943
W:   0.7179163081163242
TKE: 0.8218864389339599
S:   0.8221927202501575
---------------------------------------------------
