# Supplementary material for: WindSeer: real-time volumetric wind prediction over complex terrain aboard a small uncrewed aerial vehicle
Source: Nat Commun. 2024 Apr 25;15:3507. doi: 10.1038/s41467-024-47778-4 (PMC11045725; doi:10.1038/s41467-024-47778-4)
Supplement: Supplementary file 5 — Source Data [file 41467_2024_47778_MOESM5_ESM.zip › data_Table1_SupplementaryTable2/Bolund255_AD6.txt]

Sender: LSF System <lsfadmin@eu-g1-041-1>
Subject: Job 207858251: <python3 predict_measurement_campaigns.py -model_dir ../wind_prediction/trained_models/final02 -model_version e1000 -d /cluster/work/riner/users/intel/bolund.hdf5 -m M3 -i 10 -e dir_255 --no_gpu --benchmark> in cluster <euler> Done

Job <python3 predict_measurement_campaigns.py -model_dir ../wind_prediction/trained_models/final02 -model_version e1000 -d /cluster/work/riner/users/intel/bolund.hdf5 -m M3 -i 10 -e dir_255 --no_gpu --benchmark> was submitted from host <eu-login-34> by user <acfloria> in cluster <euler> at Thu Mar 10 17:56:27 2022
Job was executed on host(s) <4*eu-g1-041-1>, in queue <normal.4h>, as user <acfloria> in cluster <euler> at Thu Mar 10 17:56:52 2022
</cluster/home/acfloria> was used as the home directory.
</cluster/home/acfloria/intel_wind/wind_analysis> was used as the working directory.
Started at Thu Mar 10 17:56:52 2022
Terminated at Thu Mar 10 18:08:55 2022
Results reported at Thu Mar 10 18:08:55 2022

Your job looked like:

------------------------------------------------------------
# LSBATCH: User input
python3 predict_measurement_campaigns.py -model_dir ../wind_prediction/trained_models/final02 -model_version e1000 -d /cluster/work/riner/users/intel/bolund.hdf5 -m M3 -i 10 -e dir_255 --no_gpu --benchmark
------------------------------------------------------------

Successfully completed.

Resource usage summary:

    CPU time :                                   716.24 sec.
    Max Memory :                                 16326 MB
    Average Memory :                             9657.07 MB
    Total Requested Memory :                     40000.00 MB
    Delta Memory :                               23674.00 MB
    Max Swap :                                   -
    Max Processes :                              3
    Max Threads :                                4
    Run time :                                   749 sec.
    Turnaround time :                            748 sec.

The output (if any) follows:

/cluster/home/acfloria/.local/lib/python3.7/site-packages/pyproj/crs/crs.py:131: FutureWarning: '+init=<authority>:<code>' syntax is deprecated. '<authority>:<code>' is the preferred initialization method. When making the change, be mindful of axis order changes: https://pyproj4.github.io/pyproj/stable/gotchas.html#axis-order-changes-in-proj-6
  in_crs_string = _prepare_from_proj_string(in_crs_string)
/cluster/home/acfloria/.local/lib/python3.7/site-packages/pyproj/crs/crs.py:131: FutureWarning: '+init=<authority>:<code>' syntax is deprecated. '<authority>:<code>' is the preferred initialization method. When making the change, be mindful of axis order changes: https://pyproj4.github.io/pyproj/stable/gotchas.html#axis-order-changes-in-proj-6
  in_crs_string = _prepare_from_proj_string(in_crs_string)
mayavi could not get imported, disabling plotting with mayavi. Refer to the README for install instructions
'pygdal' is not installed. Use the command below to install it:
     pip3 install pygdal==2.3.2.4
GPy could not get imported, GPR baseline not available
Using YAML config: ../wind_prediction/trained_models/final02/params.yaml
Input data: dir_255 | scale: scale_30.0_n_384 | mast: M0 
Measurement indices:
[-135    7   18]
[-134    6   36]
All measurements lie inside the terrain or outside of the prediction domain
Input mast outside the prediction region
Input data: dir_255 | scale: scale_30.0_n_384 | mast: M1 
Measurement indices:
[ 98 136  10]
[ 98 136  18]
[ 98 136  28]
Input data: dir_255 | scale: scale_30.0_n_384 | mast: M2 
Measurement indices:
[129 154  33]
[129 156  36]
[129 154  40]
[129 154  44]
[129 154  54]
Input data: dir_255 | scale: scale_30.0_n_384 | mast: M3 
Measurement indices:
[198 192  38]
[198 192  46]
[198 192  56]
Input data: dir_255 | scale: scale_30.0_n_384 | mast: M4 
Measurement indices:
[285 247  10]
[285 247  18]
[285 247  28]
Input data: dir_255 | scale: scale_30.0_n_384 | mast: M6 
Measurement indices:
[109 192  37]
[109 192  45]
Input data: dir_255 | scale: scale_30.0_n_384 | mast: M7 
Measurement indices:
[ 71 192  10]
[ 71 192  18]
Input data: dir_255 | scale: scale_30.0_n_384 | mast: M8 
Measurement indices:
[358 192  12]
[358 192  20]
Input data: dir_255 | scale: scale_30.0_n_384 | mast: M9 
Measurement indices:
[782 123  19]
All measurements lie inside the terrain or outside of the prediction domain
Input mast outside the prediction region
---------------------------------------------------
Prediction using mast: M1
Error U: 1.7595120592229492 +- 1.541755877822569
Error V: 1.6948463255456487 +- 1.0817462638461615
Error W: 0.43474130484203677 +- 0.3644985302932014
Error TKE: 2.098653596989002 +- 1.7861334665904405
Error S: 2.2021132419850993 +- 1.6090693392410096
Pearson Corr U: 0.9264980785811888, p: 4.5448297019443565e-09
Pearson Corr V: 0.3109521421844417, p: 0.18205786897192444
Pearson Corr W: 0.8109221198251013, p: 1.4436065850454853e-05
Pearson Corr TKE: 0.8913156682720006, p: 1.3463488747040737e-07
Pearson Corr S: 0.917139839564947, p: 2.9579889176937414e-10
---------------------------------------------------
Prediction using mast: M2
Error U: 1.8845043553995242 +- 1.2761521778779747
Error V: 0.9263488697752047 +- 0.929470419308209
Error W: 0.4383286778606735 +- 0.39199905713444216
Error TKE: 1.265072345414254 +- 1.0496840306488884
Error S: 1.7475411090124202 +- 1.2582490349185163
Pearson Corr U: 0.8657830093287594, p: 8.163613241703809e-07
Pearson Corr V: 0.8035840108740371, p: 1.9760943195795786e-05
Pearson Corr W: 0.8068758433890484, p: 1.719264951146233e-05
Pearson Corr TKE: 0.8810058897436847, p: 2.9272855051324377e-07
Pearson Corr S: 0.8523656232322778, p: 1.2434894515703357e-07
---------------------------------------------------
Prediction using mast: M3
Error U: 1.5747640712824917 +- 1.1589537007150794
Error V: 0.9264115283719805 +- 0.9323052689858844
Error W: 0.42877914482827767 +- 0.42880002667854566
Error TKE: 1.2858429550226167 +- 0.9836264339532522
Error S: 1.5946568298540982 +- 1.1831111113931523
Pearson Corr U: 0.8509288287833489, p: 1.9837377011995335e-06
Pearson Corr V: 0.8334660293841178, p: 5.026365971231504e-06
Pearson Corr W: 0.7831293157545097, p: 4.446920556762149e-05
Pearson Corr TKE: 0.8875016412145175, p: 1.810174655042506e-07
Pearson Corr S: 0.837597400419148, p: 3.300867645199029e-07
---------------------------------------------------
Prediction using mast: M4
Error U: 2.030735829997712 +- 1.8651941128159892
Error V: 2.3630498938725877 +- 1.2795176166058075
Error W: 0.4999495071692383 +- 0.42218015474544995
Error TKE: 2.4513173241199424 +- 2.1253203650108183
Error S: 2.5538271912260773 +- 1.979291393492174
Pearson Corr U: 0.9193911857114487, p: 1.0157631982456804e-08
Pearson Corr V: -0.1872736818719125, p: 0.4291662749303229
Pearson Corr W: 0.6940435932649055, p: 0.0006872357117349182
Pearson Corr TKE: 0.887907615001578, p: 1.7549129592768052e-07
Pearson Corr S: 0.9171667235156317, p: 2.9478256665253816e-10
---------------------------------------------------
Prediction using mast: M6
Error U: 1.713399500362451 +- 1.2753040136246576
Error V: 0.9468793821493457 +- 0.9162326498435482
Error W: 0.4289940567491784 +- 0.4371629117395384
Error TKE: 1.6098745294818078 +- 1.309640682396739
Error S: 1.905622113488348 +- 1.284037178390696
Pearson Corr U: 0.8465830760476483, p: 2.5266890959914985e-06
Pearson Corr V: 0.830626707628027, p: 5.78844557459845e-06
Pearson Corr W: 0.774257293741105, p: 6.159002406629949e-05
Pearson Corr TKE: 0.8928095833792252, p: 1.1953750288144415e-07
Pearson Corr S: 0.8338934354140755, p: 4.1536811008486393e-07
---------------------------------------------------
Prediction using mast: M7
Error U: 3.074131155303193 +- 2.075095370595529
Error V: 1.0060460997684726 +- 0.8991739138307859
Error W: 0.460654843063011 +- 0.48975287374090876
Error TKE: 2.5784684632351564 +- 2.210768079824336
Error S: 3.3773885793485867 +- 2.0526584090402
Pearson Corr U: 0.7764676187586851, p: 5.6866893357067766e-05
Pearson Corr V: 0.8812838647240625, p: 2.869332067264157e-07
Pearson Corr W: 0.6936474400013317, p: 0.0006941528619644938
Pearson Corr TKE: 0.9062523461418563, p: 3.7642450486084916e-08
Pearson Corr S: 0.770084062432303, p: 1.0783370536033019e-05
---------------------------------------------------
Prediction using mast: M8
Error U: 4.156813484401455 +- 2.669716490251835
Error V: 1.5516577397916795 +- 1.015314067850591
Error W: 0.5588576419220151 +- 0.39852824995775654
Error TKE: 3.150903497330794 +- 2.769762134821524
Error S: 4.886064332016946 +- 2.737711795076348
Pearson Corr U: 0.8632533678530215, p: 9.564760743820732e-07
Pearson Corr V: 0.858614915568605, p: 1.2687050326719109e-06
Pearson Corr W: 0.7903263216876096, p: 3.376646002451558e-05
Pearson Corr TKE: 0.9025202012612099, p: 5.274594564390709e-08
Pearson Corr S: 0.8456528871767504, p: 1.962379463074523e-07
---------------------------------------------------
Prediction error all masts
Error U: 2.313408636567111 +- 1.9763102975928453
Error V: 1.34503426275356 +- 1.1367062467117335
Error W: 0.4643293109192044 +- 0.42303390999668516
Error TKE: 2.0628761016562245 +- 1.9675271253093596
Error S: 2.6096019138473676 +- 2.106339080141317
Pearson Corr U: 0.5243663557488468, p: 2.942523875395246e-11
Pearson Corr V: 0.32425808462317335, p: 9.290289046423436e-05
Pearson Corr W: 0.709615366700456, p: 9.825499690242057e-23
Pearson Corr TKE: 0.6809238540776708, p: 2.1189515562013137e-20
Pearson Corr S: 0.506533268594513, p: 2.466418244740655e-12
---------------------------------------------------
Pearson corr per case, then averaged over all cases
U:   0.8641293092948715
V:   0.6187505697844827
W:   0.764743132523373
TKE: 0.8927589921448674
S:   0.8534142816793047
---------------------------------------------------
