# Supplementary material for: WindSeer: real-time volumetric wind prediction over complex terrain aboard a small uncrewed aerial vehicle
Source: Nat Commun. 2024 Apr 25;15:3507. doi: 10.1038/s41467-024-47778-4 (PMC11045725; doi:10.1038/s41467-024-47778-4)
Supplement: Supplementary file 5 — Source Data [file 41467_2024_47778_MOESM5_ESM.zip › data_Table1_SupplementaryTable2/Bolund255_avg.txt]

Using YAML config: ../wind_prediction/trained_models/noise01//params.yaml
Input data: dir_255 | scale: scale_30.0_n_384 | mast: M0 
Measurement indices:
[-135    7   18]
[-134    6   36]
All measurements lie inside the terrain or outside of the prediction domain
Input mast outside the prediction region
Input data: dir_255 | scale: scale_30.0_n_384 | mast: M1 
Measurement indices:
[ 98 136  10]
[ 98 136  18]
[ 98 136  28]
Input data: dir_255 | scale: scale_30.0_n_384 | mast: M2 
Measurement indices:
[129 154  33]
[129 156  36]
[129 154  40]
[129 154  44]
[129 154  54]
Input data: dir_255 | scale: scale_30.0_n_384 | mast: M3 
Measurement indices:
[198 192  38]
[198 192  46]
[198 192  56]
Input data: dir_255 | scale: scale_30.0_n_384 | mast: M4 
Measurement indices:
[285 247  10]
[285 247  18]
[285 247  28]
Input data: dir_255 | scale: scale_30.0_n_384 | mast: M6 
Measurement indices:
[109 192  37]
[109 192  45]
Input data: dir_255 | scale: scale_30.0_n_384 | mast: M7 
Measurement indices:
[ 71 192  10]
[ 71 192  18]
Input data: dir_255 | scale: scale_30.0_n_384 | mast: M8 
Measurement indices:
[358 192  12]
[358 192  20]
Input data: dir_255 | scale: scale_30.0_n_384 | mast: M9 
Measurement indices:
[782 123  19]
All measurements lie inside the terrain or outside of the prediction domain
Input mast outside the prediction region
---------------------------------------------------
Prediction using mast: M1
Error U: 2.5843532135203864 +- 2.010706919595903
Error V: 1.6972578260134963 +- 1.1207367062214104
Error W: 1.0856770284327086 +- 0.7535290445976619
Error TKE: 3.4324894540630004 +- 3.0277660696795583
Error S: 2.810463148849554 +- 2.1064310407455795
Pearson Corr U: 0.0774650730198401, p: 0.7454718506093395
Pearson Corr V: 0.04142480913075246, p: 0.8623350691642803
Pearson Corr W: -0.15584928527448325, p: 0.5117411507916597
Pearson Corr TKE: nan, p: nan
Pearson Corr S: -0.0033701670450132157, p: 0.987530388644164
---------------------------------------------------
Prediction using mast: M2
Error U: 3.5615675407412106 +- 1.942839722344048
Error V: 1.457646840765259 +- 1.40620664977938
Error W: 0.7007281735 +- 0.4428637649650074
Error TKE: 3.4324894540630004 +- 3.0277660696795583
Error S: 3.24667505598964 +- 1.9821979333627493
Pearson Corr U: 0.2123774907070666, p: 0.36868373792590176
Pearson Corr V: -0.19950773104930328, p: 0.3990595016222569
Pearson Corr W: 0.17493546217615377, p: 0.46070981834191377
Pearson Corr TKE: nan, p: nan
Pearson Corr S: 0.023664919625174207, p: 0.91259974265616
---------------------------------------------------
Prediction using mast: M3
Error U: 2.967268701172119 +- 1.8150926618720593
Error V: 1.449707144453308 +- 1.4029440799746722
Error W: 0.7315666525667723 +- 0.5644315633255036
Error TKE: 3.4324894540630004 +- 3.0277660696795583
Error S: 2.8683245910022896 +- 1.8046264746857807
Pearson Corr U: 0.04022607949172301, p: 0.8662839386076704
Pearson Corr V: 0.35725440633212735, p: 0.12201668343179287
Pearson Corr W: 0.4375037756347, p: 0.05371645210658878
Pearson Corr TKE: nan, p: nan
Pearson Corr S: 0.009325676628291871, p: 0.9655037094970488
---------------------------------------------------
Prediction using mast: M4
Error U: 2.6514799644664304 +- 2.1630518438019943
Error V: 2.4791562046784668 +- 1.2845545085854246
Error W: 1.0691267251785888 +- 0.6496966019933155
Error TKE: 3.4324894540630004 +- 3.0277660696795583
Error S: 3.0376807865615163 +- 2.279124840204065
Pearson Corr U: -0.08706093874539735, p: 0.7151318324940964
Pearson Corr V: -0.030067871679720234, p: 0.899860844761705
Pearson Corr W: -0.22407982109355448, p: 0.3422428599361505
Pearson Corr TKE: nan, p: nan
Pearson Corr S: 0.06556321578059579, p: 0.7608430150432512
---------------------------------------------------
Prediction using mast: M6
Error U: 2.6285648112478026 +- 1.9247077785101312
Error V: 1.359672159576599 +- 1.369346922245203
Error W: 0.7007281735 +- 0.43728085020307167
Error TKE: 3.4324894540630004 +- 3.0277660696795583
Error S: 2.703076937499999 +- 1.9225255546918192
Pearson Corr U: 0.06529525532608982, p: 0.784470005732863
Pearson Corr V: 0.13897186839989165, p: 0.5589981071675135
Pearson Corr W: 0.19837372283470475, p: 0.4018002079085247
Pearson Corr TKE: nan, p: nan
Pearson Corr S: -0.11783499367809225, p: 0.5834372711481183
---------------------------------------------------
Prediction using mast: M7
Error U: 2.9602408333305656 +- 2.5514511821049815
Error V: 1.3389270234593504 +- 1.3377746196713785
Error W: 0.9156649179609833 +- 0.6820826530128677
Error TKE: 3.4324894540630004 +- 3.0277660696795583
Error S: 3.2794297472166316 +- 2.4847388623912887
Pearson Corr U: -0.04869195008204668, p: 0.8384660139653649
Pearson Corr V: 0.29248568460865165, p: 0.21078913330817164
Pearson Corr W: -0.32902073343255533, p: 0.15663462196416567
Pearson Corr TKE: nan, p: nan
Pearson Corr S: nan, p: nan
---------------------------------------------------
Prediction using mast: M8
Error U: 3.9745442280083005 +- 3.0113073313285605
Error V: 1.5714991584440308 +- 1.0978436152251179
Error W: 0.7478724635234986 +- 0.5828753125622409
Error TKE: 3.4324894540630004 +- 3.0277660696795583
Error S: 4.706123788461166 +- 3.0917726141769184
Pearson Corr U: -0.01751782587055433, p: 0.9415650832553039
Pearson Corr V: 0.20818895960188086, p: 0.3784218423503635
Pearson Corr W: 0.07593356104050794, p: 0.7503490225253407
Pearson Corr TKE: nan, p: nan
Pearson Corr S: -0.021708528900450327, p: 0.9198014641128065
---------------------------------------------------
Prediction error all masts
Error U: 3.046859898926688 +- 2.291533063371314
Error V: 1.6219809081986445 +- 1.345382932242281
Error W: 0.8501948763803645 +- 0.6184901389763341
Error TKE: 3.4324894540629995 +- 3.0277660696795587
Error S: 3.235967722225829 +- 2.361875922476307
Pearson Corr U: 1.8647044169801656e-17, p: 0.9999999999999999
Pearson Corr V: 4.691953424861174e-18, p: 0.9999999999999999
Pearson Corr W: -2.332041120275497e-17, p: 0.9999999999999999
Pearson Corr TKE: nan, p: nan
Pearson Corr S: -2.676446920371845e-18, p: 0.9999999999999998
---------------------------------------------------
Pearson corr per case, then averaged over all cases
U:   0.0345847405495316
V:   0.11553573219204007
W:   0.02539952598363906
TKE: nan
S:   -0.00739331293158232
---------------------------------------------------
