# Supplementary material for: WindSeer: real-time volumetric wind prediction over complex terrain aboard a small uncrewed aerial vehicle
Source: Nat Commun. 2024 Apr 25;15:3507. doi: 10.1038/s41467-024-47778-4 (PMC11045725; doi:10.1038/s41467-024-47778-4)
Supplement: Supplementary file 5 — Source Data [file 41467_2024_47778_MOESM5_ESM.zip › data_Table1_SupplementaryTable2/Bolund270_AD4.txt]

Sender: LSF System <lsfadmin@eu-g1-028-2>
Subject: Job 207877465: <python3 predict_measurement_campaigns.py -model_dir ../wind_prediction/trained_models/final01 -model_version e3000 -d /cluster/work/riner/users/intel/bolund.hdf5 -m M3 -i 10 -e dir_270 --no_gpu --benchmark> in cluster <euler> Done

Job <python3 predict_measurement_campaigns.py -model_dir ../wind_prediction/trained_models/final01 -model_version e3000 -d /cluster/work/riner/users/intel/bolund.hdf5 -m M3 -i 10 -e dir_270 --no_gpu --benchmark> was submitted from host <eu-login-15> by user <acfloria> in cluster <euler> at Thu Mar 10 21:31:13 2022
Job was executed on host(s) <4*eu-g1-028-2>, in queue <normal.4h>, as user <acfloria> in cluster <euler> at Thu Mar 10 21:31:39 2022
</cluster/home/acfloria> was used as the home directory.
</cluster/home/acfloria/intel_wind/wind_analysis> was used as the working directory.
Started at Thu Mar 10 21:31:39 2022
Terminated at Thu Mar 10 21:45:14 2022
Results reported at Thu Mar 10 21:45:14 2022

Your job looked like:

------------------------------------------------------------
# LSBATCH: User input
python3 predict_measurement_campaigns.py -model_dir ../wind_prediction/trained_models/final01 -model_version e3000 -d /cluster/work/riner/users/intel/bolund.hdf5 -m M3 -i 10 -e dir_270 --no_gpu --benchmark
------------------------------------------------------------

Successfully completed.

Resource usage summary:

    CPU time :                                   808.18 sec.
    Max Memory :                                 15257 MB
    Average Memory :                             9375.45 MB
    Total Requested Memory :                     40000.00 MB
    Delta Memory :                               24743.00 MB
    Max Swap :                                   -
    Max Processes :                              3
    Max Threads :                                4
    Run time :                                   826 sec.
    Turnaround time :                            841 sec.

The output (if any) follows:

/cluster/home/acfloria/.local/lib/python3.7/site-packages/pyproj/crs/crs.py:131: FutureWarning: '+init=<authority>:<code>' syntax is deprecated. '<authority>:<code>' is the preferred initialization method. When making the change, be mindful of axis order changes: https://pyproj4.github.io/pyproj/stable/gotchas.html#axis-order-changes-in-proj-6
  in_crs_string = _prepare_from_proj_string(in_crs_string)
/cluster/home/acfloria/.local/lib/python3.7/site-packages/pyproj/crs/crs.py:131: FutureWarning: '+init=<authority>:<code>' syntax is deprecated. '<authority>:<code>' is the preferred initialization method. When making the change, be mindful of axis order changes: https://pyproj4.github.io/pyproj/stable/gotchas.html#axis-order-changes-in-proj-6
  in_crs_string = _prepare_from_proj_string(in_crs_string)
mayavi could not get imported, disabling plotting with mayavi. Refer to the README for install instructions
'pygdal' is not installed. Use the command below to install it:
     pip3 install pygdal==2.3.2.4
GPy could not get imported, GPR baseline not available
Using YAML config: ../wind_prediction/trained_models/final01/params.yaml
Input data: dir_270 | scale: scale_30.0_n_384 | mast: M0 
Measurement indices:
[-135    7   18]
[-134    6   36]
All measurements lie inside the terrain or outside of the prediction domain
Input mast outside the prediction region
Input data: dir_270 | scale: scale_30.0_n_384 | mast: M1 
Measurement indices:
[ 98 136  10]
[ 98 136  18]
[ 98 136  28]
Input data: dir_270 | scale: scale_30.0_n_384 | mast: M2 
Measurement indices:
[129 154  33]
[129 156  36]
[129 154  40]
[129 154  44]
[129 154  54]
Input data: dir_270 | scale: scale_30.0_n_384 | mast: M3 
Measurement indices:
[198 192  38]
[198 192  46]
[198 192  56]
Input data: dir_270 | scale: scale_30.0_n_384 | mast: M4 
Measurement indices:
[285 247  10]
[285 247  18]
[285 247  28]
Input data: dir_270 | scale: scale_30.0_n_384 | mast: M5 
Measurement indices:
[195 104  15]
[195 104  23]
Input data: dir_270 | scale: scale_30.0_n_384 | mast: M6 
Measurement indices:
[109 192  37]
[109 192  45]
Input data: dir_270 | scale: scale_30.0_n_384 | mast: M7 
Measurement indices:
[ 71 192  10]
[ 71 192  18]
Input data: dir_270 | scale: scale_30.0_n_384 | mast: M8 
Measurement indices:
[358 192  12]
[358 192  20]
Input data: dir_270 | scale: scale_30.0_n_384 | mast: M9 
Measurement indices:
[782 123  19]
All measurements lie inside the terrain or outside of the prediction domain
Input mast outside the prediction region
---------------------------------------------------
Prediction using mast: M1
Error U: 1.9319678842484473 +- 1.304514137188374
Error V: 1.2889650656491032 +- 0.6338969751353433
Error W: 0.5239780468047281 +- 0.5062318770458767
Error TKE: 3.331785503742668 +- 3.1712452434869025
Error S: 2.06789369878904 +- 1.26817053398303
Pearson Corr U: 0.8129427107916157, p: 4.264642035932174e-06
Pearson Corr V: 0.5105284790892518, p: 0.01519147198393082
Pearson Corr W: 0.7005958790519347, p: 0.0002821492898355941
Pearson Corr TKE: 0.7039207345769406, p: 0.00025628557243827547
Pearson Corr S: 0.8451737252628878, p: 2.910578219158665e-08
---------------------------------------------------
Prediction using mast: M2
Error U: 1.6208829319101765 +- 1.1454990441942368
Error V: 0.5809031247320035 +- 0.676093449216044
Error W: 0.5016030648047782 +- 0.44903465889643224
Error TKE: 2.7950502834947963 +- 2.738832328779543
Error S: 1.6199429074901146 +- 1.0680870586438078
Pearson Corr U: 0.843719288112354, p: 8.09319892942399e-07
Pearson Corr V: 0.701124782678105, p: 0.00027789044599598346
Pearson Corr W: 0.8177958025057627, p: 3.3501684164286833e-06
Pearson Corr TKE: 0.7347148059552564, p: 9.856798346560546e-05
Pearson Corr S: 0.8567515243586223, p: 1.176690635413563e-08
---------------------------------------------------
Prediction using mast: M3
Error U: 2.188655091096647 +- 1.6434390962298078
Error V: 0.5755117413119284 +- 0.6354027807780778
Error W: 0.5349823869564309 +- 0.4467627608095056
Error TKE: 2.688404220571368 +- 2.283803047284491
Error S: 1.8449237572685657 +- 1.5734709924358856
Pearson Corr U: 0.834908422089788, p: 1.3474963520634552e-06
Pearson Corr V: 0.7079205460007831, p: 0.00022790421662578176
Pearson Corr W: 0.8210552379551115, p: 2.8375187221040477e-06
Pearson Corr TKE: 0.7133803744614408, p: 0.0001935670198441982
Pearson Corr S: 0.8547007546551496, p: 1.3892213628605833e-08
---------------------------------------------------
Prediction using mast: M4
Error U: 1.9212633093930078 +- 1.3013755254071577
Error V: 0.8304595927355719 +- 0.5377485283390719
Error W: 0.48888167506700353 +- 0.49047736596822705
Error TKE: 3.3839549724865816 +- 3.2650913622588655
Error S: 2.1673848610826303 +- 1.37235733778581
Pearson Corr U: 0.8300076175685228, p: 1.7668778236824954e-06
Pearson Corr V: 0.5676055481568448, p: 0.00586380325065569
Pearson Corr W: 0.7462324453137105, p: 6.666787971248819e-05
Pearson Corr TKE: 0.721211636046721, p: 0.00015215651945624326
Pearson Corr S: 0.8476529903003904, p: 2.4126026896390406e-08
---------------------------------------------------
Prediction using mast: M5
Error U: 2.621031388170951 +- 1.7354778590793172
Error V: 0.7740801326143253 +- 0.7357092922317576
Error W: 0.45339013610550416 +- 0.46822615705678605
Error TKE: 3.701594116680351 +- 3.585170494274344
Error S: 3.173439581817344 +- 1.8596187180285837
Pearson Corr U: 0.8433380909248531, p: 8.278956369507944e-07
Pearson Corr V: 0.7314114623000656, p: 0.00010986916769710806
Pearson Corr W: 0.824214195658811, p: 2.4079690770745406e-06
Pearson Corr TKE: 0.764022008550002, p: 3.4952708837491796e-05
Pearson Corr S: 0.8496067939898011, p: 2.0761016811134035e-08
---------------------------------------------------
Prediction using mast: M6
Error U: 2.1409157918427053 +- 1.6413506315575008
Error V: 0.5701385976720519 +- 0.6334959274347607
Error W: 0.5335690858369778 +- 0.4472545036542161
Error TKE: 2.6855301685495068 +- 2.301752769649341
Error S: 1.8024575149106439 +- 1.567771203843102
Pearson Corr U: 0.8352245927364939, p: 1.323749829610309e-06
Pearson Corr V: 0.7067677701318023, p: 0.00023579083741943617
Pearson Corr W: 0.8199814179874649, p: 2.998188174270698e-06
Pearson Corr TKE: 0.7139873074853152, p: 0.00019004199430905345
Pearson Corr S: 0.8547774145497835, p: 1.3806883891260129e-08
---------------------------------------------------
Prediction using mast: M7
Error U: 2.985358224602749 +- 2.026012386816015
Error V: 0.6159206356087563 +- 0.560469045023333
Error W: 0.48078231062621307 +- 0.48115934025126245
Error TKE: 4.037556776998636 +- 3.859360690199047
Error S: 3.6132640963737317 +- 2.1764735528957484
Pearson Corr U: 0.8338374648403345, p: 1.4307522284457863e-06
Pearson Corr V: 0.6317247312617621, p: 0.001612770111259318
Pearson Corr W: 0.7836701436996591, p: 1.601358492422938e-05
Pearson Corr TKE: 0.740707356257256, p: 8.062385488844645e-05
Pearson Corr S: 0.8406428555200944, p: 4.0674762596467554e-08
---------------------------------------------------
Prediction using mast: M8
Error U: 5.171492667494463 +- 2.9807803683021854
Error V: 0.6333569348172371 +- 0.6716839297340604
Error W: 0.5566077324291231 +- 0.5104356339886716
Error TKE: 4.81869960941053 +- 4.389209357467545
Error S: 6.010190003237295 +- 3.0921811121939156
Pearson Corr U: 0.834408007696584, p: 1.385850131410203e-06
Pearson Corr V: 0.6201514272744585, p: 0.0020779068796890426
Pearson Corr W: 0.7431195375145715, p: 7.424644281091395e-05
Pearson Corr TKE: 0.7358153095014683, p: 9.503428740718444e-05
Pearson Corr S: 0.8259728002727602, p: 1.1241909675179866e-07
---------------------------------------------------
Prediction error all masts
Error U: 2.5726959110948933 +- 2.0947919317822543
Error V: 0.733666978142622 +- 0.6780563873744692
Error W: 0.5092243048288447 +- 0.4766440414679923
Error TKE: 3.430321956491805 +- 3.3473201085024584
Error S: 2.78743705262117 +- 2.309324640292104
Pearson Corr U: 0.5334652845904954, p: 2.480135649541123e-14
Pearson Corr V: 0.45287701712938594, p: 2.775048461186518e-10
Pearson Corr W: 0.74448563773079, p: 2.3846176128245094e-32
Pearson Corr TKE: 0.5817989661735481, p: 2.5017131099359053e-17
Pearson Corr S: 0.5207621556898029, p: 2.0599994855904372e-16
---------------------------------------------------
Pearson corr per case, then averaged over all cases
U:   0.8335482743450682
V:   0.6471543433616341
W:   0.7820830824608782
TKE: 0.7284699416043
S:   0.8469098573636862
---------------------------------------------------
