# Supplementary material for: WindSeer: real-time volumetric wind prediction over complex terrain aboard a small uncrewed aerial vehicle
Source: Nat Commun. 2024 Apr 25;15:3507. doi: 10.1038/s41467-024-47778-4 (PMC11045725; doi:10.1038/s41467-024-47778-4)
Supplement: Supplementary file 5 — Source Data [file 41467_2024_47778_MOESM5_ESM.zip › data_Table1_SupplementaryTable2/Bolund270_AD6.txt]

Sender: LSF System <lsfadmin@eu-g1-016-2>
Subject: Job 207858259: <python3 predict_measurement_campaigns.py -model_dir ../wind_prediction/trained_models/final02 -model_version e1000 -d /cluster/work/riner/users/intel/bolund.hdf5 -m M3 -i 10 -e dir_270 --no_gpu --benchmark> in cluster <euler> Done

Job <python3 predict_measurement_campaigns.py -model_dir ../wind_prediction/trained_models/final02 -model_version e1000 -d /cluster/work/riner/users/intel/bolund.hdf5 -m M3 -i 10 -e dir_270 --no_gpu --benchmark> was submitted from host <eu-login-34> by user <acfloria> in cluster <euler> at Thu Mar 10 17:56:36 2022
Job was executed on host(s) <4*eu-g1-016-2>, in queue <normal.4h>, as user <acfloria> in cluster <euler> at Thu Mar 10 17:56:52 2022
</cluster/home/acfloria> was used as the home directory.
</cluster/home/acfloria/intel_wind/wind_analysis> was used as the working directory.
Started at Thu Mar 10 17:56:52 2022
Terminated at Thu Mar 10 18:10:41 2022
Results reported at Thu Mar 10 18:10:41 2022

Your job looked like:

------------------------------------------------------------
# LSBATCH: User input
python3 predict_measurement_campaigns.py -model_dir ../wind_prediction/trained_models/final02 -model_version e1000 -d /cluster/work/riner/users/intel/bolund.hdf5 -m M3 -i 10 -e dir_270 --no_gpu --benchmark
------------------------------------------------------------

Successfully completed.

Resource usage summary:

    CPU time :                                   822.66 sec.
    Max Memory :                                 17059 MB
    Average Memory :                             11126.17 MB
    Total Requested Memory :                     40000.00 MB
    Delta Memory :                               22941.00 MB
    Max Swap :                                   -
    Max Processes :                              3
    Max Threads :                                4
    Run time :                                   837 sec.
    Turnaround time :                            845 sec.

The output (if any) follows:

/cluster/home/acfloria/.local/lib/python3.7/site-packages/pyproj/crs/crs.py:131: FutureWarning: '+init=<authority>:<code>' syntax is deprecated. '<authority>:<code>' is the preferred initialization method. When making the change, be mindful of axis order changes: https://pyproj4.github.io/pyproj/stable/gotchas.html#axis-order-changes-in-proj-6
  in_crs_string = _prepare_from_proj_string(in_crs_string)
/cluster/home/acfloria/.local/lib/python3.7/site-packages/pyproj/crs/crs.py:131: FutureWarning: '+init=<authority>:<code>' syntax is deprecated. '<authority>:<code>' is the preferred initialization method. When making the change, be mindful of axis order changes: https://pyproj4.github.io/pyproj/stable/gotchas.html#axis-order-changes-in-proj-6
  in_crs_string = _prepare_from_proj_string(in_crs_string)
mayavi could not get imported, disabling plotting with mayavi. Refer to the README for install instructions
'pygdal' is not installed. Use the command below to install it:
     pip3 install pygdal==2.3.2.4
GPy could not get imported, GPR baseline not available
Using YAML config: ../wind_prediction/trained_models/final02/params.yaml
Input data: dir_270 | scale: scale_30.0_n_384 | mast: M0 
Measurement indices:
[-135    7   18]
[-134    6   36]
All measurements lie inside the terrain or outside of the prediction domain
Input mast outside the prediction region
Input data: dir_270 | scale: scale_30.0_n_384 | mast: M1 
Measurement indices:
[ 98 136  10]
[ 98 136  18]
[ 98 136  28]
Input data: dir_270 | scale: scale_30.0_n_384 | mast: M2 
Measurement indices:
[129 154  33]
[129 156  36]
[129 154  40]
[129 154  44]
[129 154  54]
Input data: dir_270 | scale: scale_30.0_n_384 | mast: M3 
Measurement indices:
[198 192  38]
[198 192  46]
[198 192  56]
Input data: dir_270 | scale: scale_30.0_n_384 | mast: M4 
Measurement indices:
[285 247  10]
[285 247  18]
[285 247  28]
Input data: dir_270 | scale: scale_30.0_n_384 | mast: M5 
Measurement indices:
[195 104  15]
[195 104  23]
Input data: dir_270 | scale: scale_30.0_n_384 | mast: M6 
Measurement indices:
[109 192  37]
[109 192  45]
Input data: dir_270 | scale: scale_30.0_n_384 | mast: M7 
Measurement indices:
[ 71 192  10]
[ 71 192  18]
Input data: dir_270 | scale: scale_30.0_n_384 | mast: M8 
Measurement indices:
[358 192  12]
[358 192  20]
Input data: dir_270 | scale: scale_30.0_n_384 | mast: M9 
Measurement indices:
[782 123  19]
All measurements lie inside the terrain or outside of the prediction domain
Input mast outside the prediction region
---------------------------------------------------
Prediction using mast: M1
Error U: 2.0136392656597994 +- 1.2075596270360307
Error V: 1.233992946104784 +- 0.7349476064817109
Error W: 0.5449633512152408 +- 0.4801560938625707
Error TKE: 3.2338374488578654 +- 2.79704580702034
Error S: 2.2032251039125637 +- 1.2682299668573398
Pearson Corr U: 0.9238361081827461, p: 8.634640188763494e-10
Pearson Corr V: 0.31119465478619385, p: 0.1586221612418969
Pearson Corr W: 0.678826511974286, p: 0.0005139136328062308
Pearson Corr TKE: 0.7900498218042836, p: 1.2216091433425936e-05
Pearson Corr S: 0.9274057802888364, p: 3.566292842967814e-12
---------------------------------------------------
Prediction using mast: M2
Error U: 1.7648929657195382 +- 1.1965617178388566
Error V: 0.7475833070437775 +- 0.7350294749359426
Error W: 0.4149526641651507 +- 0.3428545216926211
Error TKE: 2.690240635109603 +- 2.529781008522612
Error S: 1.8534951483477373 +- 1.164204203409499
Pearson Corr U: 0.9101528501332052, p: 4.252087665813654e-09
Pearson Corr V: 0.5930908743727398, p: 0.0036232102618379905
Pearson Corr W: 0.8967164332118215, p: 1.6180249830529314e-08
Pearson Corr TKE: 0.7824176754280737, p: 1.6869897855710587e-05
Pearson Corr S: 0.9013635069950056, p: 1.4251819156487845e-10
---------------------------------------------------
Prediction using mast: M3
Error U: 2.125612848456586 +- 1.5833410202186682
Error V: 0.7440451774478458 +- 0.7215665150631421
Error W: 0.3989248794320689 +- 0.31855643926494465
Error TKE: 2.31709501888955 +- 2.3262978938847114
Error S: 1.8189437397464205 +- 1.5108911139016514
Pearson Corr U: 0.9133578631254132, p: 2.99754219735412e-09
Pearson Corr V: 0.5918792745956877, p: 0.003710379544295628
Pearson Corr W: 0.8966657525577344, p: 1.6256296547262483e-08
Pearson Corr TKE: 0.7703256722334422, p: 2.7434589492413283e-05
Pearson Corr S: 0.9018050773021036, p: 1.3507640385500514e-10
---------------------------------------------------
Prediction using mast: M4
Error U: 2.1383487079799584 +- 1.3299375723825442
Error V: 0.8715621067243892 +- 0.6533439012256935
Error W: 0.5254949624311476 +- 0.4522829972601441
Error TKE: 3.4093467210357997 +- 2.954649375698729
Error S: 2.4301600083228347 +- 1.4738436729501825
Pearson Corr U: 0.9208302291194528, p: 1.255524648499563e-09
Pearson Corr V: 0.3033250608898846, p: 0.16998237104982797
Pearson Corr W: 0.7504557502158383, p: 5.746671069310187e-05
Pearson Corr TKE: 0.7927952471218881, p: 1.0842059995550732e-05
Pearson Corr S: 0.921317983795612, p: 9.436920640638099e-12
---------------------------------------------------
Prediction using mast: M5
Error U: 2.8215142013516252 +- 1.908687167744444
Error V: 0.8789396417156794 +- 0.7826519584636781
Error W: 0.4746211499562657 +- 0.4158542858198687
Error TKE: 3.845325086559818 +- 3.4798747606726366
Error S: 3.384365551511494 +- 2.023382897170663
Pearson Corr U: 0.8989091115750794, p: 1.3178447281936744e-08
Pearson Corr V: 0.6442897449739675, p: 0.001210796026048503
Pearson Corr W: 0.9004684336090962, p: 1.135652143461665e-08
Pearson Corr TKE: 0.7874832121328014, p: 1.3636391554139655e-05
Pearson Corr S: 0.8990959726583163, p: 1.8697173441192127e-10
---------------------------------------------------
Prediction using mast: M6
Error U: 2.091407620693682 +- 1.5672835532698783
Error V: 0.738170191213047 +- 0.7193568524094088
Error W: 0.3994234293208996 +- 0.3197557524989706
Error TKE: 2.3249275324762837 +- 2.3371299126882072
Error S: 1.8021783722256814 +- 1.4866912039381805
Pearson Corr U: 0.9135762762792881, p: 2.9255415294902307e-09
Pearson Corr V: 0.5877265204588933, p: 0.00402259370930868
Pearson Corr W: 0.8966099916868863, p: 1.634033368507638e-08
Pearson Corr TKE: 0.7697013569941812, p: 2.8109971699505718e-05
Pearson Corr S: 0.9021093603908636, p: 1.301565406068729e-10
---------------------------------------------------
Prediction using mast: M7
Error U: 3.1889522727923505 +- 2.1812389638170093
Error V: 0.7016741435932442 +- 0.6442774127100711
Error W: 0.5105919266240857 +- 0.44914678103507855
Error TKE: 4.117964609719941 +- 3.7624249929750424
Error S: 3.824005379754781 +- 2.31279481039345
Pearson Corr U: 0.9178228141874063, p: 1.7997506845289839e-09
Pearson Corr V: 0.4026348877449224, p: 0.06319512474323968
Pearson Corr W: 0.841505720431333, p: 9.22552010021682e-07
Pearson Corr TKE: 0.8025810859819626, p: 6.9823199280487725e-06
Pearson Corr S: 0.9209507741352188, p: 9.982236948562466e-12
---------------------------------------------------
Prediction using mast: M8
Error U: 5.355311741033349 +- 2.962350579924338
Error V: 0.7061221014114099 +- 0.6944373032386658
Error W: 0.6000468344366319 +- 0.4648659725288557
Error TKE: 4.878669451631347 +- 4.410619289689581
Error S: 6.1762966547822336 +- 3.0733615714777125
Pearson Corr U: 0.8889109161462406, p: 3.24236883729763e-08
Pearson Corr V: 0.3971163624782367, p: 0.06724883106329178
Pearson Corr W: 0.8569488020135839, p: 3.540504491412211e-07
Pearson Corr TKE: 0.7834486604790221, p: 1.616218095352041e-05
Pearson Corr S: 0.8871296818009574, p: 7.098269839088239e-10
---------------------------------------------------
Prediction error all masts
Error U: 2.6874599529608614 +- 2.134917676210604
Error V: 0.8277612019067722 +- 0.7311811625595006
Error W: 0.48362739969768637 +- 0.41623410831572
Error TKE: 3.3521758130350254 +- 3.265115893888539
Error S: 2.9365837448254686 +- 2.358622666240136
Pearson Corr U: 0.46849002468067835, p: 5.4857547265659016e-11
Pearson Corr V: 0.2962225156270678, p: 6.557447319626016e-05
Pearson Corr W: 0.7981368837623608, p: 3.864603799013538e-40
Pearson Corr TKE: 0.6262413948683456, p: 1.4759968941726222e-20
Pearson Corr S: 0.46267352300236564, p: 7.415155401162051e-13
---------------------------------------------------
Pearson corr per case, then averaged over all cases
U:   0.9109245210936039
V:   0.47890717253756576
W:   0.8397746744625725
TKE: 0.7848503415219568
S:   0.9076472671708642
---------------------------------------------------
