# Supplementary material for: WindSeer: real-time volumetric wind prediction over complex terrain aboard a small uncrewed aerial vehicle
Source: Nat Commun. 2024 Apr 25;15:3507. doi: 10.1038/s41467-024-47778-4 (PMC11045725; doi:10.1038/s41467-024-47778-4)
Supplement: Supplementary file 5 — Source Data [file 41467_2024_47778_MOESM5_ESM.zip › data_Table1_SupplementaryTable2/Bolund270_avg.txt]

Using YAML config: ../wind_prediction/trained_models/noise01//params.yaml
Input data: dir_270 | scale: scale_30.0_n_384 | mast: M0 
Measurement indices:
[-135    7   18]
[-134    6   36]
All measurements lie inside the terrain or outside of the prediction domain
Input mast outside the prediction region
Input data: dir_270 | scale: scale_30.0_n_384 | mast: M1 
Measurement indices:
[ 98 136  10]
[ 98 136  18]
[ 98 136  28]
Input data: dir_270 | scale: scale_30.0_n_384 | mast: M2 
Measurement indices:
[129 154  33]
[129 156  36]
[129 154  40]
[129 154  44]
[129 154  54]
Input data: dir_270 | scale: scale_30.0_n_384 | mast: M3 
Measurement indices:
[198 192  38]
[198 192  46]
[198 192  56]
Input data: dir_270 | scale: scale_30.0_n_384 | mast: M4 
Measurement indices:
[285 247  10]
[285 247  18]
[285 247  28]
Input data: dir_270 | scale: scale_30.0_n_384 | mast: M5 
Measurement indices:
[195 104  15]
[195 104  23]
Input data: dir_270 | scale: scale_30.0_n_384 | mast: M6 
Measurement indices:
[109 192  37]
[109 192  45]
Input data: dir_270 | scale: scale_30.0_n_384 | mast: M7 
Measurement indices:
[ 71 192  10]
[ 71 192  18]
Input data: dir_270 | scale: scale_30.0_n_384 | mast: M8 
Measurement indices:
[358 192  12]
[358 192  20]
Input data: dir_270 | scale: scale_30.0_n_384 | mast: M9 
Measurement indices:
[782 123  19]
All measurements lie inside the terrain or outside of the prediction domain
Input mast outside the prediction region
---------------------------------------------------
Prediction using mast: M1
Error U: 2.9976296544779824 +- 1.858976455541012
Error V: 1.7564555070666783 +- 0.7598537949101091
Error W: 1.2578343760087447 +- 0.797124769392539
Error TKE: 5.141581293270817 +- 4.631958628750708
Error S: 3.1539791505991843 +- 1.858556548315641
Pearson Corr U: 0.5652174934415294, p: 0.0061225907338603594
Pearson Corr V: -0.18634094338168325, p: 0.4063649741704755
Pearson Corr W: -0.02783026853382148, p: 0.9021552293442122
Pearson Corr TKE: nan, p: nan
Pearson Corr S: 0.3475169359897849, p: 0.07571070262920171
---------------------------------------------------
Prediction using mast: M2
Error U: 3.1604835062624286 +- 1.9264564555663997
Error V: 0.8016120924372377 +- 0.8609782436712009
Error W: 0.7304522581252048 +- 0.5420533328350002
Error TKE: 5.141581293270817 +- 4.631958628750708
Error S: 3.111251285107374 +- 1.8608411417922148
Pearson Corr U: 0.0905025705702173, p: 0.6887589983122979
Pearson Corr V: -0.19165386325792294, p: 0.39286955512402877
Pearson Corr W: 0.005704449910801454, p: 0.9798998171117934
Pearson Corr TKE: nan, p: nan
Pearson Corr S: 0.05316694647176236, p: 0.7922598287362136
---------------------------------------------------
Prediction using mast: M3
Error U: 3.7442654328326967 +- 2.4421356689151326
Error V: 0.7833363199885074 +- 0.8461606809779026
Error W: 0.7601530943722881 +- 0.5860869599831621
Error TKE: 5.141581293270817 +- 4.631958628750708
Error S: 3.365809372896162 +- 2.256751036302862
Pearson Corr U: -0.3917204309255252, p: 0.07140036825729099
Pearson Corr V: -0.08777039212959646, p: 0.6977199900944681
Pearson Corr W: -0.36582234779756806, p: 0.09406860210781286
Pearson Corr TKE: nan, p: nan
Pearson Corr S: -0.1379908610216364, p: 0.4924685241997528
---------------------------------------------------
Prediction using mast: M4
Error U: 2.9638602636782 +- 1.9292733026238043
Error V: 1.2522023062633723 +- 0.6006486422485329
Error W: 1.1812280883356268 +- 0.7014372894232386
Error TKE: 5.141581293270817 +- 4.631958628750708
Error S: 3.2079885540661377 +- 1.968704181312652
Pearson Corr U: 0.1359559531019541, p: 0.5463233379574607
Pearson Corr V: -0.31863854691010396, p: 0.1483746399475737
Pearson Corr W: 0.2313666115697615, p: 0.3002010897870258
Pearson Corr TKE: nan, p: nan
Pearson Corr S: 0.01785223601163693, p: 0.9295744040131011
---------------------------------------------------
Prediction using mast: M5
Error U: 3.1754447527476914 +- 2.3719071207836935
Error V: 1.0171618007986727 +- 0.9293870145483271
Error W: 0.7241700467935807 +- 0.534578102235342
Error TKE: 5.141581293270817 +- 4.631958628750708
Error S: 3.7771200477107194 +- 2.497566215730211
Pearson Corr U: -0.16838017389275736, p: 0.45382987294137245
Pearson Corr V: 0.15962012739206533, p: 0.47798191406526286
Pearson Corr W: 0.08542498178713324, p: 0.7054436622613816
Pearson Corr TKE: nan, p: nan
Pearson Corr S: -0.06187531426764283, p: 0.7591525600358707
---------------------------------------------------
Prediction using mast: M6
Error U: 3.7141011476930927 +- 2.414266216086251
Error V: 0.7776710556421244 +- 0.8385846368920656
Error W: 0.9716204315293051 +- 0.6464933593967327
Error TKE: 5.141581293270817 +- 4.631958628750708
Error S: 3.354705841045935 +- 2.239064195777365
Pearson Corr U: -0.0967124768731548, p: 0.6685426443333626
Pearson Corr V: -0.22243198988982665, p: 0.31976727047213255
Pearson Corr W: 0.02737871835999476, p: 0.9037355856848321
Pearson Corr TKE: nan, p: nan
Pearson Corr S: -0.04314862960520773, p: 0.8307834336199571
---------------------------------------------------
Prediction using mast: M7
Error U: 3.438320357815273 +- 2.568190170641031
Error V: 0.8019514912242055 +- 0.636738587976324
Error W: 1.140322886834162 +- 0.7473258764427151
Error TKE: 5.141581293270817 +- 4.631958628750708
Error S: 4.098443580925645 +- 2.6810832805148914
Pearson Corr U: -0.20380333122410485, p: 0.36296853476543073
Pearson Corr V: 0.10184512727870168, p: 0.6519983912212911
Pearson Corr W: 0.11606937455417422, p: 0.6069868210172303
Pearson Corr TKE: nan, p: nan
Pearson Corr S: -0.03268318703466458, p: 0.8714367922145482
---------------------------------------------------
Prediction using mast: M8
Error U: 5.308503547173074 +- 3.2024765040011833
Error V: 0.7612422902793052 +- 0.7069027256903754
Error W: 0.8204171956665871 +- 0.6126133156618837
Error TKE: 5.141581293270817 +- 4.631958628750708
Error S: 6.1282517119794715 +- 3.3570431351571592
Pearson Corr U: -0.023907026405833247, p: 0.9158973035462274
Pearson Corr V: 0.1547711479308334, p: 0.4916238615255559
Pearson Corr W: -0.2749035691357549, p: 0.21565205539744228
Pearson Corr TKE: nan, p: nan
Pearson Corr S: -0.002431212827343214, p: 0.9903975641350723
---------------------------------------------------
Prediction error all masts
Error U: 3.562826082835055 +- 2.481634493360055
Error V: 0.9939541079625129 +- 0.8467107308573474
Error W: 0.9482747972081874 +- 0.6836655940241382
Error TKE: 5.141581293270818 +- 4.6319586287507075
Error S: 3.7746936930413284 +- 2.567321165384662
Pearson Corr U: -1.3877787807814457e-17, p: 1.0000000000001579
Pearson Corr V: -1.3877787807814457e-17, p: 1.0000000000001579
Pearson Corr W: 1.5612511283791264e-17, p: 1.0000000000001579
Pearson Corr TKE: nan, p: nan
Pearson Corr S: -1.3800216062723504e-18, p: 1.0000000000000993
---------------------------------------------------
Pearson corr per case, then averaged over all cases
U:   -0.01160592777595934
V:   -0.0738249166209416
W:   -0.02532650616065991
TKE: nan
S:   0.017550864214586178
---------------------------------------------------
