# Supplementary material for: WindSeer: real-time volumetric wind prediction over complex terrain aboard a small uncrewed aerial vehicle
Source: Nat Commun. 2024 Apr 25;15:3507. doi: 10.1038/s41467-024-47778-4 (PMC11045725; doi:10.1038/s41467-024-47778-4)
Supplement: Supplementary file 5 — Source Data [file 41467_2024_47778_MOESM5_ESM.zip › data_Table1_SupplementaryTable2/Bolund90_AD4.txt]

Sender: LSF System <lsfadmin@eu-g1-028-3>
Subject: Job 207877472: <python3 predict_measurement_campaigns.py -model_dir ../wind_prediction/trained_models/final01 -model_version e3000 -d /cluster/work/riner/users/intel/bolund.hdf5 -m M3 -i 10 -e dir_90 --no_gpu --benchmark> in cluster <euler> Done

Job <python3 predict_measurement_campaigns.py -model_dir ../wind_prediction/trained_models/final01 -model_version e3000 -d /cluster/work/riner/users/intel/bolund.hdf5 -m M3 -i 10 -e dir_90 --no_gpu --benchmark> was submitted from host <eu-login-15> by user <acfloria> in cluster <euler> at Thu Mar 10 21:31:27 2022
Job was executed on host(s) <4*eu-g1-028-3>, in queue <normal.4h>, as user <acfloria> in cluster <euler> at Thu Mar 10 21:31:39 2022
</cluster/home/acfloria> was used as the home directory.
</cluster/home/acfloria/intel_wind/wind_analysis> was used as the working directory.
Started at Thu Mar 10 21:31:39 2022
Terminated at Thu Mar 10 21:46:12 2022
Results reported at Thu Mar 10 21:46:12 2022

Your job looked like:

------------------------------------------------------------
# LSBATCH: User input
python3 predict_measurement_campaigns.py -model_dir ../wind_prediction/trained_models/final01 -model_version e3000 -d /cluster/work/riner/users/intel/bolund.hdf5 -m M3 -i 10 -e dir_90 --no_gpu --benchmark
------------------------------------------------------------

Successfully completed.

Resource usage summary:

    CPU time :                                   863.72 sec.
    Max Memory :                                 16169 MB
    Average Memory :                             10958.23 MB
    Total Requested Memory :                     40000.00 MB
    Delta Memory :                               23831.00 MB
    Max Swap :                                   -
    Max Processes :                              3
    Max Threads :                                4
    Run time :                                   899 sec.
    Turnaround time :                            885 sec.

The output (if any) follows:

/cluster/home/acfloria/.local/lib/python3.7/site-packages/pyproj/crs/crs.py:131: FutureWarning: '+init=<authority>:<code>' syntax is deprecated. '<authority>:<code>' is the preferred initialization method. When making the change, be mindful of axis order changes: https://pyproj4.github.io/pyproj/stable/gotchas.html#axis-order-changes-in-proj-6
  in_crs_string = _prepare_from_proj_string(in_crs_string)
/cluster/home/acfloria/.local/lib/python3.7/site-packages/pyproj/crs/crs.py:131: FutureWarning: '+init=<authority>:<code>' syntax is deprecated. '<authority>:<code>' is the preferred initialization method. When making the change, be mindful of axis order changes: https://pyproj4.github.io/pyproj/stable/gotchas.html#axis-order-changes-in-proj-6
  in_crs_string = _prepare_from_proj_string(in_crs_string)
mayavi could not get imported, disabling plotting with mayavi. Refer to the README for install instructions
'pygdal' is not installed. Use the command below to install it:
     pip3 install pygdal==2.3.2.4
GPy could not get imported, GPR baseline not available
Using YAML config: ../wind_prediction/trained_models/final01/params.yaml
Input data: dir_90 | scale: scale_30.0_n_384 | mast: M0 
Measurement indices:
[-135    7   18]
All measurements lie inside the terrain or outside of the prediction domain
Input mast outside the prediction region
Input data: dir_90 | scale: scale_30.0_n_384 | mast: M1 
Measurement indices:
[ 98 136  10]
[ 98 136  18]
[ 98 136  28]
Input data: dir_90 | scale: scale_30.0_n_384 | mast: M2 
Measurement indices:
[129 154  33]
[129 156  36]
[129 154  44]
Input data: dir_90 | scale: scale_30.0_n_384 | mast: M3 
Measurement indices:
[198 192  38]
[198 192  46]
Input data: dir_90 | scale: scale_30.0_n_384 | mast: M4 
Measurement indices:
[285 247  10]
[285 247  18]
[285 247  28]
Input data: dir_90 | scale: scale_30.0_n_384 | mast: M5 
Measurement indices:
[195 104  15]
[195 104  23]
Input data: dir_90 | scale: scale_30.0_n_384 | mast: M6 
Measurement indices:
[109 192  37]
[109 192  45]
Input data: dir_90 | scale: scale_30.0_n_384 | mast: M7 
Measurement indices:
[ 71 192  10]
[ 71 192  18]
Input data: dir_90 | scale: scale_30.0_n_384 | mast: M8 
Measurement indices:
[358 192  12]
[358 192  20]
Input data: dir_90 | scale: scale_30.0_n_384 | mast: M9 
Measurement indices:
[782 123  19]
All measurements lie inside the terrain or outside of the prediction domain
Input mast outside the prediction region
---------------------------------------------------
Prediction using mast: M1
Error U: 1.874392343273555 +- 0.9834041390279284
Error V: 1.9943081353724101 +- 0.6762975559962693
Error W: 0.6416749506557617 +- 0.6873036002874106
Error TKE: 1.4497755173280613 +- 0.600207716410701
Error S: 1.5679209739131963 +- 0.9881958421374764
Pearson Corr U: 0.8439453011989, p: 5.583373055135888e-06
Pearson Corr V: -0.20396256136374977, p: 0.40228191072336134
Pearson Corr W: 0.4170527330916669, p: 0.0756589120454042
Pearson Corr TKE: 0.39974435341940245, p: 0.08994308976347921
Pearson Corr S: 0.7739926451623851, p: 1.469988421108333e-05
---------------------------------------------------
Prediction using mast: M2
Error U: 0.9301639236214362 +- 0.6671540154756167
Error V: 0.8819703365602567 +- 0.9188988825505935
Error W: 0.5734179532774423 +- 0.6717736663336807
Error TKE: 1.1597400029307723 +- 0.3847128663436075
Error S: 0.9430864075549842 +- 0.6591341798326646
Pearson Corr U: 0.8743797336582823, p: 9.84299996951031e-07
Pearson Corr V: 0.5992377920954273, p: 0.00669972149246767
Pearson Corr W: 0.5654435594883844, p: 0.011633635525834641
Pearson Corr TKE: 0.7623013118889257, p: 0.0001481995580697066
Pearson Corr S: 0.7864554257247227, p: 8.600565869214432e-06
---------------------------------------------------
Prediction using mast: M3
Error U: 0.9623425967928867 +- 0.6891023124499472
Error V: 0.7810163514377193 +- 0.8848985520136475
Error W: 0.5630078434705638 +- 0.6451824022685263
Error TKE: 1.1199485252538546 +- 0.38913094607833953
Error S: 0.9268899692169583 +- 0.619633528604472
Pearson Corr U: 0.8816004736452476, p: 6.104826138788568e-07
Pearson Corr V: 0.5538652898113533, p: 0.013876749552403743
Pearson Corr W: 0.6155596582802643, p: 0.005021412765962943
Pearson Corr TKE: 0.7865081268748177, p: 6.504599715081346e-05
Pearson Corr S: 0.7925550562674687, p: 6.531086257805875e-06
---------------------------------------------------
Prediction using mast: M4
Error U: 0.9600170651812856 +- 0.696525111525508
Error V: 0.9576713602094848 +- 0.7615190651849693
Error W: 0.5526143294835976 +- 0.6187514100815471
Error TKE: 1.2457731998957593 +- 0.44255964077379595
Error S: 0.9398389552361562 +- 0.6146712325882003
Pearson Corr U: 0.8719128270768292, p: 1.1511318227476689e-06
Pearson Corr V: 0.2129356462606359, p: 0.38143613818287236
Pearson Corr W: 0.6870653153992776, p: 0.0011547257392911497
Pearson Corr TKE: 0.749103658964905, p: 0.00022333548601217356
Pearson Corr S: 0.7842024544228879, p: 9.499915850603289e-06
---------------------------------------------------
Prediction using mast: M5
Error U: 0.8875162921719473 +- 0.6727371787216667
Error V: 1.04320274136743 +- 0.9477147412558121
Error W: 0.584111265331934 +- 0.7002143643827955
Error TKE: 1.2253957293428877 +- 0.41123869704342575
Error S: 0.9913296238335143 +- 0.7619482135967046
Pearson Corr U: 0.8656180348941944, p: 1.6925014750877103e-06
Pearson Corr V: 0.6551206504616054, p: 0.0023311729577959227
Pearson Corr W: 0.50594175663595, p: 0.02709664682448801
Pearson Corr TKE: 0.7296285465133182, p: 0.0003918929242911836
Pearson Corr S: 0.7818723948127111, p: 1.0516290699126946e-05
---------------------------------------------------
Prediction using mast: M6
Error U: 0.939242746712391 +- 0.6571930463141925
Error V: 0.7683169379646632 +- 0.8299969111780132
Error W: 0.5469369208325897 +- 0.6289957873702151
Error TKE: 1.1692203116738784 +- 0.39620193033980317
Error S: 0.9156288360793121 +- 0.5647984762154977
Pearson Corr U: 0.8818565311575411, p: 5.998925025853054e-07
Pearson Corr V: 0.41585797706871824, p: 0.07658710631906564
Pearson Corr W: 0.6623352014449556, p: 0.0020032409409330883
Pearson Corr TKE: 0.7995573043177934, p: 3.99183305797489e-05
Pearson Corr S: 0.7926878219530276, p: 6.491425045672445e-06
---------------------------------------------------
Prediction using mast: M7
Error U: 5.21515528728576 +- 2.130564729514796
Error V: 1.5202609456516496 +- 0.9537356865011096
Error W: 0.6552299446880149 +- 0.8131230982023444
Error TKE: 1.8013297099724668 +- 0.6859769455882352
Error S: 4.553523315356677 +- 1.6580195583965713
Pearson Corr U: 0.3788838830809381, p: 0.10966400459844294
Pearson Corr V: -0.20668939671253522, p: 0.39588248479853955
Pearson Corr W: -0.20148035252550636, p: 0.4081558921088211
Pearson Corr TKE: -0.3153073122200729, p: 0.18853323592911808
Pearson Corr S: 0.2804296915106689, p: 0.19494611485563865
---------------------------------------------------
Prediction using mast: M8
Error U: 1.5256614843954537 +- 0.9458634150581067
Error V: 0.8150787668639922 +- 0.8702047924651924
Error W: 0.5373203804366137 +- 0.656805059909985
Error TKE: 1.4953373356803925 +- 0.49330610039262507
Error S: 1.8218108480687831 +- 0.9723873781022585
Pearson Corr U: 0.8655687372584426, p: 1.697489055946635e-06
Pearson Corr V: 0.23178964370342545, p: 0.3396549330594347
Pearson Corr W: 0.716736726342169, p: 0.0005545535335402967
Pearson Corr TKE: 0.7464542312318732, p: 0.00024178603693519803
Pearson Corr S: 0.7792422687499003, p: 1.1777668409520154e-05
---------------------------------------------------
Prediction error all masts
Error U: 1.6618114674293394 +- 1.7327480927386796
Error V: 1.0952281969284507 +- 0.952550871102256
Error W: 0.5817891985220647 +- 0.681425806596326
Error TKE: 1.3333150415097592 +- 0.5334189872958628
Error S: 1.5825036161574475 +- 1.4873311920090044
Pearson Corr U: 0.509207390574925, p: 2.0988504071662107e-11
Pearson Corr V: 0.1251998276820956, p: 0.12432300019112774
Pearson Corr W: 0.5389855472710755, p: 7.871424124121505e-13
Pearson Corr TKE: 0.5759078234831391, p: 8.347713772331587e-15
Pearson Corr S: 0.5051549746944392, p: 2.6171819211103117e-13
---------------------------------------------------
Pearson corr per case, then averaged over all cases
U:   0.8079706902462969
V:   0.2822693801656101
W:   0.4960818247696452
TKE: 0.5822487776238703
S:   0.7214297198254715
---------------------------------------------------
