# Supplementary material for: WindSeer: real-time volumetric wind prediction over complex terrain aboard a small uncrewed aerial vehicle
Source: Nat Commun. 2024 Apr 25;15:3507. doi: 10.1038/s41467-024-47778-4 (PMC11045725; doi:10.1038/s41467-024-47778-4)
Supplement: Supplementary file 5 — Source Data [file 41467_2024_47778_MOESM5_ESM.zip › data_Table1_SupplementaryTable2/Bolund90_AD6.txt]

Sender: LSF System <lsfadmin@eu-g1-034-1>
Subject: Job 207858229: <python3 predict_measurement_campaigns.py -model_dir ../wind_prediction/trained_models/final02 -model_version e1000 -d /cluster/work/riner/users/intel/bolund.hdf5 -m M3 -i 10 -e dir_90 --no_gpu --benchmark> in cluster <euler> Done

Job <python3 predict_measurement_campaigns.py -model_dir ../wind_prediction/trained_models/final02 -model_version e1000 -d /cluster/work/riner/users/intel/bolund.hdf5 -m M3 -i 10 -e dir_90 --no_gpu --benchmark> was submitted from host <eu-login-34> by user <acfloria> in cluster <euler> at Thu Mar 10 17:56:17 2022
Job was executed on host(s) <4*eu-g1-034-1>, in queue <normal.4h>, as user <acfloria> in cluster <euler> at Thu Mar 10 17:56:52 2022
</cluster/home/acfloria> was used as the home directory.
</cluster/home/acfloria/intel_wind/wind_analysis> was used as the working directory.
Started at Thu Mar 10 17:56:52 2022
Terminated at Thu Mar 10 18:11:14 2022
Results reported at Thu Mar 10 18:11:14 2022

Your job looked like:

------------------------------------------------------------
# LSBATCH: User input
python3 predict_measurement_campaigns.py -model_dir ../wind_prediction/trained_models/final02 -model_version e1000 -d /cluster/work/riner/users/intel/bolund.hdf5 -m M3 -i 10 -e dir_90 --no_gpu --benchmark
------------------------------------------------------------

Successfully completed.

Resource usage summary:

    CPU time :                                   854.80 sec.
    Max Memory :                                 17145 MB
    Average Memory :                             12072.90 MB
    Total Requested Memory :                     40000.00 MB
    Delta Memory :                               22855.00 MB
    Max Swap :                                   -
    Max Processes :                              3
    Max Threads :                                4
    Run time :                                   889 sec.
    Turnaround time :                            897 sec.

The output (if any) follows:

/cluster/home/acfloria/.local/lib/python3.7/site-packages/pyproj/crs/crs.py:131: FutureWarning: '+init=<authority>:<code>' syntax is deprecated. '<authority>:<code>' is the preferred initialization method. When making the change, be mindful of axis order changes: https://pyproj4.github.io/pyproj/stable/gotchas.html#axis-order-changes-in-proj-6
  in_crs_string = _prepare_from_proj_string(in_crs_string)
/cluster/home/acfloria/.local/lib/python3.7/site-packages/pyproj/crs/crs.py:131: FutureWarning: '+init=<authority>:<code>' syntax is deprecated. '<authority>:<code>' is the preferred initialization method. When making the change, be mindful of axis order changes: https://pyproj4.github.io/pyproj/stable/gotchas.html#axis-order-changes-in-proj-6
  in_crs_string = _prepare_from_proj_string(in_crs_string)
mayavi could not get imported, disabling plotting with mayavi. Refer to the README for install instructions
'pygdal' is not installed. Use the command below to install it:
     pip3 install pygdal==2.3.2.4
GPy could not get imported, GPR baseline not available
Using YAML config: ../wind_prediction/trained_models/final02/params.yaml
Input data: dir_90 | scale: scale_30.0_n_384 | mast: M0 
Measurement indices:
[-135    7   18]
All measurements lie inside the terrain or outside of the prediction domain
Input mast outside the prediction region
Input data: dir_90 | scale: scale_30.0_n_384 | mast: M1 
Measurement indices:
[ 98 136  10]
[ 98 136  18]
[ 98 136  28]
Input data: dir_90 | scale: scale_30.0_n_384 | mast: M2 
Measurement indices:
[129 154  33]
[129 156  36]
[129 154  44]
Input data: dir_90 | scale: scale_30.0_n_384 | mast: M3 
Measurement indices:
[198 192  38]
[198 192  46]
Input data: dir_90 | scale: scale_30.0_n_384 | mast: M4 
Measurement indices:
[285 247  10]
[285 247  18]
[285 247  28]
Input data: dir_90 | scale: scale_30.0_n_384 | mast: M5 
Measurement indices:
[195 104  15]
[195 104  23]
Input data: dir_90 | scale: scale_30.0_n_384 | mast: M6 
Measurement indices:
[109 192  37]
[109 192  45]
Input data: dir_90 | scale: scale_30.0_n_384 | mast: M7 
Measurement indices:
[ 71 192  10]
[ 71 192  18]
Input data: dir_90 | scale: scale_30.0_n_384 | mast: M8 
Measurement indices:
[358 192  12]
[358 192  20]
Input data: dir_90 | scale: scale_30.0_n_384 | mast: M9 
Measurement indices:
[782 123  19]
All measurements lie inside the terrain or outside of the prediction domain
Input mast outside the prediction region
---------------------------------------------------
Prediction using mast: M1
Error U: 2.0058326094037833 +- 1.0309196919386014
Error V: 1.785884350156501 +- 0.638976977261947
Error W: 0.6854266127609068 +- 0.7075280196068392
Error TKE: 1.4091400444450346 +- 0.6604022429051393
Error S: 1.782403644680246 +- 0.9044229977579653
Pearson Corr U: 0.6873520576501894, p: 0.0011470264649477775
Pearson Corr V: 0.326299611336475, p: 0.1727520196106575
Pearson Corr W: 0.19622466141875453, p: 0.42074498576411085
Pearson Corr TKE: 0.20300556776615486, p: 0.40454109430371704
Pearson Corr S: 0.5992928801924556, p: 0.0025108549207796017
---------------------------------------------------
Prediction using mast: M2
Error U: 1.0991055728120567 +- 0.9250194737612814
Error V: 0.9002195518617543 +- 0.9753412325571829
Error W: 0.6159294177622303 +- 0.5220231225577252
Error TKE: 0.9812339000847259 +- 0.2650616477397289
Error S: 0.8827793459525062 +- 0.6254976139184303
Pearson Corr U: 0.8775735544527804, p: 7.99767887920541e-07
Pearson Corr V: 0.5526558114005158, p: 0.014129750392372594
Pearson Corr W: 0.76367316336628, p: 0.00014180565167367978
Pearson Corr TKE: 0.825230827616791, p: 1.3668981740520101e-05
Pearson Corr S: 0.7881573115597637, p: 7.97187081505453e-06
---------------------------------------------------
Prediction using mast: M3
Error U: 1.144891546779646 +- 0.9623734503396184
Error V: 0.8071174585712261 +- 0.9718169520266715
Error W: 0.6126076458154219 +- 0.5026135888687351
Error TKE: 0.9589066163674153 +- 0.2773890198623909
Error S: 0.8962935200205357 +- 0.6276515522362074
Pearson Corr U: 0.8801423089569452, p: 6.739448296999892e-07
Pearson Corr V: 0.5391159480482486, p: 0.017222068744162277
Pearson Corr W: 0.7854300218983136, p: 6.762283773729129e-05
Pearson Corr TKE: 0.8229980199158882, p: 1.5104014926955615e-05
Pearson Corr S: 0.7923689381215389, p: 6.58704567631587e-06
---------------------------------------------------
Prediction using mast: M4
Error U: 1.1077425570921382 +- 0.8831785684559305
Error V: 0.7656888948208399 +- 0.7945396442729903
Error W: 0.5957594461454206 +- 0.521240112422882
Error TKE: 1.039122038884577 +- 0.4115204911754994
Error S: 0.9868536467949557 +- 0.6609595669923636
Pearson Corr U: 0.8539501859370355, p: 3.2949303222192965e-06
Pearson Corr V: 0.42325201050263667, p: 0.07097604933847662
Pearson Corr W: 0.7980818422783426, p: 4.225741186406298e-05
Pearson Corr TKE: 0.8048131953132822, p: 3.2465247806692946e-05
Pearson Corr S: 0.7656007280823054, p: 2.0704470831493267e-05
---------------------------------------------------
Prediction using mast: M5
Error U: 1.0399537654063877 +- 0.8613103475380197
Error V: 1.0046604458052397 +- 0.9845974513403253
Error W: 0.6188905331427896 +- 0.5506157532846696
Error TKE: 1.0265709941447492 +- 0.26527939939282913
Error S: 0.933734436217847 +- 0.6201928268671145
Pearson Corr U: 0.873364636825953, p: 1.0502126468713384e-06
Pearson Corr V: 0.5813402685738737, p: 0.009038668427922275
Pearson Corr W: 0.7318785448928686, p: 0.0003681303295867517
Pearson Corr TKE: 0.8271682463152893, p: 1.2520602835288955e-05
Pearson Corr S: 0.7820445885481789, p: 1.0438029096115637e-05
---------------------------------------------------
Prediction using mast: M6
Error U: 1.1034874794704657 +- 0.9133115672828385
Error V: 0.6606764301924324 +- 0.9424492371139715
Error W: 0.6057373267352865 +- 0.49928177700767135
Error TKE: 0.9817478468963945 +- 0.3137824921564143
Error S: 0.9026755268119533 +- 0.6101547577720774
Pearson Corr U: 0.8750726014173534, p: 9.41401572427181e-07
Pearson Corr V: 0.4955269717719075, p: 0.03097216427717124
Pearson Corr W: 0.8026155897892258, p: 3.5421469907220874e-05
Pearson Corr TKE: 0.8193139299445418, p: 1.775597272306869e-05
Pearson Corr S: 0.7886249029858515, p: 7.8064007919753e-06
---------------------------------------------------
Prediction using mast: M7
Error U: 5.274694691570974 +- 2.153563261244296
Error V: 1.3943080223988853 +- 0.8323231471113232
Error W: 0.6412356375126994 +- 0.7929317916622645
Error TKE: 1.785504541874677 +- 0.7048831500170802
Error S: 4.659689643070561 +- 1.7214977045417816
Pearson Corr U: 0.129417384537667, p: 0.5974650015248446
Pearson Corr V: 0.03882697804759734, p: 0.8746050517597327
Pearson Corr W: 0.27220923872702, p: 0.25955859607356524
Pearson Corr TKE: -0.3115410200934748, p: 0.19415533707116092
Pearson Corr S: 0.05964295061207034, p: 0.7869089392417923
---------------------------------------------------
Prediction using mast: M8
Error U: 1.6811314566314923 +- 0.8875562806624134
Error V: 0.6719609711410673 +- 0.9177642705827389
Error W: 0.5830893055428464 +- 0.5944077474249434
Error TKE: 1.3486363648680821 +- 0.3826556786104869
Error S: 1.8489894019246138 +- 0.9129498120681995
Pearson Corr U: 0.8442713548742774, p: 5.4914035560367835e-06
Pearson Corr V: 0.4745704552817923, p: 0.040068556084415
Pearson Corr W: 0.7708664728107454, p: 0.00011198769087552344
Pearson Corr TKE: 0.8159549547054264, p: 2.051395504595196e-05
Pearson Corr S: 0.7517020434336625, p: 3.544894091712975e-05
---------------------------------------------------
Prediction error all masts
Error U: 1.8071049598958682 +- 1.7754662928179807
Error V: 0.9988145156184932 +- 0.9634517642630058
Error W: 0.6198344906772002 +- 0.5957027740939448
Error TKE: 1.191357793445707 +- 0.5223060858979361
Error S: 1.6116773956841524 +- 1.515157025763075
Pearson Corr U: 0.37385274021647497, p: 2.092269658401629e-06
Pearson Corr V: 0.1807347897471254, p: 0.025864714930512196
Pearson Corr W: 0.6633778498890573, p: 1.2527562103847807e-20
Pearson Corr TKE: 0.6315659435213268, p: 2.6969711508827328e-18
Pearson Corr S: 0.37114156960810163, p: 2.1422467286915748e-07
---------------------------------------------------
Pearson corr per case, then averaged over all cases
U:   0.7526430105815252
V:   0.42894850687038083
W:   0.6401224418976939
TKE: 0.6008679651854874
S:   0.6659292929419784
---------------------------------------------------
