# Supplementary material for: WindSeer: real-time volumetric wind prediction over complex terrain aboard a small uncrewed aerial vehicle
Source: Nat Commun. 2024 Apr 25;15:3507. doi: 10.1038/s41467-024-47778-4 (PMC11045725; doi:10.1038/s41467-024-47778-4)
Supplement: Supplementary file 5 — Source Data [file 41467_2024_47778_MOESM5_ESM.zip › data_Table1_SupplementaryTable2/Bolund90_avg.txt]

Using YAML config: ../wind_prediction/trained_models/noise01//params.yaml
Input data: dir_90 | scale: scale_30.0_n_384 | mast: M0 
Measurement indices:
[-135    7   18]
All measurements lie inside the terrain or outside of the prediction domain
Input mast outside the prediction region
Input data: dir_90 | scale: scale_30.0_n_384 | mast: M1 
Measurement indices:
[ 98 136  10]
[ 98 136  18]
[ 98 136  28]
Input data: dir_90 | scale: scale_30.0_n_384 | mast: M2 
Measurement indices:
[129 154  33]
[129 156  36]
[129 154  44]
Input data: dir_90 | scale: scale_30.0_n_384 | mast: M3 
Measurement indices:
[198 192  38]
[198 192  46]
Input data: dir_90 | scale: scale_30.0_n_384 | mast: M4 
Measurement indices:
[285 247  10]
[285 247  18]
[285 247  28]
Input data: dir_90 | scale: scale_30.0_n_384 | mast: M5 
Measurement indices:
[195 104  15]
[195 104  23]
Input data: dir_90 | scale: scale_30.0_n_384 | mast: M6 
Measurement indices:
[109 192  37]
[109 192  45]
Input data: dir_90 | scale: scale_30.0_n_384 | mast: M7 
Measurement indices:
[ 71 192  10]
[ 71 192  18]
Input data: dir_90 | scale: scale_30.0_n_384 | mast: M8 
Measurement indices:
[358 192  12]
[358 192  20]
Input data: dir_90 | scale: scale_30.0_n_384 | mast: M9 
Measurement indices:
[782 123  19]
All measurements lie inside the terrain or outside of the prediction domain
Input mast outside the prediction region
---------------------------------------------------
Prediction using mast: M1
Error U: 2.2147889893365154 +- 1.065687276452046
Error V: 1.8167693625906853 +- 0.7453843144120808
Error W: 2.013277174182707 +- 0.6513085709003286
Error TKE: 1.9060497681371047 +- 0.6541883253988102
Error S: 1.5827975222722221 +- 1.0412455343118612
Pearson Corr U: 0.0419452738067346, p: 0.8646193348203974
Pearson Corr V: 0.4562727327499583, p: 0.04958083050302294
Pearson Corr W: 0.061740383171040726, p: 0.8017454359625111
Pearson Corr TKE: nan, p: nan
Pearson Corr S: 0.046999607804599976, p: 0.8313663279499289
---------------------------------------------------
Prediction using mast: M2
Error U: 1.7402369637501285 +- 1.966088933119773
Error V: 0.9953948143614156 +- 1.1365557724411115
Error W: 0.6245264459158807 +- 0.7050023429545187
Error TKE: 1.9060497681371047 +- 0.6541883253988102
Error S: 1.3307117472691077 +- 1.2721915752379116
Pearson Corr U: 0.11775095660690434, p: 0.6311594339939506
Pearson Corr V: 0.2571023746387, p: 0.2879657031634169
Pearson Corr W: 0.021940734416557542, p: 0.9289588186948996
Pearson Corr TKE: nan, p: nan
Pearson Corr S: 0.1270745211897847, p: 0.5634039210971857
---------------------------------------------------
Prediction using mast: M3
Error U: 1.7956340225382272 +- 2.0282009707832342
Error V: 0.8852590490036253 +- 1.0534429192978454
Error W: 0.5884470301602073 +- 0.7643136361119773
Error TKE: 1.9060497681371047 +- 0.6541883253988102
Error S: 1.3647691350051765 +- 1.323354089826019
Pearson Corr U: -0.0551945801321357, p: 0.8224268210997766
Pearson Corr V: nan, p: nan
Pearson Corr W: 0.16903891566675225, p: 0.4890595047692755
Pearson Corr TKE: nan, p: nan
Pearson Corr S: 0.044965533128376804, p: 0.8385693408935927
---------------------------------------------------
Prediction using mast: M4
Error U: 1.6291458117671282 +- 1.7280540468184171
Error V: 0.8642896178878141 +- 0.8551102057179601
Error W: 0.6211596360067128 +- 0.8261987045378978
Error TKE: 1.9060497681371047 +- 0.6541883253988102
Error S: 1.299879904418069 +- 1.152406010971456
Pearson Corr U: -0.21080262854675874, p: 0.3863359670876992
Pearson Corr V: 0.36746652295920346, p: 0.12168480702772227
Pearson Corr W: -0.18801869096888313, p: 0.44080822198067937
Pearson Corr TKE: nan, p: nan
Pearson Corr S: -0.019297999473669402, p: 0.9303563068816241
---------------------------------------------------
Prediction using mast: M5
Error U: 1.6467171780089045 +- 1.8220722667377165
Error V: 1.2689463977365987 +- 1.176018345487455
Error W: 0.6258364987735809 +- 0.8320182472732566
Error TKE: 1.9060497681371047 +- 0.6541883253988102
Error S: 1.294067828207847 +- 1.1762995818911892
Pearson Corr U: -0.0502957562740912, p: 0.8379790514784822
Pearson Corr V: 0.028172326147308614, p: 0.9088528767814382
Pearson Corr W: -0.1134513402141239, p: 0.6437598663160792
Pearson Corr TKE: nan, p: nan
Pearson Corr S: -0.008628734824639847, p: 0.9688307595268874
---------------------------------------------------
Prediction using mast: M6
Error U: 1.7000053067824832 +- 1.9216973317983899
Error V: 0.7999822705440963 +- 0.9579045371318733
Error W: 0.6176135180373503 +- 0.7106253978784737
Error TKE: 1.9060497681371047 +- 0.6541883253988102
Error S: 1.3150004398894446 +- 1.2541828000609758
Pearson Corr U: 0.1583619378876643, p: 0.5172909068868935
Pearson Corr V: -0.012204467709126234, p: 0.9604507140497743
Pearson Corr W: -0.3069006256105883, p: 0.20123446713423462
Pearson Corr TKE: nan, p: nan
Pearson Corr S: 0.06117487059428929, p: 0.7815628862745816
---------------------------------------------------
Prediction using mast: M7
Error U: 5.098248913543991 +- 2.106215826508466
Error V: 1.5313149457205684 +- 0.7707147530519056
Error W: 1.0873133038477847 +- 0.9062987081763022
Error TKE: 1.9060497681371047 +- 0.6541883253988102
Error S: 4.332488567004485 +- 1.6486504693841326
Pearson Corr U: -0.2685646083459598, p: 0.2662443405622515
Pearson Corr V: -0.027335457012983268, p: 0.9115501748671487
Pearson Corr W: 0.17560006070355674, p: 0.4720939037337129
Pearson Corr TKE: nan, p: nan
Pearson Corr S: 0.0004451273421557264, p: 0.9983917058417445
---------------------------------------------------
Prediction using mast: M8
Error U: 2.0099892870435205 +- 1.1299216471844076
Error V: 0.7875692037106805 +- 0.9321707279523478
Error W: 0.6618177723955717 +- 0.8586951597613179
Error TKE: 1.9060497681371047 +- 0.6541883253988102
Error S: 1.9028839072782646 +- 1.0284712562475278
Pearson Corr U: -0.1031405434190628, p: 0.6743529099749247
Pearson Corr V: -0.6545363774251356, p: 0.002359572286915955
Pearson Corr W: 0.15014369718625492, p: 0.5395295767291862
Pearson Corr TKE: nan, p: nan
Pearson Corr S: 0.013473448329362396, p: 0.9513468870376545
---------------------------------------------------
Prediction error all masts
Error U: 2.229345809096362 +- 2.0770431554684246
Error V: 1.1186907076944355 +- 1.0294193744535656
Error W: 0.8549989224149744 +- 0.9127295126987149
Error TKE: 1.9060497681371051 +- 0.6541883253988102
Error S: 1.802824881418077 +- 1.5865289139464696
Pearson Corr U: -1.6521476617666264e-17, p: 1.0
Pearson Corr V: 2.887968608709203e-17, p: 1.0
Pearson Corr W: 1.014148593379067e-17, p: 1.0
Pearson Corr TKE: nan, p: nan
Pearson Corr S: 2.2972951766855785e-17, p: 1.0000000000000053
---------------------------------------------------
Pearson corr per case, then averaged over all cases
U:   -0.04624249355208812
V:   0.059276807763989345
W:   -0.003738358206179137
TKE: nan
S:   0.03327579676128245
---------------------------------------------------
