# Supplementary material for: WindSeer: real-time volumetric wind prediction over complex terrain aboard a small uncrewed aerial vehicle
Source: Nat Commun. 2024 Apr 25;15:3507. doi: 10.1038/s41467-024-47778-4 (PMC11045725; doi:10.1038/s41467-024-47778-4)
Supplement: Supplementary file 5 — Source Data [file 41467_2024_47778_MOESM5_ESM.zip › data_Table1_SupplementaryTable2/Perdigao_0509_09_133230_avg.txt]

Using YAML config: ../wind_prediction/trained_models/final01//params.yaml
Input data: 13:32:30 | scale: scale_2.0_n_384 | mast: rne01 
Measurement indices:
[333 193  39]
Input data: 13:32:30 | scale: scale_2.0_n_384 | mast: rne02 
Measurement indices:
[315 206  40]
[315 206  42]
Input data: 13:32:30 | scale: scale_2.0_n_384 | mast: rne03 
Measurement indices:
[302 223  41]
Input data: 13:32:30 | scale: scale_2.0_n_384 | mast: rne06 
Measurement indices:
[247 288  39]
[247 288  41]
Input data: 13:32:30 | scale: scale_2.0_n_384 | mast: rne07 
Measurement indices:
[212 323  41]
[212 323  43]
Input data: 13:32:30 | scale: scale_2.0_n_384 | mast: rsw01 
Measurement indices:
[194  77  43]
[194  77  44]
Input data: 13:32:30 | scale: scale_2.0_n_384 | mast: rsw02 
Measurement indices:
[182  88  43]
[182  88  45]
Input data: 13:32:30 | scale: scale_2.0_n_384 | mast: rsw03 
Measurement indices:
[174 101  43]
[174 101  44]
[174 101  46]
[174 101  48]
[174 101  51]
Input data: 13:32:30 | scale: scale_2.0_n_384 | mast: rsw04 
Measurement indices:
[160 121  43]
Input data: 13:32:30 | scale: scale_2.0_n_384 | mast: rsw05 
Measurement indices:
[129 166  44]
Input data: 13:32:30 | scale: scale_2.0_n_384 | mast: rsw06 
Measurement indices:
[116 183  44]
[116 183  46]
[116 183  48]
[116 183  49]
[116 183  53]
Input data: 13:32:30 | scale: scale_2.0_n_384 | mast: rsw07 
Measurement indices:
[ 85 221  45]
[ 85 221  47]
Input data: 13:32:30 | scale: scale_2.0_n_384 | mast: rsw08 
Measurement indices:
[ 74 237  45]
[ 74 237  47]
Input data: 13:32:30 | scale: scale_2.0_n_384 | mast: tnw01 
Measurement indices:
[ 59 175  12]
[ 59 175  14]
Input data: 13:32:30 | scale: scale_2.0_n_384 | mast: tnw03 
Measurement indices:
[ 96 204  43]
[ 96 204  45]
Input data: 13:32:30 | scale: scale_2.0_n_384 | mast: tnw05 
Measurement indices:
[130 225  23]
[130 225  24]
[130 225  24]
[130 225  24]
[130 225  25]
[130 225  25]
[130 225  26]
Input data: 13:32:30 | scale: scale_2.0_n_384 | mast: tnw06 
Measurement indices:
[158 247  17]
[158 247  18]
[158 247  18]
[158 247  18]
[158 247  19]
[158 247  19]
[158 247  20]
Input data: 13:32:30 | scale: scale_2.0_n_384 | mast: tnw07 
Measurement indices:
[176 263  10]
[176 263  10]
[176 263  10]
[176 263  11]
[176 263  11]
[176 263  12]
[176 263  14]
[176 263  16]
[176 263  19]
Input data: 13:32:30 | scale: scale_2.0_n_384 | mast: tnw09 
Measurement indices:
[210 291  27]
[210 291  28]
Input data: 13:32:30 | scale: scale_2.0_n_384 | mast: tnw10 
Measurement indices:
[220 296  32]
[220 296  34]
[220 296  36]
[220 296  37]
[220 296  41]
Input data: 13:32:30 | scale: scale_2.0_n_384 | mast: tnw11 
Measurement indices:
[231 304  35]
[231 304  36]
[231 304  38]
Input data: 13:32:30 | scale: scale_2.0_n_384 | mast: tse01 
Measurement indices:
[101  93   5]
[101  93   8]
Input data: 13:32:30 | scale: scale_2.0_n_384 | mast: tse02 
Measurement indices:
[137 117  26]
[137 117  29]
Input data: 13:32:30 | scale: scale_2.0_n_384 | mast: tse04 
Measurement indices:
[153 131  43]
[153 131  44]
[153 131  46]
[153 131  48]
[153 131  51]
[153 131  54]
[153 131  55]
[153 131  58]
Input data: 13:32:30 | scale: scale_2.0_n_384 | mast: tse06 
Measurement indices:
[182 159  28]
[182 159  30]
[182 159  32]
[182 159  33]
[182 159  37]
Input data: 13:32:30 | scale: scale_2.0_n_384 | mast: tse07 
Measurement indices:
[204 159  24]
[204 159  26]
Input data: 13:32:30 | scale: scale_2.0_n_384 | mast: tse08 
Measurement indices:
[223 176  20]
[223 176  22]
Input data: 13:32:30 | scale: scale_2.0_n_384 | mast: tse09 
Measurement indices:
[244 202  14]
[244 202  16]
[244 202  17]
[244 202  19]
[244 202  23]
[244 202  26]
[244 202  30]
Input data: 13:32:30 | scale: scale_2.0_n_384 | mast: tse10 
Measurement indices:
[259 211  19]
[259 211  22]
Input data: 13:32:30 | scale: scale_2.0_n_384 | mast: tse11 
Measurement indices:
[266 217  22]
[266 217  24]
[266 217  26]
[266 217  28]
[266 217  31]
Input data: 13:32:30 | scale: scale_2.0_n_384 | mast: tse12 
Measurement indices:
[280 226  33]
[280 226  34]
Input data: 13:32:30 | scale: scale_2.0_n_384 | mast: tse13 
Measurement indices:
[290 234  39]
[290 234  41]
[290 234  43]
[290 234  44]
[290 234  48]
[290 234  51]
[290 234  55]
Input data: 13:32:30 | scale: scale_2.0_n_384 | mast: v01 
Measurement indices:
[295 161  17]
[295 161  18]
Input data: 13:32:30 | scale: scale_2.0_n_384 | mast: v03 
Measurement indices:
[254 184  13]
[254 184  15]
Input data: 13:32:30 | scale: scale_2.0_n_384 | mast: v04 
Measurement indices:
[220 218  11]
[220 218  12]
Input data: 13:32:30 | scale: scale_2.0_n_384 | mast: v05 
Measurement indices:
[204 235  10]
[204 235  12]
[204 235  13]
Input data: 13:32:30 | scale: scale_2.0_n_384 | mast: v06 
Measurement indices:
[190 249  11]
[190 249  13]
Input data: 13:32:30 | scale: scale_2.0_n_384 | mast: v07 
Measurement indices:
[153 275   8]
[153 275   9]
[153 275   9]
[153 275   9]
[153 275  10]
[153 275  10]
[153 275  11]
---------------------------------------------------
Prediction using mast: rne01
Error U: 2.8510346770748614 +- 1.5022579057843002
Error V: 2.0384310338963836 +- 1.2336576901626253
Error W: 0.6358425008392957 +- 0.6947819416392207
Error S: 2.2226147043465048 +- 1.189169930741059
Pearson Corr U: -0.10444966433003475, p: 0.23879722178170912
Pearson Corr V: -0.04898380822100069, p: 0.5814520008104692
Pearson Corr W: -0.047489679434740195, p: 0.5930435378617683
Pearson Corr S: -0.16581118854718802, p: 0.06038884359412762
---------------------------------------------------
Prediction using mast: rne02
Error U: 3.3699813302635224 +- 1.9352885295588809
Error V: 2.162439685748067 +- 1.3491113104311934
Error W: 0.825237644959039 +- 0.3924949614109529
Error S: 2.668173070786705 +- 1.2610532233298648
Pearson Corr U: -0.051189679857293426, p: 0.5645327974742324
Pearson Corr V: 0.06697820622804851, p: 0.45074764641560483
Pearson Corr W: 7.734337530395687e-05, p: 0.9993059191099303
Pearson Corr S: 0.009420630104083009, p: 0.9156151334838954
---------------------------------------------------
Prediction using mast: rne03
Error U: 3.4460977738679843 +- 2.000002536053057
Error V: 2.7390055871864623 +- 1.8077775377740741
Error W: 0.7297094568191457 +- 0.42111599728618654
Error S: 3.002384469494296 +- 1.5370892490697456
Pearson Corr U: 0.15825316650812304, p: 0.07325787582329045
Pearson Corr V: -0.094763457152775, p: 0.28541411187243465
Pearson Corr W: -0.08044860162136977, p: 0.3647787075376552
Pearson Corr S: 0.07845290897323545, p: 0.37683447826244987
---------------------------------------------------
Prediction using mast: rne06
Error U: 2.620932466993036 +- 1.340171755741521
Error V: 2.4718701518898785 +- 1.596898939739906
Error W: 0.6555909031511161 +- 0.5101874068980317
Error S: 2.2490561154903186 +- 1.1652273865200027
Pearson Corr U: 0.007504744793421482, p: 0.9327312130587921
Pearson Corr V: -0.044156901314142905, p: 0.6192687991710933
Pearson Corr W: -0.14790281147670148, p: 0.09438339235956227
Pearson Corr S: -0.0015189494638121331, p: 0.9863695727060507
---------------------------------------------------
Prediction using mast: rne07
Error U: 3.44204981821452 +- 1.9967265460847596
Error V: 1.8991005321921304 +- 1.1858049357893974
Error W: 0.9995824516815848 +- 0.8073489234073205
Error S: 2.52500326922091 +- 1.157975691352559
Pearson Corr U: -0.08063969350036551, p: 0.3636369693072042
Pearson Corr V: -0.1526239836615117, p: 0.08421544091843552
Pearson Corr W: 0.11743984974381098, p: 0.18501564289411
Pearson Corr S: -0.0862997097206887, p: 0.3308259644011236
---------------------------------------------------
Prediction using mast: rsw01
Error U: 3.996081973924193 +- 2.312729261794657
Error V: 3.3049657837480537 +- 2.058156417263242
Error W: 0.9343370589564821 +- 0.4172724242486209
Error S: 3.709916656111412 +- 2.112776270876144
Pearson Corr U: 0.11952476882885411, p: 0.17728272854929963
Pearson Corr V: -0.15440408573723272, p: 0.08061702234652099
Pearson Corr W: -0.09471529778006424, p: 0.2856601151723058
Pearson Corr S: -0.007174143971562458, p: 0.9356880577820593
---------------------------------------------------
Prediction using mast: rsw02
Error U: 4.105085861544277 +- 2.360773133294205
Error V: 2.2003811822496644 +- 1.3896302611011833
Error W: 1.5999916655538502 +- 0.752954999130119
Error S: 3.3539443685134804 +- 1.8403543243382225
Pearson Corr U: 0.055119176310473056, p: 0.5349865885366588
Pearson Corr V: 0.14205525025571916, p: 0.1082984518938611
Pearson Corr W: 0.003266287626658676, p: 0.9706947840066532
Pearson Corr S: -0.02981308545722863, p: 0.737330691336197
---------------------------------------------------
Prediction using mast: rsw03
Error U: 4.712756475505903 +- 2.6264514761310984
Error V: 2.180677709018075 +- 1.3679019345328312
Error W: 1.5066458885449656 +- 0.7091202317066794
Error S: 3.771534099461872 +- 2.1544780570174358
Pearson Corr U: -0.0725934745871901, p: 0.41360986435262215
Pearson Corr V: -0.07930298025985595, p: 0.3716698924440678
Pearson Corr W: -0.05742169081052484, p: 0.5180393137802098
Pearson Corr S: -0.00551899835066855, p: 0.950503810925626
---------------------------------------------------
Prediction using mast: rsw04
Error U: 4.437479112268418 +- 2.514707526379635
Error V: 2.9061854230456574 +- 1.923461957577161
Error W: 1.3824386996282048 +- 0.6483139812454127
Error S: 3.9469197027146423 +- 2.2564190579285
Pearson Corr U: -0.06982509253554128, p: 0.4316907061706898
Pearson Corr V: 0.05406685806565996, p: 0.5428229344805781
Pearson Corr W: -0.058431428603143286, p: 0.5106948211203751
Pearson Corr S: -0.06364895279672222, p: 0.4736185973840629
---------------------------------------------------
Prediction using mast: rsw05
Error U: 4.03785714507103 +- 2.331924201239156
Error V: 4.490508485498816 +- 2.222316568492916
Error W: 0.7450688783902415 +- 0.41194758322037717
Error S: 4.337293436929009 +- 2.4153021546760702
Pearson Corr U: 0.0757661837126604, p: 0.39344306704392096
Pearson Corr V: -0.14902516585483128, p: 0.09188219912375777
Pearson Corr W: -0.09956421397929188, p: 0.2616000906644478
Pearson Corr S: -0.023903566349030462, p: 0.7880157134723067
---------------------------------------------------
Prediction using mast: rsw06
Error U: 3.409734915162242 +- 1.9708812398011164
Error V: 3.8397975442136905 +- 2.1512157934285487
Error W: 1.6402030584813898 +- 0.7711990447832813
Error S: 3.6708836792091346 +- 2.0868655346055767
Pearson Corr U: -0.1362989418275922, p: 0.12351466045018435
Pearson Corr V: -0.05642117504060602, p: 0.5253695983579469
Pearson Corr W: -0.05899658181698945, p: 0.5066076882950328
Pearson Corr S: -0.15982922823890416, p: 0.07040572497094529
---------------------------------------------------
Prediction using mast: rsw07
Error U: 2.543854536705239 +- 1.3563194308783613
Error V: 3.4145691665683606 +- 2.078635909537409
Error W: 1.1956525054478715 +- 0.5396109723279077
Error S: 2.652190391656751 +- 1.2471145119022873
Pearson Corr U: 0.034470238674651744, p: 0.6981557182907333
Pearson Corr V: 0.03310546159305633, p: 0.709559266236152
Pearson Corr W: -0.07047136469178059, p: 0.4274297621876388
Pearson Corr S: 0.10264144208937127, p: 0.24706991654164273
---------------------------------------------------
Prediction using mast: rsw08
Error U: 3.4405292103918947 +- 1.9954994185359638
Error V: 2.6858809376063273 +- 1.768035861116015
Error W: 1.026175665524752 +- 0.4505432278784565
Error S: 3.0216005663221184 +- 1.5541782480673731
Pearson Corr U: -0.11936105537526442, p: 0.17788119277522854
Pearson Corr V: -0.2200624117283196, p: 0.012214041227176491
Pearson Corr W: 0.033210760045965335, p: 0.7086771019438345
Pearson Corr S: -0.0889066224445164, p: 0.3163714900283881
---------------------------------------------------
Prediction using mast: tnw01
Error U: 2.3558190254740015 +- 2.0495280681456096
Error V: 1.902766460884911 +- 1.184764505068781
Error W: 0.6301487136646643 +- 0.5743186935968563
Error S: 2.5020228912127607 +- 2.2980831057473172
Pearson Corr U: -0.05614402679272726, p: 0.527409360689693
Pearson Corr V: 0.07255052769956985, p: 0.4138869314080657
Pearson Corr W: 0.07410697054101179, p: 0.4039151767474605
Pearson Corr S: 0.13909321599341556, p: 0.11593421519315089
---------------------------------------------------
Prediction using mast: tnw03
Error U: 2.421132607746494 +- 1.497946250698965
Error V: 2.0109650195222493 +- 1.2034492629460898
Error W: 0.8577673908741784 +- 0.3951312999333555
Error S: 2.0761948433391653 +- 1.6840221352614713
Pearson Corr U: -0.14222518487185004, p: 0.10787260620712802
Pearson Corr V: -0.072509779257043, p: 0.4141499157548793
Pearson Corr W: -0.009135718428894164, p: 0.9181582154458249
Pearson Corr S: -0.04727494828113543, p: 0.594717995933082
---------------------------------------------------
Prediction using mast: tnw05
Error U: 3.3699366318625072 +- 2.623307442440733
Error V: 2.4425227163258447 +- 1.9096675495442672
Error W: 0.6269428160460305 +- 0.6564454977316521
Error S: 2.9749461677063316 +- 2.462438665504476
Pearson Corr U: 0.11866129531083976, p: 0.18045596303934947
Pearson Corr V: 0.08813747861079534, p: 0.32059289389457785
Pearson Corr W: 0.03296734918851569, p: 0.7107169210137213
Pearson Corr S: -0.1686342852716408, p: 0.05608434830735302
---------------------------------------------------
Prediction using mast: tnw06
Error U: 4.555751080891882 +- 2.8278742199131703
Error V: 2.188040424629237 +- 1.70756792971226
Error W: 0.6481756038833842 +- 0.5241080828919308
Error S: 2.280796462103212 +- 2.131616954786435
Pearson Corr U: 0.032475683854131014, p: 0.7148433861903668
Pearson Corr V: -0.015363421276344547, p: 0.8628033804257075
Pearson Corr W: -0.016167871301591294, p: 0.855695547896647
Pearson Corr S: -0.0005952208433839364, p: 0.9946585158286716
---------------------------------------------------
Prediction using mast: tnw07
Error U: 2.470590147630189 +- 2.270731940897097
Error V: 3.17173883497946 +- 2.0847733996337743
Error W: 0.7805129964294475 +- 0.7818888611057402
Error S: 2.496484435254147 +- 2.2946065978340315
Pearson Corr U: -0.028654536274122205, p: 0.7471864867231285
Pearson Corr V: 0.04200516369226397, p: 0.6364614935229849
Pearson Corr W: -0.09450312105583553, p: 0.2867456229013109
Pearson Corr S: 0.0472067731011549, p: 0.5952500670738912
---------------------------------------------------
Prediction using mast: tnw09
Error U: 2.381915704917538 +- 2.1399690890026304
Error V: 1.9201967488079108 +- 1.278387207765773
Error W: 0.6300616423678838 +- 0.5746815795064176
Error S: 2.94262166510673 +- 2.458197440702087
Pearson Corr U: -0.08087354484672685, p: 0.36224276045823495
Pearson Corr V: -0.17277431702021376, p: 0.050231229449584046
Pearson Corr W: 0.025091718607072898, p: 0.7777459231785108
Pearson Corr S: -0.13138798536445093, p: 0.13775646957463109
---------------------------------------------------
Prediction using mast: tnw10
Error U: 2.572925564623618 +- 1.345157973254397
Error V: 1.8976830237711122 +- 1.1868663856541417
Error W: 0.929259028769452 +- 0.415023044870508
Error S: 2.070838186661188 +- 1.5691078047427411
Pearson Corr U: -0.008172131138723601, p: 0.9267650438682341
Pearson Corr V: -0.08725119363127243, p: 0.3255021163447723
Pearson Corr W: -0.10066579112838346, p: 0.25633299394947023
Pearson Corr S: 0.006473084243652238, p: 0.9419610834154398
---------------------------------------------------
Prediction using mast: tnw11
Error U: 2.5014736326627953 +- 1.3853996941332472
Error V: 2.3773088337954627 +- 1.5253280717146809
Error W: 0.6567004071115408 +- 0.7317776582432662
Error S: 2.134814654940932 +- 1.3128336431162573
Pearson Corr U: -0.1285042189312055, p: 0.14668358653575744
Pearson Corr V: -0.03766497556883164, p: 0.6717273947492447
Pearson Corr W: 0.04891578491297315, p: 0.5819774477637867
Pearson Corr S: -0.06756488706694992, p: 0.4467823708683441
---------------------------------------------------
Prediction using mast: tse01
Error U: 2.5667357784371045 +- 1.3470370080756406
Error V: 1.8977000596102818 +- 1.1868516070558177
Error W: 0.6472421780502958 +- 0.5260070764563072
Error S: 2.072744971934443 +- 1.661360498706881
Pearson Corr U: -0.016797420006900744, p: 0.850141108514344
Pearson Corr V: -0.1684902386512514, p: 0.05629769679762046
Pearson Corr W: -0.007403065417195133, p: 0.9336405225452564
Pearson Corr S: 0.059481452395560255, p: 0.5031147434589605
---------------------------------------------------
Prediction using mast: tse02
Error U: 2.5437274004599844 +- 1.3563767695130693
Error V: 1.9074227858998978 +- 1.184418627436588
Error W: 1.0168204771845724 +- 0.44637189301944413
Error S: 2.0715799288293657 +- 1.5597669226180735
Pearson Corr U: -0.008041716073176492, p: 0.9279305934772432
Pearson Corr V: -0.02665504172435411, p: 0.7642918448736012
Pearson Corr W: -0.09449360137783955, p: 0.2867943905196411
Pearson Corr S: -0.02777184261155298, p: 0.7547231847842912
---------------------------------------------------
Prediction using mast: tse04
Error U: 5.221528671277586 +- 2.7639514872387387
Error V: 3.0467308429900064 +- 1.9952558653799326
Error W: 1.441486390285887 +- 0.6760000946182267
Error S: 4.713176937569975 +- 2.4908596590081085
Pearson Corr U: 0.002265337277249468, p: 0.9796729917792596
Pearson Corr V: 0.12386482943017157, p: 0.16195317304299994
Pearson Corr W: 0.06021935967011725, p: 0.49782318063150605
Pearson Corr S: 0.010415471991673655, p: 0.9067421697837678
---------------------------------------------------
Prediction using mast: tse06
Error U: 2.4193914193053576 +- 2.2125034528055343
Error V: 2.5407312791361365 +- 1.9462368137323374
Error W: 0.6240439449559695 +- 0.629108139728695
Error S: 2.931153925150301 +- 2.456214457577129
Pearson Corr U: -0.097324964491158, p: 0.2725334335583964
Pearson Corr V: 0.08379837262612312, p: 0.3450855456299066
Pearson Corr W: -0.0921264463936021, p: 0.2990927946813201
Pearson Corr S: -0.037731209970131116, p: 0.6711835581342561
---------------------------------------------------
Prediction using mast: tse07
Error U: 2.377710162900215 +- 2.1271536148615082
Error V: 2.47459335538537 +- 1.924290714049316
Error W: 0.6939403546338742 +- 0.7567734659972698
Error S: 2.910854188272961 +- 2.452704621028089
Pearson Corr U: -0.1652716199385274, p: 0.061241583373610166
Pearson Corr V: -0.1333231083821458, p: 0.13200215245872912
Pearson Corr W: 0.06592001638828938, p: 0.457949309295393
Pearson Corr S: -0.039216832295587735, p: 0.6590305846858121
---------------------------------------------------
Prediction using mast: tse08
Error U: 2.3801358945147935 +- 2.134590891393966
Error V: 2.238752061717732 +- 1.76254385578
Error W: 0.6876843476003801 +- 0.7528385520410491
Error S: 3.1466705477433297 +- 2.483712082579173
Pearson Corr U: -0.01875385954246626, p: 0.8329276880007584
Pearson Corr V: 0.09487669385741572, p: 0.28483624425544596
Pearson Corr W: 0.028682518849051715, p: 0.7469479491599466
Pearson Corr S: 0.0321833397051683, p: 0.7173009013571394
---------------------------------------------------
Prediction using mast: tse09
Error U: 2.3365336460198542 +- 1.8818121034017823
Error V: 1.8959616739736047 +- 1.1992147739904002
Error W: 1.0063163305510037 +- 0.8079028987914982
Error S: 2.484089217805952 +- 2.2867580487185317
Pearson Corr U: 0.10515051881028929, p: 0.23564331791315524
Pearson Corr V: -0.006850715948328027, p: 0.9385815988072626
Pearson Corr W: 0.07019459452406637, p: 0.429251567593928
Pearson Corr S: 0.025118578480192517, p: 0.7775141954793798
---------------------------------------------------
Prediction using mast: tse10
Error U: 2.480047648960306 +- 2.2789978778368254
Error V: 1.9085327934964682 +- 1.2464192490613966
Error W: 0.6303457914555605 +- 0.6758997856969162
Error S: 3.0941041998482266 +- 2.477832554090427
Pearson Corr U: -0.00725206991429863, p: 0.9349910192391292
Pearson Corr V: 0.1155038897326009, p: 0.19241424644657343
Pearson Corr W: -0.016622612837729978, p: 0.8516826883729274
Pearson Corr S: 0.02630790594273542, p: 0.7672734124820259
---------------------------------------------------
Prediction using mast: tse11
Error U: 2.370597856220349 +- 2.1044521827804754
Error V: 1.984837614577408 +- 1.185142978659377
Error W: 0.7300918415954062 +- 0.7709903773725056
Error S: 2.346224783530146 +- 2.187330312734066
Pearson Corr U: 0.046468983739853434, p: 0.6010218003217691
Pearson Corr V: 0.06621677961059312, p: 0.4559232329890432
Pearson Corr W: 0.10704637996348076, p: 0.22725810734170693
Pearson Corr S: -0.06226032344234859, p: 0.4833411497692863
---------------------------------------------------
Prediction using mast: tse12
Error U: 2.3385123104550116 +- 1.835894964240833
Error V: 1.928376498437205 +- 1.1790139406782305
Error W: 0.7584201621844672 +- 0.40498508157962626
Error S: 2.2432210603989984 +- 2.0914795369608066
Pearson Corr U: 0.060245045527771296, p: 0.497639514966491
Pearson Corr V: -0.01990158828462768, p: 0.8228657456484417
Pearson Corr W: -0.04305532647904959, p: 0.6280456110191214
Pearson Corr S: 0.027353399080698785, p: 0.7583041070209338
---------------------------------------------------
Prediction using mast: tse13
Error U: 3.711402257976606 +- 2.1718849912920586
Error V: 3.0444685722621836 +- 1.9944662767766155
Error W: 0.6250918336544734 +- 0.6062288458393424
Error S: 3.330687227028868 +- 1.8200470264835462
Pearson Corr U: 0.10433042685669401, p: 0.2393367162701388
Pearson Corr V: 0.004098552876502281, p: 0.9632323733462801
Pearson Corr W: -0.15097759857170928, p: 0.08765682065896743
Pearson Corr S: 0.037289561558155083, p: 0.6748130420449893
---------------------------------------------------
Prediction using mast: v01
Error U: 2.4817604397156443 +- 2.2804341799378807
Error V: 1.9401817712788434 +- 1.3220535895426793
Error W: 0.659821122646505 +- 0.7340062833664753
Error S: 3.3142189150889068 +- 2.499361806975091
Pearson Corr U: -0.07729825793605477, p: 0.38391918299816485
Pearson Corr V: -0.021132292475615946, p: 0.8121082998117668
Pearson Corr W: 0.1621337469336018, p: 0.06639800230503289
Pearson Corr S: -0.04163548078214965, p: 0.6394352295947026
---------------------------------------------------
Prediction using mast: v03
Error U: 3.2916395463222683 +- 2.6033029046025487
Error V: 2.3556675663174587 +- 1.8637184575927956
Error W: 0.6241300470997081 +- 0.634685020694355
Error S: 3.115932767471696 +- 2.480441712870079
Pearson Corr U: -0.02245514843388238, p: 0.8005843705051894
Pearson Corr V: -0.02296142307210569, p: 0.796185186766737
Pearson Corr W: 0.03796341296225691, p: 0.6692783337585084
Pearson Corr S: -0.0017384745100185253, p: 0.9843998776937359
---------------------------------------------------
Prediction using mast: v04
Error U: 3.8160496545854463 +- 2.7096893609751898
Error V: 1.9211819165552309 +- 1.2806391580527055
Error W: 0.6831785044452363 +- 0.7499143561332878
Error S: 2.681213068920585 +- 2.3919361013805656
Pearson Corr U: 0.0681704814605707, p: 0.442709913432591
Pearson Corr V: -0.20698283485700691, p: 0.018595723557018738
Pearson Corr W: -0.09356703939630592, p: 0.2915674905742004
Pearson Corr S: -0.12460449381866898, p: 0.15944233840510075
---------------------------------------------------
Prediction using mast: v05
Error U: 2.9408795597941375 +- 2.5096723689773053
Error V: 2.3904083784120953 +- 1.8854599650828492
Error W: 0.6622848833528484 +- 0.7357513258654644
Error S: 3.3416523470271557 +- 2.5013375623988083
Pearson Corr U: 0.046054038327845534, p: 0.6042788554227522
Pearson Corr V: 0.05976417364310101, p: 0.5010838744692068
Pearson Corr W: 0.06965472235527725, p: 0.4328180135298739
Pearson Corr S: -0.029713898047964156, p: 0.7381728375220126
---------------------------------------------------
Prediction using mast: v06
Error U: 2.8508932422990947 +- 2.4774892073533294
Error V: 2.1417129825829537 +- 1.6544932175443283
Error W: 0.6627276452229351 +- 0.7360677933366594
Error S: 3.886630086705897 +- 2.5040680185984368
Pearson Corr U: 0.17302254896459723, p: 0.04989699731994847
Pearson Corr V: 0.05500510741920237, p: 0.5358332986961704
Pearson Corr W: -0.07542609512925359, p: 0.39557618847315984
Pearson Corr S: -0.0017053280293419831, p: 0.9846972797474018
---------------------------------------------------
Prediction using mast: v07
Error U: 2.3683014518992844 +- 2.0962610804131194
Error V: 3.3178956977041194 +- 2.1091686213260195
Error W: 0.6672166374172698 +- 0.7391819647807063
Error S: 2.3360744041792705 +- 2.179229477825734
Pearson Corr U: 0.05168311341739149, p: 0.5607804177514993
Pearson Corr V: 0.03393306825877028, p: 0.702636243035503
Pearson Corr W: 0.025079103162327896, p: 0.7778547669209482
Pearson Corr S: -0.02299221600373818, p: 0.7959178218991148
---------------------------------------------------
Prediction error all masts
Error U: 3.093128069314189 +- 2.2716532694601734
Error V: 2.452110293050388 +- 1.7586076650307128
Error W: 0.8541286176173924 +- 0.7003543605988233
Error S: 2.9113279582654656 +- 2.174531283093487
Pearson Corr U: 5.7151169898731074e-18, p: 1.0000000000110267
Pearson Corr V: -1.287800078128296e-19, p: 1.0000000000110267
Pearson Corr W: 1.1788766002498174e-17, p: 1.0000000000110267
Pearson Corr S: 6.606927670959918e-20, p: 1.0000000000110267
---------------------------------------------------
Pearson corr per case, then averaged over all cases
U:   -0.006130540758675917
V:   -0.02251696014525851
W:   -0.014410948391637198
S:   -0.021995108105797058
---------------------------------------------------
