# Supplementary material for: WindSeer: real-time volumetric wind prediction over complex terrain aboard a small uncrewed aerial vehicle
Source: Nat Commun. 2024 Apr 25;15:3507. doi: 10.1038/s41467-024-47778-4 (PMC11045725; doi:10.1038/s41467-024-47778-4)
Supplement: Supplementary file 5 — Source Data [file 41467_2024_47778_MOESM5_ESM.zip › data_Table1_SupplementaryTable2/Perdigao_0509_09_171230_avg.txt]

Using YAML config: ../wind_prediction/trained_models/final01//params.yaml
Input data: 17:12:30 | scale: scale_2.0_n_384 | mast: rne01 
Measurement indices:
[333 193  39]
Input data: 17:12:30 | scale: scale_2.0_n_384 | mast: rne02 
Measurement indices:
[315 206  40]
[315 206  42]
Input data: 17:12:30 | scale: scale_2.0_n_384 | mast: rne03 
Measurement indices:
[302 223  41]
Input data: 17:12:30 | scale: scale_2.0_n_384 | mast: rne06 
Measurement indices:
[247 288  39]
[247 288  41]
Input data: 17:12:30 | scale: scale_2.0_n_384 | mast: rne07 
Measurement indices:
[212 323  41]
[212 323  43]
Input data: 17:12:30 | scale: scale_2.0_n_384 | mast: rsw01 
Measurement indices:
[194  77  43]
[194  77  44]
Input data: 17:12:30 | scale: scale_2.0_n_384 | mast: rsw02 
Measurement indices:
[182  88  43]
[182  88  45]
Input data: 17:12:30 | scale: scale_2.0_n_384 | mast: rsw03 
Measurement indices:
[174 101  43]
[174 101  44]
[174 101  46]
[174 101  48]
[174 101  51]
Input data: 17:12:30 | scale: scale_2.0_n_384 | mast: rsw04 
Measurement indices:
[160 121  43]
Input data: 17:12:30 | scale: scale_2.0_n_384 | mast: rsw05 
Measurement indices:
[129 166  44]
Input data: 17:12:30 | scale: scale_2.0_n_384 | mast: rsw06 
Measurement indices:
[116 183  44]
[116 183  46]
[116 183  48]
[116 183  49]
[116 183  53]
Input data: 17:12:30 | scale: scale_2.0_n_384 | mast: rsw07 
Measurement indices:
[ 85 221  45]
[ 85 221  47]
Input data: 17:12:30 | scale: scale_2.0_n_384 | mast: rsw08 
Measurement indices:
[ 74 237  45]
[ 74 237  47]
Input data: 17:12:30 | scale: scale_2.0_n_384 | mast: tnw01 
Measurement indices:
[ 59 175  12]
[ 59 175  14]
Input data: 17:12:30 | scale: scale_2.0_n_384 | mast: tnw03 
Measurement indices:
[ 96 204  43]
[ 96 204  45]
Input data: 17:12:30 | scale: scale_2.0_n_384 | mast: tnw05 
Measurement indices:
[130 225  23]
[130 225  24]
[130 225  24]
[130 225  24]
[130 225  25]
[130 225  25]
[130 225  26]
Input data: 17:12:30 | scale: scale_2.0_n_384 | mast: tnw06 
Measurement indices:
[158 247  17]
[158 247  18]
[158 247  18]
[158 247  18]
[158 247  19]
[158 247  19]
[158 247  20]
Input data: 17:12:30 | scale: scale_2.0_n_384 | mast: tnw07 
Measurement indices:
[176 263  10]
[176 263  10]
[176 263  10]
[176 263  11]
[176 263  11]
[176 263  12]
[176 263  14]
[176 263  16]
[176 263  19]
Input data: 17:12:30 | scale: scale_2.0_n_384 | mast: tnw09 
Measurement indices:
[210 291  27]
[210 291  28]
Input data: 17:12:30 | scale: scale_2.0_n_384 | mast: tnw10 
Measurement indices:
[220 296  32]
[220 296  34]
[220 296  36]
[220 296  37]
[220 296  41]
Input data: 17:12:30 | scale: scale_2.0_n_384 | mast: tnw11 
Measurement indices:
[231 304  35]
[231 304  36]
[231 304  38]
Input data: 17:12:30 | scale: scale_2.0_n_384 | mast: tse01 
Measurement indices:
[101  93   5]
[101  93   8]
Input data: 17:12:30 | scale: scale_2.0_n_384 | mast: tse02 
Measurement indices:
[137 117  26]
[137 117  29]
Input data: 17:12:30 | scale: scale_2.0_n_384 | mast: tse04 
Measurement indices:
[153 131  43]
[153 131  44]
[153 131  46]
[153 131  48]
[153 131  51]
[153 131  54]
[153 131  55]
[153 131  58]
Input data: 17:12:30 | scale: scale_2.0_n_384 | mast: tse06 
Measurement indices:
[182 159  28]
[182 159  30]
[182 159  32]
[182 159  33]
[182 159  37]
Input data: 17:12:30 | scale: scale_2.0_n_384 | mast: tse07 
Measurement indices:
[204 159  24]
[204 159  26]
Input data: 17:12:30 | scale: scale_2.0_n_384 | mast: tse08 
Measurement indices:
[223 176  20]
[223 176  22]
Input data: 17:12:30 | scale: scale_2.0_n_384 | mast: tse09 
Measurement indices:
[244 202  14]
[244 202  16]
[244 202  17]
[244 202  19]
[244 202  23]
[244 202  26]
[244 202  30]
Input data: 17:12:30 | scale: scale_2.0_n_384 | mast: tse10 
Measurement indices:
[259 211  19]
[259 211  22]
Input data: 17:12:30 | scale: scale_2.0_n_384 | mast: tse11 
Measurement indices:
[266 217  22]
[266 217  24]
[266 217  26]
[266 217  28]
[266 217  31]
Input data: 17:12:30 | scale: scale_2.0_n_384 | mast: tse12 
Measurement indices:
[280 226  33]
[280 226  34]
Input data: 17:12:30 | scale: scale_2.0_n_384 | mast: tse13 
Measurement indices:
[290 234  39]
[290 234  41]
[290 234  43]
[290 234  44]
[290 234  48]
[290 234  51]
[290 234  55]
Input data: 17:12:30 | scale: scale_2.0_n_384 | mast: v01 
Measurement indices:
[295 161  17]
[295 161  18]
Input data: 17:12:30 | scale: scale_2.0_n_384 | mast: v03 
Measurement indices:
[254 184  13]
[254 184  15]
Input data: 17:12:30 | scale: scale_2.0_n_384 | mast: v04 
Measurement indices:
[220 218  11]
[220 218  12]
Input data: 17:12:30 | scale: scale_2.0_n_384 | mast: v05 
Measurement indices:
[204 235  10]
[204 235  12]
[204 235  13]
Input data: 17:12:30 | scale: scale_2.0_n_384 | mast: v06 
Measurement indices:
[190 249  11]
[190 249  13]
Input data: 17:12:30 | scale: scale_2.0_n_384 | mast: v07 
Measurement indices:
[153 275   8]
[153 275   9]
[153 275   9]
[153 275   9]
[153 275  10]
[153 275  10]
[153 275  11]
---------------------------------------------------
Prediction using mast: rne01
Error U: 4.771039041951335 +- 2.4150733454665883
Error V: 4.5867109600050275 +- 3.2561971893147557
Error W: 0.9031222400787041 +- 1.1281255765217781
Error S: 4.2550403507124015 +- 2.158400830528898
Pearson Corr U: -0.13697904934904492, p: 0.12163533362931891
Pearson Corr V: -0.1018592576424639, p: 0.25070919036721634
Pearson Corr W: 0.008811536834798281, p: 0.9210528203984375
Pearson Corr S: -0.07786333200276413, p: 0.3804419931091972
---------------------------------------------------
Prediction using mast: rne02
Error U: 4.855688205574523 +- 2.497307157808738
Error V: 5.93123173585176 +- 3.5801094469855097
Error W: 1.2994042608328344 +- 0.5189212087875581
Error S: 5.038451899137829 +- 2.728473158098188
Pearson Corr U: -0.08496509120273858, p: 0.3383868095663594
Pearson Corr V: -0.17079114741985524, p: 0.052968595767364735
Pearson Corr W: -0.04761568625296135, p: 0.5920619406712742
Pearson Corr S: -0.05028155255551188, p: 0.5714698100476846
---------------------------------------------------
Prediction using mast: rne03
Error U: 4.017673835787352 +- 1.7297309333329458
Error V: 5.461838785631135 +- 3.5409012718636252
Error W: 0.8729135062506733 +- 1.0504386528021084
Error S: 4.050362922474878 +- 2.0328820933194027
Pearson Corr U: -0.1567257281520827, p: 0.07611044756685921
Pearson Corr V: -0.0055607729616299895, p: 0.9501296431538684
Pearson Corr W: 0.04042174552507588, p: 0.6492386599871356
Pearson Corr S: -0.057362067284611004, p: 0.5184746766640057
---------------------------------------------------
Prediction using mast: rne06
Error U: 4.696229557247738 +- 2.3327557097355633
Error V: 3.6612402714586767 +- 2.2637523557181876
Error W: 0.9390772549122348 +- 1.1650426847840323
Error S: 3.6970277937004 +- 1.781289045615947
Pearson Corr U: 0.01183655955282329, p: 0.8940877243483791
Pearson Corr V: 0.17002678002432403, p: 0.05405601860697848
Pearson Corr W: -0.026553151488230065, p: 0.765166629741336
Pearson Corr S: 0.0016705611779245944, p: 0.9850092226028682
---------------------------------------------------
Prediction using mast: rne07
Error U: 8.589303097573051 +- 4.16376835207108
Error V: 4.044235141341423 +- 2.732502605108444
Error W: 1.3935013809706114 +- 1.2098138772100946
Error S: 6.767536135687435 +- 3.7940689548975444
Pearson Corr U: -0.09743689880337646, p: 0.27197967575922366
Pearson Corr V: -0.001178642650775965, p: 0.989423143700734
Pearson Corr W: 0.24734747520486355, p: 0.004712824348484064
Pearson Corr S: -0.12771408435680875, p: 0.14920426352448146
---------------------------------------------------
Prediction using mast: rsw01
Error U: 5.84611099409102 +- 3.1488876153899916
Error V: 4.762916147809967 +- 3.345785092763301
Error W: 1.497338215618795 +- 0.5241939788942792
Error S: 5.231134407374343 +- 2.8817609238427666
Pearson Corr U: 0.042478987425409856, p: 0.6326584992762319
Pearson Corr V: 0.0347977709012349, p: 0.6954288610267995
Pearson Corr W: -0.013287792988646536, p: 0.8811922942327285
Pearson Corr S: -0.016334981449226238, p: 0.8542204527925981
---------------------------------------------------
Prediction using mast: rsw02
Error U: 6.2594328957525 +- 3.4242550282284525
Error V: 4.214273811873886 +- 2.936274232059877
Error W: 2.6529712502509826 +- 1.1698235841146347
Error S: 5.486328236333339 +- 3.090245400409823
Pearson Corr U: 0.0160294514988136, p: 0.8569177685568486
Pearson Corr V: -0.16802003534174936, p: 0.056998769724131114
Pearson Corr W: 0.013957167893629779, p: 0.8752545985742141
Pearson Corr S: -0.033746548534449305, p: 0.7041943996516686
---------------------------------------------------
Prediction using mast: rsw03
Error U: 6.554718712092984 +- 3.614756474470327
Error V: 4.411381400471856 +- 3.1331558733046845
Error W: 2.402495619971323 +- 1.080246552664943
Error S: 5.766763346632052 +- 3.3242839453241184
Pearson Corr U: -0.026963482400763735, p: 0.7616455240158294
Pearson Corr V: 0.01646854294617059, p: 0.8530418561008275
Pearson Corr W: -0.06068587694455905, p: 0.4944929317762393
Pearson Corr S: -0.03399597140389363, p: 0.7021110378859723
---------------------------------------------------
Prediction using mast: rsw04
Error U: 6.1736071530753 +- 3.368165744257894
Error V: 4.3151894952062255 +- 3.0457670000369115
Error W: 2.1735557060072366 +- 0.9558739363155567
Error S: 5.375450961928713 +- 2.9969968912857308
Pearson Corr U: -0.18564119768608525, p: 0.03517821551642095
Pearson Corr V: 0.007910436203817683, p: 0.9291040263736087
Pearson Corr W: -0.046731951128000486, p: 0.5989617397595175
Pearson Corr S: -0.08954743673182775, p: 0.3128820708006737
---------------------------------------------------
Prediction using mast: rsw05
Error U: 5.488416438468357 +- 2.9377457273268814
Error V: 4.303222287171917 +- 3.0335976140042704
Error W: 1.2140702435375885 +- 0.5445945705410619
Error S: 4.673488045783694 +- 2.4517113615875648
Pearson Corr U: 0.144081781466795, p: 0.10330497724633712
Pearson Corr V: 0.08787518383625158, p: 0.3220407637475877
Pearson Corr W: 0.02527928720699821, p: 0.7761281251584985
Pearson Corr S: 0.009278188767645992, p: 0.9168864399808511
---------------------------------------------------
Prediction using mast: rsw06
Error U: 6.191938303751228 +- 3.380167785420074
Error V: 4.777085545090165 +- 3.352469112048224
Error W: 2.237263534528965 +- 0.994048254011178
Error S: 5.648381452423668 +- 3.231434548070124
Pearson Corr U: -0.07066174320160436, p: 0.426179206863629
Pearson Corr V: -0.09757081525775148, p: 0.27131816931883346
Pearson Corr W: 0.07534967119883793, p: 0.3960564870943853
Pearson Corr S: -0.041923454324946166, p: 0.6371182692518567
---------------------------------------------------
Prediction using mast: rsw07
Error U: 4.410701056372901 +- 1.9950694914885347
Error V: 4.741986988689895 +- 3.335998995116949
Error W: 1.964878172022128 +- 0.8041373346619328
Error S: 4.232295515573275 +- 2.1445624018603584
Pearson Corr U: -0.04511361656528088, p: 0.6116893746451997
Pearson Corr V: -0.05258435401376632, p: 0.5539577796944879
Pearson Corr W: -0.0365732834684871, p: 0.680715334789342
Pearson Corr S: 0.0036980491396484878, p: 0.9668230866941965
---------------------------------------------------
Prediction using mast: rsw08
Error U: 5.2259481041520734 +- 2.754844379080671
Error V: 7.88606122169326 +- 3.7083389805277016
Error W: 1.4720802650134468 +- 0.5196680328141022
Error S: 6.374573785995356 +- 3.676631979421667
Pearson Corr U: 0.04844377767466921, p: 0.5856294975376399
Pearson Corr V: -0.04098681911001374, p: 0.6446669158946482
Pearson Corr W: -0.009195887299232916, p: 0.9176210866892354
Pearson Corr S: -0.05138567631246499, p: 0.5630408882736477
---------------------------------------------------
Prediction using mast: tnw01
Error U: 3.506432190935431 +- 2.7999249594344566
Error V: 3.3074853241068216 +- 1.7899716982746883
Error W: 0.8667917047061438 +- 0.9711189335104601
Error S: 3.6242447662910937 +- 3.4431526561195134
Pearson Corr U: 0.02838352162955613, p: 0.7494979870829098
Pearson Corr V: -0.032450468182089895, p: 0.7150552405327841
Pearson Corr W: 0.006635316755954839, p: 0.9405091094954338
Pearson Corr S: 0.0019090621952402261, p: 0.9828693388783656
---------------------------------------------------
Prediction using mast: tnw03
Error U: 3.7483944685474513 +- 1.8844640266525154
Error V: 3.4139076393790715 +- 1.8493839474823663
Error W: 1.2576929793964762 +- 0.5301260821795662
Error S: 3.2611630291850044 +- 2.4559014351807917
Pearson Corr U: 0.060340738800694786, p: 0.49695557806736596
Pearson Corr V: 0.02453622573117699, p: 0.7825426681049211
Pearson Corr W: 0.09154346725653358, p: 0.3021742158887924
Pearson Corr S: -0.04426710005246398, p: 0.6183937056724937
---------------------------------------------------
Prediction using mast: tnw05
Error U: 3.796023211224445 +- 3.9767766148830956
Error V: 3.2935372935391443 +- 2.48477168510274
Error W: 0.9587376178382145 +- 1.1745791262725434
Error S: 5.0066452581506695 +- 3.8477004418174974
Pearson Corr U: 0.07014072767538126, p: 0.42960665718380475
Pearson Corr V: 0.05122066482580286, p: 0.564296817348703
Pearson Corr W: 0.09411463052888014, p: 0.2887402861114015
Pearson Corr S: -0.06170093579274335, p: 0.48728776378213956
---------------------------------------------------
Prediction using mast: tnw06
Error U: 3.9542000681340563 +- 4.067459240971826
Error V: 4.8132515557890025 +- 3.3570174162274458
Error W: 0.9369540127836232 +- 0.7913515731338776
Error S: 3.3724168380525037 +- 3.119549152671453
Pearson Corr U: 0.0394531936011422, p: 0.6571051299025368
Pearson Corr V: 0.07719500936009385, p: 0.38455659476363346
Pearson Corr W: 0.038842730341072336, p: 0.6620826724573141
Pearson Corr S: 0.008951882873670193, p: 0.9197995469175269
---------------------------------------------------
Prediction using mast: tnw07
Error U: 3.509427137666584 +- 3.5807586751917087
Error V: 5.4274563488023455 +- 3.4726337629007644
Error W: 0.9519597643687635 +- 1.1719112678328127
Error S: 3.3053043663580874 +- 2.8266177916174624
Pearson Corr U: -0.08477644308763631, p: 0.3394643081390612
Pearson Corr V: 0.10875744700882108, p: 0.2198726554482508
Pearson Corr W: -0.10111955796490008, p: 0.25418465762880205
Pearson Corr S: -0.11554502676046967, p: 0.1922548319805397
---------------------------------------------------
Prediction using mast: tnw09
Error U: 3.544868559389765 +- 2.5623398559723336
Error V: 3.5297447904049193 +- 2.7207843951476907
Error W: 1.1414349182006225 +- 1.2038318073461143
Error S: 3.979727312906857 +- 3.6824158337154462
Pearson Corr U: -0.0012968785912680636, p: 0.9883621937085989
Pearson Corr V: 0.07644029287265566, p: 0.389235283352464
Pearson Corr W: 0.15829358964450863, p: 0.07318357379945374
Pearson Corr S: -0.09909883643397961, p: 0.2638473092275483
---------------------------------------------------
Prediction using mast: tnw10
Error U: 4.629216526419307 +- 2.258639976792511
Error V: 3.188912041066575 +- 2.129303449239478
Error W: 0.8701664252037926 +- 0.9487517322557919
Error S: 3.422907499342529 +- 1.778253771631567
Pearson Corr U: -0.20207962000572874, p: 0.021642150928840826
Pearson Corr V: -0.04018617457315825, p: 0.6511484288544851
Pearson Corr W: 0.009622903156533524, p: 0.9138101887241155
Pearson Corr S: -0.05650916302448223, p: 0.5247228573681494
---------------------------------------------------
Prediction using mast: tnw11
Error U: 4.979233264512484 +- 2.5950388634226385
Error V: 3.8125971274869155 +- 2.46112167296475
Error W: 1.055170524958792 +- 1.1961399297177635
Error S: 3.944744824026882 +- 1.9716718147394168
Pearson Corr U: 0.04783184390641634, p: 0.5903797842358356
Pearson Corr V: -0.1148706334041085, p: 0.19488037130453698
Pearson Corr W: 0.0605385147172136, p: 0.49554360837955147
Pearson Corr S: -0.004287675522628549, p: 0.9615370473162435
---------------------------------------------------
Prediction using mast: tse01
Error U: 3.6502155828435883 +- 2.115713300581523
Error V: 3.261130117269796 +- 1.813437660831834
Error W: 0.8836332408196018 +- 0.8991319149760593
Error S: 3.4108145456682957 +- 3.1919851977619333
Pearson Corr U: 0.07254922132945558, p: 0.41389536100970686
Pearson Corr V: -0.0013709506207062443, p: 0.9876975437919614
Pearson Corr W: -0.013872142956253932, p: 0.8760084354433906
Pearson Corr S: 0.01615398905384504, p: 0.8558181101361382
---------------------------------------------------
Prediction using mast: tse02
Error U: 3.8438279513755176 +- 1.7841679449424468
Error V: 3.4916149392695157 +- 1.9682716669412295
Error W: 1.4372662676560564 +- 0.51479424340771
Error S: 3.283863257797591 +- 2.120554783153633
Pearson Corr U: 0.05934820345604433, p: 0.5040733970579923
Pearson Corr V: 0.07421524508527443, p: 0.4032268159276716
Pearson Corr W: -0.05463419214117245, p: 0.5385911289610008
Pearson Corr S: -0.06696354565680437, p: 0.4508469862075235
---------------------------------------------------
Prediction using mast: tse04
Error U: 7.5647089754478545 +- 4.078180677868316
Error V: 4.710158655448824 +- 3.321316578486878
Error W: 2.360466279833516 +- 1.0589982278528693
Error S: 6.757801442744838 +- 3.792355958639541
Pearson Corr U: -0.21581668440331236, p: 0.014034946727591703
Pearson Corr V: -0.10990334875830934, p: 0.21502275998973314
Pearson Corr W: -0.09796066437595208, p: 0.269398637406506
Pearson Corr S: -0.1710374690005529, p: 0.052622039952028264
---------------------------------------------------
Prediction using mast: tse06
Error U: 3.9501916030990394 +- 4.065899918128198
Error V: 4.638848036195534 +- 3.312147298412714
Error W: 0.8771169690362018 +- 0.9191092665053847
Error S: 3.453083411971431 +- 3.2490127165635925
Pearson Corr U: 0.24144067872090968, p: 0.005843247751754411
Pearson Corr V: 0.0831398736643747, p: 0.3489029613597825
Pearson Corr W: 0.0006873127401271131, p: 0.993832102606414
Pearson Corr S: -0.11848953320805353, p: 0.18109212292016472
---------------------------------------------------
Prediction using mast: tse07
Error U: 4.0248748798188645 +- 4.0937399584211684
Error V: 4.05417839537353 +- 3.0350342246550266
Error W: 0.8909033050534113 +- 1.105441845010285
Error S: 3.8272899652504857 +- 3.6047822265071168
Pearson Corr U: -0.06340603657922472, p: 0.4753116795127132
Pearson Corr V: 0.16426799557769983, p: 0.06285392481306293
Pearson Corr W: 0.13616106294765187, p: 0.1238983745993387
Pearson Corr S: -0.14566254969779466, p: 0.09953692292015963
---------------------------------------------------
Prediction using mast: tse08
Error U: 3.5051798276944344 +- 3.5602598043872202
Error V: 3.6531771545175666 +- 2.820706727802608
Error W: 0.8771456987060093 +- 1.067279787915328
Error S: 4.552314147367461 +- 3.813057060812569
Pearson Corr U: 0.015140463111743895, p: 0.8647753282105085
Pearson Corr V: -0.13190770471439095, p: 0.13619258091430972
Pearson Corr W: -0.025303108864774392, p: 0.7759227294760905
Pearson Corr S: 0.1297720651414655, p: 0.14270636898738828
---------------------------------------------------
Prediction using mast: tse09
Error U: 4.268068224371252 +- 4.139591764055867
Error V: 3.2539006935219574 +- 2.4205222389592245
Error W: 0.8667749135232488 +- 0.9712764272156988
Error S: 4.354755857567691 +- 3.779480661616498
Pearson Corr U: 0.029728584168428236, p: 0.7380481260734042
Pearson Corr V: -0.0042463501758483735, p: 0.9619074800083656
Pearson Corr W: -0.08593025318016975, p: 0.3329081070954831
Pearson Corr S: -0.05232166209429778, p: 0.555942277244542
---------------------------------------------------
Prediction using mast: tse10
Error U: 4.093066514411024 +- 4.111241747731203
Error V: 3.199972988662216 +- 1.9966668937993852
Error W: 0.8700278192228825 +- 1.0325264576524407
Error S: 4.2258840542532115 +- 3.7507332891233243
Pearson Corr U: 0.07489011193295499, p: 0.39895199274176846
Pearson Corr V: -0.009350205513245197, p: 0.916243655189851
Pearson Corr W: -0.05161246666473561, p: 0.5613169274766027
Pearson Corr S: -0.025526592121713588, p: 0.7739965625504217
---------------------------------------------------
Prediction using mast: tse11
Error U: 4.073578409856914 +- 4.107209844503524
Error V: 3.416817778403791 +- 1.8528504774090002
Error W: 0.8701498056730335 +- 1.0333954537080812
Error S: 3.4511018145787298 +- 3.246674460562692
Pearson Corr U: 0.11041885746210858, p: 0.21286595751021606
Pearson Corr V: -0.04247796236139238, p: 0.6326667163207823
Pearson Corr W: -0.012367348850324736, p: 0.8893678231123492
Pearson Corr S: -0.1841098147622745, p: 0.03674183407787468
---------------------------------------------------
Prediction using mast: tse12
Error U: 3.4860005169004102 +- 3.4335917479856057
Error V: 3.3369023417404224 +- 1.790469501698349
Error W: 0.9640145339870414 +- 0.7519263813647814
Error S: 3.6458785763157984 +- 3.462957154669251
Pearson Corr U: 0.048565597674829576, p: 0.5846859366411409
Pearson Corr V: 0.14394162553939918, p: 0.10364440078154469
Pearson Corr W: 0.052174025750964345, p: 0.5570590938684552
Pearson Corr S: 0.010638153723135327, p: 0.9047576132777714
---------------------------------------------------
Prediction using mast: tse13
Error U: 3.9820644241485152 +- 1.7311938052326725
Error V: 4.303607434828499 +- 3.0339878683111676
Error W: 0.8851753063143462 +- 0.8949449092985906
Error S: 3.5877716447687074 +- 1.717277381652645
Pearson Corr U: 0.14935855178868843, p: 0.09114946594957359
Pearson Corr V: -0.023037550457420362, p: 0.7955242408826904
Pearson Corr W: -0.05886961985343008, p: 0.5075243825285571
Pearson Corr S: 0.027901146001650882, p: 0.7536176914634372
---------------------------------------------------
Prediction using mast: v01
Error U: 3.500012583793285 +- 3.5324455362197447
Error V: 3.206452280384048 +- 2.304672155899327
Error W: 0.9341717855576173 +- 1.1622410349531083
Error S: 5.313473541797911 +- 3.8482780338152347
Pearson Corr U: -0.05164027580581489, p: 0.5611057083811077
Pearson Corr V: 0.04594655696230029, p: 0.605123790098786
Pearson Corr W: 0.05930880933356152, p: 0.5043569986107642
Pearson Corr S: -0.0634368262794696, p: 0.47509689943435224
---------------------------------------------------
Prediction using mast: v03
Error U: 4.428506725928891 +- 4.158219162778843
Error V: 3.2156204058998084 +- 2.3371946239167993
Error W: 0.9503375229018726 +- 1.1711499849559441
Error S: 4.253901616525526 +- 3.7571829322508226
Pearson Corr U: -0.01705916696944081, p: 0.8478338885592536
Pearson Corr V: -0.06379317611491762, p: 0.4726149394018163
Pearson Corr W: -0.010776846714294169, p: 0.9035218670112007
Pearson Corr S: -0.13300645202722217, p: 0.13293096170579108
---------------------------------------------------
Prediction using mast: v04
Error U: 3.591068189915147 +- 3.7979583782567405
Error V: 3.5300753549925346 +- 2.7211056866713315
Error W: 0.989509764372447 +- 1.1847696189686083
Error S: 4.818830081585057 +- 3.8392368577565845
Pearson Corr U: 0.040310668676191694, p: 0.6501388748505728
Pearson Corr V: -0.0030578658050238565, p: 0.9725639966447812
Pearson Corr W: 0.025186786542343936, p: 0.7769258332157699
Pearson Corr S: 0.01361860787138023, p: 0.8782569521144794
---------------------------------------------------
Prediction using mast: v05
Error U: 3.5887091175477965 +- 3.794094010727435
Error V: 3.985352383464459 +- 3.002758991622377
Error W: 0.9808100260457551 +- 1.1819486030558706
Error S: 4.081148870814978 +- 3.7131341492400014
Pearson Corr U: 0.07356783263313882, p: 0.4073531064190726
Pearson Corr V: 0.11967423808206348, p: 0.17673763012614205
Pearson Corr W: 0.10263532734537184, p: 0.24709822410719712
Pearson Corr S: -0.16057569576456882, p: 0.06908663452170936
---------------------------------------------------
Prediction using mast: v06
Error U: 3.6462073022952706 +- 3.8596302409441576
Error V: 3.6003588432402807 +- 2.782277744349761
Error W: 0.924815167630066 +- 1.154943559753595
Error S: 4.632075191296573 +- 3.824151266036851
Pearson Corr U: -0.014731862095099045, p: 0.8683913415716984
Pearson Corr V: 0.048624431735071985, p: 0.5842304857586623
Pearson Corr W: -0.12402718781395362, p: 0.1613995273544563
Pearson Corr S: -0.026538684982553063, p: 0.7652908568415207
---------------------------------------------------
Prediction using mast: v07
Error U: 3.4754450594322295 +- 3.3034629974355147
Error V: 4.587062604104479 +- 3.2935620751469448
Error W: 0.916068327339283 +- 1.1459563732092566
Error S: 3.5352016193520237 +- 3.3464536613202482
Pearson Corr U: -0.1945715477194076, p: 0.027135716128885715
Pearson Corr V: -0.10078817731935608, p: 0.25575233931713054
Pearson Corr W: 0.048138999652283555, p: 0.5879932205941593
Pearson Corr S: 0.06048711750715145, p: 0.49591034171738574
---------------------------------------------------
Prediction error all masts
Error U: 4.563692860831577 +- 3.505146675557793
Error V: 4.140249903162823 +- 2.983928973140207
Error W: 1.2247359560822195 +- 1.1182029210091267
Error S: 4.4131362733612445 +- 3.31437155493349
Pearson Corr U: -2.2550638160387527e-17, p: 1.0000000000110267
Pearson Corr V: -3.556673762774536e-18, p: 1.0000000000110267
Pearson Corr W: -1.3994585052359343e-17, p: 1.0000000000110267
Pearson Corr S: 6.095863748845153e-18, p: 1.0000000000110267
---------------------------------------------------
Pearson corr per case, then averaged over all cases
U:   -0.005934893906097736
V:   0.0005012081041726337
W:   0.010998245832292792
S:   -0.04803036433383732
---------------------------------------------------
