# Supplementary material for: WindSeer: real-time volumetric wind prediction over complex terrain aboard a small uncrewed aerial vehicle
Source: Nat Commun. 2024 Apr 25;15:3507. doi: 10.1038/s41467-024-47778-4 (PMC11045725; doi:10.1038/s41467-024-47778-4)
Supplement: Supplementary file 5 — Source Data [file 41467_2024_47778_MOESM5_ESM.zip › data_Table1_SupplementaryTable2/Perdigao_0509_09_avg1700-1800_avg.txt]

Using YAML config: ../wind_prediction/trained_models/final01//params.yaml
Input data: avg_17:00-18:00 | scale: scale_2.0_n_384 | mast: rne01 
Measurement indices:
[333 193  39]
Input data: avg_17:00-18:00 | scale: scale_2.0_n_384 | mast: rne02 
Measurement indices:
[315 206  40]
[315 206  42]
Input data: avg_17:00-18:00 | scale: scale_2.0_n_384 | mast: rne03 
Measurement indices:
[302 223  41]
Input data: avg_17:00-18:00 | scale: scale_2.0_n_384 | mast: rne06 
Measurement indices:
[247 288  39]
[247 288  41]
Input data: avg_17:00-18:00 | scale: scale_2.0_n_384 | mast: rne07 
Measurement indices:
[212 323  41]
[212 323  43]
Input data: avg_17:00-18:00 | scale: scale_2.0_n_384 | mast: rsw01 
Measurement indices:
[194  77  43]
[194  77  44]
Input data: avg_17:00-18:00 | scale: scale_2.0_n_384 | mast: rsw02 
Measurement indices:
[182  88  43]
[182  88  45]
Input data: avg_17:00-18:00 | scale: scale_2.0_n_384 | mast: rsw03 
Measurement indices:
[174 101  43]
[174 101  44]
[174 101  46]
[174 101  48]
[174 101  51]
Input data: avg_17:00-18:00 | scale: scale_2.0_n_384 | mast: rsw04 
Measurement indices:
[160 121  43]
Input data: avg_17:00-18:00 | scale: scale_2.0_n_384 | mast: rsw05 
Measurement indices:
[129 166  44]
Input data: avg_17:00-18:00 | scale: scale_2.0_n_384 | mast: rsw06 
Measurement indices:
[116 183  44]
[116 183  46]
[116 183  48]
[116 183  49]
[116 183  53]
Input data: avg_17:00-18:00 | scale: scale_2.0_n_384 | mast: rsw07 
Measurement indices:
[ 85 221  45]
[ 85 221  47]
Input data: avg_17:00-18:00 | scale: scale_2.0_n_384 | mast: rsw08 
Measurement indices:
[ 74 237  45]
[ 74 237  47]
Input data: avg_17:00-18:00 | scale: scale_2.0_n_384 | mast: tnw01 
Measurement indices:
[ 59 175  11]
[ 59 175  12]
[ 59 175  14]
Input data: avg_17:00-18:00 | scale: scale_2.0_n_384 | mast: tnw03 
Measurement indices:
[ 96 204  45]
Input data: avg_17:00-18:00 | scale: scale_2.0_n_384 | mast: tnw05 
Measurement indices:
[130 225  23]
[130 225  24]
[130 225  24]
[130 225  25]
[130 225  25]
[130 225  26]
Input data: avg_17:00-18:00 | scale: scale_2.0_n_384 | mast: tnw06 
Measurement indices:
[158 247  17]
[158 247  18]
[158 247  18]
[158 247  18]
[158 247  19]
[158 247  19]
[158 247  20]
Input data: avg_17:00-18:00 | scale: scale_2.0_n_384 | mast: tnw07 
Measurement indices:
[176 263  10]
[176 263  10]
[176 263  10]
[176 263  11]
[176 263  11]
[176 263  12]
[176 263  14]
[176 263  16]
[176 263  19]
Input data: avg_17:00-18:00 | scale: scale_2.0_n_384 | mast: tnw09 
Measurement indices:
[210 291  27]
[210 291  28]
Input data: avg_17:00-18:00 | scale: scale_2.0_n_384 | mast: tnw10 
Measurement indices:
[220 296  32]
[220 296  34]
[220 296  36]
[220 296  37]
[220 296  41]
Input data: avg_17:00-18:00 | scale: scale_2.0_n_384 | mast: tnw11 
Measurement indices:
[231 304  35]
[231 304  36]
[231 304  38]
Input data: avg_17:00-18:00 | scale: scale_2.0_n_384 | mast: tse01 
Measurement indices:
[101  93   5]
[101  93   8]
Input data: avg_17:00-18:00 | scale: scale_2.0_n_384 | mast: tse02 
Measurement indices:
[137 117  26]
[137 117  29]
Input data: avg_17:00-18:00 | scale: scale_2.0_n_384 | mast: tse04 
Measurement indices:
[153 131  43]
[153 131  44]
[153 131  46]
[153 131  48]
[153 131  51]
[153 131  54]
[153 131  55]
[153 131  58]
Input data: avg_17:00-18:00 | scale: scale_2.0_n_384 | mast: tse06 
Measurement indices:
[182 159  28]
[182 159  30]
[182 159  32]
[182 159  33]
[182 159  37]
Input data: avg_17:00-18:00 | scale: scale_2.0_n_384 | mast: tse07 
Measurement indices:
[204 159  24]
[204 159  26]
Input data: avg_17:00-18:00 | scale: scale_2.0_n_384 | mast: tse08 
Measurement indices:
[223 176  20]
[223 176  22]
Input data: avg_17:00-18:00 | scale: scale_2.0_n_384 | mast: tse09 
Measurement indices:
[244 202  14]
[244 202  16]
[244 202  17]
[244 202  19]
[244 202  23]
[244 202  26]
[244 202  30]
Input data: avg_17:00-18:00 | scale: scale_2.0_n_384 | mast: tse10 
Measurement indices:
[259 211  19]
[259 211  22]
Input data: avg_17:00-18:00 | scale: scale_2.0_n_384 | mast: tse11 
Measurement indices:
[266 217  22]
[266 217  24]
[266 217  26]
[266 217  28]
[266 217  31]
Input data: avg_17:00-18:00 | scale: scale_2.0_n_384 | mast: tse12 
Measurement indices:
[280 226  33]
[280 226  34]
Input data: avg_17:00-18:00 | scale: scale_2.0_n_384 | mast: tse13 
Measurement indices:
[290 234  39]
[290 234  41]
[290 234  43]
[290 234  44]
[290 234  48]
[290 234  51]
[290 234  55]
Input data: avg_17:00-18:00 | scale: scale_2.0_n_384 | mast: v01 
Measurement indices:
[295 161  17]
[295 161  18]
Input data: avg_17:00-18:00 | scale: scale_2.0_n_384 | mast: v03 
Measurement indices:
[254 184  13]
[254 184  15]
Input data: avg_17:00-18:00 | scale: scale_2.0_n_384 | mast: v04 
Measurement indices:
[220 218  11]
[220 218  12]
Input data: avg_17:00-18:00 | scale: scale_2.0_n_384 | mast: v05 
Measurement indices:
[204 235  10]
[204 235  12]
[204 235  13]
Input data: avg_17:00-18:00 | scale: scale_2.0_n_384 | mast: v06 
Measurement indices:
[190 249   9]
[190 249  11]
[190 249  13]
Input data: avg_17:00-18:00 | scale: scale_2.0_n_384 | mast: v07 
Measurement indices:
[153 275   8]
[153 275   9]
[153 275   9]
[153 275   9]
[153 275  10]
[153 275  10]
[153 275  11]
---------------------------------------------------
Prediction using mast: rne01
Error U: 3.0462151896966576 +- 1.3819384020417882
Error V: 2.8203572707120763 +- 2.154405147068517
Error W: 0.5873524765502084 +- 0.716121989154743
Error S: 2.5318453276314363 +- 1.2340067606672314
Pearson Corr U: 0.016891478186417966, p: 0.8493118672018068
Pearson Corr V: -0.12693377522620955, p: 0.15172552112224846
Pearson Corr W: 0.07110549735903066, p: 0.42327248279678226
Pearson Corr S: -0.004903998616655618, p: 0.9560134592414105
---------------------------------------------------
Prediction using mast: rne02
Error U: 3.0793851911480172 +- 1.422667057303401
Error V: 2.998456257951352 +- 2.2408249360618875
Error W: 0.7822111037563417 +- 0.34197131116151236
Error S: 2.6161460957575584 +- 1.3526205179883573
Pearson Corr U: -0.1131408544294569, p: 0.20173332682053582
Pearson Corr V: 0.0054331515915741445, p: 0.9512727588619686
Pearson Corr W: -0.057894849726499574, p: 0.5145910076291916
Pearson Corr S: -0.1434444785047031, p: 0.10485543718066176
---------------------------------------------------
Prediction using mast: rne03
Error U: 2.9030247817588464 +- 1.1955518504744742
Error V: 3.277866241312766 +- 2.306110223548234
Error W: 0.5749877267318612 +- 0.5934168188647964
Error S: 2.540485067971132 +- 1.2463028327219443
Pearson Corr U: -0.07135320882434443, p: 0.42165489750396096
Pearson Corr V: 0.007546613201889929, p: 0.9323568128038788
Pearson Corr W: 0.06860098270214542, p: 0.43982771136754983
Pearson Corr S: 0.0180010532636811, p: 0.8395422380807134
---------------------------------------------------
Prediction using mast: rne06
Error U: 4.066759360105868 +- 2.4530986490873063
Error V: 2.3861502009306768 +- 1.6479136499258924
Error W: 0.5753336906877108 +- 0.6809063276097799
Error S: 3.1076824119015387 +- 1.819689317412478
Pearson Corr U: -0.15818857571079312, p: 0.0733767271280778
Pearson Corr V: -0.13149903823292042, p: 0.1374211561748063
Pearson Corr W: 0.0017254872479578465, p: 0.9845164037907576
Pearson Corr S: -0.10995568595870714, p: 0.21480308277845517
---------------------------------------------------
Prediction using mast: rne07
Error U: 4.904133204518738 +- 2.8856784822497468
Error V: 2.649707963993383 +- 1.9930274854022028
Error W: 0.7763109248756005 +- 0.784300943710523
Error S: 3.912732587188257 +- 2.4156985100259245
Pearson Corr U: -0.04152000203483838, p: 0.6403653205443626
Pearson Corr V: -0.05337602733781484, p: 0.5479979186482712
Pearson Corr W: 0.017867025063029875, p: 0.840721069323161
Pearson Corr S: 0.008067456352010408, p: 0.927700534468812
---------------------------------------------------
Prediction using mast: rsw01
Error U: 3.779666352818554 +- 2.2107244239978123
Error V: 3.354323231665663 +- 2.3208670019894617
Error W: 0.9772809763500366 +- 0.34166399822170673
Error S: 3.3544685399096505 +- 2.0022084107555997
Pearson Corr U: -0.06449696611012563, p: 0.4677338679014112
Pearson Corr V: 0.08139045484973066, p: 0.3591727318080868
Pearson Corr W: -0.06189253179836779, p: 0.485934075163078
Pearson Corr S: -0.03918192918660674, p: 0.6593151033296952
---------------------------------------------------
Prediction using mast: rsw02
Error U: 3.60782706385565 +- 2.058453276716263
Error V: 2.7320481564185415 +- 2.0828221929946613
Error W: 1.5282140768064518 +- 0.7114661451487194
Error S: 3.0761189660028077 +- 1.7954984095868392
Pearson Corr U: -0.07350131393602301, p: 0.40777846876796353
Pearson Corr V: -0.14825077265799402, p: 0.09360225031162513
Pearson Corr W: -0.16441057640514564, p: 0.0626227745880102
Pearson Corr S: -0.0391703794058664, p: 0.6594092640659932
---------------------------------------------------
Prediction using mast: rsw03
Error U: 3.951038526187023 +- 2.365136624773622
Error V: 2.718948563633039 +- 2.0710689952765895
Error W: 1.4890417249840793 +- 0.6901822581983412
Error S: 3.3594700482586206 +- 2.005959703600918
Pearson Corr U: -4.844927479166498e-05, p: 0.9995652152730027
Pearson Corr V: -0.11225726929705292, p: 0.20530011955255306
Pearson Corr W: -2.6178088928907606e-05, p: 0.9997650773166178
Pearson Corr S: -0.008816910570888629, p: 0.9210048299855308
---------------------------------------------------
Prediction using mast: rsw04
Error U: 3.9112712423851383 +- 2.3316485121347115
Error V: 2.9773104151552037 +- 2.2352914937119484
Error W: 1.4442760871575293 +- 0.662496041808155
Error S: 3.426864911986877 +- 2.0579834130877908
Pearson Corr U: -0.15365024409015515, p: 0.08212553120831693
Pearson Corr V: -0.12827507327257587, p: 0.1474112672267469
Pearson Corr W: -0.07968698856001084, p: 0.369351153738705
Pearson Corr S: -0.09849091375643225, p: 0.26680261834992725
---------------------------------------------------
Prediction using mast: rsw05
Error U: 3.9660111575084196 +- 2.377724404200071
Error V: 3.303769381240357 +- 2.3120756313190016
Error W: 0.8804306837228351 +- 0.31954505570299696
Error S: 3.4820246232668124 +- 2.100893574035212
Pearson Corr U: 0.04578459958739871, p: 0.60639795988508
Pearson Corr V: -0.01994393102918734, p: 0.822495073273112
Pearson Corr W: 0.10446930900793473, p: 0.23870842010722793
Pearson Corr S: 0.017358712290988097, p: 0.8451950688397861
---------------------------------------------------
Prediction using mast: rsw06
Error U: 4.337796783439324 +- 2.628706264668048
Error V: 3.3157952051292092 +- 2.3145167437064607
Error W: 1.418837121404462 +- 0.6447223082125081
Error S: 3.8995026587055497 +- 2.4071599269527253
Pearson Corr U: -0.12980127970180616, p: 0.14261569713707498
Pearson Corr V: 0.07500312221215463, p: 0.3982387936666197
Pearson Corr W: 0.04183732482385035, p: 0.6378108788413117
Pearson Corr S: -0.11213480306102284, p: 0.20579803411170217
---------------------------------------------------
Prediction using mast: rsw07
Error U: 3.3769402015961476 +- 1.7872944010422958
Error V: 3.4576526240322942 +- 2.334142162663979
Error W: 1.4709776077372592 +- 0.6791674772477482
Error S: 3.1265383226165766 +- 1.8328687048648056
Pearson Corr U: 0.07764111513517087, p: 0.38180712004229206
Pearson Corr V: -0.12209588602648568, p: 0.16807738000071856
Pearson Corr W: 0.008638602947253882, p: 0.9225973656528758
Pearson Corr S: 0.010647256376553194, p: 0.9046765021580657
---------------------------------------------------
Prediction using mast: rsw08
Error U: 3.8686659679777 +- 2.291443459094761
Error V: 5.272082834973816 +- 2.4602539359442996
Error W: 1.1253596952008156 +- 0.4385173217951731
Error S: 4.331554455764965 +- 2.592546989276521
Pearson Corr U: 0.08058961566159384, p: 0.363935961235352
Pearson Corr V: -0.1311089794978116, p: 0.13860165048308348
Pearson Corr W: -0.17472038524420663, p: 0.047660015650681
Pearson Corr S: 0.01467710026172486, p: 0.8688761781344769
---------------------------------------------------
Prediction using mast: tnw01
Error U: 2.546987172421934 +- 1.8477008236152836
Error V: 2.105910617020703 +- 1.3299101390387056
Error W: 0.5788652904948957 +- 0.5803016779785383
Error S: 2.6610334440301298 +- 2.3795833997992566
Pearson Corr U: 0.07462405786678937, p: 0.40063403607751813
Pearson Corr V: 0.007283449625537799, p: 0.9347103452291234
Pearson Corr W: 0.01220821377571506, p: 0.8907824900241441
Pearson Corr S: 0.054406613116404795, p: 0.540286699849404
---------------------------------------------------
Prediction using mast: tnw03
Error U: 2.700016549568219 +- 1.1864501064770976
Error V: 2.262447405924169 +- 1.4571558687034603
Error W: 0.8512498538836462 +- 0.32146274855668344
Error S: 2.2745981368121178 +- 1.5372800477197914
Pearson Corr U: -0.07375536154928458, p: 0.40615533690174876
Pearson Corr V: -0.06520938214178376, p: 0.462821215713281
Pearson Corr W: -0.1365985306293546, p: 0.12268407129938456
Pearson Corr S: -0.03456572568536744, p: 0.6973603452020762
---------------------------------------------------
Prediction using mast: tnw05
Error U: 3.023606545064425 +- 2.894726218836474
Error V: 2.1127569383197975 +- 1.5218284424442317
Error W: 0.6135782429627179 +- 0.7477674311200184
Error S: 3.7032030911898866 +- 2.6210409270462525
Pearson Corr U: -0.00829269413923195, p: 0.9256876825121492
Pearson Corr V: 0.018468147232845115, p: 0.8354367565153086
Pearson Corr W: 0.051254114397466494, p: 0.5640421195983679
Pearson Corr S: -0.01360119395673083, p: 0.8784114260491651
---------------------------------------------------
Prediction using mast: tnw06
Error U: 2.945933207115086 +- 2.8675772073928347
Error V: 3.36222460126692 +- 2.1003688079402356
Error W: 0.651743824281477 +- 0.44693220914620074
Error S: 2.3587872685925215 +- 1.9308622727252658
Pearson Corr U: 0.0150598518253348, p: 0.8654884981929197
Pearson Corr V: -0.09316003384070277, p: 0.2936807259853078
Pearson Corr W: -0.13928006210716082, p: 0.11544051440199765
Pearson Corr S: 0.016139860145731873, p: 0.8559428535953698
---------------------------------------------------
Prediction using mast: tnw07
Error U: 2.5320174039716927 +- 2.111175611998565
Error V: 4.068909118572871 +- 2.2817969172103787
Error W: 0.7099418725056733 +- 0.7778961791068311
Error S: 2.278431933809406 +- 1.4340537867382284
Pearson Corr U: -0.05286816880275094, p: 0.5518175687654937
Pearson Corr V: 0.07795055871633345, p: 0.3799069511453412
Pearson Corr W: 0.06432895227964854, p: 0.46889659812455026
Pearson Corr S: -0.039152581153424494, p: 0.6595543765305724
---------------------------------------------------
Prediction using mast: tnw09
Error U: 2.5727307964585604 +- 1.6512108659140268
Error V: 2.1286479056805603 +- 1.5323145800602522
Error W: 0.6160302082304084 +- 0.7494292858539378
Error S: 2.643379444600984 +- 2.3667476648618657
Pearson Corr U: -0.17369534997735708, p: 0.0490003580056184
Pearson Corr V: 0.17265730219840839, p: 0.05038942601227953
Pearson Corr W: -0.06408899738656348, p: 0.4705599288921631
Pearson Corr S: -0.0909570327640345, p: 0.3052948858455807
---------------------------------------------------
Prediction using mast: tnw10
Error U: 3.5769843234492886 +- 2.0269683900286215
Error V: 2.051314783881801 +- 1.399906264022066
Error W: 0.6205007989490188 +- 0.4914838393901438
Error S: 2.6057502676549182 +- 1.3381456873777735
Pearson Corr U: -0.059590903985097046, p: 0.5023280114367692
Pearson Corr V: 0.05442696643795949, p: 0.5401349506619129
Pearson Corr W: -0.15571486635929455, p: 0.07804703751881649
Pearson Corr S: -0.02247355423208252, p: 0.8004243261436826
---------------------------------------------------
Prediction using mast: tnw11
Error U: 3.4521943498872103 +- 1.8818574245046553
Error V: 2.5215570554714795 +- 1.828088877878388
Error W: 0.6141638083350953 +- 0.7481833112049643
Error S: 2.694098908632693 +- 1.437882352350957
Pearson Corr U: 0.02928042321091706, p: 0.7418568683088552
Pearson Corr V: 0.13830300281394042, p: 0.11804033624711842
Pearson Corr W: -0.23413111063649475, p: 0.0075724715173205726
Pearson Corr S: -0.02743426075357271, p: 0.7576117133710983
---------------------------------------------------
Prediction using mast: tse01
Error U: 2.6384190322737417 +- 1.326724552756756
Error V: 2.091126358555269 +- 1.3321234206622057
Error W: 0.5879174788543854 +- 0.5546991503308767
Error S: 2.3799301790590337 +- 1.994876039717606
Pearson Corr U: -0.031526865861955425, p: 0.7228298926271197
Pearson Corr V: 0.0017278983101130015, p: 0.9844947709028755
Pearson Corr W: -0.0013198009550657445, p: 0.9881565099701851
Pearson Corr S: -0.005943041384354537, p: 0.9467062476440623
---------------------------------------------------
Prediction using mast: tse02
Error U: 2.6559358042260532 +- 1.2758700714051059
Error V: 2.192235829987267 +- 1.367846027841291
Error W: 0.9146524825974461 +- 0.321645394138705
Error S: 2.2982648084155155 +- 1.702472792043283
Pearson Corr U: 0.0068236357952444, p: 0.9388239076325292
Pearson Corr V: -0.015618179933661897, p: 0.8605512082796651
Pearson Corr W: -0.010156047684940626, p: 0.909054903842573
Pearson Corr S: -0.029154842573965115, p: 0.7429252544880839
---------------------------------------------------
Prediction using mast: tse04
Error U: 5.0840809910716995 +- 2.927185378088002
Error V: 2.9574884220149165 +- 2.2280867603894827
Error W: 1.5118667424400156 +- 0.7029392383524979
Error S: 4.4292918523506195 +- 2.603381122119698
Pearson Corr U: -0.035581199666226415, p: 0.6889222798456605
Pearson Corr V: 0.06138485608118436, p: 0.48952536107490996
Pearson Corr W: -0.1515104303023069, p: 0.08653100304962734
Pearson Corr S: -0.04938169292704553, p: 0.5783829355331764
---------------------------------------------------
Prediction using mast: tse06
Error U: 3.2244449533312762 +- 2.9364769718103916
Error V: 2.859118863824726 +- 1.932366806291626
Error W: 0.5743229256332816 +- 0.5962626949559218
Error S: 2.5476536124164184 +- 2.2852345020526963
Pearson Corr U: 0.028955389628515717, p: 0.7446231198948071
Pearson Corr V: 0.015072130667446339, p: 0.8653798599795987
Pearson Corr W: -0.10127207981148692, p: 0.25346533876220534
Pearson Corr S: -0.01441701419650692, p: 0.8711795250062341
---------------------------------------------------
Prediction using mast: tse07
Error U: 3.1896191907562894 +- 2.9332894716902818
Error V: 2.5799261213735094 +- 1.783976764178382
Error W: 0.5756591583851205 +- 0.6829135944485204
Error S: 2.8155352049356654 +- 2.472263956255947
Pearson Corr U: 0.042216453739312265, p: 0.6347644643690414
Pearson Corr V: 0.011456774759240347, p: 0.8974671442576658
Pearson Corr W: -0.07469857578035015, p: 0.4001624960101637
Pearson Corr S: 0.0005949732438172726, p: 0.9946607377428898
---------------------------------------------------
Prediction using mast: tse08
Error U: 2.7357000025357445 +- 2.7238936179443005
Error V: 2.4962166365264924 +- 1.7355326646417584
Error W: 0.5781563495000637 +- 0.6928531941424678
Error S: 3.0280065209414837 +- 2.5468121523425307
Pearson Corr U: -0.112540736765445, p: 0.20415093806349588
Pearson Corr V: 0.04305733445595921, p: 0.6280295645568859
Pearson Corr W: -0.05047994439720337, p: 0.5699509167889036
Pearson Corr S: -0.02012810730277596, p: 0.8208832332447508
---------------------------------------------------
Prediction using mast: tse09
Error U: 2.687889662885302 +- 2.6677751833617998
Error V: 2.1265181196752443 +- 1.5307928783912008
Error W: 0.5980119623745568 +- 0.7327713003452978
Error S: 3.8124892000289834 +- 2.6210409270462525
Pearson Corr U: 0.12819021738755096, p: 0.14768142843221568
Pearson Corr V: -0.07690152395578093, p: 0.38637193577797635
Pearson Corr W: 0.018306884176432902, p: 0.8368536692179294
Pearson Corr S: 0.026402596993390103, p: 0.7664597662893301
---------------------------------------------------
Prediction using mast: tse10
Error U: 2.8051569388435733 +- 2.7885000747203397
Error V: 2.051150683977807 +- 1.4008905472399937
Error W: 0.5701654723199272 +- 0.6226024128621613
Error S: 3.738361878666433 +- 2.621040927046252
Pearson Corr U: -0.07098204397893354, p: 0.4240799863249609
Pearson Corr V: 0.025270135270307564, p: 0.776207039326158
Pearson Corr W: 0.0012796944337072347, p: 0.9885163886819772
Pearson Corr S: -0.0022472392589395346, p: 0.9798353520847911
---------------------------------------------------
Prediction using mast: tse11
Error U: 2.589105565595448 +- 2.5273036411297256
Error V: 2.1212314401948174 +- 1.3292718178982814
Error W: 0.5694673528024826 +- 0.6417205852067465
Error S: 3.1089531672047435 +- 2.5684369667932225
Pearson Corr U: -0.11857376507281148, p: 0.18077994585874088
Pearson Corr V: 0.014357460003291939, p: 0.8717070952506352
Pearson Corr W: 0.013351878740224817, p: 0.8806235299226494
Pearson Corr S: -0.005191120532978594, p: 0.9534409223361532
---------------------------------------------------
Prediction using mast: tse12
Error U: 2.5319820870645344 +- 2.216975162070488
Error V: 2.1249680433624474 +- 1.3297450409223854
Error W: 0.6258397422308579 +- 0.4830068930848679
Error S: 2.830369619558201 +- 2.4782585667826806
Pearson Corr U: 0.07337769208042424, p: 0.4085696789940934
Pearson Corr V: -0.009134420575337664, p: 0.9181698018190422
Pearson Corr W: -0.05201193082122888, p: 0.5582865269257801
Pearson Corr S: 0.026332799317869367, p: 0.7670594880462658
---------------------------------------------------
Prediction using mast: tse13
Error U: 3.093807511728315 +- 1.4405433760801176
Error V: 2.635584629552309 +- 1.9752147065734025
Error W: 0.574280242469927 +- 0.5964571264029973
Error S: 2.5120336120669355 +- 1.204129006523825
Pearson Corr U: -0.04204274659972637, p: 0.6361594987583231
Pearson Corr V: -0.078836766280994, p: 0.3744969698527141
Pearson Corr W: -0.04083762212532037, p: 0.6458727180713604
Pearson Corr S: -0.06225862174609335, p: 0.4833531295870493
---------------------------------------------------
Prediction using mast: v01
Error U: 2.815007075779284 +- 2.7960646119456936
Error V: 2.053025659433631 +- 1.4304995607519784
Error W: 0.6236743611805213 +- 0.7544415980206756
Error S: 3.9725475965825776 +- 2.621040927046252
Pearson Corr U: 0.010602733770698586, p: 0.9050732395965642
Pearson Corr V: -0.06217578568102421, p: 0.48393648199010325
Pearson Corr W: 0.032188055740563805, p: 0.717261234195194
Pearson Corr S: -0.08395487831448037, p: 0.34418214465003716
---------------------------------------------------
Prediction using mast: v03
Error U: 3.0505750842876154 +- 2.9031121412256566
Error V: 2.085115872208 +- 1.497252604723531
Error W: 0.6209276451010892 +- 0.75275273499901
Error S: 3.7216163382514735 +- 2.621040927046252
Pearson Corr U: 0.15290579510346095, p: 0.08363735971177949
Pearson Corr V: 0.053448533920643845, p: 0.5474536452248018
Pearson Corr W: 0.0520576502431657, p: 0.5579401937780851
Pearson Corr S: -0.15952199035791176, p: 0.07095454573751431
---------------------------------------------------
Prediction using mast: v04
Error U: 2.8076329001933047 +- 2.7903952864785175
Error V: 2.248703647260518 +- 1.5926678399137373
Error W: 0.6611343066897533 +- 0.7689098572927631
Error S: 3.521768824286091 +- 2.6197169902749424
Pearson Corr U: 0.0382550746477881, p: 0.6668882295851963
Pearson Corr V: 0.10014127539920988, p: 0.2588317739507897
Pearson Corr W: 0.0501181108395793, p: 0.572722551798015
Pearson Corr S: 0.0026239403013527686, p: 0.9764560851114664
---------------------------------------------------
Prediction using mast: v05
Error U: 2.741351810771279 +- 2.730248342454179
Error V: 2.7805845813695775 +- 1.8923419859234174
Error W: 0.5823015436050013 +- 0.7041762517566418
Error S: 2.681876945489599 +- 2.3923619158933533
Pearson Corr U: -0.03678586331439228, p: 0.6789615918350936
Pearson Corr V: -0.012892879993015093, p: 0.8846984926712598
Pearson Corr W: -0.047126695296529186, p: 0.5958753059049401
Pearson Corr S: -0.02396981481034853, p: 0.7874421174585494
---------------------------------------------------
Prediction using mast: v06
Error U: 2.6689855909776377 +- 2.6450990901543676
Error V: 2.941436914741531 +- 1.96391500053078
Error W: 0.6330592263970062 +- 0.7596354119329742
Error S: 2.547670393730731 +- 2.285249969088069
Pearson Corr U: 0.007362735857185068, p: 0.9340012099265764
Pearson Corr V: 0.05611221482815089, p: 0.5276437462592769
Pearson Corr W: -0.01670516879177985, p: 0.8509545783054386
Pearson Corr S: -0.03352037956186559, p: 0.7060854264230788
---------------------------------------------------
Prediction using mast: v07
Error U: 2.5537411835687163 +- 2.432147336679964
Error V: 3.2580138511897982 +- 2.0696279850798747
Error W: 0.6790051580417554 +- 0.7725192331322984
Error S: 2.386272468752084 +- 2.013466625882862
Pearson Corr U: 0.06109623054405926, p: 0.4915733686660547
Pearson Corr V: 0.028016263806095804, p: 0.7526338990071111
Pearson Corr W: 0.06656205572586771, p: 0.4535722311958926
Pearson Corr S: -0.11822605406195583, p: 0.18207117258162453
---------------------------------------------------
Prediction error all masts
Error U: 3.2111221251795348 +- 2.421333347391599
Error V: 2.7231758539088036 +- 1.9980030141511897
Error W: 0.7991349985850346 +- 0.7134731853603946
Error S: 3.0609831246058166 +- 2.230426821175327
Pearson Corr U: 6.368133323221246e-18, p: 1.0000000000110267
Pearson Corr V: -1.041495579481029e-18, p: 1.0000000000110267
Pearson Corr W: -6.389700105849303e-18, p: 1.0000000000110267
Pearson Corr S: -8.803056929057468e-18, p: 1.0000000000110267
---------------------------------------------------
Pearson corr per case, then averaged over all cases
U:   -0.019270512994675908
V:   -0.008925317857850933
W:   -0.029964829826438555
S:   -0.03149857586767875
---------------------------------------------------
