# Supplementary material for: WindSeer: real-time volumetric wind prediction over complex terrain aboard a small uncrewed aerial vehicle
Source: Nat Commun. 2024 Apr 25;15:3507. doi: 10.1038/s41467-024-47778-4 (PMC11045725; doi:10.1038/s41467-024-47778-4)
Supplement: Supplementary file 5 — Source Data [file 41467_2024_47778_MOESM5_ESM.zip › data_Table1_SupplementaryTable2/Perdigao_0509_133230_AD4.txt]

Sender: LSF System <lsfadmin@eu-g1-027-4>
Subject: Job 207781459: <python3 predict_measurement_campaigns.py -model_dir ../wind_prediction/trained_models/final01 -model_version e3000 -d /cluster/work/riner/users/intel/perdigao_20170509.hdf5 -m tse04 -i 6 -e 13:32:30 --no_gpu --benchmark> in cluster <euler> Done

Job <python3 predict_measurement_campaigns.py -model_dir ../wind_prediction/trained_models/final01 -model_version e3000 -d /cluster/work/riner/users/intel/perdigao_20170509.hdf5 -m tse04 -i 6 -e 13:32:30 --no_gpu --benchmark> was submitted from host <eu-login-38> by user <acfloria> in cluster <euler> at Wed Mar  9 22:48:02 2022
Job was executed on host(s) <4*eu-g1-027-4>, in queue <normal.4h>, as user <acfloria> in cluster <euler> at Wed Mar  9 22:48:36 2022
</cluster/home/acfloria> was used as the home directory.
</cluster/home/acfloria/intel_wind/wind_analysis> was used as the working directory.
Started at Wed Mar  9 22:48:36 2022
Terminated at Wed Mar  9 23:47:12 2022
Results reported at Wed Mar  9 23:47:12 2022

Your job looked like:

------------------------------------------------------------
# LSBATCH: User input
python3 predict_measurement_campaigns.py -model_dir ../wind_prediction/trained_models/final01 -model_version e3000 -d /cluster/work/riner/users/intel/perdigao_20170509.hdf5 -m tse04 -i 6 -e 13:32:30 --no_gpu --benchmark
------------------------------------------------------------

Successfully completed.

Resource usage summary:

    CPU time :                                   3509.14 sec.
    Max Memory :                                 16069 MB
    Average Memory :                             10827.82 MB
    Total Requested Memory :                     40000.00 MB
    Delta Memory :                               23931.00 MB
    Max Swap :                                   -
    Max Processes :                              3
    Max Threads :                                4
    Run time :                                   3532 sec.
    Turnaround time :                            3550 sec.

The output (if any) follows:

/cluster/home/acfloria/.local/lib/python3.7/site-packages/pyproj/crs/crs.py:131: FutureWarning: '+init=<authority>:<code>' syntax is deprecated. '<authority>:<code>' is the preferred initialization method. When making the change, be mindful of axis order changes: https://pyproj4.github.io/pyproj/stable/gotchas.html#axis-order-changes-in-proj-6
  in_crs_string = _prepare_from_proj_string(in_crs_string)
/cluster/home/acfloria/.local/lib/python3.7/site-packages/pyproj/crs/crs.py:131: FutureWarning: '+init=<authority>:<code>' syntax is deprecated. '<authority>:<code>' is the preferred initialization method. When making the change, be mindful of axis order changes: https://pyproj4.github.io/pyproj/stable/gotchas.html#axis-order-changes-in-proj-6
  in_crs_string = _prepare_from_proj_string(in_crs_string)
mayavi could not get imported, disabling plotting with mayavi. Refer to the README for install instructions
'pygdal' is not installed. Use the command below to install it:
     pip3 install pygdal==2.3.2.4
GPy could not get imported, GPR baseline not available
Using YAML config: ../wind_prediction/trained_models/final01/params.yaml
Input data: 13:32:30 | scale: scale_2.0_n_384 | mast: rne01 
Measurement indices:
[333 193  39]
Input data: 13:32:30 | scale: scale_2.0_n_384 | mast: rne02 
Measurement indices:
[315 206  40]
[315 206  42]
Input data: 13:32:30 | scale: scale_2.0_n_384 | mast: rne03 
Measurement indices:
[302 223  41]
Input data: 13:32:30 | scale: scale_2.0_n_384 | mast: rne06 
Measurement indices:
[247 288  39]
[247 288  41]
Input data: 13:32:30 | scale: scale_2.0_n_384 | mast: rne07 
Measurement indices:
[212 323  41]
[212 323  43]
Input data: 13:32:30 | scale: scale_2.0_n_384 | mast: rsw01 
Measurement indices:
[194  77  43]
[194  77  44]
Input data: 13:32:30 | scale: scale_2.0_n_384 | mast: rsw02 
Measurement indices:
[182  88  43]
[182  88  45]
Input data: 13:32:30 | scale: scale_2.0_n_384 | mast: rsw03 
Measurement indices:
[174 101  43]
[174 101  44]
[174 101  46]
[174 101  48]
[174 101  51]
Input data: 13:32:30 | scale: scale_2.0_n_384 | mast: rsw04 
Measurement indices:
[160 121  43]
Input data: 13:32:30 | scale: scale_2.0_n_384 | mast: rsw05 
Measurement indices:
[129 166  44]
Input data: 13:32:30 | scale: scale_2.0_n_384 | mast: rsw06 
Measurement indices:
[116 183  44]
[116 183  46]
[116 183  48]
[116 183  49]
[116 183  53]
Input data: 13:32:30 | scale: scale_2.0_n_384 | mast: rsw07 
Measurement indices:
[ 85 221  45]
[ 85 221  47]
Input data: 13:32:30 | scale: scale_2.0_n_384 | mast: rsw08 
Measurement indices:
[ 74 237  45]
[ 74 237  47]
Input data: 13:32:30 | scale: scale_2.0_n_384 | mast: tnw01 
Measurement indices:
[ 59 175  12]
[ 59 175  14]
Input data: 13:32:30 | scale: scale_2.0_n_384 | mast: tnw03 
Measurement indices:
[ 96 204  43]
[ 96 204  45]
Input data: 13:32:30 | scale: scale_2.0_n_384 | mast: tnw05 
Measurement indices:
[130 225  23]
[130 225  24]
[130 225  24]
[130 225  24]
[130 225  25]
[130 225  25]
[130 225  26]
Input data: 13:32:30 | scale: scale_2.0_n_384 | mast: tnw06 
Measurement indices:
[158 247  17]
[158 247  18]
[158 247  18]
[158 247  18]
[158 247  19]
[158 247  19]
[158 247  20]
Input data: 13:32:30 | scale: scale_2.0_n_384 | mast: tnw07 
Measurement indices:
[176 263  10]
[176 263  10]
[176 263  10]
[176 263  11]
[176 263  11]
[176 263  12]
[176 263  14]
[176 263  16]
[176 263  19]
Input data: 13:32:30 | scale: scale_2.0_n_384 | mast: tnw09 
Measurement indices:
[210 291  27]
[210 291  28]
Input data: 13:32:30 | scale: scale_2.0_n_384 | mast: tnw10 
Measurement indices:
[220 296  32]
[220 296  34]
[220 296  36]
[220 296  37]
[220 296  41]
Input data: 13:32:30 | scale: scale_2.0_n_384 | mast: tnw11 
Measurement indices:
[231 304  35]
[231 304  36]
[231 304  38]
Input data: 13:32:30 | scale: scale_2.0_n_384 | mast: tse01 
Measurement indices:
[101  93   5]
[101  93   8]
Input data: 13:32:30 | scale: scale_2.0_n_384 | mast: tse02 
Measurement indices:
[137 117  26]
[137 117  29]
Input data: 13:32:30 | scale: scale_2.0_n_384 | mast: tse04 
Measurement indices:
[153 131  43]
[153 131  44]
[153 131  46]
[153 131  48]
[153 131  51]
[153 131  54]
[153 131  55]
[153 131  58]
Input data: 13:32:30 | scale: scale_2.0_n_384 | mast: tse06 
Measurement indices:
[182 159  28]
[182 159  30]
[182 159  32]
[182 159  33]
[182 159  37]
Input data: 13:32:30 | scale: scale_2.0_n_384 | mast: tse07 
Measurement indices:
[204 159  24]
[204 159  26]
Input data: 13:32:30 | scale: scale_2.0_n_384 | mast: tse08 
Measurement indices:
[223 176  20]
[223 176  22]
Input data: 13:32:30 | scale: scale_2.0_n_384 | mast: tse09 
Measurement indices:
[244 202  14]
[244 202  16]
[244 202  17]
[244 202  19]
[244 202  23]
[244 202  26]
[244 202  30]
Input data: 13:32:30 | scale: scale_2.0_n_384 | mast: tse10 
Measurement indices:
[259 211  19]
[259 211  22]
Input data: 13:32:30 | scale: scale_2.0_n_384 | mast: tse11 
Measurement indices:
[266 217  22]
[266 217  24]
[266 217  26]
[266 217  28]
[266 217  31]
Input data: 13:32:30 | scale: scale_2.0_n_384 | mast: tse12 
Measurement indices:
[280 226  33]
[280 226  34]
Input data: 13:32:30 | scale: scale_2.0_n_384 | mast: tse13 
Measurement indices:
[290 234  39]
[290 234  41]
[290 234  43]
[290 234  44]
[290 234  48]
[290 234  51]
[290 234  55]
Input data: 13:32:30 | scale: scale_2.0_n_384 | mast: v01 
Measurement indices:
[295 161  17]
[295 161  18]
Input data: 13:32:30 | scale: scale_2.0_n_384 | mast: v03 
Measurement indices:
[254 184  13]
[254 184  15]
Input data: 13:32:30 | scale: scale_2.0_n_384 | mast: v04 
Measurement indices:
[220 218  11]
[220 218  12]
Input data: 13:32:30 | scale: scale_2.0_n_384 | mast: v05 
Measurement indices:
[204 235  10]
[204 235  12]
[204 235  13]
Input data: 13:32:30 | scale: scale_2.0_n_384 | mast: v06 
Measurement indices:
[190 249  11]
[190 249  13]
Input data: 13:32:30 | scale: scale_2.0_n_384 | mast: v07 
Measurement indices:
[153 275   8]
[153 275   9]
[153 275   9]
[153 275   9]
[153 275  10]
[153 275  10]
[153 275  11]
---------------------------------------------------
Prediction using mast: rne01
Error U: 1.4471677528790177 +- 0.9186993505397029
Error V: 1.0177929777580383 +- 0.7872382033423232
Error W: 0.4976310863328501 +- 0.4452322988418941
Error S: 1.2717288585277788 +- 0.9738736221316171
Pearson Corr U: 0.8644038994024732, p: 9.734690652389567e-40
Pearson Corr V: 0.874436577161917, p: 1.0268975895247289e-41
Pearson Corr W: 0.6024479873339935, p: 4.254383325930257e-14
Pearson Corr S: 0.8395627758291118, p: 1.8620263078805779e-35
---------------------------------------------------
Prediction using mast: rne02
Error U: 1.7145436997483627 +- 1.0834623225367714
Error V: 0.9406734319961925 +- 0.7170697216873436
Error W: 0.519176923891628 +- 0.4438821686453968
Error S: 1.1794571695697798 +- 0.8180571822621798
Pearson Corr U: 0.8610733326005856, p: 4.072348804302257e-39
Pearson Corr V: 0.8731836902962242, p: 1.8514323038213462e-41
Pearson Corr W: 0.605976441797056, p: 2.7618581129664758e-14
Pearson Corr S: 0.8351335620916707, p: 9.052624635503354e-35
---------------------------------------------------
Prediction using mast: rne03
Error U: 1.6735909104175553 +- 1.0752656429940906
Error V: 1.1297402227422244 +- 0.8564136667853207
Error W: 0.5485234713265907 +- 0.47495386231747355
Error S: 1.3273822046095214 +- 0.9531785425455518
Pearson Corr U: 0.8731972449374947, p: 1.8397254351765827e-41
Pearson Corr V: 0.8777388355013073, p: 2.1060874763284914e-42
Pearson Corr W: 0.6077347063267454, p: 2.2224543830332845e-14
Pearson Corr S: 0.8397079095948058, p: 1.766564840138094e-35
---------------------------------------------------
Prediction using mast: rne06
Error U: 1.3673476767218693 +- 1.0408022340411611
Error V: 1.0761489622062834 +- 0.7870736000817758
Error W: 0.5078581218200245 +- 0.4389328008008683
Error S: 1.3406648932348815 +- 0.9545973698400729
Pearson Corr U: 0.8864414573790942, p: 2.572940100541585e-44
Pearson Corr V: 0.8793144113941929, p: 9.730618104055036e-43
Pearson Corr W: 0.5971757259570164, p: 8.034194668715035e-14
Pearson Corr S: 0.8437836236290799, p: 3.942930567868197e-36
---------------------------------------------------
Prediction using mast: rne07
Error U: 1.9026391862339742 +- 1.2111182617792058
Error V: 1.1540127939768912 +- 0.959257324308402
Error W: 0.504763330156229 +- 0.440717760891387
Error S: 1.2148729765938493 +- 0.7658253741714418
Pearson Corr U: 0.8474044383530187, p: 1.0031764368626034e-36
Pearson Corr V: 0.8516764708568185, p: 1.9048708124631682e-37
Pearson Corr W: 0.6013525219870517, p: 4.859848858396192e-14
Pearson Corr S: 0.8250202657209028, p: 2.8273120025627687e-33
---------------------------------------------------
Prediction using mast: rsw01
Error U: 2.0885482212855266 +- 1.3342794766220136
Error V: 1.495164224854405 +- 1.0354573467379593
Error W: 0.6089665381447423 +- 0.5577584163364361
Error S: 1.9152545826913894 +- 1.2740994130100942
Pearson Corr U: 0.8741969701362451, p: 1.1499883788273902e-41
Pearson Corr V: 0.8779111585709539, p: 1.9365392572315598e-42
Pearson Corr W: 0.6041032335941124, p: 3.476179648996823e-14
Pearson Corr S: 0.8397204293360422, p: 1.7585586564603452e-35
---------------------------------------------------
Prediction using mast: rsw02
Error U: 2.3678945652524477 +- 1.4198796923895927
Error V: 0.8991514593453871 +- 0.6985634847465707
Error W: 0.5494046373042658 +- 0.48710273103815604
Error S: 1.6016482341618592 +- 1.067363424358401
Pearson Corr U: 0.858263113696424, p: 1.323848059390426e-38
Pearson Corr V: 0.8713820552619427, p: 4.2744429063870665e-41
Pearson Corr W: 0.6079542014296224, p: 2.1627750822107754e-14
Pearson Corr S: 0.833748574411684, p: 1.4701510291803437e-34
---------------------------------------------------
Prediction using mast: rsw03
Error U: 3.025356861611405 +- 1.5339040936195534
Error V: 0.8937489537095675 +- 0.6827871067526227
Error W: 0.5764186402389767 +- 0.5249179636684107
Error S: 2.168853569357193 +- 1.1658662582083326
Pearson Corr U: 0.8567900057333567, p: 2.4313145140595104e-38
Pearson Corr V: 0.8683296375055456, p: 1.714724783693955e-40
Pearson Corr W: 0.6087167426389993, p: 1.9673055066395916e-14
Pearson Corr S: 0.8333779643201146, p: 1.6725720453087592e-34
---------------------------------------------------
Prediction using mast: rsw04
Error U: 2.5385107696236204 +- 1.4369671924313976
Error V: 1.2171337051745745 +- 0.9201652494659028
Error W: 0.6152354422218281 +- 0.563434433145881
Error S: 2.102486771574188 +- 1.3125746692710025
Pearson Corr U: 0.8684959947448255, p: 1.5911225226319986e-40
Pearson Corr V: 0.8769910883819666, p: 3.026956077386266e-42
Pearson Corr W: 0.6086917183669637, p: 1.9734386541715088e-14
Pearson Corr S: 0.8383836137983048, p: 2.8500073400513043e-35
---------------------------------------------------
Prediction using mast: rsw05
Error U: 2.1370936600475026 +- 1.3408736031121
Error V: 2.3213527409287003 +- 1.384547559399464
Error W: 0.7002408475799741 +- 0.629489426247531
Error S: 2.4941270186175215 +- 1.5613265667253322
Pearson Corr U: 0.8813618005050066, p: 3.5100890106624887e-43
Pearson Corr V: 0.8765697791484145, p: 3.709479101706619e-42
Pearson Corr W: 0.6003053956301193, p: 5.51637091441339e-14
Pearson Corr S: 0.8408816065329138, p: 1.1519962913810002e-35
---------------------------------------------------
Prediction using mast: rsw06
Error U: 1.6070841592060812 +- 1.061356079891444
Error V: 1.9035546018893885 +- 1.1707254576118846
Error W: 0.605306009633606 +- 0.5416006395757476
Error S: 1.7246130575677523 +- 1.2149047218964495
Pearson Corr U: 0.8833639546616092, p: 1.2714754654854108e-43
Pearson Corr V: 0.8762858402473974, p: 4.252503531042421e-42
Pearson Corr W: 0.6010953576224327, p: 5.013677053479983e-14
Pearson Corr S: 0.8401923056743071, p: 1.4814260091764438e-35
---------------------------------------------------
Prediction using mast: rsw07
Error U: 1.3152731672663744 +- 1.094078306912924
Error V: 1.7465386312421747 +- 1.069805373287744
Error W: 0.5354399993364378 +- 0.42650349831379664
Error S: 1.2686209530579702 +- 0.8135551081623399
Pearson Corr U: 0.8987825801885766, p: 2.579990420474927e-47
Pearson Corr V: 0.8712721163184324, p: 4.496510426758578e-41
Pearson Corr W: 0.5991774941917047, p: 6.319832952078217e-14
Pearson Corr S: 0.8338010417335159, p: 1.4435094811317562e-34
---------------------------------------------------
Prediction using mast: rsw08
Error U: 1.6707570793809625 +- 1.0728509752393214
Error V: 1.0969216957099792 +- 0.8347106146575205
Error W: 0.5448998629209991 +- 0.4710906483945364
Error S: 1.3076786150700939 +- 0.9356068390454485
Pearson Corr U: 0.872563127283358, p: 2.4733885317217787e-41
Pearson Corr V: 0.8776869154407732, p: 2.159970626058602e-42
Pearson Corr W: 0.6083832806924564, p: 2.0505757985579878e-14
Pearson Corr S: 0.8396130060003854, p: 1.8284283380428238e-35
---------------------------------------------------
Prediction using mast: tnw01
Error U: 1.9048662229680895 +- 1.7502810693466815
Error V: 1.1217901096824847 +- 0.8774850300311365
Error W: 0.5233861710318268 +- 0.5183484253030496
Error S: 2.381975797080971 +- 1.533773775518191
Pearson Corr U: 0.8900519196397729, p: 3.718666028944389e-45
Pearson Corr V: 0.8833689758727579, p: 1.2682119359322512e-43
Pearson Corr W: 0.6216500887071567, p: 3.792886715275049e-15
Pearson Corr S: 0.845153733140777, p: 2.3587141428615923e-36
---------------------------------------------------
Prediction using mast: tnw03
Error U: 1.6253846770031448 +- 1.4206242252021941
Error V: 1.0946727173819237 +- 0.8675669700580633
Error W: 0.5120287742594498 +- 0.4950907396893069
Error S: 2.052433477317248 +- 1.3937808154742513
Pearson Corr U: 0.8767109983581639, p: 3.465367540164533e-42
Pearson Corr V: 0.883027252583567, p: 1.5102037223310866e-43
Pearson Corr W: 0.602932209737617, p: 4.0107294116344204e-14
Pearson Corr S: 0.8475772660294421, p: 9.388984611692964e-37
---------------------------------------------------
Prediction using mast: tnw05
Error U: 3.392704609395494 +- 2.921347309094323
Error V: 2.5187361062540905 +- 2.143969721884036
Error W: 0.5552546394223538 +- 0.6345883462712996
Error S: 3.0559803045846876 +- 2.008153810362623
Pearson Corr U: -0.734421245692485, p: 4.008674840005325e-23
Pearson Corr V: -0.6605347515478154, p: 1.6454667986670546e-17
Pearson Corr W: 0.5579655524416902, p: 6.446232012013468e-12
Pearson Corr S: 0.7660653412765558, p: 3.846035323628728e-26
---------------------------------------------------
Prediction using mast: tnw06
Error U: 4.174283939127386 +- 3.2563828819561
Error V: 2.342229643595616 +- 1.812816896401766
Error W: 0.5633095678442063 +- 0.6426968737911125
Error S: 2.3945570713536943 +- 1.9552510191433405
Pearson Corr U: -0.7146658253578041, p: 1.8935447635216148e-21
Pearson Corr V: -0.7625881098815862, p: 8.699368342389283e-26
Pearson Corr W: 0.4986098994295715, p: 1.8161934490071283e-09
Pearson Corr S: 0.7568010553748749, p: 3.282282746740337e-25
---------------------------------------------------
Prediction using mast: tnw07
Error U: 2.539952526337587 +- 2.3675399281664316
Error V: 3.344158499862357 +- 2.551641600889849
Error W: 0.6994499906200061 +- 0.7914320432931067
Error S: 2.256694025864439 +- 1.937001998371452
Pearson Corr U: -0.42184809564853465, p: 6.38992097227721e-07
Pearson Corr V: -0.6803073624167385, p: 7.505161477120149e-19
Pearson Corr W: -0.27059953890311034, p: 0.0019248870387426756
Pearson Corr S: 0.7560507203609946, p: 3.888374904348379e-25
---------------------------------------------------
Prediction using mast: tnw09
Error U: 2.130133225580507 +- 1.9613953627999612
Error V: 1.5240064728014808 +- 1.1825161925126526
Error W: 0.5437012607203459 +- 0.5758315333372341
Error S: 3.0702141539597547 +- 1.9295761755290872
Pearson Corr U: 0.889872375685236, p: 4.1006300098038905e-45
Pearson Corr V: 0.8906208042416102, p: 2.7249191678876432e-45
Pearson Corr W: 0.6970997574177042, p: 4.480640316849058e-20
Pearson Corr S: 0.8624895767489844, p: 2.2261231322531104e-39
---------------------------------------------------
Prediction using mast: tnw10
Error U: 1.538509194700149 +- 1.1284887815790952
Error V: 1.2407453411162348 +- 1.009111224716229
Error W: 0.5092334486370487 +- 0.49153032118634865
Error S: 1.81081252257248 +- 1.3668132107572293
Pearson Corr U: 0.8542263838868248, p: 6.891580390761875e-38
Pearson Corr V: 0.8711331949232546, p: 4.79337576599341e-41
Pearson Corr W: 0.6003212802644443, p: 5.505796487526975e-14
Pearson Corr S: 0.8367466022364882, p: 5.117262163698468e-35
---------------------------------------------------
Prediction using mast: tnw11
Error U: 1.4515892481898423 +- 1.2219090004515238
Error V: 1.067644780796728 +- 0.7697509521551161
Error W: 0.5052160353495009 +- 0.4511175773647626
Error S: 1.541707387545771 +- 1.0644147738448548
Pearson Corr U: 0.8894825950006504, p: 5.067382452021945e-45
Pearson Corr V: 0.8796779909903465, p: 8.130041273062499e-43
Pearson Corr W: 0.5955030227876147, p: 9.805989652652863e-14
Pearson Corr S: 0.8435334499025711, p: 4.328447716015102e-36
---------------------------------------------------
Prediction using mast: tse01
Error U: 1.5408133412437504 +- 1.1385974154949645
Error V: 1.2418173487006587 +- 1.0094214143749822
Error W: 0.5093168695193471 +- 0.4926431193678533
Error S: 1.8254738091958067 +- 1.3734266676535367
Pearson Corr U: 0.8543730315265677, p: 6.496355948675409e-38
Pearson Corr V: 0.8713984854272075, p: 4.2421938534192174e-41
Pearson Corr W: 0.6007029419663307, p: 5.257561935463045e-14
Pearson Corr S: 0.8369601255663944, p: 4.742876560119786e-35
---------------------------------------------------
Prediction using mast: tse02
Error U: 1.5341381266452656 +- 1.183465499075344
Error V: 1.2002919515831951 +- 0.9693841054387256
Error W: 0.5094616900894644 +- 0.4918317929378584
Error S: 1.8594569779125916 +- 1.368018542081968
Pearson Corr U: 0.8591474113696644, p: 9.160603059912014e-39
Pearson Corr V: 0.8751027672679998, p: 7.48680752016939e-42
Pearson Corr W: 0.6009566014518695, p: 5.098630552512309e-14
Pearson Corr S: 0.840831462874034, p: 1.1733147552248713e-35
---------------------------------------------------
Prediction using mast: tse04
Error U: 3.3038465203928307 +- 1.6279166988038605
Error V: 1.3115557381636156 +- 1.003021830005516
Error W: 0.6906024592467367 +- 0.6235928065805307
Error S: 2.8228566299545115 +- 1.590284753584142
Pearson Corr U: 0.8659607517076395, p: 4.921633316280794e-40
Pearson Corr V: 0.8763524217614994, p: 4.1185557888910216e-42
Pearson Corr W: 0.6047823707248743, p: 3.198588940728875e-14
Pearson Corr S: 0.8374843354662929, p: 3.933988870591686e-35
---------------------------------------------------
Prediction using mast: tse06
Error U: 2.3474219785338475 +- 2.17063028297421
Error V: 2.5386833230646313 +- 2.061558243903901
Error W: 0.6510780609471362 +- 0.7388336219432219
Error S: 2.99340820256062 +- 2.2887365974048928
Pearson Corr U: 0.6774691134772197, p: 1.1864556920971982e-18
Pearson Corr V: -0.5407543445156404, p: 3.709488107572996e-11
Pearson Corr W: 0.06518593684947349, p: 0.462982435125692
Pearson Corr S: 0.7150563009632295, p: 1.760188787897061e-21
---------------------------------------------------
Prediction using mast: tse07
Error U: 2.2308041562455565 +- 2.047734398521663
Error V: 2.4263359172174446 +- 1.9740369633252313
Error W: 0.6369969960112202 +- 0.7163941472106145
Error S: 2.962825712383526 +- 2.271745085147994
Pearson Corr U: 0.7842906077495285, p: 4.18190506235665e-28
Pearson Corr V: -0.39350409362641975, p: 3.9619408656611275e-06
Pearson Corr W: 0.321596246827895, p: 0.00020215888654823266
Pearson Corr S: 0.7556263756028723, p: 4.278285937459256e-25
---------------------------------------------------
Prediction using mast: tse08
Error U: 2.129493547661796 +- 1.9621225106336786
Error V: 2.1489774308053833 +- 1.7238085758743287
Error W: 0.6005767218685858 +- 0.6475354399715144
Error S: 3.100398558160605 +- 2.2022179187830524
Pearson Corr U: 0.8695582259841065, p: 9.844459013967405e-41
Pearson Corr V: 0.3598539341838109, p: 2.8071138014012195e-05
Pearson Corr W: 0.5988509226376764, p: 6.572950691178911e-14
Pearson Corr S: 0.8593832462010461, p: 8.300271329078925e-39
---------------------------------------------------
Prediction using mast: tse09
Error U: 1.9650952229348642 +- 1.802030480566717
Error V: 1.4007685371005834 +- 1.0975655565108098
Error W: 0.5387391904127158 +- 0.5671477828312351
Error S: 2.7767273782930646 +- 1.791087490640059
Pearson Corr U: 0.8742492688193876, p: 1.1219424327097001e-41
Pearson Corr V: 0.8831013082443149, p: 1.4541840089722439e-43
Pearson Corr W: 0.6495485640607068, p: 8.291359505180175e-17
Pearson Corr S: 0.8514572149880614, p: 2.0770423004923516e-37
---------------------------------------------------
Prediction using mast: tse10
Error U: 2.28615646441831 +- 2.0720491303884905
Error V: 1.4751275993892508 +- 1.1433983761145505
Error W: 0.5511088274934792 +- 0.5835653663551916
Error S: 3.138235066309973 +- 1.946948588209338
Pearson Corr U: 0.9084838845553903, p: 5.874517678725207e-50
Pearson Corr V: 0.8798240431829455, p: 7.562570436592739e-43
Pearson Corr W: 0.6838737934854995, p: 4.190371546564931e-19
Pearson Corr S: 0.8596122658874726, p: 7.540907795556381e-39
---------------------------------------------------
Prediction using mast: tse11
Error U: 2.140932599918031 +- 1.9635470195803828
Error V: 1.19395465501079 +- 0.9348194746698559
Error W: 0.5418926319374658 +- 0.5573409696574125
Error S: 2.6553442761463324 +- 1.6858097788419413
Pearson Corr U: 0.8955773448214319, p: 1.683854436974547e-46
Pearson Corr V: 0.8812343417819082, p: 3.7421694071709585e-43
Pearson Corr W: 0.6318492570879712, p: 9.805154678917602e-16
Pearson Corr S: 0.8456324004404219, p: 1.9688223287544992e-36
---------------------------------------------------
Prediction using mast: tse12
Error U: 1.9232492298844188 +- 1.765277543147466
Error V: 1.2353943766623487 +- 0.98280361734957
Error W: 0.5294630018361588 +- 0.5427483009227745
Error S: 2.5818787676634054 +- 1.6631516077871238
Pearson Corr U: 0.8801032690215743, p: 6.583847170043323e-43
Pearson Corr V: 0.8840210147531941, p: 9.07433597661408e-44
Pearson Corr W: 0.6311686267601311, p: 1.0748269402796337e-15
Pearson Corr S: 0.8480320849679216, p: 7.884344640951482e-37
---------------------------------------------------
Prediction using mast: tse13
Error U: 1.8641175873254516 +- 1.2063358563426982
Error V: 1.3332805475055614 +- 0.9574248492848356
Error W: 0.5786254380354386 +- 0.5185565047405263
Error S: 1.5921046741447802 +- 1.149921622100103
Pearson Corr U: 0.8744006594998603, p: 1.0444885849820818e-41
Pearson Corr V: 0.8778071127701889, p: 2.0372337239987886e-42
Pearson Corr W: 0.6056674346108811, p: 2.868971653750467e-14
Pearson Corr S: 0.839806943998198, p: 1.7041985560468023e-35
---------------------------------------------------
Prediction using mast: v01
Error U: 2.257645045195786 +- 2.0612791118033664
Error V: 1.569691030526097 +- 1.2158166527696916
Error W: 0.5469365806135054 +- 0.5823663330626111
Error S: 3.232278578400132 +- 1.993804052260015
Pearson Corr U: 0.9072779329551353, p: 1.297590735762124e-49
Pearson Corr V: 0.8828237229015563, p: 1.675311459629306e-43
Pearson Corr W: 0.7065298931484212, p: 8.438703894135e-21
Pearson Corr S: 0.8697063982336612, p: 9.203667173663422e-41
---------------------------------------------------
Prediction using mast: v03
Error U: 3.3260539791378574 +- 2.87604905622483
Error V: 2.4614364516003113 +- 2.079071381262186
Error W: 0.5612882944976421 +- 0.6297858453488316
Error S: 3.1788205833702294 +- 2.0457884269900033
Pearson Corr U: -0.7239952548000043, p: 3.1965651005786974e-22
Pearson Corr V: -0.681659040978826, p: 6.023564998803314e-19
Pearson Corr W: 0.5699857856953748, p: 1.7869710389176509e-12
Pearson Corr S: 0.7693644254613073, p: 1.7497568150427713e-26
---------------------------------------------------
Prediction using mast: v04
Error U: 3.720997818318852 +- 2.9611770234006203
Error V: 1.95253688556938 +- 1.363047786900463
Error W: 0.6591532341534652 +- 0.7153916187652063
Error S: 2.769491566169539 +- 2.2103481470605413
Pearson Corr U: -0.7628410412760144, p: 8.201786307060228e-26
Pearson Corr V: -0.23679704825461506, p: 0.006895307346412763
Pearson Corr W: 0.3024267418140073, p: 0.0004950636724957386
Pearson Corr S: 0.7865392562406232, p: 2.322219823018492e-28
---------------------------------------------------
Prediction using mast: v05
Error U: 3.086182328415164 +- 2.7141809479658856
Error V: 2.5470721824164912 +- 2.1487081454890693
Error W: 0.5790603080065767 +- 0.6416633704156826
Error S: 3.245471121676375 +- 2.085806254119816
Pearson Corr U: -0.771652731501369, p: 1.0054918378433646e-26
Pearson Corr V: -0.6579551143924127, p: 2.4200787441030818e-17
Pearson Corr W: 0.5205953283946448, p: 2.549828537141395e-10
Pearson Corr S: 0.7649188676205229, p: 5.041526297031373e-26
---------------------------------------------------
Prediction using mast: v06
Error U: 2.919181966445048 +- 2.5647143598855906
Error V: 2.332062816727261 +- 1.9029129543747245
Error W: 0.5897876978749113 +- 0.6547361026066529
Error S: 3.6392967653817907 +- 2.253057839278598
Pearson Corr U: -0.6803350903904001, p: 7.471468637135756e-19
Pearson Corr V: -0.7043984036865051, p: 1.2378168043983291e-20
Pearson Corr W: 0.5403508768937197, p: 3.8602674180615843e-11
Pearson Corr S: 0.7591708947061384, p: 1.9141783710251406e-25
---------------------------------------------------
Prediction using mast: v07
Error U: 2.433311092256419 +- 2.2031934081066034
Error V: 3.243014386874569 +- 2.4663219964374665
Error W: 0.6998144494149013 +- 0.7942350246219327
Error S: 2.282354477942373 +- 2.011651543846211
Pearson Corr U: -0.14131966248499903, p: 0.11015696865225358
Pearson Corr V: -0.6542820864744711, p: 4.164632099987482e-17
Pearson Corr W: -0.37053429379308034, p: 1.5435373359759322e-05
Pearson Corr S: 0.7190759793378114, p: 8.240411100575318e-22
---------------------------------------------------
Prediction error all masts
Error U: 2.2269124304723724 +- 1.9739907835300095
Error V: 1.6515241908405867 +- 1.5223520815753229
Error W: 0.5710354539671484 +- 0.5785022369158659
Error S: 2.2667943892257494 +- 1.7685336879839346
Pearson Corr U: 0.3983936764131822, p: 3.6606378683047005e-186
Pearson Corr V: 0.44051351182836535, p: 7.319706344204603e-232
Pearson Corr W: 0.4273629383139675, p: 6.912029896678043e-217
Pearson Corr S: 0.5161925031074955, p: 0.0
---------------------------------------------------
Pearson corr per case, then averaged over all cases
U:   0.5533288091191739
V:   0.47524593661044784
W:   0.5268456344228251
S:   0.8198948158499878
---------------------------------------------------
