# Supplementary material for: WindSeer: real-time volumetric wind prediction over complex terrain aboard a small uncrewed aerial vehicle
Source: Nat Commun. 2024 Apr 25;15:3507. doi: 10.1038/s41467-024-47778-4 (PMC11045725; doi:10.1038/s41467-024-47778-4)
Supplement: Supplementary file 5 — Source Data [file 41467_2024_47778_MOESM5_ESM.zip › data_Table1_SupplementaryTable2/Perdigao_0509_133230_AD6.txt]

Sender: LSF System <lsfadmin@eu-g1-019-2>
Subject: Job 207781469: <python3 predict_measurement_campaigns.py -model_dir ../wind_prediction/trained_models/final02 -model_version e1000 -d /cluster/work/riner/users/intel/perdigao_20170509.hdf5 -m tse04 -i 6 -e 13:32:30 --no_gpu --benchmark> in cluster <euler> Done

Job <python3 predict_measurement_campaigns.py -model_dir ../wind_prediction/trained_models/final02 -model_version e1000 -d /cluster/work/riner/users/intel/perdigao_20170509.hdf5 -m tse04 -i 6 -e 13:32:30 --no_gpu --benchmark> was submitted from host <eu-login-38> by user <acfloria> in cluster <euler> at Wed Mar  9 22:48:10 2022
Job was executed on host(s) <4*eu-g1-019-2>, in queue <normal.4h>, as user <acfloria> in cluster <euler> at Wed Mar  9 22:48:36 2022
</cluster/home/acfloria> was used as the home directory.
</cluster/home/acfloria/intel_wind/wind_analysis> was used as the working directory.
Started at Wed Mar  9 22:48:36 2022
Terminated at Wed Mar  9 23:53:18 2022
Results reported at Wed Mar  9 23:53:18 2022

Your job looked like:

------------------------------------------------------------
# LSBATCH: User input
python3 predict_measurement_campaigns.py -model_dir ../wind_prediction/trained_models/final02 -model_version e1000 -d /cluster/work/riner/users/intel/perdigao_20170509.hdf5 -m tse04 -i 6 -e 13:32:30 --no_gpu --benchmark
------------------------------------------------------------

Successfully completed.

Resource usage summary:

    CPU time :                                   3868.92 sec.
    Max Memory :                                 17184 MB
    Average Memory :                             12018.58 MB
    Total Requested Memory :                     40000.00 MB
    Delta Memory :                               22816.00 MB
    Max Swap :                                   -
    Max Processes :                              3
    Max Threads :                                4
    Run time :                                   3902 sec.
    Turnaround time :                            3908 sec.

The output (if any) follows:

/cluster/home/acfloria/.local/lib/python3.7/site-packages/pyproj/crs/crs.py:131: FutureWarning: '+init=<authority>:<code>' syntax is deprecated. '<authority>:<code>' is the preferred initialization method. When making the change, be mindful of axis order changes: https://pyproj4.github.io/pyproj/stable/gotchas.html#axis-order-changes-in-proj-6
  in_crs_string = _prepare_from_proj_string(in_crs_string)
/cluster/home/acfloria/.local/lib/python3.7/site-packages/pyproj/crs/crs.py:131: FutureWarning: '+init=<authority>:<code>' syntax is deprecated. '<authority>:<code>' is the preferred initialization method. When making the change, be mindful of axis order changes: https://pyproj4.github.io/pyproj/stable/gotchas.html#axis-order-changes-in-proj-6
  in_crs_string = _prepare_from_proj_string(in_crs_string)
mayavi could not get imported, disabling plotting with mayavi. Refer to the README for install instructions
'pygdal' is not installed. Use the command below to install it:
     pip3 install pygdal==2.3.2.4
GPy could not get imported, GPR baseline not available
Using YAML config: ../wind_prediction/trained_models/final02/params.yaml
Input data: 13:32:30 | scale: scale_2.0_n_384 | mast: rne01 
Measurement indices:
[333 193  39]
Input data: 13:32:30 | scale: scale_2.0_n_384 | mast: rne02 
Measurement indices:
[315 206  40]
[315 206  42]
Input data: 13:32:30 | scale: scale_2.0_n_384 | mast: rne03 
Measurement indices:
[302 223  41]
Input data: 13:32:30 | scale: scale_2.0_n_384 | mast: rne06 
Measurement indices:
[247 288  39]
[247 288  41]
Input data: 13:32:30 | scale: scale_2.0_n_384 | mast: rne07 
Measurement indices:
[212 323  41]
[212 323  43]
Input data: 13:32:30 | scale: scale_2.0_n_384 | mast: rsw01 
Measurement indices:
[194  77  43]
[194  77  44]
Input data: 13:32:30 | scale: scale_2.0_n_384 | mast: rsw02 
Measurement indices:
[182  88  43]
[182  88  45]
Input data: 13:32:30 | scale: scale_2.0_n_384 | mast: rsw03 
Measurement indices:
[174 101  43]
[174 101  44]
[174 101  46]
[174 101  48]
[174 101  51]
Input data: 13:32:30 | scale: scale_2.0_n_384 | mast: rsw04 
Measurement indices:
[160 121  43]
Input data: 13:32:30 | scale: scale_2.0_n_384 | mast: rsw05 
Measurement indices:
[129 166  44]
Input data: 13:32:30 | scale: scale_2.0_n_384 | mast: rsw06 
Measurement indices:
[116 183  44]
[116 183  46]
[116 183  48]
[116 183  49]
[116 183  53]
Input data: 13:32:30 | scale: scale_2.0_n_384 | mast: rsw07 
Measurement indices:
[ 85 221  45]
[ 85 221  47]
Input data: 13:32:30 | scale: scale_2.0_n_384 | mast: rsw08 
Measurement indices:
[ 74 237  45]
[ 74 237  47]
Input data: 13:32:30 | scale: scale_2.0_n_384 | mast: tnw01 
Measurement indices:
[ 59 175  12]
[ 59 175  14]
Input data: 13:32:30 | scale: scale_2.0_n_384 | mast: tnw03 
Measurement indices:
[ 96 204  43]
[ 96 204  45]
Input data: 13:32:30 | scale: scale_2.0_n_384 | mast: tnw05 
Measurement indices:
[130 225  23]
[130 225  24]
[130 225  24]
[130 225  24]
[130 225  25]
[130 225  25]
[130 225  26]
Input data: 13:32:30 | scale: scale_2.0_n_384 | mast: tnw06 
Measurement indices:
[158 247  17]
[158 247  18]
[158 247  18]
[158 247  18]
[158 247  19]
[158 247  19]
[158 247  20]
Input data: 13:32:30 | scale: scale_2.0_n_384 | mast: tnw07 
Measurement indices:
[176 263  10]
[176 263  10]
[176 263  10]
[176 263  11]
[176 263  11]
[176 263  12]
[176 263  14]
[176 263  16]
[176 263  19]
Input data: 13:32:30 | scale: scale_2.0_n_384 | mast: tnw09 
Measurement indices:
[210 291  27]
[210 291  28]
Input data: 13:32:30 | scale: scale_2.0_n_384 | mast: tnw10 
Measurement indices:
[220 296  32]
[220 296  34]
[220 296  36]
[220 296  37]
[220 296  41]
Input data: 13:32:30 | scale: scale_2.0_n_384 | mast: tnw11 
Measurement indices:
[231 304  35]
[231 304  36]
[231 304  38]
Input data: 13:32:30 | scale: scale_2.0_n_384 | mast: tse01 
Measurement indices:
[101  93   5]
[101  93   8]
Input data: 13:32:30 | scale: scale_2.0_n_384 | mast: tse02 
Measurement indices:
[137 117  26]
[137 117  29]
Input data: 13:32:30 | scale: scale_2.0_n_384 | mast: tse04 
Measurement indices:
[153 131  43]
[153 131  44]
[153 131  46]
[153 131  48]
[153 131  51]
[153 131  54]
[153 131  55]
[153 131  58]
Input data: 13:32:30 | scale: scale_2.0_n_384 | mast: tse06 
Measurement indices:
[182 159  28]
[182 159  30]
[182 159  32]
[182 159  33]
[182 159  37]
Input data: 13:32:30 | scale: scale_2.0_n_384 | mast: tse07 
Measurement indices:
[204 159  24]
[204 159  26]
Input data: 13:32:30 | scale: scale_2.0_n_384 | mast: tse08 
Measurement indices:
[223 176  20]
[223 176  22]
Input data: 13:32:30 | scale: scale_2.0_n_384 | mast: tse09 
Measurement indices:
[244 202  14]
[244 202  16]
[244 202  17]
[244 202  19]
[244 202  23]
[244 202  26]
[244 202  30]
Input data: 13:32:30 | scale: scale_2.0_n_384 | mast: tse10 
Measurement indices:
[259 211  19]
[259 211  22]
Input data: 13:32:30 | scale: scale_2.0_n_384 | mast: tse11 
Measurement indices:
[266 217  22]
[266 217  24]
[266 217  26]
[266 217  28]
[266 217  31]
Input data: 13:32:30 | scale: scale_2.0_n_384 | mast: tse12 
Measurement indices:
[280 226  33]
[280 226  34]
Input data: 13:32:30 | scale: scale_2.0_n_384 | mast: tse13 
Measurement indices:
[290 234  39]
[290 234  41]
[290 234  43]
[290 234  44]
[290 234  48]
[290 234  51]
[290 234  55]
Input data: 13:32:30 | scale: scale_2.0_n_384 | mast: v01 
Measurement indices:
[295 161  17]
[295 161  18]
Input data: 13:32:30 | scale: scale_2.0_n_384 | mast: v03 
Measurement indices:
[254 184  13]
[254 184  15]
Input data: 13:32:30 | scale: scale_2.0_n_384 | mast: v04 
Measurement indices:
[220 218  11]
[220 218  12]
Input data: 13:32:30 | scale: scale_2.0_n_384 | mast: v05 
Measurement indices:
[204 235  10]
[204 235  12]
[204 235  13]
Input data: 13:32:30 | scale: scale_2.0_n_384 | mast: v06 
Measurement indices:
[190 249  11]
[190 249  13]
Input data: 13:32:30 | scale: scale_2.0_n_384 | mast: v07 
Measurement indices:
[153 275   8]
[153 275   9]
[153 275   9]
[153 275   9]
[153 275  10]
[153 275  10]
[153 275  11]
---------------------------------------------------
Prediction using mast: rne01
Error U: 1.6712487123912636 +- 0.9718436370229308
Error V: 1.3854930954577516 +- 1.0201293483182654
Error W: 0.46665688648056425 +- 0.3921575837441437
Error S: 1.2546219889820782 +- 1.0922404279430393
Pearson Corr U: 0.8666240707352878, p: 3.670902322986332e-40
Pearson Corr V: 0.7953151265337579, p: 2.1806612743557744e-29
Pearson Corr W: 0.6903081801617112, p: 1.4334700374756803e-19
Pearson Corr S: 0.8594756026945216, p: 7.985414821982325e-39
---------------------------------------------------
Prediction using mast: rne02
Error U: 1.892503861905562 +- 1.032930878210364
Error V: 1.32414876259079 +- 0.9548396384874357
Error W: 0.507918100313805 +- 0.4503066264334173
Error S: 1.0358583447479741 +- 0.7848491508333342
Pearson Corr U: 0.8709612001792346, p: 5.18767838123447e-41
Pearson Corr V: 0.7949963193933146, p: 2.3811174017351482e-29
Pearson Corr W: 0.6951786734221145, p: 6.246263481860597e-20
Pearson Corr S: 0.8607294281522694, p: 4.7108678159589065e-39
---------------------------------------------------
Prediction using mast: rne03
Error U: 1.8822847666217795 +- 1.0243069183634095
Error V: 1.4423747004155218 +- 1.1171492880472458
Error W: 0.5764443726630272 +- 0.5006417011776094
Error S: 1.1062878644177276 +- 0.8266759205224585
Pearson Corr U: 0.8788956542929379, p: 1.1959733824922858e-42
Pearson Corr V: 0.7904969210147074, p: 8.10397345435288e-29
Pearson Corr W: 0.6975238799112227, p: 4.1623023562309974e-20
Pearson Corr S: 0.8619014188968804, p: 2.8630743176329377e-39
---------------------------------------------------
Prediction using mast: rne06
Error U: 1.5519225911525196 +- 1.133351770410347
Error V: 1.4765824157822152 +- 1.0736687576195862
Error W: 0.4672899653728802 +- 0.4015212148435787
Error S: 1.2216398599306961 +- 1.0575547619426704
Pearson Corr U: 0.8829678649508649, p: 1.556654316904848e-43
Pearson Corr V: 0.7894042834064007, p: 1.086186107881556e-28
Pearson Corr W: 0.6881112874099171, p: 2.0739757715393753e-19
Pearson Corr S: 0.8653097522500016, p: 6.552708329678361e-40
---------------------------------------------------
Prediction using mast: rne07
Error U: 2.045625507748266 +- 1.1124736107194066
Error V: 1.5623987048375072 +- 1.1042932333332123
Error W: 0.48738039627596486 +- 0.4192711281413392
Error S: 1.1133625132280156 +- 0.8118989372477035
Pearson Corr U: 0.8646228834454628, p: 8.848713078050214e-40
Pearson Corr V: 0.7478630706794891, p: 2.376197954306405e-24
Pearson Corr W: 0.6818163993840827, p: 5.870860193335624e-19
Pearson Corr S: 0.8532411201223361, p: 1.0231014314016731e-37
---------------------------------------------------
Prediction using mast: rsw01
Error U: 2.1953770235181245 +- 1.2357866317752833
Error V: 1.6886697105618884 +- 1.257457751917608
Error W: 0.6833679773743622 +- 0.591053000539029
Error S: 1.5490293048230837 +- 1.1043977796000708
Pearson Corr U: 0.8827216324828157, p: 1.7646809033419938e-43
Pearson Corr V: 0.7874800989748857, p: 1.8117446322162997e-28
Pearson Corr W: 0.6958953932326452, p: 5.519817612683215e-20
Pearson Corr S: 0.8622088262346478, p: 2.5105992177646658e-39
---------------------------------------------------
Prediction using mast: rsw02
Error U: 2.38374881118833 +- 1.3215429237378897
Error V: 1.2783611484737964 +- 0.9262398990276435
Error W: 0.5926570550127589 +- 0.5110587436038858
Error S: 1.2602062994716643 +- 0.9467586638041344
Pearson Corr U: 0.871351258961967, p: 4.3355394607039107e-41
Pearson Corr V: 0.7943969391019275, p: 2.808038448359828e-29
Pearson Corr W: 0.6949060868352493, p: 6.546374338076765e-20
Pearson Corr S: 0.8603866338294925, p: 5.444831690364217e-39
---------------------------------------------------
Prediction using mast: rsw03
Error U: 2.913255589423545 +- 1.4103739222623526
Error V: 1.2527815492077017 +- 0.9168421447596
Error W: 0.651910097825829 +- 0.5594897539010163
Error S: 1.6358718638552816 +- 1.147151205781498
Pearson Corr U: 0.8704395109729495, p: 6.588795603949834e-41
Pearson Corr V: 0.7907312739240021, p: 7.608791472083872e-29
Pearson Corr W: 0.693744391684313, p: 7.991050346076135e-20
Pearson Corr S: 0.8580884800565716, p: 1.4232801512214985e-38
---------------------------------------------------
Prediction using mast: rsw04
Error U: 2.573104267773409 +- 1.3405891102192542
Error V: 1.4162654707984266 +- 1.1301193067790292
Error W: 0.700688319886026 +- 0.6082422944269251
Error S: 1.6855552819481092 +- 1.1766009345202377
Pearson Corr U: 0.8793582783120244, p: 9.522195881973307e-43
Pearson Corr V: 0.7956641399716835, p: 1.9801555375382372e-29
Pearson Corr W: 0.6981268285459343, p: 3.747450897395855e-20
Pearson Corr S: 0.8628892219818518, p: 1.8750096360997867e-39
---------------------------------------------------
Prediction using mast: rsw05
Error U: 2.153666455197386 +- 1.2246560043709889
Error V: 2.542890454804099 +- 1.381282088050508
Error W: 0.7680131919223326 +- 0.6680882184960866
Error S: 2.083939933960913 +- 1.2849390605297863
Pearson Corr U: 0.8893275593186291, p: 5.511304095086181e-45
Pearson Corr V: 0.7800457479526837, p: 1.245680702916038e-27
Pearson Corr W: 0.6904946471650315, p: 1.389016460739901e-19
Pearson Corr S: 0.8599061273122701, p: 6.665754729314981e-39
---------------------------------------------------
Prediction using mast: rsw06
Error U: 1.7662944631413708 +- 0.9780881766790321
Error V: 2.1634397772626976 +- 1.353207204487668
Error W: 0.6560645706213619 +- 0.5651067010828683
Error S: 1.4119950495922802 +- 1.011254497915821
Pearson Corr U: 0.887460305635879, p: 1.5006760071163246e-44
Pearson Corr V: 0.7803803787936151, p: 1.143987382397432e-27
Pearson Corr W: 0.6916196817410842, p: 1.148004048188082e-19
Pearson Corr S: 0.8609684726246284, p: 4.2574574468115124e-39
---------------------------------------------------
Prediction using mast: rsw07
Error U: 1.453317220793398 +- 1.1829729176711037
Error V: 2.0846365870056327 +- 1.3641210813767513
Error W: 0.5014756233290033 +- 0.4310355151303685
Error S: 1.082832622690803 +- 0.7494264982304983
Pearson Corr U: 0.888827643832318, p: 7.21914544362261e-45
Pearson Corr V: 0.7801185235008126, p: 1.222837196712089e-27
Pearson Corr W: 0.6762530194258859, p: 1.4414249736900712e-18
Pearson Corr S: 0.8592652554072531, p: 8.720296179100704e-39
---------------------------------------------------
Prediction using mast: rsw08
Error U: 1.8834597635865464 +- 1.024056578584711
Error V: 1.4191819996597277 +- 1.0954236583010337
Error W: 0.5708580095125123 +- 0.49660608255725763
Error S: 1.0908099540318248 +- 0.8210079279910659
Pearson Corr U: 0.8783071182806219, p: 1.5961104074568208e-42
Pearson Corr V: 0.7913656548553523, p: 6.412350201243684e-29
Pearson Corr W: 0.6975595056054088, p: 4.136591062390134e-20
Pearson Corr S: 0.8618754701715593, p: 2.8949591922918213e-39
---------------------------------------------------
Prediction using mast: tnw01
Error U: 1.9622083033629034 +- 1.8443342436509218
Error V: 1.452336143273616 +- 1.0627485266390364
Error W: 0.49449933546218183 +- 0.477628062082142
Error S: 2.288061886224171 +- 1.7451378517260687
Pearson Corr U: 0.8719664312689543, p: 3.263019745389288e-41
Pearson Corr V: 0.7794366975971179, p: 1.4539746065943391e-27
Pearson Corr W: 0.6355594685925137, p: 5.919673674029363e-16
Pearson Corr S: 0.8578817456096746, p: 1.550493197396022e-38
---------------------------------------------------
Prediction using mast: tnw03
Error U: 1.7597656093326597 +- 1.5076703811408134
Error V: 1.428725546956866 +- 1.0480481259154801
Error W: 0.47506058515656874 +- 0.4226305348952425
Error S: 2.0156555772805063 +- 1.581954703316712
Pearson Corr U: 0.8653590322008767, p: 6.412587611888989e-40
Pearson Corr V: 0.7970823852533684, p: 1.3354870454514944e-29
Pearson Corr W: 0.6626645201620912, p: 1.1932232514366532e-17
Pearson Corr S: 0.8594510839444255, p: 8.06784088976888e-39
---------------------------------------------------
Prediction using mast: tnw05
Error U: 3.363849724445253 +- 2.908657869086102
Error V: 2.5081136655403014 +- 2.1050474848378227
Error W: 0.6019743515536082 +- 0.679707035086964
Error S: 3.0747789610957494 +- 2.0499099395019598
Pearson Corr U: -0.7341034085076561, p: 4.276750525715788e-23
Pearson Corr V: -0.5831114805312679, p: 4.1435125634221096e-13
Pearson Corr W: 0.32548083777572745, p: 0.00016735959813125945
Pearson Corr S: 0.7374682410949324, p: 2.14500837693462e-23
---------------------------------------------------
Prediction using mast: tnw06
Error U: 4.186878548408466 +- 3.2285729619998116
Error V: 2.352461304572301 +- 1.808945332387959
Error W: 0.6143441330433002 +- 0.6970769213265867
Error S: 2.371946665826708 +- 1.9699204738222267
Pearson Corr U: -0.7184308167000124, p: 9.31616675198259e-22
Pearson Corr V: -0.7425201440489038, p: 7.460435726614233e-24
Pearson Corr W: 0.19860862725574452, p: 0.024049919987684146
Pearson Corr S: 0.7829772892482209, p: 5.877225089317341e-28
---------------------------------------------------
Prediction using mast: tnw07
Error U: 2.4935579009856466 +- 2.3331118150941452
Error V: 3.409389398489305 +- 2.4655612044549304
Error W: 0.6714194388916372 +- 0.760155084483886
Error S: 2.266206559939818 +- 1.9596552008061632
Pearson Corr U: -0.09882590832490513, p: 0.2651713297718012
Pearson Corr V: -0.6269330735188992, p: 1.8938329601482432e-15
Pearson Corr W: -0.16498347623248794, p: 0.06170098945500255
Pearson Corr S: 0.6891569347951485, p: 1.7403180666706426e-19
---------------------------------------------------
Prediction using mast: tnw09
Error U: 2.2123233758174914 +- 2.047634288412741
Error V: 1.7280474192530506 +- 1.224814045404217
Error W: 0.5421717456126796 +- 0.5659903782945546
Error S: 3.115892221707149 +- 2.0793243251886433
Pearson Corr U: 0.8266597147447543, p: 1.6431971164422926e-33
Pearson Corr V: 0.78732596984633, p: 1.8871013554176218e-28
Pearson Corr W: 0.6345926243195646, p: 6.756056410184867e-16
Pearson Corr S: 0.8556093990317721, p: 3.9382430635294226e-38
---------------------------------------------------
Prediction using mast: tnw10
Error U: 1.6977082342026577 +- 1.232098502569423
Error V: 1.5858123203021015 +- 1.1326443796752528
Error W: 0.4773253085404433 +- 0.40941204372731405
Error S: 1.8399814686365987 +- 1.5363543422085428
Pearson Corr U: 0.8546123892976997, p: 5.898548258837831e-38
Pearson Corr V: 0.7913778167069481, p: 6.391316495027164e-29
Pearson Corr W: 0.6646367776428673, p: 8.840147291626355e-18
Pearson Corr S: 0.8538968341466502, p: 7.867839876646325e-38
---------------------------------------------------
Prediction using mast: tnw11
Error U: 1.6071469290575302 +- 1.3092830425101625
Error V: 1.4702380862728097 +- 1.0552621124020363
Error W: 0.46137881126305946 +- 0.39478049106008095
Error S: 1.4137691846004492 +- 1.2194450251361315
Pearson Corr U: 0.8843086955497231, p: 7.823421415952614e-44
Pearson Corr V: 0.7880034373698885, p: 1.5772249039093004e-28
Pearson Corr W: 0.6815511701687077, p: 6.130477423242763e-19
Pearson Corr S: 0.864973931358339, p: 7.590912825740508e-40
---------------------------------------------------
Prediction using mast: tse01
Error U: 1.699559380512902 +- 1.241231956504985
Error V: 1.5856120999011678 +- 1.1325821048415785
Error W: 0.4775947017018888 +- 0.4106936669517671
Error S: 1.8551237403292318 +- 1.5429880179836533
Pearson Corr U: 0.8543811875658605, p: 6.475040324055095e-38
Pearson Corr V: 0.7918344981118555, p: 5.648598047644254e-29
Pearson Corr W: 0.664068164156138, p: 9.640861531664489e-18
Pearson Corr S: 0.8537001267098931, p: 8.513962324749098e-38
---------------------------------------------------
Prediction using mast: tse02
Error U: 1.7021539651087636 +- 1.274534177304803
Error V: 1.5418150532800998 +- 1.10923794168801
Error W: 0.4752524725576579 +- 0.40938654750273656
Error S: 1.8829900520559397 +- 1.5437736786169116
Pearson Corr U: 0.8551892704525993, p: 4.6708099823773024e-38
Pearson Corr V: 0.7960998387941458, p: 1.755060308011593e-29
Pearson Corr W: 0.6666843584664587, p: 6.459156381555757e-18
Pearson Corr S: 0.8544607959734698, p: 6.270557532832773e-38
---------------------------------------------------
Prediction using mast: tse04
Error U: 3.2463376676873974 +- 1.353406602700066
Error V: 1.411682199636843 +- 1.1461760264053715
Error W: 0.7903316448486664 +- 0.6906722955466862
Error S: 2.305080164522133 +- 1.37081349589941
Pearson Corr U: 0.8793265886221622, p: 9.672316144135953e-43
Pearson Corr V: 0.7988670021760644, p: 8.099376405999766e-30
Pearson Corr W: 0.6968433338210999, p: 4.68450946425389e-20
Pearson Corr S: 0.8617353176291944, p: 3.073293611641951e-39
---------------------------------------------------
Prediction using mast: tse06
Error U: 2.4005743289124637 +- 2.2437105140306683
Error V: 2.547878790435137 +- 2.0705477673634314
Error W: 0.6189854762059989 +- 0.6946925646256014
Error S: 3.00519616247178 +- 2.3277667455638307
Pearson Corr U: 0.3870680780065743, p: 5.860070199270907e-06
Pearson Corr V: -0.4993329537099112, p: 1.7063659518653127e-09
Pearson Corr W: 0.4979598634590685, p: 1.920713323619817e-09
Pearson Corr S: 0.6130720257536512, p: 1.1396587708918487e-14
---------------------------------------------------
Prediction using mast: tse07
Error U: 2.3000280050326682 +- 2.124878122293306
Error V: 2.4526830241607103 +- 2.0113049168251367
Error W: 0.6206290478192786 +- 0.6909488124860103
Error S: 2.9839684940371862 +- 2.3221050212270575
Pearson Corr U: 0.6173768784195818, p: 6.588876013406738e-15
Pearson Corr V: -0.4072761145402523, p: 1.6670919585839305e-06
Pearson Corr W: 0.49142808878931427, p: 3.3484268733153983e-09
Pearson Corr S: 0.6388992216695715, p: 3.736548359722549e-16
---------------------------------------------------
Prediction using mast: tse08
Error U: 2.241647774667591 +- 2.0732579293620734
Error V: 2.174594807246409 +- 1.7490404477551154
Error W: 0.6024336405412263 +- 0.6583330951445813
Error S: 3.2084765152576034 +- 2.2946769516598122
Pearson Corr U: 0.7328022756654385, p: 5.569061363511294e-23
Pearson Corr V: 0.09850889116244066, p: 0.26671490279934895
Pearson Corr W: 0.5820725969940278, p: 4.662779016707154e-13
Pearson Corr S: 0.7127074117830453, p: 2.7261603627949846e-21
---------------------------------------------------
Prediction using mast: tse09
Error U: 2.0305418786371376 +- 1.8973866530085317
Error V: 1.6293293845723358 +- 1.1760696425196324
Error W: 0.5214779101768866 +- 0.5266959783560429
Error S: 2.7886687208019945 +- 1.9459427760474401
Pearson Corr U: 0.8440228389124856, p: 3.6059035241953856e-36
Pearson Corr V: 0.797784026753792, p: 1.0977649974720753e-29
Pearson Corr W: 0.6199849766502744, p: 4.70827521012075e-15
Pearson Corr S: 0.8538631892522156, p: 7.974834629737239e-38
---------------------------------------------------
Prediction using mast: tse10
Error U: 2.380805360377209 +- 2.1739138858493043
Error V: 1.6792090954563557 +- 1.1988435003801126
Error W: 0.5475838992898154 +- 0.5774429800969644
Error S: 3.1793209644625793 +- 2.1187103677077896
Pearson Corr U: 0.8424874908209352, p: 6.381875350948417e-36
Pearson Corr V: 0.7691061075692419, p: 1.8619318431655834e-26
Pearson Corr W: 0.6482243920552968, p: 1.0030888542295505e-16
Pearson Corr S: 0.8645408174123362, p: 9.171055782569382e-40
---------------------------------------------------
Prediction using mast: tse11
Error U: 2.2059546536080665 +- 2.0594557776744
Error V: 1.5074697962390942 +- 1.1020839074126723
Error W: 0.5216454604057151 +- 0.5297147300092073
Error S: 2.567729163481544 +- 1.9145211447696215
Pearson Corr U: 0.868797480402836, p: 1.3890189768572851e-40
Pearson Corr V: 0.7488666633912434, p: 1.910548564359227e-24
Pearson Corr W: 0.6154147307824013, p: 8.46691256296614e-15
Pearson Corr S: 0.8553648184682047, p: 4.3497347443566085e-38
---------------------------------------------------
Prediction using mast: tse12
Error U: 1.9942198942367786 +- 1.8677436820167082
Error V: 1.515279617947479 +- 1.1166758198650566
Error W: 0.5076469588481072 +- 0.5029820845255722
Error S: 2.569029593091995 +- 1.8519127129151096
Pearson Corr U: 0.8579384378290122, p: 1.514537694077112e-38
Pearson Corr V: 0.7851004318795695, p: 3.386278051434944e-28
Pearson Corr W: 0.6296041743370565, p: 1.326299413954056e-15
Pearson Corr S: 0.8553393485793414, p: 4.3949383748465804e-38
---------------------------------------------------
Prediction using mast: tse13
Error U: 2.0202776772978535 +- 1.1367771847730472
Error V: 1.5757417654159043 +- 1.208625750089269
Error W: 0.6342944623272215 +- 0.5468796822421499
Error S: 1.310401230441215 +- 0.9644846068095905
Pearson Corr U: 0.8812037503363349, p: 3.800075871747986e-43
Pearson Corr V: 0.7883207711122077, p: 1.4497916575785113e-28
Pearson Corr W: 0.6969760636834562, p: 4.5778774064460965e-20
Pearson Corr S: 0.862050199547198, p: 2.686803547521278e-39
---------------------------------------------------
Prediction using mast: v01
Error U: 2.3832565031547186 +- 2.179365096184265
Error V: 1.7780497837147367 +- 1.262306745106638
Error W: 0.5603985121571284 +- 0.588916479768455
Error S: 3.352093125062883 +- 2.175683425739992
Pearson Corr U: 0.808603427444943, p: 4.828414809592111e-31
Pearson Corr V: 0.7664567473683824, p: 3.505325271521318e-26
Pearson Corr W: 0.6434400880219108, p: 1.980696796229573e-16
Pearson Corr S: 0.8560075735851429, p: 3.348634430228608e-38
---------------------------------------------------
Prediction using mast: v03
Error U: 3.2804625591911707 +- 2.8648500411197415
Error V: 2.38496843602106 +- 1.994118763055633
Error W: 0.593790884814734 +- 0.662885305220331
Error S: 3.30075530097661 +- 2.0850622990345684
Pearson Corr U: -0.7520241647893688, p: 9.554154567448807e-25
Pearson Corr V: -0.6381736519475951, p: 4.131345222881742e-16
Pearson Corr W: 0.43250750226982554, p: 3.077729958872122e-07
Pearson Corr S: 0.7601193936985765, p: 1.539894631943525e-25
---------------------------------------------------
Prediction using mast: v04
Error U: 3.8103675621230706 +- 3.0002485840011843
Error V: 1.975323392351116 +- 1.3353547756058994
Error W: 0.6630917922259452 +- 0.7082336703769064
Error S: 2.6951851473945196 +- 2.166306122429917
Pearson Corr U: -0.7655343015636815, p: 4.3605818294193695e-26
Pearson Corr V: -0.2347368353854214, p: 0.0074136442236516185
Pearson Corr W: 0.28658177364565635, p: 0.0009926335276961137
Pearson Corr S: 0.7779989199990949, p: 2.0904187586803428e-27
---------------------------------------------------
Prediction using mast: v05
Error U: 3.0170113823791778 +- 2.687389768026954
Error V: 2.428144136758139 +- 2.0412753876532554
Error W: 0.5938401785736864 +- 0.6528965620170465
Error S: 3.450768730877505 +- 2.134566605450831
Pearson Corr U: -0.7764747652214734, p: 3.0626793592841577e-27
Pearson Corr V: -0.6555603150024784, p: 3.450692319054843e-17
Pearson Corr W: 0.5008706914449279, p: 1.4936510277015485e-09
Pearson Corr S: 0.7684953092294157, p: 2.1559250120947939e-26
---------------------------------------------------
Prediction using mast: v06
Error U: 2.8847148794021393 +- 2.5467211989314236
Error V: 2.219033625000995 +- 1.754750024879634
Error W: 0.6024135249755247 +- 0.6674712676885871
Error S: 3.8215323371339642 +- 2.3233698413608748
Pearson Corr U: -0.6218204108182883, p: 3.709661384896994e-15
Pearson Corr V: -0.6821215157012187, p: 5.5854547714359015e-19
Pearson Corr W: 0.5869763535227651, p: 2.660762389507246e-13
Pearson Corr S: 0.8061016322632033, p: 1.0117770597729872e-30
---------------------------------------------------
Prediction using mast: v07
Error U: 2.3992114122520425 +- 2.211773005519678
Error V: 3.3158901810366683 +- 2.407076776096001
Error W: 0.667599898937293 +- 0.7599886868217619
Error S: 2.3000716553327307 +- 2.0051167969923123
Pearson Corr U: 0.11826258432409292, p: 0.18193520034415772
Pearson Corr V: -0.6326854623161847, p: 8.756263685684778e-16
Pearson Corr W: -0.16915718266170324, p: 0.055315464916175006
Pearson Corr S: 0.6689505200219417, p: 4.550778290142518e-18
---------------------------------------------------
Prediction error all masts
Error U: 2.3064834880167173 +- 1.9650709933792085
Error V: 1.8603961434392726 +- 1.5397107850449865
Error W: 0.578102861645281 +- 0.5774809363824143
Error S: 2.170913013282185 +- 1.8514217589236504
Pearson Corr U: 0.3334638785779621, p: 1.274040058826513e-127
Pearson Corr V: 0.268356686372852, p: 1.264618285266731e-81
Pearson Corr W: 0.4565148487564201, p: 5.350544940540417e-251
Pearson Corr S: 0.4585075177586871, p: 1.8743246915446525e-253
---------------------------------------------------
Pearson corr per case, then averaged over all cases
U:   0.5472373094036966
V:   0.4105257425392919
W:   0.5715823287801921
S:   0.819764944487867
---------------------------------------------------
