# Supplementary material for: WindSeer: real-time volumetric wind prediction over complex terrain aboard a small uncrewed aerial vehicle
Source: Nat Commun. 2024 Apr 25;15:3507. doi: 10.1038/s41467-024-47778-4 (PMC11045725; doi:10.1038/s41467-024-47778-4)
Supplement: Supplementary file 5 — Source Data [file 41467_2024_47778_MOESM5_ESM.zip › data_Table1_SupplementaryTable2/Perdigao_0509_171230_AD4.txt]

Sender: LSF System <lsfadmin@eu-g1-004-1>
Subject: Job 207736714: <python3 predict_measurement_campaigns.py -model_dir ../wind_prediction/trained_models/final01 -model_version e3000 -d /cluster/work/riner/users/intel/perdigao_20170509.hdf5 -m tse04 -i 6 -e 17:12:30 --no_gpu --benchmark> in cluster <euler> Done

Job <python3 predict_measurement_campaigns.py -model_dir ../wind_prediction/trained_models/final01 -model_version e3000 -d /cluster/work/riner/users/intel/perdigao_20170509.hdf5 -m tse04 -i 6 -e 17:12:30 --no_gpu --benchmark> was submitted from host <eu-login-19> by user <acfloria> in cluster <euler> at Wed Mar  9 16:14:06 2022
Job was executed on host(s) <4*eu-g1-004-1>, in queue <normal.4h>, as user <acfloria> in cluster <euler> at Wed Mar  9 16:14:29 2022
</cluster/home/acfloria> was used as the home directory.
</cluster/home/acfloria/intel_wind/wind_analysis> was used as the working directory.
Started at Wed Mar  9 16:14:29 2022
Terminated at Wed Mar  9 17:14:02 2022
Results reported at Wed Mar  9 17:14:02 2022

Your job looked like:

------------------------------------------------------------
# LSBATCH: User input
python3 predict_measurement_campaigns.py -model_dir ../wind_prediction/trained_models/final01 -model_version e3000 -d /cluster/work/riner/users/intel/perdigao_20170509.hdf5 -m tse04 -i 6 -e 17:12:30 --no_gpu --benchmark
------------------------------------------------------------

Successfully completed.

Resource usage summary:

    CPU time :                                   3560.87 sec.
    Max Memory :                                 16112 MB
    Average Memory :                             11466.80 MB
    Total Requested Memory :                     40000.00 MB
    Delta Memory :                               23888.00 MB
    Max Swap :                                   -
    Max Processes :                              3
    Max Threads :                                4
    Run time :                                   3598 sec.
    Turnaround time :                            3596 sec.

The output (if any) follows:

/cluster/home/acfloria/.local/lib/python3.7/site-packages/pyproj/crs/crs.py:131: FutureWarning: '+init=<authority>:<code>' syntax is deprecated. '<authority>:<code>' is the preferred initialization method. When making the change, be mindful of axis order changes: https://pyproj4.github.io/pyproj/stable/gotchas.html#axis-order-changes-in-proj-6
  in_crs_string = _prepare_from_proj_string(in_crs_string)
/cluster/home/acfloria/.local/lib/python3.7/site-packages/pyproj/crs/crs.py:131: FutureWarning: '+init=<authority>:<code>' syntax is deprecated. '<authority>:<code>' is the preferred initialization method. When making the change, be mindful of axis order changes: https://pyproj4.github.io/pyproj/stable/gotchas.html#axis-order-changes-in-proj-6
  in_crs_string = _prepare_from_proj_string(in_crs_string)
mayavi could not get imported, disabling plotting with mayavi. Refer to the README for install instructions
'pygdal' is not installed. Use the command below to install it:
     pip3 install pygdal==2.3.2.4
GPy could not get imported, GPR baseline not available
Using YAML config: ../wind_prediction/trained_models/final01/params.yaml
Input data: 17:12:30 | scale: scale_2.0_n_384 | mast: rne01 
Measurement indices:
[333 193  39]
Input data: 17:12:30 | scale: scale_2.0_n_384 | mast: rne02 
Measurement indices:
[315 206  40]
[315 206  42]
Input data: 17:12:30 | scale: scale_2.0_n_384 | mast: rne03 
Measurement indices:
[302 223  41]
Input data: 17:12:30 | scale: scale_2.0_n_384 | mast: rne06 
Measurement indices:
[247 288  39]
[247 288  41]
Input data: 17:12:30 | scale: scale_2.0_n_384 | mast: rne07 
Measurement indices:
[212 323  41]
[212 323  43]
Input data: 17:12:30 | scale: scale_2.0_n_384 | mast: rsw01 
Measurement indices:
[194  77  43]
[194  77  44]
Input data: 17:12:30 | scale: scale_2.0_n_384 | mast: rsw02 
Measurement indices:
[182  88  43]
[182  88  45]
Input data: 17:12:30 | scale: scale_2.0_n_384 | mast: rsw03 
Measurement indices:
[174 101  43]
[174 101  44]
[174 101  46]
[174 101  48]
[174 101  51]
Input data: 17:12:30 | scale: scale_2.0_n_384 | mast: rsw04 
Measurement indices:
[160 121  43]
Input data: 17:12:30 | scale: scale_2.0_n_384 | mast: rsw05 
Measurement indices:
[129 166  44]
Input data: 17:12:30 | scale: scale_2.0_n_384 | mast: rsw06 
Measurement indices:
[116 183  44]
[116 183  46]
[116 183  48]
[116 183  49]
[116 183  53]
Input data: 17:12:30 | scale: scale_2.0_n_384 | mast: rsw07 
Measurement indices:
[ 85 221  45]
[ 85 221  47]
Input data: 17:12:30 | scale: scale_2.0_n_384 | mast: rsw08 
Measurement indices:
[ 74 237  45]
[ 74 237  47]
Input data: 17:12:30 | scale: scale_2.0_n_384 | mast: tnw01 
Measurement indices:
[ 59 175  12]
[ 59 175  14]
Input data: 17:12:30 | scale: scale_2.0_n_384 | mast: tnw03 
Measurement indices:
[ 96 204  43]
[ 96 204  45]
Input data: 17:12:30 | scale: scale_2.0_n_384 | mast: tnw05 
Measurement indices:
[130 225  23]
[130 225  24]
[130 225  24]
[130 225  24]
[130 225  25]
[130 225  25]
[130 225  26]
Input data: 17:12:30 | scale: scale_2.0_n_384 | mast: tnw06 
Measurement indices:
[158 247  17]
[158 247  18]
[158 247  18]
[158 247  18]
[158 247  19]
[158 247  19]
[158 247  20]
Input data: 17:12:30 | scale: scale_2.0_n_384 | mast: tnw07 
Measurement indices:
[176 263  10]
[176 263  10]
[176 263  10]
[176 263  11]
[176 263  11]
[176 263  12]
[176 263  14]
[176 263  16]
[176 263  19]
Input data: 17:12:30 | scale: scale_2.0_n_384 | mast: tnw09 
Measurement indices:
[210 291  27]
[210 291  28]
Input data: 17:12:30 | scale: scale_2.0_n_384 | mast: tnw10 
Measurement indices:
[220 296  32]
[220 296  34]
[220 296  36]
[220 296  37]
[220 296  41]
Input data: 17:12:30 | scale: scale_2.0_n_384 | mast: tnw11 
Measurement indices:
[231 304  35]
[231 304  36]
[231 304  38]
Input data: 17:12:30 | scale: scale_2.0_n_384 | mast: tse01 
Measurement indices:
[101  93   5]
[101  93   8]
Input data: 17:12:30 | scale: scale_2.0_n_384 | mast: tse02 
Measurement indices:
[137 117  26]
[137 117  29]
Input data: 17:12:30 | scale: scale_2.0_n_384 | mast: tse04 
Measurement indices:
[153 131  43]
[153 131  44]
[153 131  46]
[153 131  48]
[153 131  51]
[153 131  54]
[153 131  55]
[153 131  58]
Input data: 17:12:30 | scale: scale_2.0_n_384 | mast: tse06 
Measurement indices:
[182 159  28]
[182 159  30]
[182 159  32]
[182 159  33]
[182 159  37]
Input data: 17:12:30 | scale: scale_2.0_n_384 | mast: tse07 
Measurement indices:
[204 159  24]
[204 159  26]
Input data: 17:12:30 | scale: scale_2.0_n_384 | mast: tse08 
Measurement indices:
[223 176  20]
[223 176  22]
Input data: 17:12:30 | scale: scale_2.0_n_384 | mast: tse09 
Measurement indices:
[244 202  14]
[244 202  16]
[244 202  17]
[244 202  19]
[244 202  23]
[244 202  26]
[244 202  30]
Input data: 17:12:30 | scale: scale_2.0_n_384 | mast: tse10 
Measurement indices:
[259 211  19]
[259 211  22]
Input data: 17:12:30 | scale: scale_2.0_n_384 | mast: tse11 
Measurement indices:
[266 217  22]
[266 217  24]
[266 217  26]
[266 217  28]
[266 217  31]
Input data: 17:12:30 | scale: scale_2.0_n_384 | mast: tse12 
Measurement indices:
[280 226  33]
[280 226  34]
Input data: 17:12:30 | scale: scale_2.0_n_384 | mast: tse13 
Measurement indices:
[290 234  39]
[290 234  41]
[290 234  43]
[290 234  44]
[290 234  48]
[290 234  51]
[290 234  55]
Input data: 17:12:30 | scale: scale_2.0_n_384 | mast: v01 
Measurement indices:
[295 161  17]
[295 161  18]
Input data: 17:12:30 | scale: scale_2.0_n_384 | mast: v03 
Measurement indices:
[254 184  13]
[254 184  15]
Input data: 17:12:30 | scale: scale_2.0_n_384 | mast: v04 
Measurement indices:
[220 218  11]
[220 218  12]
Input data: 17:12:30 | scale: scale_2.0_n_384 | mast: v05 
Measurement indices:
[204 235  10]
[204 235  12]
[204 235  13]
Input data: 17:12:30 | scale: scale_2.0_n_384 | mast: v06 
Measurement indices:
[190 249  11]
[190 249  13]
Input data: 17:12:30 | scale: scale_2.0_n_384 | mast: v07 
Measurement indices:
[153 275   8]
[153 275   9]
[153 275   9]
[153 275   9]
[153 275  10]
[153 275  10]
[153 275  11]
---------------------------------------------------
Prediction using mast: rne01
Error U: 2.4487811646340094 +- 1.8154222662245512
Error V: 2.200936205460326 +- 1.6563777585567645
Error W: 0.8589946589130363 +- 0.7332173152540451
Error S: 1.9976982062225626 +- 1.4198809605091978
Pearson Corr U: 0.8057827915666517, p: 1.1109498579262008e-30
Pearson Corr V: 0.8662203066729547, p: 4.3889844086241516e-40
Pearson Corr W: 0.5162103546008591, p: 3.8145995411228564e-10
Pearson Corr S: 0.8105383556849028, p: 2.704347857167093e-31
---------------------------------------------------
Prediction using mast: rne02
Error U: 2.4344897433417416 +- 1.8258072040133873
Error V: 3.141602535701544 +- 1.9000218496167867
Error W: 0.9274689330337106 +- 0.8154591631455574
Error S: 2.4005726138397847 +- 1.8477776044382643
Pearson Corr U: 0.8211329937128481, p: 1.0012066900059112e-32
Pearson Corr V: 0.8595412537721796, p: 7.768760068523779e-39
Pearson Corr W: 0.5078554036124722, p: 8.090330960171498e-10
Pearson Corr S: 0.8102069000274965, p: 2.9880709065056247e-31
---------------------------------------------------
Prediction using mast: rne03
Error U: 2.137835606536989 +- 1.553284839429409
Error V: 3.0214809362641075 +- 1.8895123872825965
Error W: 0.8484825305662855 +- 0.707912529803633
Error S: 2.0525727272568286 +- 1.3246269146873222
Pearson Corr U: 0.8475758510170749, p: 9.394079505854643e-37
Pearson Corr V: 0.8466875941410603, p: 1.3191122235511907e-36
Pearson Corr W: 0.5170650725207104, p: 3.5281343488570897e-10
Pearson Corr S: 0.7988698909495275, p: 8.092789578926815e-30
---------------------------------------------------
Prediction using mast: rne06
Error U: 2.5062625509215932 +- 1.843742354637984
Error V: 1.806390985437074 +- 1.355146331400145
Error W: 0.7997624338682258 +- 0.6879581682577717
Error S: 1.9140482517258113 +- 1.30835274848892
Pearson Corr U: 0.7817055429951573, p: 8.152977248448336e-28
Pearson Corr V: 0.8734972028065354, p: 1.598486333957362e-41
Pearson Corr W: 0.5338409156992567, p: 7.288928501664726e-11
Pearson Corr S: 0.8074756696979758, p: 6.748591474800517e-31
---------------------------------------------------
Prediction using mast: rne07
Error U: 5.984826293494689 +- 3.1027373317496654
Error V: 1.6169765226998887 +- 1.3927694146582064
Error W: 1.005731780311323 +- 0.9635354321905878
Error S: 4.4606711546560325 +- 2.564855750241273
Pearson Corr U: 0.7786179015593974, p: 1.7885302288745788e-27
Pearson Corr V: 0.8723108439233751, p: 2.78125349532031e-41
Pearson Corr W: 0.5241950716045704, p: 1.8240019463880562e-10
Pearson Corr S: 0.8185129404578223, p: 2.3078382606601454e-32
---------------------------------------------------
Prediction using mast: rsw01
Error U: 3.2113951028039307 +- 2.381515396383799
Error V: 2.283253544511388 +- 1.623556887621107
Error W: 0.9145327411806149 +- 0.8251463990033158
Error S: 2.5171164222871742 +- 1.9728204815487982
Pearson Corr U: 0.7942692268905219, p: 2.908259573056836e-29
Pearson Corr V: 0.8710807836100524, p: 4.910304523485696e-41
Pearson Corr W: 0.5094727568095309, p: 7.005609749927436e-10
Pearson Corr S: 0.8120854154891659, p: 1.693153149590778e-31
---------------------------------------------------
Prediction using mast: rsw02
Error U: 3.650203546707227 +- 2.5727267927225954
Error V: 1.8247908068196732 +- 1.5022968501581204
Error W: 0.8941205832438931 +- 0.8101703202879595
Error S: 2.555022741982261 +- 2.0015200930276897
Pearson Corr U: 0.782495730734366, p: 6.654397878762894e-28
Pearson Corr V: 0.8741695150461569, p: 1.1649859673926928e-41
Pearson Corr W: 0.5202193753010745, p: 2.6400209794390984e-10
Pearson Corr S: 0.8113492153573465, p: 2.1169267251243615e-31
---------------------------------------------------
Prediction using mast: rsw03
Error U: 3.931259959990789 +- 2.632434651601526
Error V: 1.982096783135521 +- 1.529562911385266
Error W: 0.9211992273818156 +- 0.8542313132739864
Error S: 2.902575290799885 +- 2.122926899840045
Pearson Corr U: 0.7855837889776005, p: 2.984213611395872e-28
Pearson Corr V: 0.8743205614382571, p: 1.0847898781258815e-41
Pearson Corr W: 0.518757879378248, p: 3.020779039181578e-10
Pearson Corr S: 0.8139346515107553, p: 9.618961432965453e-32
---------------------------------------------------
Prediction using mast: rsw04
Error U: 3.5298239327838825 +- 2.535430934091094
Error V: 1.9083284398680354 +- 1.531444228232723
Error W: 0.8982446737038097 +- 0.81128644179036
Error S: 2.5234790547609727 +- 1.9948649503300864
Pearson Corr U: 0.7856268568513928, p: 2.9507471708791713e-28
Pearson Corr V: 0.8739538504735144, p: 1.2896678341163555e-41
Pearson Corr W: 0.5183306562685179, p: 3.1417428316685684e-10
Pearson Corr S: 0.8121572908046274, p: 1.6565415440731455e-31
---------------------------------------------------
Prediction using mast: rsw05
Error U: 2.937742163155964 +- 2.221767480917414
Error V: 1.9221083655249094 +- 1.5657102467425572
Error W: 0.8710892351749127 +- 0.7580650218763946
Error S: 2.126017828181476 +- 1.684480104518249
Pearson Corr U: 0.7901242071319141, p: 8.95725211351097e-29
Pearson Corr V: 0.8717796053920545, p: 3.5577083065637944e-41
Pearson Corr W: 0.5164507627873582, p: 3.7318334207585047e-10
Pearson Corr S: 0.8099547008376367, p: 3.223307897660958e-31
---------------------------------------------------
Prediction using mast: rsw06
Error U: 3.520877400915058 +- 2.5197796322292625
Error V: 2.276849530956563 +- 1.6135047739841828
Error W: 0.9290544916090948 +- 0.8542439597054399
Error S: 2.7726995728072446 +- 2.089268847767566
Pearson Corr U: 0.7925405993239396, p: 4.663641362992988e-29
Pearson Corr V: 0.8719295068916454, p: 3.3192953883837596e-41
Pearson Corr W: 0.5096066145946027, p: 6.922403028355026e-10
Pearson Corr S: 0.8130790717474854, p: 1.2504979450401444e-31
---------------------------------------------------
Prediction using mast: rsw07
Error U: 2.2282410873259964 +- 1.6385088678673252
Error V: 2.3723608717418285 +- 1.7137065376391367
Error W: 0.8444149218800131 +- 0.7171683950189953
Error S: 1.9782192824391946 +- 1.3064634215298354
Pearson Corr U: 0.8195576878384165, p: 1.6568784395382077e-32
Pearson Corr V: 0.860669684009682, p: 4.831396502770163e-39
Pearson Corr W: 0.5169987818834442, p: 3.54958849592336e-10
Pearson Corr S: 0.8085757769172973, p: 4.8683438453492325e-31
---------------------------------------------------
Prediction using mast: rsw08
Error U: 2.620734906550083 +- 2.005188911462307
Error V: 4.487604075608673 +- 2.359217154327459
Error W: 1.0576561116060625 +- 0.9833038932675799
Error S: 3.6076158575208974 +- 2.4162522825692623
Pearson Corr U: 0.8321671675101634, p: 2.543656929885136e-34
Pearson Corr V: 0.8541577774994971, p: 7.084490175704418e-38
Pearson Corr W: 0.509425428866833, p: 7.035259057470788e-10
Pearson Corr S: 0.8101846523279326, p: 3.0081265519858633e-31
---------------------------------------------------
Prediction using mast: tnw01
Error U: 2.7217008085123457 +- 2.51809204818971
Error V: 2.1405831530339214 +- 1.451498564623825
Error W: 0.780864502613863 +- 0.8616177459893734
Error S: 3.2786962056327313 +- 2.4746529342183416
Pearson Corr U: 0.8374430003740451, p: 3.9925198272863464e-35
Pearson Corr V: 0.8724627944421329, p: 2.5915964725302377e-41
Pearson Corr W: 0.5265177479253381, p: 1.4663724665155068e-10
Pearson Corr S: 0.8067335679177703, p: 8.40184054007852e-31
---------------------------------------------------
Prediction using mast: tnw03
Error U: 2.528436460517935 +- 2.089628661198752
Error V: 2.129739080146641 +- 1.480616412044062
Error W: 0.7754236049180254 +- 0.8271791436645332
Error S: 2.9755204398747677 +- 2.3264836541262515
Pearson Corr U: 0.8019460697942865, p: 3.377091777072989e-30
Pearson Corr V: 0.8779486726564487, p: 1.9014457975621036e-42
Pearson Corr W: 0.524203981796149, p: 1.8224812506362326e-10
Pearson Corr S: 0.8158803234219572, p: 5.269668756160184e-32
---------------------------------------------------
Prediction using mast: tnw05
Error U: 3.929973748709223 +- 4.259067967396327
Error V: 3.540278792354326 +- 2.7437124327293203
Error W: 0.8569794967228165 +- 1.0335074940970566
Error S: 4.793337485052055 +- 3.4318243566019997
Pearson Corr U: -0.730775283214934, p: 8.377040599582107e-23
Pearson Corr V: -0.7424907188203161, p: 7.507004612345095e-24
Pearson Corr W: 0.5812196091361245, p: 5.135826446620717e-13
Pearson Corr S: 0.7959778830351498, p: 1.8154073738296318e-29
---------------------------------------------------
Prediction using mast: tnw06
Error U: 4.040338473844088 +- 4.3158459769561475
Error V: 4.627333906450253 +- 3.8235412785576206
Error W: 0.8421808211302266 +- 0.9631249445301273
Error S: 3.570008138836856 +- 2.7128029043306663
Pearson Corr U: -0.7912390493472788, p: 6.635379883657466e-29
Pearson Corr V: -0.6462670729388421, p: 1.3269598284037884e-16
Pearson Corr W: 0.43256572400732235, p: 3.06526198271326e-07
Pearson Corr S: 0.7455732026584064, p: 3.893598962727827e-24
---------------------------------------------------
Prediction using mast: tnw07
Error U: 4.038285408147869 +- 3.727484194928955
Error V: 5.515494285784553 +- 4.42478893003957
Error W: 0.9649196998635408 +- 1.0479083681968082
Error S: 2.7649987559357947 +- 2.3264114828557756
Pearson Corr U: -0.7396454505731405, p: 1.3647741627711595e-23
Pearson Corr V: -0.6815315336229772, p: 6.15013770419896e-19
Pearson Corr W: 0.15673967471478964, p: 0.07608400240479425
Pearson Corr S: 0.7322445282427613, p: 6.233485785288378e-23
---------------------------------------------------
Prediction using mast: tnw09
Error U: 3.1600776303329092 +- 2.624415846413197
Error V: 3.4080059392304762 +- 2.6256046187482296
Error W: 0.8766258820810596 +- 1.0913208033048118
Error S: 4.112294713348788 +- 3.474290974040077
Pearson Corr U: 0.7022070495492, p: 1.8288331266497723e-20
Pearson Corr V: 0.27689713940699334, p: 0.0014896720090090045
Pearson Corr W: 0.4447120033372144, p: 1.2923889070336696e-07
Pearson Corr S: 0.7322322477840644, p: 6.248954349472852e-23
---------------------------------------------------
Prediction using mast: tnw10
Error U: 2.7974071604411654 +- 1.9371833030097947
Error V: 2.603294866697861 +- 1.9058207450174964
Error W: 0.7570941260304407 +- 0.7359253251164405
Error S: 2.1367452264101208 +- 1.4778160846624164
Pearson Corr U: 0.7446357079951414, p: 4.7587993548558e-24
Pearson Corr V: 0.8131204264225398, p: 1.2347766524662153e-31
Pearson Corr W: 0.5510858914535048, p: 1.3131044214580497e-11
Pearson Corr S: 0.7856788380736263, p: 2.9108439010580923e-28
---------------------------------------------------
Prediction using mast: tnw11
Error U: 2.654738824161881 +- 1.9650161599334295
Error V: 1.7643388659486852 +- 1.383454347266939
Error W: 0.8177377425322528 +- 0.6975724227532138
Error S: 1.9271790391121362 +- 1.273818554785508
Pearson Corr U: 0.7831597467598073, p: 5.606611256980996e-28
Pearson Corr V: 0.8733610287728418, p: 1.7038870628044055e-41
Pearson Corr W: 0.5300420845777992, p: 1.049662596864501e-10
Pearson Corr S: 0.8080925457970842, p: 5.620756734921252e-31
---------------------------------------------------
Prediction using mast: tse01
Error U: 2.717444482239774 +- 2.387236827060563
Error V: 2.4124841768131486 +- 1.7079366111714216
Error W: 0.7823008199214334 +- 0.9178966122185073
Error S: 3.593430561530424 +- 2.7567886818286897
Pearson Corr U: 0.7855124017045257, p: 3.0405066947139193e-28
Pearson Corr V: 0.883136227811477, p: 1.4284819986865263e-43
Pearson Corr W: 0.5336201170395405, p: 7.446007842550406e-11
Pearson Corr S: 0.8153058170635845, p: 6.299009120669963e-32
---------------------------------------------------
Prediction using mast: tse02
Error U: 2.4631935852410187 +- 1.880792983732149
Error V: 2.032145072847754 +- 1.4285307821133226
Error W: 0.7765591381036551 +- 0.7800831714399749
Error S: 2.6824355756180513 +- 2.0652657810306785
Pearson Corr U: 0.801328319350781, p: 4.029929971839055e-30
Pearson Corr V: 0.8753044838083499, p: 6.801261481757653e-42
Pearson Corr W: 0.5261818579601002, p: 1.5135448331057508e-10
Pearson Corr S: 0.8134134075929099, p: 1.128814258147193e-31
---------------------------------------------------
Prediction using mast: tse04
Error U: 4.928946112726271 +- 2.9040967373579987
Error V: 2.2073999736930743 +- 1.5864191540108583
Error W: 1.0012741817457353 +- 0.9683562380062024
Error S: 3.8898639975982765 +- 2.534916559291878
Pearson Corr U: 0.7858694580578703, p: 2.768987636190532e-28
Pearson Corr V: 0.8734103588718335, p: 1.6649393603570232e-41
Pearson Corr W: 0.5181644177213693, p: 3.1900632393205786e-10
Pearson Corr S: 0.8169286774732223, p: 3.799114844957432e-32
---------------------------------------------------
Prediction using mast: tse06
Error U: 4.021731253032239 +- 4.357028461534249
Error V: 4.342485663462726 +- 3.632300964557193
Error W: 0.8373840375999109 +- 0.9705517481769931
Error S: 3.825906827872315 +- 2.8695045817905025
Pearson Corr U: -0.7915872434182486, p: 6.039543402157023e-29
Pearson Corr V: -0.643828465462785, p: 1.875109717976149e-16
Pearson Corr W: 0.46713703909944887, p: 2.3954235493717482e-08
Pearson Corr S: 0.7551513044104631, p: 4.760276848971957e-25
---------------------------------------------------
Prediction using mast: tse07
Error U: 3.9968930166154117 +- 4.3339264673451146
Error V: 3.900714473935256 +- 3.214077802545313
Error W: 0.8423175974473186 +- 1.0030133930981497
Error S: 4.284692529192592 +- 3.17022794418198
Pearson Corr U: -0.7819724219623128, p: 7.61317893611048e-28
Pearson Corr V: -0.6293869816817301, p: 1.3654517443579591e-15
Pearson Corr W: 0.5141332310203338, p: 4.607349041397147e-10
Pearson Corr S: 0.7728648455799642, p: 7.478209152201406e-27
---------------------------------------------------
Prediction using mast: tse08
Error U: 3.6281184196264653 +- 3.661544030662166
Error V: 3.8005912390782055 +- 3.049564000137154
Error W: 0.9383028827231161 +- 1.12529445629012
Error S: 4.549748110469348 +- 3.522567645623901
Pearson Corr U: -0.7483221649339444, p: 2.150830933582659e-24
Pearson Corr V: -0.6638813293220496, p: 9.919072294785529e-18
Pearson Corr W: 0.1986487392699506, p: 0.02402083524308845
Pearson Corr S: 0.7368740216208898, p: 2.4248533619480842e-23
---------------------------------------------------
Prediction using mast: tse09
Error U: 4.237779715478876 +- 4.418838905284732
Error V: 3.431480346073279 +- 2.5389684546089137
Error W: 0.8870335600182442 +- 1.0730715287990777
Error S: 4.467346428924386 +- 3.448553826183749
Pearson Corr U: -0.7331728401429645, p: 5.16645562200128e-23
Pearson Corr V: -0.8578595526579199, p: 1.564795515192117e-38
Pearson Corr W: 0.5286749751157027, p: 1.195555611815845e-10
Pearson Corr S: 0.8111450625075171, p: 2.2518108893616146e-31
---------------------------------------------------
Prediction using mast: tse10
Error U: 4.045378860145846 +- 4.2674271072134395
Error V: 3.12095970327167 +- 2.085755744384225
Error W: 0.9309932275860182 +- 1.1208136563360405
Error S: 4.349483270673133 +- 3.595568909147068
Pearson Corr U: -0.6991561427696459, p: 3.130637542534585e-20
Pearson Corr V: 0.25828142901927564, p: 0.00312391711110342
Pearson Corr W: 0.37030854973775373, p: 1.56351804505627e-05
Pearson Corr S: 0.7837161227532772, p: 4.854586867086008e-28
---------------------------------------------------
Prediction using mast: tse11
Error U: 3.8268678379647114 +- 3.9725145394262222
Error V: 2.807953911588275 +- 1.7706370257215929
Error W: 0.8550161962266498 +- 1.0071604893597932
Error S: 3.3327679557846928 +- 3.133932909409215
Pearson Corr U: 0.21333317797232879, p: 0.015206309685510042
Pearson Corr V: 0.7395145316136754, p: 1.402568284645875e-23
Pearson Corr W: 0.5627757805645114, p: 3.881660418971294e-12
Pearson Corr S: 0.8260457398161896, p: 2.0148485237326315e-33
---------------------------------------------------
Prediction using mast: tse12
Error U: 3.2480944911904523 +- 3.3119346801906078
Error V: 2.4728360214858127 +- 1.6096370568368898
Error W: 0.8277198678112173 +- 1.0047179349610855
Error S: 4.0223658237652025 +- 3.0469258262215013
Pearson Corr U: 0.8853865064515999, p: 4.472212116637211e-44
Pearson Corr V: 0.8655655631490654, p: 5.856660262119958e-40
Pearson Corr W: 0.5315166454358923, p: 9.115988857688743e-11
Pearson Corr S: 0.8014752749053766, p: 3.864230105637952e-30
---------------------------------------------------
Prediction using mast: tse13
Error U: 2.2638098436535183 +- 1.6353978475549529
Error V: 2.102300818140946 +- 1.7171684718602616
Error W: 0.8098292285398861 +- 0.6975819397032545
Error S: 2.065801582470613 +- 1.408912969054944
Pearson Corr U: 0.8305608176813096, p: 4.41351338561229e-34
Pearson Corr V: 0.8588371407388883, p: 1.0426927299762866e-38
Pearson Corr W: 0.5191167714607807, p: 2.9226464375296706e-10
Pearson Corr S: 0.8042305470917257, p: 1.747148450840807e-30
---------------------------------------------------
Prediction using mast: v01
Error U: 3.3316434560045924 +- 3.384135766000304
Error V: 3.0163974877682422 +- 2.20500573087943
Error W: 0.8462080640702221 +- 1.0610471816056701
Error S: 5.12368855634576 +- 3.5762263952298543
Pearson Corr U: 0.8197261163723553, p: 1.5703716504812677e-32
Pearson Corr V: 0.7683975180023255, p: 2.2070354691975057e-26
Pearson Corr W: 0.6483754532294723, p: 9.815763183345734e-17
Pearson Corr S: 0.7827371447493489, p: 6.252973908274861e-28
---------------------------------------------------
Prediction using mast: v03
Error U: 4.326062214933719 +- 4.442993085964187
Error V: 3.3866621495776306 +- 2.4405939435823725
Error W: 0.9077323153222329 +- 1.0907313598501995
Error S: 4.349793652231439 +- 3.4662010999391333
Pearson Corr U: -0.737758684858064, p: 2.019973802321097e-23
Pearson Corr V: -0.8424088740722404, p: 6.570103812619843e-36
Pearson Corr W: 0.46800918189326945, p: 2.237887081050531e-08
Pearson Corr S: 0.8123711197417791, p: 1.5521505393049862e-31
---------------------------------------------------
Prediction using mast: v04
Error U: 3.746762199582528 +- 3.9790029616902096
Error V: 3.7068284075138567 +- 2.984155386430348
Error W: 0.8796353052918734 +- 1.0478493752762248
Error S: 4.7418443405556125 +- 3.425169776386004
Pearson Corr U: -0.7929442761931007, p: 4.1783595049396594e-29
Pearson Corr V: -0.649557313443153, p: 8.280906119708446e-17
Pearson Corr W: 0.4956056960341239, p: 2.3498743386428503e-09
Pearson Corr S: 0.7646859318034429, p: 5.325537188367376e-26
---------------------------------------------------
Prediction using mast: v05
Error U: 3.7337104834822408 +- 3.89506050499641
Error V: 3.9527650277099378 +- 3.214076234414383
Error W: 0.9148974931730047 +- 1.0838866447101811
Error S: 4.350455354141833 +- 3.3441099929451634
Pearson Corr U: -0.8017009932051611, p: 3.622644039307683e-30
Pearson Corr V: -0.6533081458174937, p: 4.8033230650863426e-17
Pearson Corr W: 0.35193166132130493, p: 4.315589505686291e-05
Pearson Corr S: 0.754191590879936, p: 5.901590870578406e-25
---------------------------------------------------
Prediction using mast: v06
Error U: 3.8039997465095188 +- 4.043388042023034
Error V: 3.9008854802914894 +- 3.188476832203157
Error W: 0.8837333264560939 +- 1.0490617011764203
Error S: 4.400999920350336 +- 3.3044880182540193
Pearson Corr U: -0.803399151376009, p: 2.2229356233551654e-30
Pearson Corr V: -0.6311387741238615, p: 1.0791594521184594e-15
Pearson Corr W: 0.4583211909991334, p: 4.71451946699034e-08
Pearson Corr S: 0.758606047175874, p: 2.177944012343874e-25
---------------------------------------------------
Prediction using mast: v07
Error U: 3.829407816555373 +- 3.5676689413196323
Error V: 4.759717777650825 +- 3.8869090170649554
Error W: 0.9801768187476988 +- 1.1211829605455892
Error S: 3.316765955905706 +- 2.9031438620515035
Pearson Corr U: -0.7096014972752744, p: 4.829227633459368e-21
Pearson Corr V: -0.7007785414192885, p: 2.354246700425614e-20
Pearson Corr W: 0.028309017090196575, p: 0.750133831630867
Pearson Corr S: 0.7476597191621562, p: 2.483257025010339e-24
---------------------------------------------------
Prediction error all masts
Error U: 3.399033566021367 +- 3.22081315193623
Error V: 2.9454856901125885 +- 2.550864733112899
Error W: 0.8774655857670876 +- 0.9319191050775839
Error S: 3.3345915645292923 +- 2.7946891306640653
Pearson Corr U: 0.3155158611876365, p: 9.609952217362833e-114
Pearson Corr V: 0.36703132265764316, p: 3.4294755488193124e-156
Pearson Corr W: 0.34904662920087365, p: 1.8904338173223735e-140
Pearson Corr S: 0.4826269483938008, p: 1.66098676630767e-284
---------------------------------------------------
