# Supplementary material for: WindSeer: real-time volumetric wind prediction over complex terrain aboard a small uncrewed aerial vehicle
Source: Nat Commun. 2024 Apr 25;15:3507. doi: 10.1038/s41467-024-47778-4 (PMC11045725; doi:10.1038/s41467-024-47778-4)
Supplement: Supplementary file 5 — Source Data [file 41467_2024_47778_MOESM5_ESM.zip › data_Table1_SupplementaryTable2/Perdigao_0509_171230_AD6.txt]

Sender: LSF System <lsfadmin@eu-c7-104-02>
Subject: Job 207857388: <python3 predict_measurement_campaigns.py -model_dir ../wind_prediction/trained_models/final02 -model_version e1000 -d /cluster/work/riner/users/intel/perdigao_20170509.hdf5 -m tse04 -i 6 -e 17:12:30 --no_gpu --benchmark> in cluster <euler> Done

Job <python3 predict_measurement_campaigns.py -model_dir ../wind_prediction/trained_models/final02 -model_version e1000 -d /cluster/work/riner/users/intel/perdigao_20170509.hdf5 -m tse04 -i 6 -e 17:12:30 --no_gpu --benchmark> was submitted from host <eu-login-34> by user <acfloria> in cluster <euler> at Thu Mar 10 17:24:08 2022
Job was executed on host(s) <4*eu-c7-104-02>, in queue <normal.4h>, as user <acfloria> in cluster <euler> at Thu Mar 10 17:24:18 2022
</cluster/home/acfloria> was used as the home directory.
</cluster/home/acfloria/intel_wind/wind_analysis> was used as the working directory.
Started at Thu Mar 10 17:24:18 2022
Terminated at Thu Mar 10 19:03:41 2022
Results reported at Thu Mar 10 19:03:41 2022

Your job looked like:

------------------------------------------------------------
# LSBATCH: User input
python3 predict_measurement_campaigns.py -model_dir ../wind_prediction/trained_models/final02 -model_version e1000 -d /cluster/work/riner/users/intel/perdigao_20170509.hdf5 -m tse04 -i 6 -e 17:12:30 --no_gpu --benchmark
------------------------------------------------------------

Successfully completed.

Resource usage summary:

    CPU time :                                   5941.12 sec.
    Max Memory :                                 17083 MB
    Average Memory :                             11637.72 MB
    Total Requested Memory :                     40000.00 MB
    Delta Memory :                               22917.00 MB
    Max Swap :                                   -
    Max Processes :                              3
    Max Threads :                                4
    Run time :                                   5980 sec.
    Turnaround time :                            5973 sec.

The output (if any) follows:

/cluster/home/acfloria/.local/lib/python3.7/site-packages/pyproj/crs/crs.py:131: FutureWarning: '+init=<authority>:<code>' syntax is deprecated. '<authority>:<code>' is the preferred initialization method. When making the change, be mindful of axis order changes: https://pyproj4.github.io/pyproj/stable/gotchas.html#axis-order-changes-in-proj-6
  in_crs_string = _prepare_from_proj_string(in_crs_string)
/cluster/home/acfloria/.local/lib/python3.7/site-packages/pyproj/crs/crs.py:131: FutureWarning: '+init=<authority>:<code>' syntax is deprecated. '<authority>:<code>' is the preferred initialization method. When making the change, be mindful of axis order changes: https://pyproj4.github.io/pyproj/stable/gotchas.html#axis-order-changes-in-proj-6
  in_crs_string = _prepare_from_proj_string(in_crs_string)
mayavi could not get imported, disabling plotting with mayavi. Refer to the README for install instructions
'pygdal' is not installed. Use the command below to install it:
     pip3 install pygdal==2.3.2.4
GPy could not get imported, GPR baseline not available
Using YAML config: ../wind_prediction/trained_models/final02/params.yaml
Input data: 17:12:30 | scale: scale_2.0_n_384 | mast: rne01 
Measurement indices:
[333 193  39]
Input data: 17:12:30 | scale: scale_2.0_n_384 | mast: rne02 
Measurement indices:
[315 206  40]
[315 206  42]
Input data: 17:12:30 | scale: scale_2.0_n_384 | mast: rne03 
Measurement indices:
[302 223  41]
Input data: 17:12:30 | scale: scale_2.0_n_384 | mast: rne06 
Measurement indices:
[247 288  39]
[247 288  41]
Input data: 17:12:30 | scale: scale_2.0_n_384 | mast: rne07 
Measurement indices:
[212 323  41]
[212 323  43]
Input data: 17:12:30 | scale: scale_2.0_n_384 | mast: rsw01 
Measurement indices:
[194  77  43]
[194  77  44]
Input data: 17:12:30 | scale: scale_2.0_n_384 | mast: rsw02 
Measurement indices:
[182  88  43]
[182  88  45]
Input data: 17:12:30 | scale: scale_2.0_n_384 | mast: rsw03 
Measurement indices:
[174 101  43]
[174 101  44]
[174 101  46]
[174 101  48]
[174 101  51]
Input data: 17:12:30 | scale: scale_2.0_n_384 | mast: rsw04 
Measurement indices:
[160 121  43]
Input data: 17:12:30 | scale: scale_2.0_n_384 | mast: rsw05 
Measurement indices:
[129 166  44]
Input data: 17:12:30 | scale: scale_2.0_n_384 | mast: rsw06 
Measurement indices:
[116 183  44]
[116 183  46]
[116 183  48]
[116 183  49]
[116 183  53]
Input data: 17:12:30 | scale: scale_2.0_n_384 | mast: rsw07 
Measurement indices:
[ 85 221  45]
[ 85 221  47]
Input data: 17:12:30 | scale: scale_2.0_n_384 | mast: rsw08 
Measurement indices:
[ 74 237  45]
[ 74 237  47]
Input data: 17:12:30 | scale: scale_2.0_n_384 | mast: tnw01 
Measurement indices:
[ 59 175  12]
[ 59 175  14]
Input data: 17:12:30 | scale: scale_2.0_n_384 | mast: tnw03 
Measurement indices:
[ 96 204  43]
[ 96 204  45]
Input data: 17:12:30 | scale: scale_2.0_n_384 | mast: tnw05 
Measurement indices:
[130 225  23]
[130 225  24]
[130 225  24]
[130 225  24]
[130 225  25]
[130 225  25]
[130 225  26]
Input data: 17:12:30 | scale: scale_2.0_n_384 | mast: tnw06 
Measurement indices:
[158 247  17]
[158 247  18]
[158 247  18]
[158 247  18]
[158 247  19]
[158 247  19]
[158 247  20]
Input data: 17:12:30 | scale: scale_2.0_n_384 | mast: tnw07 
Measurement indices:
[176 263  10]
[176 263  10]
[176 263  10]
[176 263  11]
[176 263  11]
[176 263  12]
[176 263  14]
[176 263  16]
[176 263  19]
Input data: 17:12:30 | scale: scale_2.0_n_384 | mast: tnw09 
Measurement indices:
[210 291  27]
[210 291  28]
Input data: 17:12:30 | scale: scale_2.0_n_384 | mast: tnw10 
Measurement indices:
[220 296  32]
[220 296  34]
[220 296  36]
[220 296  37]
[220 296  41]
Input data: 17:12:30 | scale: scale_2.0_n_384 | mast: tnw11 
Measurement indices:
[231 304  35]
[231 304  36]
[231 304  38]
Input data: 17:12:30 | scale: scale_2.0_n_384 | mast: tse01 
Measurement indices:
[101  93   5]
[101  93   8]
Input data: 17:12:30 | scale: scale_2.0_n_384 | mast: tse02 
Measurement indices:
[137 117  26]
[137 117  29]
Input data: 17:12:30 | scale: scale_2.0_n_384 | mast: tse04 
Measurement indices:
[153 131  43]
[153 131  44]
[153 131  46]
[153 131  48]
[153 131  51]
[153 131  54]
[153 131  55]
[153 131  58]
Input data: 17:12:30 | scale: scale_2.0_n_384 | mast: tse06 
Measurement indices:
[182 159  28]
[182 159  30]
[182 159  32]
[182 159  33]
[182 159  37]
Input data: 17:12:30 | scale: scale_2.0_n_384 | mast: tse07 
Measurement indices:
[204 159  24]
[204 159  26]
Input data: 17:12:30 | scale: scale_2.0_n_384 | mast: tse08 
Measurement indices:
[223 176  20]
[223 176  22]
Input data: 17:12:30 | scale: scale_2.0_n_384 | mast: tse09 
Measurement indices:
[244 202  14]
[244 202  16]
[244 202  17]
[244 202  19]
[244 202  23]
[244 202  26]
[244 202  30]
Input data: 17:12:30 | scale: scale_2.0_n_384 | mast: tse10 
Measurement indices:
[259 211  19]
[259 211  22]
Input data: 17:12:30 | scale: scale_2.0_n_384 | mast: tse11 
Measurement indices:
[266 217  22]
[266 217  24]
[266 217  26]
[266 217  28]
[266 217  31]
Input data: 17:12:30 | scale: scale_2.0_n_384 | mast: tse12 
Measurement indices:
[280 226  33]
[280 226  34]
Input data: 17:12:30 | scale: scale_2.0_n_384 | mast: tse13 
Measurement indices:
[290 234  39]
[290 234  41]
[290 234  43]
[290 234  44]
[290 234  48]
[290 234  51]
[290 234  55]
Input data: 17:12:30 | scale: scale_2.0_n_384 | mast: v01 
Measurement indices:
[295 161  17]
[295 161  18]
Input data: 17:12:30 | scale: scale_2.0_n_384 | mast: v03 
Measurement indices:
[254 184  13]
[254 184  15]
Input data: 17:12:30 | scale: scale_2.0_n_384 | mast: v04 
Measurement indices:
[220 218  11]
[220 218  12]
Input data: 17:12:30 | scale: scale_2.0_n_384 | mast: v05 
Measurement indices:
[204 235  10]
[204 235  12]
[204 235  13]
Input data: 17:12:30 | scale: scale_2.0_n_384 | mast: v06 
Measurement indices:
[190 249  11]
[190 249  13]
Input data: 17:12:30 | scale: scale_2.0_n_384 | mast: v07 
Measurement indices:
[153 275   8]
[153 275   9]
[153 275   9]
[153 275   9]
[153 275  10]
[153 275  10]
[153 275  11]
---------------------------------------------------
Prediction using mast: rne01
Error U: 2.659847903266061 +- 1.6762567702744224
Error V: 2.6785129018578457 +- 2.1737248253912798
Error W: 0.8119844607882838 +- 0.7233885371521616
Error S: 1.6912225914507752 +- 1.3213756125067904
Pearson Corr U: 0.8232574561651136, p: 5.035805890678164e-33
Pearson Corr V: 0.7552445731171733, p: 4.661636736230931e-25
Pearson Corr W: 0.6126610842716187, p: 1.20033340830884e-14
Pearson Corr S: 0.8417089352618358, p: 8.50474596735919e-36
---------------------------------------------------
Prediction using mast: rne02
Error U: 2.547443599625607 +- 1.6660713080476253
Error V: 3.587013262555916 +- 2.260076492229709
Error W: 0.8726610779180873 +- 0.8132757679948307
Error S: 1.938336624528839 +- 1.5850683869646662
Pearson Corr U: 0.8370645596739734, p: 4.5696846869707905e-35
Pearson Corr V: 0.752529280769107, p: 8.543310269154445e-25
Pearson Corr W: 0.6026353857699774, p: 4.1584279841205856e-14
Pearson Corr S: 0.8378535407228125, p: 3.4471790050085163e-35
---------------------------------------------------
Prediction using mast: rne03
Error U: 2.321707928781127 +- 1.561479482474286
Error V: 3.5177220768299953 +- 2.2799087202213344
Error W: 0.8000750212878972 +- 0.6971732380078451
Error S: 1.7748714522326052 +- 1.257993852911057
Pearson Corr U: 0.8539211878017071, p: 7.791272618968175e-38
Pearson Corr V: 0.7517602510312352, p: 1.0127931695717993e-24
Pearson Corr W: 0.5791545668423578, p: 6.481926364776817e-13
Pearson Corr S: 0.8351380679239322, p: 9.038288890178854e-35
---------------------------------------------------
Prediction using mast: rne06
Error U: 2.7936424880543744 +- 1.7052168842732554
Error V: 2.401728356292015 +- 1.7093558798850428
Error W: 0.7462589815147516 +- 0.6324800565254943
Error S: 1.7746716722896227 +- 1.3905812737275167
Pearson Corr U: 0.7989935149312644, p: 7.815775018264338e-30
Pearson Corr V: 0.769459941764273, p: 1.709977332687636e-26
Pearson Corr W: 0.634994378787702, p: 6.395406895760882e-16
Pearson Corr S: 0.8435003843453847, p: 4.3820919454704544e-36
---------------------------------------------------
Prediction using mast: rne07
Error U: 5.520133276303421 +- 2.565586293365809
Error V: 2.0669699961604238 +- 1.664448789439095
Error W: 1.0584146845388394 +- 0.970804239659586
Error S: 3.5244866953214293 +- 2.102479461638727
Pearson Corr U: 0.7905837270194862, p: 7.916978712048015e-29
Pearson Corr V: 0.7826724796064342, p: 6.358111633617459e-28
Pearson Corr W: 0.6212132153552485, p: 4.0147474526656546e-15
Pearson Corr S: 0.8334449951727089, p: 1.634038888381471e-34
---------------------------------------------------
Prediction using mast: rsw01
Error U: 3.268818336212521 +- 2.162118950091839
Error V: 2.598833778661504 +- 2.112261212587599
Error W: 0.8949637233605953 +- 0.8369702297785945
Error S: 2.0247899945318957 +- 1.6664613554917171
Pearson Corr U: 0.8139516379850649, p: 9.568851374427753e-32
Pearson Corr V: 0.7666849082402881, p: 3.3205412246986454e-26
Pearson Corr W: 0.6162486257947886, p: 7.612553281838705e-15
Pearson Corr S: 0.8417070051487796, p: 8.510786263875721e-36
---------------------------------------------------
Prediction using mast: rsw02
Error U: 3.6534972617283845 +- 2.309403458191835
Error V: 2.270224774136042 +- 1.8794012996244167
Error W: 0.8880190552169048 +- 0.8256001688322419
Error S: 2.054014693583219 +- 1.6866952909445734
Pearson Corr U: 0.8014554145018533, p: 3.886227210027396e-30
Pearson Corr V: 0.7777414369202598, p: 2.230212894346783e-27
Pearson Corr W: 0.6245026244914452, p: 2.6110590481562874e-15
Pearson Corr S: 0.8413827817610272, p: 9.587519617172738e-36
---------------------------------------------------
Prediction using mast: rsw03
Error U: 3.884799384724634 +- 2.3520992918037704
Error V: 2.3061770290704526 +- 1.9485944159305164
Error W: 0.9301382999799044 +- 0.8691603511881927
Error S: 2.3139023130609693 +- 1.8018462115843528
Pearson Corr U: 0.8036412915227077, p: 2.0725982101230424e-30
Pearson Corr V: 0.7779357646584104, p: 2.1238914936154886e-27
Pearson Corr W: 0.6210322568350829, p: 4.1102968224932615e-15
Pearson Corr S: 0.840715817376201, p: 1.22396783363687e-35
---------------------------------------------------
Prediction using mast: rsw04
Error U: 3.5714347627675904 +- 2.280858373232686
Error V: 2.3153660035441495 +- 1.9369621043994143
Error W: 0.8901004975703796 +- 0.8288591614535862
Error S: 2.0432560517581684 +- 1.6815782979388774
Pearson Corr U: 0.8040307905499179, p: 1.851427512093191e-30
Pearson Corr V: 0.7759990013137832, p: 3.448338875555805e-27
Pearson Corr W: 0.6225529307689435, p: 3.3715265944099313e-15
Pearson Corr S: 0.8417721549437406, p: 8.309208165990974e-36
---------------------------------------------------
Prediction using mast: rsw05
Error U: 3.0678245862928475 +- 2.0613853088999017
Error V: 2.4055836035166616 +- 1.9912332175947343
Error W: 0.8374155380836033 +- 0.7705230114245682
Error S: 1.7629540735423832 +- 1.4580467393322227
Pearson Corr U: 0.8092481423861771, p: 3.9833065353381425e-31
Pearson Corr V: 0.7681726649870779, p: 2.329096299306805e-26
Pearson Corr W: 0.6212790704985482, p: 3.980513724828187e-15
Pearson Corr S: 0.8432147101029158, p: 4.873556451818127e-36
---------------------------------------------------
Prediction using mast: rsw06
Error U: 3.5524782825066277 +- 2.255866664574484
Error V: 2.5492360341539597 +- 2.085196528529369
Error W: 0.9246742610096075 +- 0.8703913300552945
Error S: 2.2280729280555067 +- 1.7664573576038278
Pearson Corr U: 0.8113002106346916, p: 2.1485631167341104e-31
Pearson Corr V: 0.7709298259504416, p: 1.1986383792180102e-26
Pearson Corr W: 0.6160158727650834, p: 7.8421971278983e-15
Pearson Corr S: 0.8411572869120808, p: 1.0414063536932425e-35
---------------------------------------------------
Prediction using mast: rsw07
Error U: 2.5027936530593884 +- 1.5012061795810447
Error V: 2.8726416914484187 +- 2.2483637447075013
Error W: 0.7961583187491522 +- 0.694454332923007
Error S: 1.7187207588491822 +- 1.277880630516983
Pearson Corr U: 0.8337339211770013, p: 1.4776773312290689e-34
Pearson Corr V: 0.7501789473360723, p: 1.43423386391256e-24
Pearson Corr W: 0.6052919964659897, p: 3.004551698856789e-14
Pearson Corr S: 0.83948601885433, p: 1.9145407253423025e-35
---------------------------------------------------
Prediction using mast: rsw08
Error U: 2.5532484412498797 +- 1.802521491957597
Error V: 4.807984893187015 +- 2.4291743470721143
Error W: 0.999481090545679 +- 0.9655601288957039
Error S: 2.9338406942320483 +- 2.0162045513040856
Pearson Corr U: 0.847465301910795, p: 9.800621833230333e-37
Pearson Corr V: 0.7558533768871989, p: 4.065174778965864e-25
Pearson Corr W: 0.5874536493767291, p: 2.5181018410892706e-13
Pearson Corr S: 0.8331855551988272, p: 1.7881992151439928e-34
---------------------------------------------------
Prediction using mast: tnw01
Error U: 2.896663240684537 +- 2.494937070969984
Error V: 2.667060231784521 +- 1.71356871497478
Error W: 0.7218414885421613 +- 0.7875901052316412
Error S: 3.1052517346744537 +- 2.7313853616828325
Pearson Corr U: 0.8314644071010229, p: 3.2394511954178865e-34
Pearson Corr V: 0.7445545187285934, p: 4.842020100217711e-24
Pearson Corr W: 0.5848256221852385, p: 3.406949171632744e-13
Pearson Corr S: 0.8301570389227031, p: 5.064628807359196e-34
---------------------------------------------------
Prediction using mast: tnw03
Error U: 2.797482657227633 +- 2.033011254215032
Error V: 2.645123485062566 +- 1.7037682104226586
Error W: 0.6988424916691578 +- 0.7247297652475317
Error S: 2.8889049154237307 +- 2.579731900413454
Pearson Corr U: 0.806214822905543, p: 9.78700964517531e-31
Pearson Corr V: 0.7583161169645503, p: 2.3268276449187526e-25
Pearson Corr W: 0.6172453571448676, p: 6.700936200001567e-15
Pearson Corr S: 0.8386197324738197, p: 2.6178704388058776e-35
---------------------------------------------------
Prediction using mast: tnw05
Error U: 3.89916216902541 +- 4.21951459891742
Error V: 3.4592495520050055 +- 2.64125488976615
Error W: 0.8791308951563638 +- 1.0559740887582558
Error S: 4.928911028634617 +- 3.48275862507774
Pearson Corr U: -0.7522989601510215, p: 8.990536687293163e-25
Pearson Corr V: -0.7320730035065719, p: 6.452970792436062e-23
Pearson Corr W: 0.5116651408750138, p: 5.756700128537104e-10
Pearson Corr S: 0.7994552858858824, p: 6.860850306767938e-30
---------------------------------------------------
Prediction using mast: tnw06
Error U: 3.958011121664082 +- 4.213677683245242
Error V: 4.708930413183251 +- 3.83411863647835
Error W: 0.9061329318237201 +- 1.0642141815272628
Error S: 3.23336718629933 +- 2.8462089436908853
Pearson Corr U: -0.8241867091799908, p: 3.7176208003339934e-33
Pearson Corr V: -0.5507550380489946, p: 1.358257854428261e-11
Pearson Corr W: 0.13189638148916905, p: 0.13622650872112604
Pearson Corr S: 0.7423161647187019, p: 7.789160189872555e-24
---------------------------------------------------
Prediction using mast: tnw07
Error U: 3.8622536200859607 +- 3.7561938032936513
Error V: 5.692980980516986 +- 4.32988279386041
Error W: 0.9680801962712854 +- 1.08280811035734
Error S: 2.673479593493268 +- 2.324970771510563
Pearson Corr U: -0.75014599745729, p: 1.4446293373486906e-24
Pearson Corr V: -0.5771195746253444, p: 8.140212592790018e-13
Pearson Corr W: -0.013624940019409334, p: 0.8782007825470708
Pearson Corr S: 0.70115024291449, p: 2.204834286936326e-20
---------------------------------------------------
Prediction using mast: tnw09
Error U: 3.222906395538864 +- 2.666714001605182
Error V: 3.5047658283870686 +- 2.675387512119105
Error W: 0.8702226608820284 +- 1.0813161763284613
Error S: 4.13737404772191 +- 3.5078286069585976
Pearson Corr U: 0.6783593466984476, p: 1.0282706861307377e-18
Pearson Corr V: -0.2162835175462942, p: 0.013823774238417628
Pearson Corr W: 0.4748505913368903, p: 1.303763501424994e-08
Pearson Corr S: 0.7124874612270466, p: 2.839520540896775e-21
---------------------------------------------------
Prediction using mast: tnw10
Error U: 3.0613403104292534 +- 1.7585443803981944
Error V: 2.9635045404231937 +- 2.115838379518397
Error W: 0.7227872567142539 +- 0.6468654875333892
Error S: 2.1120731211357717 +- 1.7456923841855008
Pearson Corr U: 0.7672173062009248, p: 2.925657811702258e-26
Pearson Corr V: 0.6450873824731413, p: 1.5691782282164097e-16
Pearson Corr W: 0.6194519282881473, p: 5.044307888729239e-15
Pearson Corr S: 0.8223108217222383, p: 6.847745055204776e-33
---------------------------------------------------
Prediction using mast: tnw11
Error U: 2.875091833165322 +- 1.8472669698396302
Error V: 2.3560151520647827 +- 1.764408280623109
Error W: 0.7700766432721902 +- 0.6701658623137363
Error S: 1.678399272914811 +- 1.3099140339247457
Pearson Corr U: 0.8013072006581697, p: 4.054307565511606e-30
Pearson Corr V: 0.7702665951748587, p: 1.4075155735568458e-26
Pearson Corr W: 0.6329123704068422, p: 8.491020724824678e-16
Pearson Corr S: 0.8441482970779063, p: 3.4406178583643695e-36
---------------------------------------------------
Prediction using mast: tse01
Error U: 2.945022401970027 +- 2.347044202862429
Error V: 2.7898289928962954 +- 1.8591769048597757
Error W: 0.7280288801397704 +- 0.8295964614278266
Error S: 3.582581837800592 +- 2.9660240928232082
Pearson Corr U: 0.777129651185558, p: 2.6001182281443256e-27
Pearson Corr V: 0.7622290712306958, p: 9.456776275299809e-26
Pearson Corr W: 0.5927623677798386, p: 1.355882225135945e-13
Pearson Corr S: 0.8258858022547645, p: 2.1244816980005318e-33
---------------------------------------------------
Prediction using mast: tse02
Error U: 2.7315567973259114 +- 1.8390466573052413
Error V: 2.5942298377072817 +- 1.6910742674523345
Error W: 0.6994933925850615 +- 0.678692451401771
Error S: 2.576662535988543 +- 2.316858144561469
Pearson Corr U: 0.8095054684690189, p: 3.688104413207632e-31
Pearson Corr V: 0.7591771023649575, p: 1.9114608328042303e-25
Pearson Corr W: 0.6219091030840627, p: 3.66702925165717e-15
Pearson Corr S: 0.8408324612187499, p: 1.1728865587219322e-35
---------------------------------------------------
Prediction using mast: tse04
Error U: 4.712773936353418 +- 2.4344077804370867
Error V: 2.3284650933052413 +- 1.9793224576319017
Error W: 1.03851410913961 +- 0.968870193696363
Error S: 3.128801520741611 +- 2.033039661964008
Pearson Corr U: 0.8031387078844325, p: 2.3965708209193728e-30
Pearson Corr V: 0.7796865971811151, p: 1.3646784141095186e-27
Pearson Corr W: 0.614529788882913, p: 9.475422017576263e-15
Pearson Corr S: 0.8378122381506801, p: 3.498555885291091e-35
---------------------------------------------------
Prediction using mast: tse06
Error U: 3.951026428068439 +- 4.244863098388288
Error V: 4.397272811739214 +- 3.649721032542202
Error W: 0.9038971512440297 +- 1.0737270005802908
Error S: 3.5116806722020653 +- 3.0272393370704482
Pearson Corr U: -0.8116303779141533, p: 1.9440484952297921e-31
Pearson Corr V: -0.5534564051439456, p: 1.0294989772089358e-11
Pearson Corr W: 0.14579200163877964, p: 0.09923321390912423
Pearson Corr S: 0.753212821229125, p: 7.340379014697259e-25
---------------------------------------------------
Prediction using mast: tse07
Error U: 3.9468397022212924 +- 4.281042686593372
Error V: 3.96074196250088 +- 3.242259502446042
Error W: 0.9070280153191995 +- 1.095899270770318
Error S: 4.114880105830783 +- 3.240677053522971
Pearson Corr U: -0.7724358376410103, p: 8.306105666348549e-27
Pearson Corr V: -0.5656344622362041, p: 2.8603187234541123e-12
Pearson Corr W: 0.16525683235610666, p: 0.061265091834574424
Pearson Corr S: 0.7634070877595498, p: 7.187002717746802e-26
---------------------------------------------------
Prediction using mast: tse08
Error U: 3.599117648179919 +- 3.6610684280005965
Error V: 3.7355168951379114 +- 2.9821701931943343
Error W: 0.9195883793675651 +- 1.0971559418484236
Error S: 4.642435519974346 +- 3.5595272376189038
Pearson Corr U: -0.6156544076497833, p: 8.212243838130056e-15
Pearson Corr V: -0.6139944274895422, p: 1.0141243534342326e-14
Pearson Corr W: 0.3294300790893252, p: 0.0001377550899469403
Pearson Corr S: 0.7027764371172492, p: 1.653012677041454e-20
---------------------------------------------------
Prediction using mast: tse09
Error U: 4.223110146545127 +- 4.42793562034037
Error V: 3.406633922092566 +- 2.5098575887856946
Error W: 0.8876341959042808 +- 1.0807855630546532
Error S: 4.473783150448041 +- 3.4531139953387022
Pearson Corr U: -0.7051645100089439, p: 1.0790114296728206e-20
Pearson Corr V: -0.7768798743865909, p: 2.767850525421696e-27
Pearson Corr W: 0.41088283625433447, p: 1.3203769128153757e-06
Pearson Corr S: 0.7876488186222147, p: 1.7326326771177882e-28
---------------------------------------------------
Prediction using mast: tse10
Error U: 4.10081226185422 +- 4.2904592989323
Error V: 3.143813021992512 +- 2.064761991122635
Error W: 0.9283031977490951 +- 1.1097579818104044
Error S: 4.285127076940586 +- 3.573825076077284
Pearson Corr U: -0.6445828283105163, p: 1.685458236875464e-16
Pearson Corr V: 0.15671926641090256, p: 0.07612270268811566
Pearson Corr W: 0.45901719524961815, p: 4.472212930606061e-08
Pearson Corr S: 0.6916633725907331, p: 1.1395192320519326e-19
---------------------------------------------------
Prediction using mast: tse11
Error U: 3.818514084717824 +- 4.007393091673644
Error V: 2.851011793720752 +- 1.7617237091534614
Error W: 0.8421432018070008 +- 1.01890342658861
Error S: 3.4804988915385717 +- 3.208212685900051
Pearson Corr U: 0.05882084406708191, p: 0.5078767834639041
Pearson Corr V: 0.6809625865209236, p: 6.747257719725544e-19
Pearson Corr W: 0.4957959209658664, p: 2.312023873929724e-09
Pearson Corr S: 0.7250891184686874, p: 2.582412852332123e-22
---------------------------------------------------
Prediction using mast: tse12
Error U: 3.324065268829973 +- 3.4059963988170865
Error V: 2.8211249722441445 +- 1.7700820187919077
Error W: 0.801975121330773 +- 0.9840406694805639
Error S: 3.9319372163866126 +- 3.270695736612538
Pearson Corr U: 0.8626967500747453, p: 2.036735011652469e-39
Pearson Corr V: 0.6897187446454799, p: 1.5833183430339814e-19
Pearson Corr W: 0.5102864609965871, p: 6.514297939773164e-10
Pearson Corr S: 0.8026400104578169, p: 2.7669292917344286e-30
---------------------------------------------------
Prediction using mast: tse13
Error U: 2.5057438299276313 +- 1.6242143190688985
Error V: 2.7024285661745453 +- 2.182745401416024
Error W: 0.7521630194246824 +- 0.6512764816983703
Error S: 1.9503861833345277 +- 1.4401669605545282
Pearson Corr U: 0.8391185687184318, p: 2.1867554645427782e-35
Pearson Corr V: 0.7496134714195167, p: 1.6232269470854416e-24
Pearson Corr W: 0.5977872276890739, p: 7.467525514182617e-14
Pearson Corr S: 0.8368502365384626, p: 4.932066911125939e-35
---------------------------------------------------
Prediction using mast: v01
Error U: 3.4622716696907503 +- 3.54910159626431
Error V: 3.1628394329282528 +- 2.2847184226443824
Error W: 0.8610232495611216 +- 1.0703265520401255
Error S: 5.3287508040504 +- 3.7321040344860643
Pearson Corr U: 0.6094664103830664, p: 1.7919225771577993e-14
Pearson Corr V: 0.5635713932098768, p: 3.566477586989659e-12
Pearson Corr W: 0.6735196096890105, p: 2.225098433016504e-18
Pearson Corr S: 0.7696690124550144, p: 1.6259710023122804e-26
---------------------------------------------------
Prediction using mast: v03
Error U: 4.356433339341734 +- 4.4709312364996485
Error V: 3.3609516935417814 +- 2.4334054468418542
Error W: 0.902738530217683 +- 1.1001866886552396
Error S: 4.311244367438401 +- 3.4435152571231478
Pearson Corr U: -0.708830696002609, p: 5.559057746762863e-21
Pearson Corr V: -0.7406374220254585, p: 1.1090255191257038e-23
Pearson Corr W: 0.33848402651883375, p: 8.72788159361913e-05
Pearson Corr S: 0.7922010964863005, p: 5.114185899709788e-29
---------------------------------------------------
Prediction using mast: v04
Error U: 3.728978317809881 +- 3.9253785513524213
Error V: 3.6287922819258553 +- 2.8751181569124413
Error W: 0.8927794901713432 +- 1.059663634197705
Error S: 4.931743286031103 +- 3.4739568244515806
Pearson Corr U: -0.8118874274462227, p: 1.7981550910772321e-31
Pearson Corr V: -0.6501396194704795, p: 7.613312800600649e-17
Pearson Corr W: 0.46276750682897766, p: 3.3586625252355214e-08
Pearson Corr S: 0.764113019809782, p: 6.092377906713728e-26
---------------------------------------------------
Prediction using mast: v05
Error U: 3.7146442398253963 +- 3.885360194205749
Error V: 3.941813332217491 +- 3.2019561852725635
Error W: 0.9249109908831528 +- 1.108220086222291
Error S: 4.265092198796937 +- 3.3921367638502877
Pearson Corr U: -0.8171555745063128, p: 3.5384044664529615e-32
Pearson Corr V: -0.5750866544327713, p: 1.020440997743391e-12
Pearson Corr W: 0.15823090120314773, p: 0.0732988278579678
Pearson Corr S: 0.7351131560186631, p: 3.480654048682633e-23
---------------------------------------------------
Prediction using mast: v06
Error U: 3.780915858104576 +- 4.011232396236607
Error V: 3.906894954334228 +- 3.181333390652774
Error W: 0.9176728213699242 +- 1.1050749475156671
Error S: 4.292714653748579 +- 3.3661003280316355
Pearson Corr U: -0.8119189287488533, p: 1.7810314989634284e-31
Pearson Corr V: -0.5584312593315887, p: 6.139495281078916e-12
Pearson Corr W: 0.16731296690662764, p: 0.058066505110679345
Pearson Corr S: 0.7419035934144812, p: 8.497929606156304e-24
---------------------------------------------------
Prediction using mast: v07
Error U: 3.6764148842262365 +- 3.6041223056293643
Error V: 4.815175304277852 +- 3.8011727083648075
Error W: 0.9670330356239472 +- 1.124080472396435
Error S: 3.244279329277281 +- 2.9486350705918776
Pearson Corr U: -0.6484215105010623, p: 9.751071988218307e-17
Pearson Corr V: -0.5909849424717942, p: 1.6702573425403211e-13
Pearson Corr W: -0.0766716641351326, p: 0.38779732653649235
Pearson Corr S: 0.6869389723173182, p: 2.5224725688491113e-19
---------------------------------------------------
Prediction error all masts
Error U: 3.448653212299628 +- 3.1175603235793337
Error V: 3.208504196146805 +- 2.62743848972885
Error W: 0.8647996409666602 +- 0.9344097855695783
Error S: 3.12088159984904 +- 2.831704883753441
Pearson Corr U: 0.27331433843007213, p: 1.0244895217832738e-84
Pearson Corr V: 0.22034323747880846, p: 5.706254193583978e-55
Pearson Corr W: 0.37982188061828837, p: 5.109880533483102e-168
Pearson Corr S: 0.441391028752719, p: 6.941400102717954e-233
---------------------------------------------------
Pearson corr per case, then averaged over all cases
U:   0.2525992861865376
V:   0.2714102394260734
W:   0.4787197702823222
S:   0.7963860408836042
---------------------------------------------------
