# Supplementary material for: WindSeer: real-time volumetric wind prediction over complex terrain aboard a small uncrewed aerial vehicle
Source: Nat Commun. 2024 Apr 25;15:3507. doi: 10.1038/s41467-024-47778-4 (PMC11045725; doi:10.1038/s41467-024-47778-4)
Supplement: Supplementary file 5 — Source Data [file 41467_2024_47778_MOESM5_ESM.zip › data_Table1_SupplementaryTable2/Perdigao_0509_avg_1200-1300_AD4.txt]

Sender: LSF System <lsfadmin@eu-g1-038-4>
Subject: Job 207780943: <python3 predict_measurement_campaigns.py -model_dir ../wind_prediction/trained_models/final01 -model_version e3000 -d /cluster/work/riner/users/intel/perdigao_20170509.hdf5 -m tse04 -i 6 -e avg_12:00-13:00 --no_gpu --benchmark> in cluster <euler> Done

Job <python3 predict_measurement_campaigns.py -model_dir ../wind_prediction/trained_models/final01 -model_version e3000 -d /cluster/work/riner/users/intel/perdigao_20170509.hdf5 -m tse04 -i 6 -e avg_12:00-13:00 --no_gpu --benchmark> was submitted from host <eu-login-38> by user <acfloria> in cluster <euler> at Wed Mar  9 22:47:07 2022
Job was executed on host(s) <4*eu-g1-038-4>, in queue <normal.4h>, as user <acfloria> in cluster <euler> at Wed Mar  9 22:47:36 2022
</cluster/home/acfloria> was used as the home directory.
</cluster/home/acfloria/intel_wind/wind_analysis> was used as the working directory.
Started at Wed Mar  9 22:47:36 2022
Terminated at Wed Mar  9 23:44:22 2022
Results reported at Wed Mar  9 23:44:22 2022

Your job looked like:

------------------------------------------------------------
# LSBATCH: User input
python3 predict_measurement_campaigns.py -model_dir ../wind_prediction/trained_models/final01 -model_version e3000 -d /cluster/work/riner/users/intel/perdigao_20170509.hdf5 -m tse04 -i 6 -e avg_12:00-13:00 --no_gpu --benchmark
------------------------------------------------------------

Successfully completed.

Resource usage summary:

    CPU time :                                   3399.75 sec.
    Max Memory :                                 16164 MB
    Average Memory :                             11237.46 MB
    Total Requested Memory :                     40000.00 MB
    Delta Memory :                               23836.00 MB
    Max Swap :                                   -
    Max Processes :                              3
    Max Threads :                                4
    Run time :                                   3417 sec.
    Turnaround time :                            3435 sec.

The output (if any) follows:

/cluster/home/acfloria/.local/lib/python3.7/site-packages/pyproj/crs/crs.py:131: FutureWarning: '+init=<authority>:<code>' syntax is deprecated. '<authority>:<code>' is the preferred initialization method. When making the change, be mindful of axis order changes: https://pyproj4.github.io/pyproj/stable/gotchas.html#axis-order-changes-in-proj-6
  in_crs_string = _prepare_from_proj_string(in_crs_string)
/cluster/home/acfloria/.local/lib/python3.7/site-packages/pyproj/crs/crs.py:131: FutureWarning: '+init=<authority>:<code>' syntax is deprecated. '<authority>:<code>' is the preferred initialization method. When making the change, be mindful of axis order changes: https://pyproj4.github.io/pyproj/stable/gotchas.html#axis-order-changes-in-proj-6
  in_crs_string = _prepare_from_proj_string(in_crs_string)
mayavi could not get imported, disabling plotting with mayavi. Refer to the README for install instructions
'pygdal' is not installed. Use the command below to install it:
     pip3 install pygdal==2.3.2.4
GPy could not get imported, GPR baseline not available
Using YAML config: ../wind_prediction/trained_models/final01/params.yaml
Input data: avg_12:00-13:00 | scale: scale_2.0_n_384 | mast: rne01 
Measurement indices:
[333 193  39]
Input data: avg_12:00-13:00 | scale: scale_2.0_n_384 | mast: rne02 
Measurement indices:
[315 206  40]
[315 206  42]
Input data: avg_12:00-13:00 | scale: scale_2.0_n_384 | mast: rne03 
Measurement indices:
[302 223  41]
Input data: avg_12:00-13:00 | scale: scale_2.0_n_384 | mast: rne06 
Measurement indices:
[247 288  39]
[247 288  41]
Input data: avg_12:00-13:00 | scale: scale_2.0_n_384 | mast: rne07 
Measurement indices:
[212 323  41]
[212 323  43]
Input data: avg_12:00-13:00 | scale: scale_2.0_n_384 | mast: rsw01 
Measurement indices:
[194  77  43]
[194  77  44]
Input data: avg_12:00-13:00 | scale: scale_2.0_n_384 | mast: rsw02 
Measurement indices:
[182  88  43]
[182  88  45]
Input data: avg_12:00-13:00 | scale: scale_2.0_n_384 | mast: rsw03 
Measurement indices:
[174 101  43]
[174 101  44]
[174 101  46]
[174 101  48]
[174 101  51]
Input data: avg_12:00-13:00 | scale: scale_2.0_n_384 | mast: rsw04 
Measurement indices:
[160 121  43]
Input data: avg_12:00-13:00 | scale: scale_2.0_n_384 | mast: rsw05 
Measurement indices:
[129 166  44]
Input data: avg_12:00-13:00 | scale: scale_2.0_n_384 | mast: rsw06 
Measurement indices:
[116 183  44]
[116 183  46]
[116 183  48]
[116 183  49]
[116 183  53]
Input data: avg_12:00-13:00 | scale: scale_2.0_n_384 | mast: rsw07 
Measurement indices:
[ 85 221  45]
[ 85 221  47]
Input data: avg_12:00-13:00 | scale: scale_2.0_n_384 | mast: rsw08 
Measurement indices:
[ 74 237  45]
[ 74 237  47]
Input data: avg_12:00-13:00 | scale: scale_2.0_n_384 | mast: tnw01 
Measurement indices:
[ 59 175  11]
[ 59 175  12]
[ 59 175  14]
Input data: avg_12:00-13:00 | scale: scale_2.0_n_384 | mast: tnw03 
Measurement indices:
[ 96 204  43]
[ 96 204  45]
Input data: avg_12:00-13:00 | scale: scale_2.0_n_384 | mast: tnw05 
Measurement indices:
[130 225  23]
[130 225  24]
[130 225  24]
[130 225  24]
[130 225  25]
[130 225  25]
[130 225  26]
Input data: avg_12:00-13:00 | scale: scale_2.0_n_384 | mast: tnw06 
Measurement indices:
[158 247  17]
[158 247  18]
[158 247  18]
[158 247  18]
[158 247  19]
[158 247  19]
[158 247  20]
Input data: avg_12:00-13:00 | scale: scale_2.0_n_384 | mast: tnw07 
Measurement indices:
[176 263  10]
[176 263  10]
[176 263  10]
[176 263  11]
[176 263  11]
[176 263  12]
[176 263  14]
[176 263  16]
[176 263  19]
Input data: avg_12:00-13:00 | scale: scale_2.0_n_384 | mast: tnw09 
Measurement indices:
[210 291  27]
[210 291  28]
Input data: avg_12:00-13:00 | scale: scale_2.0_n_384 | mast: tnw10 
Measurement indices:
[220 296  32]
[220 296  34]
[220 296  36]
[220 296  37]
[220 296  41]
Input data: avg_12:00-13:00 | scale: scale_2.0_n_384 | mast: tnw11 
Measurement indices:
[231 304  35]
[231 304  36]
[231 304  38]
Input data: avg_12:00-13:00 | scale: scale_2.0_n_384 | mast: tse01 
Measurement indices:
[101  93   5]
[101  93   8]
Input data: avg_12:00-13:00 | scale: scale_2.0_n_384 | mast: tse02 
Measurement indices:
[137 117  26]
[137 117  29]
Input data: avg_12:00-13:00 | scale: scale_2.0_n_384 | mast: tse04 
Measurement indices:
[153 131  43]
[153 131  44]
[153 131  46]
[153 131  48]
[153 131  51]
[153 131  54]
[153 131  55]
[153 131  58]
Input data: avg_12:00-13:00 | scale: scale_2.0_n_384 | mast: tse06 
Measurement indices:
[182 159  28]
[182 159  30]
[182 159  32]
[182 159  33]
[182 159  37]
Input data: avg_12:00-13:00 | scale: scale_2.0_n_384 | mast: tse07 
Measurement indices:
[204 159  24]
[204 159  26]
Input data: avg_12:00-13:00 | scale: scale_2.0_n_384 | mast: tse08 
Measurement indices:
[223 176  20]
[223 176  22]
Input data: avg_12:00-13:00 | scale: scale_2.0_n_384 | mast: tse09 
Measurement indices:
[244 202  19]
[244 202  23]
[244 202  26]
[244 202  30]
Input data: avg_12:00-13:00 | scale: scale_2.0_n_384 | mast: tse10 
Measurement indices:
[259 211  19]
[259 211  22]
Input data: avg_12:00-13:00 | scale: scale_2.0_n_384 | mast: tse11 
Measurement indices:
[266 217  22]
[266 217  24]
[266 217  26]
[266 217  28]
[266 217  31]
Input data: avg_12:00-13:00 | scale: scale_2.0_n_384 | mast: tse12 
Measurement indices:
[280 226  33]
[280 226  34]
Input data: avg_12:00-13:00 | scale: scale_2.0_n_384 | mast: tse13 
Measurement indices:
[290 234  39]
[290 234  41]
[290 234  43]
[290 234  44]
[290 234  48]
[290 234  51]
[290 234  55]
Input data: avg_12:00-13:00 | scale: scale_2.0_n_384 | mast: v01 
Measurement indices:
[295 161  17]
[295 161  18]
Input data: avg_12:00-13:00 | scale: scale_2.0_n_384 | mast: v03 
Measurement indices:
[254 184  13]
[254 184  15]
Input data: avg_12:00-13:00 | scale: scale_2.0_n_384 | mast: v04 
Measurement indices:
[220 218  11]
[220 218  12]
Input data: avg_12:00-13:00 | scale: scale_2.0_n_384 | mast: v05 
Measurement indices:
[204 235  10]
[204 235  12]
[204 235  13]
Input data: avg_12:00-13:00 | scale: scale_2.0_n_384 | mast: v06 
Measurement indices:
[190 249   9]
[190 249  11]
[190 249  13]
Input data: avg_12:00-13:00 | scale: scale_2.0_n_384 | mast: v07 
Measurement indices:
[153 275   8]
[153 275   9]
[153 275   9]
[153 275   9]
[153 275  10]
[153 275  10]
[153 275  11]
---------------------------------------------------
Prediction using mast: rne01
Error U: 1.1640869083278091 +- 0.809200887311285
Error V: 1.1332589673066975 +- 0.8306828944680095
Error W: 0.46958760606854455 +- 0.376553414129319
Error S: 1.1586529623161648 +- 0.7379123770167255
Pearson Corr U: 0.8843926333936153, p: 7.491503096208035e-44
Pearson Corr V: 0.903652649619731, p: 1.3184813897838367e-48
Pearson Corr W: 0.5977737126133571, p: 7.479619569483716e-14
Pearson Corr S: 0.8216077937919654, p: 8.593407918223022e-33
---------------------------------------------------
Prediction using mast: rne02
Error U: 1.4699630740475162 +- 1.080256272725899
Error V: 1.0711417732472397 +- 0.8111403698706579
Error W: 0.48797767820496557 +- 0.4039608981231638
Error S: 1.123288617348571 +- 0.9192030022715884
Pearson Corr U: 0.8807173205204846, p: 4.848263140337559e-43
Pearson Corr V: 0.9016437464002854, p: 4.581464909211587e-48
Pearson Corr W: 0.5979553393517577, p: 7.318667733423669e-14
Pearson Corr S: 0.8192388800903915, p: 1.8336019592001654e-32
---------------------------------------------------
Prediction using mast: rne03
Error U: 1.3535691258038094 +- 1.041228439733603
Error V: 1.4199399710838547 +- 0.940384913173908
Error W: 0.5158205830159277 +- 0.43945943602389087
Error S: 1.284742988037209 +- 1.015369686883763
Pearson Corr U: 0.8900646911251167, p: 3.6928683257627144e-45
Pearson Corr V: 0.9020313315757776, p: 3.6103837762502434e-48
Pearson Corr W: 0.5990481724428023, p: 6.418914205147984e-14
Pearson Corr S: 0.8220257411961119, p: 7.509133053697126e-33
---------------------------------------------------
Prediction using mast: rne06
Error U: 1.4335284256002934 +- 1.0619514711569196
Error V: 1.0620935029203242 +- 0.7991472772803104
Error W: 0.48328594889175497 +- 0.39523954945632006
Error S: 1.0982764137480805 +- 0.8728846198968276
Pearson Corr U: 0.8795433629546935, p: 8.690044810112683e-43
Pearson Corr V: 0.9010446527702249, p: 6.607938192011896e-48
Pearson Corr W: 0.5957678667215199, p: 9.502135174861524e-14
Pearson Corr S: 0.8188655689281891, p: 2.064116378907149e-32
---------------------------------------------------
Prediction using mast: rne07
Error U: 1.4760883306196153 +- 1.0855110769153848
Error V: 1.1487331974162174 +- 0.8546980727754802
Error W: 0.49917118050891846 +- 0.4204816078445852
Error S: 1.1853040818622262 +- 0.985051597698186
Pearson Corr U: 0.8836290806863694, p: 1.1099508735052304e-43
Pearson Corr V: 0.9021794791179361, p: 3.295315065242362e-48
Pearson Corr W: 0.6007583801475092, p: 5.2224212066764393e-14
Pearson Corr S: 0.8200244623611981, p: 1.4278784053451332e-32
---------------------------------------------------
Prediction using mast: rsw01
Error U: 1.6158349743226792 +- 1.1294511487369914
Error V: 1.4078802324908013 +- 0.9386541046283646
Error W: 0.5304639686499696 +- 0.4667238666587834
Error S: 1.4623129660032048 +- 1.1030219327780666
Pearson Corr U: 0.8884357949695668, p: 8.912179961232934e-45
Pearson Corr V: 0.9021543149213405, p: 3.346858957258293e-48
Pearson Corr W: 0.60097694468867, p: 5.086088507611267e-14
Pearson Corr S: 0.8221425838616963, p: 7.230807575124233e-33
---------------------------------------------------
Prediction using mast: rsw02
Error U: 1.3064021143564375 +- 1.003570886096281
Error V: 1.1669565668896795 +- 0.860823786288372
Error W: 0.4918834870440658 +- 0.40394735645313323
Error S: 1.1322075603923802 +- 0.8895859835811447
Pearson Corr U: 0.8850877297917735, p: 5.225069416011623e-44
Pearson Corr V: 0.9028358820470319, p: 2.194947698186356e-48
Pearson Corr W: 0.5999482385806151, p: 5.759406419923119e-14
Pearson Corr S: 0.8207226018505224, p: 1.1421478422260386e-32
---------------------------------------------------
Prediction using mast: rsw03
Error U: 1.7088705098111072 +- 1.1575036416026707
Error V: 1.1420258958258627 +- 0.8527991177333877
Error W: 0.510476010273091 +- 0.4427821489823944
Error S: 1.3268406863166706 +- 1.0760981140996784
Pearson Corr U: 0.8827417491156717, p: 1.7467082323039425e-43
Pearson Corr V: 0.9019889164165577, p: 3.7059153313547424e-48
Pearson Corr W: 0.6011540013782584, p: 4.9781871759505713e-14
Pearson Corr S: 0.8199889917155672, p: 1.4441315540563365e-32
---------------------------------------------------
Prediction using mast: rsw04
Error U: 1.8380047069761354 +- 1.1916598022921328
Error V: 1.2666164343522353 +- 0.9076333347055526
Error W: 0.5310072439522947 +- 0.47319897102064895
Error S: 1.5428564339700552 +- 1.1359267104814281
Pearson Corr U: 0.8848389282518745, p: 5.94588959629874e-44
Pearson Corr V: 0.9019772562468112, p: 3.73260986903739e-48
Pearson Corr W: 0.6022524258022454, p: 4.356811030645489e-14
Pearson Corr S: 0.8207506687890405, p: 1.13191843195709e-32
---------------------------------------------------
Prediction using mast: rsw05
Error U: 1.335886579449789 +- 1.0338927758338858
Error V: 1.7380946909106922 +- 0.9914389923308542
Error W: 0.5382434278014853 +- 0.4678137014838728
Error S: 1.4552468314461826 +- 1.0660627595679797
Pearson Corr U: 0.8930706426154849, p: 7.001595065026584e-46
Pearson Corr V: 0.9004936105490886, p: 9.235804663637862e-48
Pearson Corr W: 0.5949080629868765, p: 1.0523383282179758e-13
Pearson Corr S: 0.8217106436216772, p: 8.313140959066884e-33
---------------------------------------------------
Prediction using mast: rsw06
Error U: 1.6310080115174659 +- 1.136867035053544
Error V: 1.9801606401156213 +- 1.025646423223975
Error W: 0.576105057604614 +- 0.5237393185785538
Error S: 1.8444258457585687 +- 1.1934677362263628
Pearson Corr U: 0.8929237613322232, p: 7.602961293764123e-46
Pearson Corr V: 0.8996290824734904, p: 1.555610668128974e-47
Pearson Corr W: 0.5926992245971913, p: 1.3659936233466458e-13
Pearson Corr S: 0.821612163166578, p: 8.581315073086791e-33
---------------------------------------------------
Prediction using mast: rsw07
Error U: 1.0595293295874593 +- 0.7087178897422263
Error V: 1.7664744477443968 +- 1.0014771999326741
Error W: 0.5027609951003595 +- 0.38832554268768127
Error S: 1.194464035762016 +- 0.8243476798402499
Pearson Corr U: 0.9027957523217288, p: 2.2503445544311226e-48
Pearson Corr V: 0.8989876500806885, p: 2.2833323321394926e-47
Pearson Corr W: 0.587653720708363, p: 2.4605351563457165e-13
Pearson Corr S: 0.8190544692585398, p: 1.9441294540465002e-32
---------------------------------------------------
Prediction using mast: rsw08
Error U: 1.2590613768063617 +- 1.002593635990957
Error V: 2.3211903863273724 +- 1.079402639914583
Error W: 0.5760219140423355 +- 0.5130149091997962
Error S: 1.7791799866958087 +- 1.1332235534172057
Pearson Corr U: 0.8982871249648489, p: 3.461932179639134e-47
Pearson Corr V: 0.8965023825806131, p: 9.861233382403231e-47
Pearson Corr W: 0.5908024332065395, p: 1.7062831024344905e-13
Pearson Corr S: 0.8195844068574457, p: 1.6428499266704833e-32
---------------------------------------------------
Prediction using mast: tnw01
Error U: 2.0029599469464983 +- 1.7740213740729573
Error V: 1.4182899518099397 +- 0.9087293618813597
Error W: 0.44978497322374716 +- 0.5129771141940415
Error S: 2.612353131586436 +- 1.550011708072877
Pearson Corr U: 0.9018465212165359, p: 4.045155010262339e-48
Pearson Corr V: 0.9096032474905673, p: 2.7875711975248995e-50
Pearson Corr W: 0.6395920350473212, p: 3.393989837737838e-16
Pearson Corr S: 0.822342731953322, p: 6.777367587163356e-33
---------------------------------------------------
Prediction using mast: tnw03
Error U: 1.5255211927500887 +- 1.3163453911062621
Error V: 1.2820258716530986 +- 0.8767296371591085
Error W: 0.4484234831760168 +- 0.4405467165614194
Error S: 2.0178432131737822 +- 1.2755314390823813
Pearson Corr U: 0.8959126803212923, p: 1.387776985046929e-46
Pearson Corr V: 0.9108761676154472, p: 1.1800810006924227e-50
Pearson Corr W: 0.5977388376192507, p: 7.510915621281922e-14
Pearson Corr S: 0.8256116502017632, p: 2.3261693636160818e-33
---------------------------------------------------
Prediction using mast: tnw05
Error U: 3.0424570760753062 +- 2.7673870062696797
Error V: 2.3753198457382734 +- 1.8918870638510537
Error W: 0.4728341610158184 +- 0.5508957835855558
Error S: 2.9768516712792485 +- 1.77368358917218
Pearson Corr U: -0.7600601392365813, p: 1.5610142317911114e-25
Pearson Corr V: -0.6596228270035729, p: 1.886704104380874e-17
Pearson Corr W: 0.6140778978889836, p: 1.0034519151775451e-14
Pearson Corr S: 0.793237026729815, p: 3.857739491907878e-29
---------------------------------------------------
Prediction using mast: tnw06
Error U: 2.765377169289833 +- 2.5468300524145295
Error V: 3.207186884084114 +- 2.531229596712093
Error W: 0.5370501494032275 +- 0.6136077289052403
Error S: 2.0437675234137926 +- 1.4100790572875015
Pearson Corr U: -0.746343044571219, p: 3.2999253447813476e-24
Pearson Corr V: -0.6756928486594664, p: 1.5761534746630562e-18
Pearson Corr W: 0.29516178419094524, p: 0.0006844209201459054
Pearson Corr S: 0.7725293591240393, p: 8.118306032278812e-27
---------------------------------------------------
Prediction using mast: tnw07
Error U: 2.362851332745917 +- 1.7062881763428912
Error V: 3.504865507663104 +- 2.655986483324546
Error W: 0.6600000329044584 +- 0.7313644508361671
Error S: 1.6440586506896562 +- 1.2407833133291855
Pearson Corr U: -0.2787483638924756, p: 0.0013799799249390593
Pearson Corr V: -0.6622473192386218, p: 1.271015931281934e-17
Pearson Corr W: -0.40392023435804314, p: 2.0659639440200936e-06
Pearson Corr S: 0.701331780173465, p: 2.1352683564604256e-20
---------------------------------------------------
Prediction using mast: tnw09
Error U: 1.774121014654695 +- 1.5230305018109107
Error V: 1.7428137642489405 +- 1.2320831877497564
Error W: 0.4689900038038593 +- 0.5466529874910158
Error S: 2.621420203620318 +- 1.764569654518338
Pearson Corr U: 0.8838535446738568, p: 9.890919407134646e-44
Pearson Corr V: 0.8787546276335578, p: 1.2817859451112669e-42
Pearson Corr W: 0.6397210874702863, p: 3.3336501691691986e-16
Pearson Corr S: 0.8403475672461617, p: 1.3999803671250317e-35
---------------------------------------------------
Prediction using mast: tnw10
Error U: 1.4058120570362458 +- 0.978428447281812
Error V: 1.3469691556515633 +- 0.9677382374154012
Error W: 0.4533398409447994 +- 0.3822246239092053
Error S: 1.1333094195856481 +- 0.7203916832471084
Pearson Corr U: 0.8715055685315434, p: 4.0377869944005454e-41
Pearson Corr V: 0.8570560282834884, p: 2.1796399939285694e-38
Pearson Corr W: 0.59456673430121, p: 1.0957686985705201e-13
Pearson Corr S: 0.8112957368221018, p: 2.1514742956367313e-31
---------------------------------------------------
Prediction using mast: tnw11
Error U: 1.1995992090749217 +- 0.8213579400241936
Error V: 1.1146911620939737 +- 0.8225434172123269
Error W: 0.4653709329444334 +- 0.3777101732064207
Error S: 1.1640169960174747 +- 0.7388022250481617
Pearson Corr U: 0.8808629679706558, p: 4.5077277951804175e-43
Pearson Corr V: 0.9023131575636926, p: 3.034304891816284e-48
Pearson Corr W: 0.5946865555760541, p: 1.0803281480326805e-13
Pearson Corr S: 0.8199784018735415, p: 1.449019036680198e-32
---------------------------------------------------
Prediction using mast: tse01
Error U: 1.4169040754243243 +- 1.037212421558528
Error V: 1.394164156609534 +- 1.0072534094173917
Error W: 0.4426960010396279 +- 0.46436277400667003
Error S: 1.9086734474599913 +- 1.3501065798367053
Pearson Corr U: 0.8691932830664676, p: 1.1615405089947538e-40
Pearson Corr V: 0.9009748454816683, p: 6.894994354458854e-48
Pearson Corr W: 0.6023527410842836, p: 4.3039740483860844e-14
Pearson Corr S: 0.8136457234910253, p: 1.0511776745197594e-31
---------------------------------------------------
Prediction using mast: tse02
Error U: 1.4030909055097285 +- 1.1230961366007455
Error V: 1.3040849072061393 +- 0.8881016982189945
Error W: 0.44669328592066004 +- 0.4431462830789992
Error S: 1.9101221814238263 +- 1.2774131454652797
Pearson Corr U: 0.8835779306345141, p: 1.1394583311979435e-43
Pearson Corr V: 0.9102189488607224, p: 1.8422592485558631e-50
Pearson Corr W: 0.5976254268779523, p: 7.613569521873595e-14
Pearson Corr S: 0.8252756423843477, p: 2.5990998818005222e-33
---------------------------------------------------
Prediction using mast: tse04
Error U: 2.786224775644496 +- 1.4050275556551362
Error V: 1.3431844636013646 +- 0.9220668139482558
Error W: 0.5992414230778416 +- 0.5627465706905573
Error S: 2.411074257529571 +- 1.3815666151431627
Pearson Corr U: 0.8828621843313533, p: 1.642808268609737e-43
Pearson Corr V: 0.9013768695661697, p: 5.394946189155775e-48
Pearson Corr W: 0.5984228398736751, p: 6.919698855083988e-14
Pearson Corr S: 0.8214011807236361, p: 9.184720463161049e-33
---------------------------------------------------
Prediction using mast: tse06
Error U: 3.04771100070301 +- 2.7562038653480774
Error V: 2.5641947553326108 +- 2.1419573160829017
Error W: 0.47127850255213943 +- 0.5635832004690777
Error S: 2.6562072273265884 +- 1.6819696102761847
Pearson Corr U: -0.8206008517927207, p: 1.187580960811732e-32
Pearson Corr V: -0.6172911678852462, p: 6.661695322225785e-15
Pearson Corr W: 0.5618474484078718, p: 4.283583013230722e-12
Pearson Corr S: 0.7803951752210724, p: 1.1396837156331216e-27
---------------------------------------------------
Prediction using mast: tse07
Error U: 3.1031081999259538 +- 2.8047970211233126
Error V: 2.508719001948975 +- 2.091327028766121
Error W: 0.4663173245482426 +- 0.5585277183122725
Error S: 2.7045358121566823 +- 1.6867467656232042
Pearson Corr U: -0.8102081278842562, p: 2.9869678548729954e-31
Pearson Corr V: -0.6214040709163973, p: 3.916313422420389e-15
Pearson Corr W: 0.5783759146525848, p: 7.073577947733646e-13
Pearson Corr S: 0.7874885968206531, p: 1.807676743614976e-28
---------------------------------------------------
Prediction using mast: tse08
Error U: 2.833540463075989 +- 2.561827487877338
Error V: 2.451822994797681 +- 1.9948617125997388
Error W: 0.510776184488543 +- 0.59622809426214
Error S: 2.8898914619510667 +- 1.835059183964716
Pearson Corr U: -0.8293637895228001, p: 6.6297843306441735e-34
Pearson Corr V: -0.6311625347930484, p: 1.0757096903597848e-15
Pearson Corr W: 0.4842701039464266, p: 6.075845333966293e-09
Pearson Corr S: 0.7757219394519235, p: 3.6944325760116006e-27
---------------------------------------------------
Prediction using mast: tse09
Error U: 1.8052220610438647 +- 1.5544794407992075
Error V: 1.7703943416032772 +- 1.252626780885751
Error W: 0.47095402629270056 +- 0.5496987247012454
Error S: 2.6735041544356486 +- 1.7910141597743316
Pearson Corr U: 0.8858430021239101, p: 3.523062751714316e-44
Pearson Corr V: 0.8708504395754977, p: 5.458278791148783e-41
Pearson Corr W: 0.6432206406701618, p: 2.0428941558060754e-16
Pearson Corr S: 0.8454609079664944, p: 2.1006330235639627e-36
---------------------------------------------------
Prediction using mast: tse10
Error U: 2.0909489616711556 +- 1.8936590289179598
Error V: 1.7384129451356798 +- 1.173479326947962
Error W: 0.4540091113514245 +- 0.540967114349154
Error S: 3.1636377769335158 +- 1.8713889021857937
Pearson Corr U: 0.9033839093192543, p: 1.559991786563721e-48
Pearson Corr V: 0.8960292626729001, p: 1.2973419190937676e-46
Pearson Corr W: 0.7291977161781545, p: 1.1480987952835943e-22
Pearson Corr S: 0.8532917381824399, p: 1.0026130053894023e-37
---------------------------------------------------
Prediction using mast: tse11
Error U: 1.8178746541097095 +- 1.6346444281004582
Error V: 1.5174027050695007 +- 1.0262740064426856
Error W: 0.44781463081486395 +- 0.5197803570066863
Error S: 2.675319565366536 +- 1.6380594809297333
Pearson Corr U: 0.8882009613956934, p: 1.0107755600468752e-44
Pearson Corr V: 0.9158384010540228, p: 3.641209822193788e-52
Pearson Corr W: 0.6613092840611936, p: 1.4644136325854637e-17
Pearson Corr S: 0.8340287284283286, p: 1.3332793498924047e-34
---------------------------------------------------
Prediction using mast: tse12
Error U: 1.7422540564742142 +- 1.5591614227400148
Error V: 1.464390703604832 +- 0.982735611634597
Error W: 0.44554047922413786 +- 0.5099989211349188
Error S: 2.5366147454781562 +- 1.5598588839468097
Pearson Corr U: 0.8854500077812237, p: 4.32650378015317e-44
Pearson Corr V: 0.9122858816885706, p: 4.486356695599318e-51
Pearson Corr W: 0.6377394495481562, p: 4.386721862658451e-16
Pearson Corr S: 0.8286497521463321, p: 8.438372361705672e-34
---------------------------------------------------
Prediction using mast: tse13
Error U: 1.2667576609172826 +- 0.9889219755986878
Error V: 1.3403081162333543 +- 0.9264322017648323
Error W: 0.505072203839434 +- 0.41989383012621645
Error S: 1.190801580971153 +- 0.9496113745357536
Pearson Corr U: 0.889655381035046, p: 4.6139536845579206e-45
Pearson Corr V: 0.9023461405189435, p: 2.973095717225504e-48
Pearson Corr W: 0.5980869409084283, p: 7.204153213048568e-14
Pearson Corr S: 0.8218794512073042, p: 7.872449132680429e-33
---------------------------------------------------
Prediction using mast: v01
Error U: 2.191629031924714 +- 1.927445234265483
Error V: 2.0349947255359915 +- 1.4758827227955935
Error W: 0.49051872560360327 +- 0.5857828678534546
Error S: 3.2125959003538695 +- 2.039032561990458
Pearson Corr U: 0.8619829308298835, p: 2.7651411080700846e-39
Pearson Corr V: 0.08377558493662984, p: 0.345217207978094
Pearson Corr W: 0.6733275881813414, p: 2.2936110118003703e-18
Pearson Corr S: 0.83852252521189, p: 2.711101261253607e-35
---------------------------------------------------
Prediction using mast: v03
Error U: 2.680828631714351 +- 2.405389144372439
Error V: 2.264372465038378 +- 1.701353327012121
Error W: 0.5009507044586424 +- 0.5842647207316178
Error S: 3.3122184275308912 +- 2.0106583091631496
Pearson Corr U: -0.6812545524535031, p: 6.434094830130764e-19
Pearson Corr V: -0.6685617337355882, p: 4.833627095217218e-18
Pearson Corr W: 0.5506994818246863, p: 1.365985787817263e-11
Pearson Corr S: 0.7610268429009333, p: 1.249334188505707e-25
---------------------------------------------------
Prediction using mast: v04
Error U: 2.9963113511674786 +- 2.716930875336427
Error V: 2.2603669619776037 +- 1.6622171373309869
Error W: 0.48403580103698834 +- 0.557381636249521
Error S: 3.2305907704988925 +- 1.8793755571594717
Pearson Corr U: -0.763544758133927, p: 6.959413979781443e-26
Pearson Corr V: -0.7372409207992415, p: 2.2481195910277314e-23
Pearson Corr W: 0.5947444733400532, p: 1.0729406141044497e-13
Pearson Corr S: 0.8058628582075448, p: 1.0851848487230113e-30
---------------------------------------------------
Prediction using mast: v05
Error U: 2.7843039041013635 +- 2.5158955574539283
Error V: 2.422639068322725 +- 1.951373337335775
Error W: 0.5178121897791504 +- 0.6003409382030293
Error S: 2.94520505529667 +- 1.8759738115420734
Pearson Corr U: -0.8302628435866175, p: 4.885429214673803e-34
Pearson Corr V: -0.6372473561456399, p: 4.694741523458708e-16
Pearson Corr W: 0.4565671656572404, p: 5.3822063609411956e-08
Pearson Corr S: 0.7724931884902214, p: 8.190441654675482e-27
---------------------------------------------------
Prediction using mast: v06
Error U: 2.626209301407913 +- 2.3448056272906044
Error V: 2.5897352638981825 +- 2.072004039296074
Error W: 0.5717403341255989 +- 0.6685991135135984
Error S: 2.663407952268861 +- 1.8696708871834398
Pearson Corr U: -0.7126258541956922, p: 2.767668802476419e-21
Pearson Corr V: -0.6593718366304131, p: 1.958937008137713e-17
Pearson Corr W: 0.10168053227097539, p: 0.2515459101010228
Pearson Corr S: 0.7704338962640297, p: 1.3516894615889868e-26
---------------------------------------------------
Prediction using mast: v07
Error U: 2.3002274412225634 +- 1.949634234946793
Error V: 3.0127464583521593 +- 2.329609978541442
Error W: 0.6316521048408107 +- 0.7170421437824874
Error S: 1.9730609087822106 +- 1.6826024843406673
Pearson Corr U: -0.23741578809607847, p: 0.006746048618308522
Pearson Corr V: -0.6469097813810056, p: 1.2107466467136098e-16
Pearson Corr W: -0.37617689806278437, p: 1.1156701927685309e-05
Pearson Corr S: 0.7066732779568933, p: 8.22299370117312e-21
---------------------------------------------------
Prediction error all masts
Error U: 1.9374652353115287 +- 1.8224490540777276
Error V: 1.8052279706274206 +- 1.547564189161077
Error W: 0.5033079397781342 +- 0.5189628402723477
Error S: 2.048917932757569 +- 1.5999157041857188
Pearson Corr U: 0.4129586556202506, p: 3.1328114695251935e-201
Pearson Corr V: 0.37217587405946073, p: 6.959580590439349e-161
Pearson Corr W: 0.43035411918052735, p: 3.101052579333217e-220
Pearson Corr S: 0.5246875025789689, p: 0.0
---------------------------------------------------
Pearson corr per case, then averaged over all cases
U:   0.4331639824186528
V:   0.42764916211982135
W:   0.5270161597468977
S:   0.8077961751228472
---------------------------------------------------
