# Supplementary material for: WindSeer: real-time volumetric wind prediction over complex terrain aboard a small uncrewed aerial vehicle
Source: Nat Commun. 2024 Apr 25;15:3507. doi: 10.1038/s41467-024-47778-4 (PMC11045725; doi:10.1038/s41467-024-47778-4)
Supplement: Supplementary file 5 — Source Data [file 41467_2024_47778_MOESM5_ESM.zip › data_Table1_SupplementaryTable2/Perdigao_0509_avg_1200-1300_AD6.txt]

Sender: LSF System <lsfadmin@eu-g1-033-3>
Subject: Job 207857104: <python3 predict_measurement_campaigns.py -model_dir ../wind_prediction/trained_models/final02 -model_version e1000 -d /cluster/work/riner/users/intel/perdigao_20170509.hdf5 -m tse04 -i 6 -e avg_12:00-13:00 --no_gpu --benchmark> in cluster <euler> Done

Job <python3 predict_measurement_campaigns.py -model_dir ../wind_prediction/trained_models/final02 -model_version e1000 -d /cluster/work/riner/users/intel/perdigao_20170509.hdf5 -m tse04 -i 6 -e avg_12:00-13:00 --no_gpu --benchmark> was submitted from host <eu-login-34> by user <acfloria> in cluster <euler> at Thu Mar 10 17:23:05 2022
Job was executed on host(s) <4*eu-g1-033-3>, in queue <normal.4h>, as user <acfloria> in cluster <euler> at Thu Mar 10 17:23:19 2022
</cluster/home/acfloria> was used as the home directory.
</cluster/home/acfloria/intel_wind/wind_analysis> was used as the working directory.
Started at Thu Mar 10 17:23:19 2022
Terminated at Thu Mar 10 18:35:14 2022
Results reported at Thu Mar 10 18:35:14 2022

Your job looked like:

------------------------------------------------------------
# LSBATCH: User input
python3 predict_measurement_campaigns.py -model_dir ../wind_prediction/trained_models/final02 -model_version e1000 -d /cluster/work/riner/users/intel/perdigao_20170509.hdf5 -m tse04 -i 6 -e avg_12:00-13:00 --no_gpu --benchmark
------------------------------------------------------------

Successfully completed.

Resource usage summary:

    CPU time :                                   4300.34 sec.
    Max Memory :                                 17052 MB
    Average Memory :                             11935.80 MB
    Total Requested Memory :                     40000.00 MB
    Delta Memory :                               22948.00 MB
    Max Swap :                                   -
    Max Processes :                              3
    Max Threads :                                4
    Run time :                                   4329 sec.
    Turnaround time :                            4329 sec.

The output (if any) follows:

/cluster/home/acfloria/.local/lib/python3.7/site-packages/pyproj/crs/crs.py:131: FutureWarning: '+init=<authority>:<code>' syntax is deprecated. '<authority>:<code>' is the preferred initialization method. When making the change, be mindful of axis order changes: https://pyproj4.github.io/pyproj/stable/gotchas.html#axis-order-changes-in-proj-6
  in_crs_string = _prepare_from_proj_string(in_crs_string)
/cluster/home/acfloria/.local/lib/python3.7/site-packages/pyproj/crs/crs.py:131: FutureWarning: '+init=<authority>:<code>' syntax is deprecated. '<authority>:<code>' is the preferred initialization method. When making the change, be mindful of axis order changes: https://pyproj4.github.io/pyproj/stable/gotchas.html#axis-order-changes-in-proj-6
  in_crs_string = _prepare_from_proj_string(in_crs_string)
mayavi could not get imported, disabling plotting with mayavi. Refer to the README for install instructions
'pygdal' is not installed. Use the command below to install it:
     pip3 install pygdal==2.3.2.4
GPy could not get imported, GPR baseline not available
Using YAML config: ../wind_prediction/trained_models/final02/params.yaml
Input data: avg_12:00-13:00 | scale: scale_2.0_n_384 | mast: rne01 
Measurement indices:
[333 193  39]
Input data: avg_12:00-13:00 | scale: scale_2.0_n_384 | mast: rne02 
Measurement indices:
[315 206  40]
[315 206  42]
Input data: avg_12:00-13:00 | scale: scale_2.0_n_384 | mast: rne03 
Measurement indices:
[302 223  41]
Input data: avg_12:00-13:00 | scale: scale_2.0_n_384 | mast: rne06 
Measurement indices:
[247 288  39]
[247 288  41]
Input data: avg_12:00-13:00 | scale: scale_2.0_n_384 | mast: rne07 
Measurement indices:
[212 323  41]
[212 323  43]
Input data: avg_12:00-13:00 | scale: scale_2.0_n_384 | mast: rsw01 
Measurement indices:
[194  77  43]
[194  77  44]
Input data: avg_12:00-13:00 | scale: scale_2.0_n_384 | mast: rsw02 
Measurement indices:
[182  88  43]
[182  88  45]
Input data: avg_12:00-13:00 | scale: scale_2.0_n_384 | mast: rsw03 
Measurement indices:
[174 101  43]
[174 101  44]
[174 101  46]
[174 101  48]
[174 101  51]
Input data: avg_12:00-13:00 | scale: scale_2.0_n_384 | mast: rsw04 
Measurement indices:
[160 121  43]
Input data: avg_12:00-13:00 | scale: scale_2.0_n_384 | mast: rsw05 
Measurement indices:
[129 166  44]
Input data: avg_12:00-13:00 | scale: scale_2.0_n_384 | mast: rsw06 
Measurement indices:
[116 183  44]
[116 183  46]
[116 183  48]
[116 183  49]
[116 183  53]
Input data: avg_12:00-13:00 | scale: scale_2.0_n_384 | mast: rsw07 
Measurement indices:
[ 85 221  45]
[ 85 221  47]
Input data: avg_12:00-13:00 | scale: scale_2.0_n_384 | mast: rsw08 
Measurement indices:
[ 74 237  45]
[ 74 237  47]
Input data: avg_12:00-13:00 | scale: scale_2.0_n_384 | mast: tnw01 
Measurement indices:
[ 59 175  11]
[ 59 175  12]
[ 59 175  14]
Input data: avg_12:00-13:00 | scale: scale_2.0_n_384 | mast: tnw03 
Measurement indices:
[ 96 204  43]
[ 96 204  45]
Input data: avg_12:00-13:00 | scale: scale_2.0_n_384 | mast: tnw05 
Measurement indices:
[130 225  23]
[130 225  24]
[130 225  24]
[130 225  24]
[130 225  25]
[130 225  25]
[130 225  26]
Input data: avg_12:00-13:00 | scale: scale_2.0_n_384 | mast: tnw06 
Measurement indices:
[158 247  17]
[158 247  18]
[158 247  18]
[158 247  18]
[158 247  19]
[158 247  19]
[158 247  20]
Input data: avg_12:00-13:00 | scale: scale_2.0_n_384 | mast: tnw07 
Measurement indices:
[176 263  10]
[176 263  10]
[176 263  10]
[176 263  11]
[176 263  11]
[176 263  12]
[176 263  14]
[176 263  16]
[176 263  19]
Input data: avg_12:00-13:00 | scale: scale_2.0_n_384 | mast: tnw09 
Measurement indices:
[210 291  27]
[210 291  28]
Input data: avg_12:00-13:00 | scale: scale_2.0_n_384 | mast: tnw10 
Measurement indices:
[220 296  32]
[220 296  34]
[220 296  36]
[220 296  37]
[220 296  41]
Input data: avg_12:00-13:00 | scale: scale_2.0_n_384 | mast: tnw11 
Measurement indices:
[231 304  35]
[231 304  36]
[231 304  38]
Input data: avg_12:00-13:00 | scale: scale_2.0_n_384 | mast: tse01 
Measurement indices:
[101  93   5]
[101  93   8]
Input data: avg_12:00-13:00 | scale: scale_2.0_n_384 | mast: tse02 
Measurement indices:
[137 117  26]
[137 117  29]
Input data: avg_12:00-13:00 | scale: scale_2.0_n_384 | mast: tse04 
Measurement indices:
[153 131  43]
[153 131  44]
[153 131  46]
[153 131  48]
[153 131  51]
[153 131  54]
[153 131  55]
[153 131  58]
Input data: avg_12:00-13:00 | scale: scale_2.0_n_384 | mast: tse06 
Measurement indices:
[182 159  28]
[182 159  30]
[182 159  32]
[182 159  33]
[182 159  37]
Input data: avg_12:00-13:00 | scale: scale_2.0_n_384 | mast: tse07 
Measurement indices:
[204 159  24]
[204 159  26]
Input data: avg_12:00-13:00 | scale: scale_2.0_n_384 | mast: tse08 
Measurement indices:
[223 176  20]
[223 176  22]
Input data: avg_12:00-13:00 | scale: scale_2.0_n_384 | mast: tse09 
Measurement indices:
[244 202  19]
[244 202  23]
[244 202  26]
[244 202  30]
Input data: avg_12:00-13:00 | scale: scale_2.0_n_384 | mast: tse10 
Measurement indices:
[259 211  19]
[259 211  22]
Input data: avg_12:00-13:00 | scale: scale_2.0_n_384 | mast: tse11 
Measurement indices:
[266 217  22]
[266 217  24]
[266 217  26]
[266 217  28]
[266 217  31]
Input data: avg_12:00-13:00 | scale: scale_2.0_n_384 | mast: tse12 
Measurement indices:
[280 226  33]
[280 226  34]
Input data: avg_12:00-13:00 | scale: scale_2.0_n_384 | mast: tse13 
Measurement indices:
[290 234  39]
[290 234  41]
[290 234  43]
[290 234  44]
[290 234  48]
[290 234  51]
[290 234  55]
Input data: avg_12:00-13:00 | scale: scale_2.0_n_384 | mast: v01 
Measurement indices:
[295 161  17]
[295 161  18]
Input data: avg_12:00-13:00 | scale: scale_2.0_n_384 | mast: v03 
Measurement indices:
[254 184  13]
[254 184  15]
Input data: avg_12:00-13:00 | scale: scale_2.0_n_384 | mast: v04 
Measurement indices:
[220 218  11]
[220 218  12]
Input data: avg_12:00-13:00 | scale: scale_2.0_n_384 | mast: v05 
Measurement indices:
[204 235  10]
[204 235  12]
[204 235  13]
Input data: avg_12:00-13:00 | scale: scale_2.0_n_384 | mast: v06 
Measurement indices:
[190 249   9]
[190 249  11]
[190 249  13]
Input data: avg_12:00-13:00 | scale: scale_2.0_n_384 | mast: v07 
Measurement indices:
[153 275   8]
[153 275   9]
[153 275   9]
[153 275   9]
[153 275  10]
[153 275  10]
[153 275  11]
---------------------------------------------------
Prediction using mast: rne01
Error U: 1.4651954207521711 +- 0.8026396896067588
Error V: 1.544680793753078 +- 1.0859088209377443
Error W: 0.44400757461955415 +- 0.3582539974231771
Error S: 1.0618801017828314 +- 0.7429934978520925
Pearson Corr U: 0.8591755741140049, p: 9.053433259202347e-39
Pearson Corr V: 0.8054420045994289, p: 1.227485184157558e-30
Pearson Corr W: 0.7071055468852049, p: 7.604764328124514e-21
Pearson Corr S: 0.8505668163433324, p: 2.94739113073281e-37
---------------------------------------------------
Prediction using mast: rne02
Error U: 1.6262990735109182 +- 1.0869069061186962
Error V: 1.5002930942985893 +- 1.0685476794647062
Error W: 0.4904175417357275 +- 0.41125961559069507
Error S: 0.9487198622165001 +- 0.7459863034885861
Pearson Corr U: 0.8620490415206848, p: 2.688133511472678e-39
Pearson Corr V: 0.8065976591613047, p: 8.744957312473933e-31
Pearson Corr W: 0.7085764050716928, p: 5.8226748808595685e-21
Pearson Corr S: 0.8517763968119614, p: 1.8311267709688904e-37
---------------------------------------------------
Prediction using mast: rne03
Error U: 1.5728328428680445 +- 1.064764728078241
Error V: 1.7048022375065972 +- 1.310764756887302
Error W: 0.5545325482669584 +- 0.4644324486085226
Error S: 0.986661711582858 +- 0.8637453747482606
Pearson Corr U: 0.8667670571287351, p: 3.4453581376007652e-40
Pearson Corr V: 0.803430524847914, p: 2.2028701540105714e-30
Pearson Corr W: 0.7094132781657332, p: 4.99829131293992e-21
Pearson Corr S: 0.8537561413471008, p: 8.32484781149434e-38
---------------------------------------------------
Prediction using mast: rne06
Error U: 1.6042410120462927 +- 1.0565537024938239
Error V: 1.5026907259079463 +- 1.0497541627459532
Error W: 0.4748311279620765 +- 0.39780282985867726
Error S: 0.9572348342746559 +- 0.7193523211399978
Pearson Corr U: 0.8610232953689215, p: 4.1596720330366706e-39
Pearson Corr V: 0.8044611352028224, p: 1.633920264438542e-30
Pearson Corr W: 0.7069980971991515, p: 7.754058449013908e-21
Pearson Corr S: 0.8508293328860994, p: 2.6590635412363123e-37
---------------------------------------------------
Prediction using mast: rne07
Error U: 1.6446707787769705 +- 1.1020114345277034
Error V: 1.531552425707 +- 1.138525362636338
Error W: 0.5202863193348768 +- 0.4353705707236655
Error S: 0.9575658693124885 +- 0.79967697443552
Pearson Corr U: 0.8640026247556218, p: 1.158976712101703e-39
Pearson Corr V: 0.8085511745652239, p: 4.9041431298458165e-31
Pearson Corr W: 0.7108473033813212, p: 3.8429508483632335e-21
Pearson Corr S: 0.8532602826882097, p: 1.0152972089209205e-37
---------------------------------------------------
Prediction using mast: rsw01
Error U: 1.756904078222003 +- 1.1626781333825236
Error V: 1.6814876162906192 +- 1.2947335278149978
Error W: 0.5856572629536853 +- 0.4946542670589035
Error S: 1.1056568115428749 +- 0.9655369165642147
Pearson Corr U: 0.8671768194322296, p: 2.87170097340359e-40
Pearson Corr V: 0.8056633283961282, p: 1.1505108184716786e-30
Pearson Corr W: 0.7104973371052875, p: 4.0981526234664656e-21
Pearson Corr S: 0.8541027890858903, p: 7.242925949157028e-38
---------------------------------------------------
Prediction using mast: rsw02
Error U: 1.5400353562031768 +- 1.0104297818052155
Error V: 1.5471337443613726 +- 1.1518723954750703
Error W: 0.4977816335063068 +- 0.4166841745588381
Error S: 0.9397584472539042 +- 0.7360095891070842
Pearson Corr U: 0.8632528794077349, p: 1.603119982976179e-39
Pearson Corr V: 0.8073183538397859, p: 7.070018733416884e-31
Pearson Corr W: 0.7106960279705477, p: 3.951299551911603e-21
Pearson Corr S: 0.8528274998538614, p: 1.2066571734724325e-37
---------------------------------------------------
Prediction using mast: rsw03
Error U: 1.8057224590533687 +- 1.1797642124657775
Error V: 1.5215386081053157 +- 1.133228157401774
Error W: 0.5502321329603063 +- 0.46021664663779266
Error S: 1.0272134573841698 +- 0.8978526873592917
Pearson Corr U: 0.8646640939908425, p: 8.691065978082405e-40
Pearson Corr V: 0.8091175654773756, p: 4.141839856671691e-31
Pearson Corr W: 0.7111536026367733, p: 3.6323830747856314e-21
Pearson Corr S: 0.8533425973169341, p: 9.82432697422957e-38
---------------------------------------------------
Prediction using mast: rsw04
Error U: 1.9202194472413563 +- 1.2148502217241741
Error V: 1.5741618186543218 +- 1.2266763160251877
Error W: 0.5909445915665684 +- 0.4996127726846963
Error S: 1.169228530775199 +- 0.9899021523148124
Pearson Corr U: 0.8664064970356519, p: 4.04217720700275e-40
Pearson Corr V: 0.8090604373097021, p: 4.213128843126689e-31
Pearson Corr W: 0.7115685181635281, p: 3.3650327936580217e-21
Pearson Corr S: 0.8541543457381559, p: 7.094277656686123e-38
---------------------------------------------------
Prediction using mast: rsw05
Error U: 1.5409312780075841 +- 1.0492710576010733
Error V: 1.9798916977950813 +- 1.3908401227608764
Error W: 0.5854885515906072 +- 0.4941153229191087
Error S: 1.0700207848626757 +- 0.9474092331176468
Pearson Corr U: 0.8695206872541343, p: 1.0013633637256974e-40
Pearson Corr V: 0.7976262740932543, p: 1.1473045865295247e-29
Pearson Corr W: 0.7063829071006038, p: 8.665566684653026e-21
Pearson Corr S: 0.8534488908724599, p: 9.415352612735996e-38
---------------------------------------------------
Prediction using mast: rsw06
Error U: 1.741781030743546 +- 1.15871194187656
Error V: 2.1897183757531433 +- 1.3976666211520117
Error W: 0.6508022472721082 +- 0.550450154355374
Error S: 1.4058906452446756 +- 1.065870496897782
Pearson Corr U: 0.8712218598179243, p: 4.601760015564792e-41
Pearson Corr V: 0.7967248871595699, p: 1.475321102517667e-29
Pearson Corr W: 0.7046372636147088, p: 1.1860009562617823e-20
Pearson Corr S: 0.8531236210316636, p: 1.072258067384636e-37
---------------------------------------------------
Prediction using mast: rsw07
Error U: 1.3304463643041702 +- 0.769801322606142
Error V: 2.078511436310984 +- 1.4396316100618325
Error W: 0.48634974267183845 +- 0.4042225302242536
Error S: 0.9992251294320851 +- 0.6468179328992634
Pearson Corr U: 0.8716862700996416, p: 3.7145654200753064e-41
Pearson Corr V: 0.7938039323618158, p: 3.3039254377203127e-29
Pearson Corr W: 0.6949428540447727, p: 6.505088025852462e-20
Pearson Corr S: 0.8511771114063275, p: 2.3193504058823295e-37
---------------------------------------------------
Prediction using mast: rsw08
Error U: 1.4434367579388694 +- 1.0005801301399357
Error V: 2.5868619531344703 +- 1.4190667262146406
Error W: 0.635648408932591 +- 0.5406688263554729
Error S: 1.3145782473556944 +- 1.0476198987781888
Pearson Corr U: 0.8734384743033692, p: 1.6431338190105535e-41
Pearson Corr V: 0.7910084540076938, p: 7.061291111469895e-29
Pearson Corr W: 0.6969717737811285, p: 4.5812864535773726e-20
Pearson Corr S: 0.8504164773952528, p: 3.1261034263258366e-37
---------------------------------------------------
Prediction using mast: tnw01
Error U: 2.088452827846202 +- 1.8539638045021252
Error V: 1.7190922433637779 +- 1.0652217452343113
Error W: 0.4416903585010156 +- 0.47597127693420616
Error S: 2.547590625243531 +- 1.7336501838298704
Pearson Corr U: 0.8382417310268101, p: 2.999088008091278e-35
Pearson Corr V: 0.7730853390940936, p: 7.084712235435964e-27
Pearson Corr W: 0.6186093866862422, p: 5.62352780807774e-15
Pearson Corr S: 0.8399788090566807, p: 1.6010553225143786e-35
---------------------------------------------------
Prediction using mast: tnw03
Error U: 1.6901607866606634 +- 1.386929076953644
Error V: 1.643011739059969 +- 1.0602304651943357
Error W: 0.41644779381277675 +- 0.3770531587013689
Error S: 1.9712797376428453 +- 1.440153297798493
Pearson Corr U: 0.8458286740790264, p: 1.8279065004157574e-36
Pearson Corr V: 0.8009232662855771, p: 4.523538770563352e-30
Pearson Corr W: 0.6569768556077713, p: 2.7985775914700554e-17
Pearson Corr S: 0.8415938458324704, p: 8.872373475585682e-36
---------------------------------------------------
Prediction using mast: tnw05
Error U: 2.991444223472974 +- 2.7392980008718903
Error V: 2.318803613130777 +- 1.7979094272487002
Error W: 0.5088355467027342 +- 0.5900433031904221
Error S: 3.104864330253017 +- 1.829743647708593
Pearson Corr U: -0.7817479994547161, p: 8.06466286286645e-28
Pearson Corr V: -0.6211073406925828, p: 4.070385728369683e-15
Pearson Corr W: 0.4639055099406955, p: 3.077055563254125e-08
Pearson Corr S: 0.7707727784456413, p: 1.2451713449298336e-26
---------------------------------------------------
Prediction using mast: tnw06
Error U: 2.7299807437776478 +- 2.480559418439414
Error V: 3.2497024324684203 +- 2.4804691749423844
Error W: 0.5743001763996403 +- 0.6350218418759209
Error S: 1.9024524239416531 +- 1.4874674153203438
Pearson Corr U: -0.7603936286437586, p: 1.4457379606796566e-25
Pearson Corr V: -0.5795177718836266, p: 6.222642220245022e-13
Pearson Corr W: 0.04775049074864753, p: 0.5910126259498139
Pearson Corr S: 0.7397698414560238, p: 1.3297883327848114e-23
---------------------------------------------------
Prediction using mast: tnw07
Error U: 2.2479852829905758 +- 1.7867115021325846
Error V: 3.5591428777629295 +- 2.5924179103782508
Error W: 0.6218740289929395 +- 0.6755625659314879
Error S: 1.6808083229637145 +- 1.2823909551246577
Pearson Corr U: -0.11115736447490378, p: 0.2098031301335075
Pearson Corr V: -0.6381651033737605, p: 4.1362304906202357e-16
Pearson Corr W: -0.1981160831813998, p: 0.024409525014527592
Pearson Corr S: 0.6385377976687344, p: 3.928382210229772e-16
---------------------------------------------------
Prediction using mast: tnw09
Error U: 1.9033910880232758 +- 1.584211029203926
Error V: 1.8933081626760186 +- 1.2772325038755588
Error W: 0.4649494952884037 +- 0.540289377157172
Error S: 2.6705266260464167 +- 1.8707834391460096
Pearson Corr U: 0.8101342818752831, p: 3.0540228915237838e-31
Pearson Corr V: 0.7361084656232666, p: 2.8384828362971726e-23
Pearson Corr W: 0.6095600861034468, p: 1.771105485221001e-14
Pearson Corr S: 0.8254668915791709, p: 2.440122012729245e-33
---------------------------------------------------
Prediction using mast: tnw10
Error U: 1.624975615227862 +- 0.9625008590313723
Error V: 1.7100493410887476 +- 1.1343892114470981
Error W: 0.43298095252788504 +- 0.33318475998523805
Error S: 1.111651983500968 +- 0.7706716388958618
Pearson Corr U: 0.8581512423208737, p: 1.3867286400457517e-38
Pearson Corr V: 0.6960982313825278, p: 5.32966363583782e-20
Pearson Corr W: 0.6831483245306129, p: 4.720952443349324e-19
Pearson Corr S: 0.8406518953199126, p: 1.252880215593603e-35
---------------------------------------------------
Prediction using mast: tnw11
Error U: 1.4860028522431201 +- 0.8052627625755622
Error V: 1.5515720830859885 +- 1.0382618162925465
Error W: 0.4386172313257942 +- 0.34626770525318756
Error S: 1.0940610140040368 +- 0.7726023996542023
Pearson Corr U: 0.8579898815725845, p: 1.4826199517670972e-38
Pearson Corr V: 0.8036444179131683, p: 2.0707238255599947e-30
Pearson Corr W: 0.7031766284680829, p: 1.5394320578959053e-20
Pearson Corr S: 0.8495170161177413, p: 4.439926820725354e-37
---------------------------------------------------
Prediction using mast: tse01
Error U: 1.6237272614672629 +- 1.1053226835834324
Error V: 1.7135046700260272 +- 1.1151255630045365
Error W: 0.42443926680731364 +- 0.3978909751288855
Error S: 1.9595219831550554 +- 1.4905813624710105
Pearson Corr U: 0.8340356688574451, p: 1.3300523552926672e-34
Pearson Corr V: 0.7923311981220081, p: 4.936704806045616e-29
Pearson Corr W: 0.6412994675570874, p: 2.67508927908605e-16
Pearson Corr S: 0.8324294598866349, p: 2.3234843053587915e-34
---------------------------------------------------
Prediction using mast: tse02
Error U: 1.6158845076807655 +- 1.175044952225812
Error V: 1.6445582394884888 +- 1.051138080635497
Error W: 0.4150916398293942 +- 0.36972052962983176
Error S: 1.9210890561255307 +- 1.4331393588825148
Pearson Corr U: 0.8411455979530253, p: 1.0458764041481982e-35
Pearson Corr V: 0.8031922716397336, p: 2.359807558985519e-30
Pearson Corr W: 0.6624564416161797, p: 1.2314236801818868e-17
Pearson Corr S: 0.8393652538592526, p: 2.0001190020236195e-35
---------------------------------------------------
Prediction using mast: tse04
Error U: 2.7377332948341624 +- 1.2569343067240364
Error V: 1.5700308355479153 +- 1.2189048236832045
Error W: 0.7088094376809121 +- 0.5999003779133195
Error S: 1.8929818591848637 +- 1.221385199570853
Pearson Corr U: 0.8676209075289849, p: 2.3557024775786083e-40
Pearson Corr V: 0.8126138642590399, p: 1.4414474745954848e-31
Pearson Corr W: 0.711842816247508, p: 3.198948867743811e-21
Pearson Corr S: 0.8534766713474148, p: 9.311248665040802e-38
---------------------------------------------------
Prediction using mast: tse06
Error U: 2.999393605311216 +- 2.7281114742682084
Error V: 2.6147698080782193 +- 2.1338870792369415
Error W: 0.5401800965376988 +- 0.6266142955768176
Error S: 2.5199311525124557 +- 1.7395779752239224
Pearson Corr U: -0.7997166702259602, p: 6.372025099408875e-30
Pearson Corr V: -0.5602428645869265, p: 5.075223502959622e-12
Pearson Corr W: 0.19744645309789066, p: 0.024905798333631605
Pearson Corr S: 0.763319076607312, p: 7.33629836935292e-26
---------------------------------------------------
Prediction using mast: tse07
Error U: 3.050865113574461 +- 2.7731960651625083
Error V: 2.5450261965743355 +- 2.0776543417112334
Error W: 0.5348018175126856 +- 0.6228516474878311
Error S: 2.606011726219551 +- 1.744601411694322
Pearson Corr U: -0.7811311794339851, p: 9.444989617619107e-28
Pearson Corr V: -0.5563039357180245, p: 7.666268702762164e-12
Pearson Corr W: 0.23119299151914696, p: 0.008386425783292796
Pearson Corr S: 0.7618566477367718, p: 1.0310566900464341e-25
---------------------------------------------------
Prediction using mast: tse08
Error U: 2.7867563131571655 +- 2.5424291229918143
Error V: 2.390194920974341 +- 1.8937359084705032
Error W: 0.5230327743411456 +- 0.601207080478889
Error S: 3.0304283726605075 +- 1.8821356644185545
Pearson Corr U: -0.8159858299572347, p: 5.099449266489641e-32
Pearson Corr V: -0.614617476500838, p: 9.37049623924694e-15
Pearson Corr W: 0.42664094182525014, p: 4.6151553132788794e-07
Pearson Corr S: 0.7637263741954858, p: 6.669941074506546e-26
---------------------------------------------------
Prediction using mast: tse09
Error U: 1.9306029062447183 +- 1.6186189834516072
Error V: 1.9092995194085767 +- 1.293398964807593
Error W: 0.46813784508134876 +- 0.5476695238154691
Error S: 2.72273612433335 +- 1.897369241416987
Pearson Corr U: 0.800707296638043, p: 4.8104635812782065e-30
Pearson Corr V: 0.7105551099456076, p: 4.054911411325799e-21
Pearson Corr W: 0.6182272378929617, p: 5.907093700115505e-15
Pearson Corr S: 0.8151851785242266, p: 6.53897352950453e-32
---------------------------------------------------
Prediction using mast: tse10
Error U: 2.309541643857008 +- 2.068490553219685
Error V: 1.900339862473623 +- 1.2611298666333595
Error W: 0.48947565563002066 +- 0.5574400806836006
Error S: 3.418058608829973 +- 2.0826260960655767
Pearson Corr U: 0.7115687155267248, p: 3.3649103165571027e-21
Pearson Corr V: 0.7034856350008046, p: 1.4569808731842665e-20
Pearson Corr W: 0.6995732653317215, p: 2.909963776438199e-20
Pearson Corr S: 0.7625232123474297, p: 8.831729440664964e-26
---------------------------------------------------
Prediction using mast: tse11
Error U: 1.9380489338952536 +- 1.6840703174632585
Error V: 1.7301758046903204 +- 1.1082286394035152
Error W: 0.44294995239152885 +- 0.48061684173705865
Error S: 2.7024343619026987 +- 1.766499695691789
Pearson Corr U: 0.8209177850449919, p: 1.0728445204115481e-32
Pearson Corr V: 0.8126376522396692, p: 1.4310249549975308e-31
Pearson Corr W: 0.6215862479603929, p: 3.824547080454182e-15
Pearson Corr S: 0.8343721482281199, p: 1.1824645276481343e-34
---------------------------------------------------
Prediction using mast: tse12
Error U: 1.8794357477642132 +- 1.6132775200266267
Error V: 1.7020704222868217 +- 1.0934760117190243
Error W: 0.43586822766449496 +- 0.45872975207464667
Error S: 2.5612628406038214 +- 1.701792556614045
Pearson Corr U: 0.8227270616364272, p: 5.983483991287812e-33
Pearson Corr V: 0.8086296201588583, p: 4.790887116704791e-31
Pearson Corr W: 0.6266540650735609, p: 1.9652373647153305e-15
Pearson Corr S: 0.8332768320513657, p: 1.7324012311773846e-34
---------------------------------------------------
Prediction using mast: tse13
Error U: 1.5166452708476068 +- 1.0063053291637614
Error V: 1.6489603984942258 +- 1.2837854004573945
Error W: 0.5277768844453048 +- 0.44117258322396535
Error S: 0.9468936144495956 +- 0.7864141956952708
Pearson Corr U: 0.8657208582396394, p: 5.470081835748819e-40
Pearson Corr V: 0.8043002966249579, p: 1.712110872549441e-30
Pearson Corr W: 0.7097663872741365, p: 4.685719228999407e-21
Pearson Corr S: 0.8535350852743535, p: 9.09602097249031e-38
---------------------------------------------------
Prediction using mast: v01
Error U: 2.405137586730063 +- 2.132339998186855
Error V: 2.053610322893328 +- 1.4725237224114045
Error W: 0.49766183652252494 +- 0.5771891789830573
Error S: 3.441885084563959 +- 2.1500864039624648
Pearson Corr U: 0.4502736828087529, p: 8.604307554543692e-08
Pearson Corr V: -0.10820089815955516, p: 0.22225596291832628
Pearson Corr W: 0.7726569414334147, p: 7.868799415841529e-27
Pearson Corr S: 0.5955870966383305, p: 9.708524191091019e-14
---------------------------------------------------
Prediction using mast: v03
Error U: 2.6806357896124293 +- 2.4050542420651615
Error V: 2.1603209310310887 +- 1.5702176608509717
Error W: 0.49754974265714214 +- 0.5845461398129789
Error S: 3.547710542078681 +- 2.0546272668530516
Pearson Corr U: -0.5925986808524528, p: 1.3822453865485214e-13
Pearson Corr V: -0.6247778176119942, p: 2.5181720588421207e-15
Pearson Corr W: 0.6619195296872732, p: 1.3355840073019546e-17
Pearson Corr S: 0.7722741447501545, p: 8.64088395667428e-27
---------------------------------------------------
Prediction using mast: v04
Error U: 2.9149062978925517 +- 2.6499814313569487
Error V: 2.175439393628195 +- 1.5336214000211434
Error W: 0.4951063230517801 +- 0.5777974100262997
Error S: 3.4093570207064667 +- 1.9788002190478537
Pearson Corr U: -0.7528302360643591, p: 7.991608875996558e-25
Pearson Corr V: -0.7685042843081646, p: 2.1512926788399214e-26
Pearson Corr W: 0.6060644710931448, p: 2.7320617819707424e-14
Pearson Corr S: 0.8092535116387021, p: 3.97691667870388e-31
---------------------------------------------------
Prediction using mast: v05
Error U: 2.737866566846596 +- 2.4909587585262982
Error V: 2.3510223167182525 +- 1.8275365113055
Error W: 0.5209383797117917 +- 0.5975806117883891
Error S: 3.1409066054229346 +- 1.9236632275553176
Pearson Corr U: -0.7799315827235852, p: 1.2823606295787317e-27
Pearson Corr V: -0.6353315680389727, p: 6.107240610453268e-16
Pearson Corr W: 0.4712019612339676, p: 1.7417072286285598e-08
Pearson Corr S: 0.76235170201301, p: 9.19109319013881e-26
---------------------------------------------------
Prediction using mast: v06
Error U: 2.6116963851382464 +- 2.3509017840062154
Error V: 2.5603873721623507 +- 2.0312642078446586
Error W: 0.555937719586838 +- 0.6332045915122474
Error S: 2.6704291690761335 +- 1.9047049155068914
Pearson Corr U: -0.5752358481698255, p: 1.003708398611586e-12
Pearson Corr V: -0.5949173494018932, p: 1.0511804008509505e-13
Pearson Corr W: 0.24165617206271497, p: 0.00579809942469413
Pearson Corr S: 0.7266326584967151, p: 1.9077268594196978e-22
---------------------------------------------------
Prediction using mast: v07
Error U: 2.2682886354705385 +- 1.9638301285044897
Error V: 3.0575312889447 +- 2.2807726405750834
Error W: 0.6019384272655444 +- 0.6753070189006519
Error S: 2.008737108661652 +- 1.6758102338681569
Pearson Corr U: -0.004549250752999247, p: 0.9591925293690746
Pearson Corr V: -0.6302891627240733, p: 1.2098417930686348e-15
Pearson Corr W: -0.16350866980692919, p: 0.06409670198928771
Pearson Corr S: 0.6479093646388594, p: 1.0494394447569283e-16
---------------------------------------------------
Prediction error all masts
Error U: 2.0463756626377645 +- 1.80315385681045
Error V: 2.0082960348325254 +- 1.5868842914449373
Error W: 0.5170097708853122 +- 0.5205215600231815
Error S: 1.9612432822922112 +- 1.6943993573868221
Pearson Corr U: 0.3338186052273892, p: 6.627022806050897e-128
Pearson Corr V: 0.20562301239918923, p: 5.960925504646709e-48
Pearson Corr W: 0.46397515566318687, p: 2.822516112252448e-260
Pearson Corr S: 0.46809567804704055, p: 1.684512982387208e-265
---------------------------------------------------
Pearson corr per case, then averaged over all cases
U:   0.41395184969958754
V:   0.35695882963976094
W:   0.5660915482927361
S:   0.8067406735917833
---------------------------------------------------
