# Supplementary material for: WindSeer: real-time volumetric wind prediction over complex terrain aboard a small uncrewed aerial vehicle
Source: Nat Commun. 2024 Apr 25;15:3507. doi: 10.1038/s41467-024-47778-4 (PMC11045725; doi:10.1038/s41467-024-47778-4)
Supplement: Supplementary file 5 — Source Data [file 41467_2024_47778_MOESM5_ESM.zip › data_Table1_SupplementaryTable2/Perdigao_0509_avg_1300-1400_AD4.txt]

Sender: LSF System <lsfadmin@eu-g1-002-1>
Subject: Job 207857043: <python3 predict_measurement_campaigns.py -model_dir ../wind_prediction/trained_models/final01 -model_version e3000 -d /cluster/work/riner/users/intel/perdigao_20170509.hdf5 -m tse04 -i 6 -e avg_13:00-14:00 --no_gpu --benchmark> in cluster <euler> Done

Job <python3 predict_measurement_campaigns.py -model_dir ../wind_prediction/trained_models/final01 -model_version e3000 -d /cluster/work/riner/users/intel/perdigao_20170509.hdf5 -m tse04 -i 6 -e avg_13:00-14:00 --no_gpu --benchmark> was submitted from host <eu-login-34> by user <acfloria> in cluster <euler> at Thu Mar 10 17:22:47 2022
Job was executed on host(s) <4*eu-g1-002-1>, in queue <normal.4h>, as user <acfloria> in cluster <euler> at Thu Mar 10 17:23:19 2022
</cluster/home/acfloria> was used as the home directory.
</cluster/home/acfloria/intel_wind/wind_analysis> was used as the working directory.
Started at Thu Mar 10 17:23:19 2022
Terminated at Thu Mar 10 18:27:21 2022
Results reported at Thu Mar 10 18:27:21 2022

Your job looked like:

------------------------------------------------------------
# LSBATCH: User input
python3 predict_measurement_campaigns.py -model_dir ../wind_prediction/trained_models/final01 -model_version e3000 -d /cluster/work/riner/users/intel/perdigao_20170509.hdf5 -m tse04 -i 6 -e avg_13:00-14:00 --no_gpu --benchmark
------------------------------------------------------------

Successfully completed.

Resource usage summary:

    CPU time :                                   3829.97 sec.
    Max Memory :                                 16094 MB
    Average Memory :                             11269.13 MB
    Total Requested Memory :                     40000.00 MB
    Delta Memory :                               23906.00 MB
    Max Swap :                                   -
    Max Processes :                              3
    Max Threads :                                4
    Run time :                                   3843 sec.
    Turnaround time :                            3874 sec.

The output (if any) follows:

/cluster/home/acfloria/.local/lib/python3.7/site-packages/pyproj/crs/crs.py:131: FutureWarning: '+init=<authority>:<code>' syntax is deprecated. '<authority>:<code>' is the preferred initialization method. When making the change, be mindful of axis order changes: https://pyproj4.github.io/pyproj/stable/gotchas.html#axis-order-changes-in-proj-6
  in_crs_string = _prepare_from_proj_string(in_crs_string)
/cluster/home/acfloria/.local/lib/python3.7/site-packages/pyproj/crs/crs.py:131: FutureWarning: '+init=<authority>:<code>' syntax is deprecated. '<authority>:<code>' is the preferred initialization method. When making the change, be mindful of axis order changes: https://pyproj4.github.io/pyproj/stable/gotchas.html#axis-order-changes-in-proj-6
  in_crs_string = _prepare_from_proj_string(in_crs_string)
mayavi could not get imported, disabling plotting with mayavi. Refer to the README for install instructions
'pygdal' is not installed. Use the command below to install it:
     pip3 install pygdal==2.3.2.4
GPy could not get imported, GPR baseline not available
Using YAML config: ../wind_prediction/trained_models/final01/params.yaml
Input data: avg_13:00-14:00 | scale: scale_2.0_n_384 | mast: rne01 
Measurement indices:
[333 193  39]
Input data: avg_13:00-14:00 | scale: scale_2.0_n_384 | mast: rne02 
Measurement indices:
[315 206  40]
[315 206  42]
Input data: avg_13:00-14:00 | scale: scale_2.0_n_384 | mast: rne03 
Measurement indices:
[302 223  41]
Input data: avg_13:00-14:00 | scale: scale_2.0_n_384 | mast: rne06 
Measurement indices:
[247 288  39]
[247 288  41]
Input data: avg_13:00-14:00 | scale: scale_2.0_n_384 | mast: rne07 
Measurement indices:
[212 323  41]
[212 323  43]
Input data: avg_13:00-14:00 | scale: scale_2.0_n_384 | mast: rsw01 
Measurement indices:
[194  77  43]
[194  77  44]
Input data: avg_13:00-14:00 | scale: scale_2.0_n_384 | mast: rsw02 
Measurement indices:
[182  88  43]
[182  88  45]
Input data: avg_13:00-14:00 | scale: scale_2.0_n_384 | mast: rsw03 
Measurement indices:
[174 101  43]
[174 101  44]
[174 101  46]
[174 101  48]
[174 101  51]
Input data: avg_13:00-14:00 | scale: scale_2.0_n_384 | mast: rsw04 
Measurement indices:
[160 121  43]
Input data: avg_13:00-14:00 | scale: scale_2.0_n_384 | mast: rsw05 
Measurement indices:
[129 166  44]
Input data: avg_13:00-14:00 | scale: scale_2.0_n_384 | mast: rsw06 
Measurement indices:
[116 183  44]
[116 183  46]
[116 183  48]
[116 183  49]
[116 183  53]
Input data: avg_13:00-14:00 | scale: scale_2.0_n_384 | mast: rsw07 
Measurement indices:
[ 85 221  45]
[ 85 221  47]
Input data: avg_13:00-14:00 | scale: scale_2.0_n_384 | mast: rsw08 
Measurement indices:
[ 74 237  45]
[ 74 237  47]
Input data: avg_13:00-14:00 | scale: scale_2.0_n_384 | mast: tnw01 
Measurement indices:
[ 59 175  11]
[ 59 175  12]
[ 59 175  14]
Input data: avg_13:00-14:00 | scale: scale_2.0_n_384 | mast: tnw03 
Measurement indices:
[ 96 204  43]
[ 96 204  45]
Input data: avg_13:00-14:00 | scale: scale_2.0_n_384 | mast: tnw05 
Measurement indices:
[130 225  23]
[130 225  24]
[130 225  24]
[130 225  24]
[130 225  25]
[130 225  25]
[130 225  26]
Input data: avg_13:00-14:00 | scale: scale_2.0_n_384 | mast: tnw06 
Measurement indices:
[158 247  17]
[158 247  18]
[158 247  18]
[158 247  18]
[158 247  19]
[158 247  19]
[158 247  20]
Input data: avg_13:00-14:00 | scale: scale_2.0_n_384 | mast: tnw07 
Measurement indices:
[176 263  10]
[176 263  10]
[176 263  10]
[176 263  11]
[176 263  11]
[176 263  12]
[176 263  14]
[176 263  16]
[176 263  19]
Input data: avg_13:00-14:00 | scale: scale_2.0_n_384 | mast: tnw09 
Measurement indices:
[210 291  27]
[210 291  28]
Input data: avg_13:00-14:00 | scale: scale_2.0_n_384 | mast: tnw10 
Measurement indices:
[220 296  32]
[220 296  34]
[220 296  36]
[220 296  37]
[220 296  41]
Input data: avg_13:00-14:00 | scale: scale_2.0_n_384 | mast: tnw11 
Measurement indices:
[231 304  35]
[231 304  36]
[231 304  38]
Input data: avg_13:00-14:00 | scale: scale_2.0_n_384 | mast: tse01 
Measurement indices:
[101  93   5]
[101  93   8]
Input data: avg_13:00-14:00 | scale: scale_2.0_n_384 | mast: tse02 
Measurement indices:
[137 117  26]
[137 117  29]
Input data: avg_13:00-14:00 | scale: scale_2.0_n_384 | mast: tse04 
Measurement indices:
[153 131  43]
[153 131  44]
[153 131  46]
[153 131  48]
[153 131  51]
[153 131  54]
[153 131  55]
[153 131  58]
Input data: avg_13:00-14:00 | scale: scale_2.0_n_384 | mast: tse06 
Measurement indices:
[182 159  28]
[182 159  30]
[182 159  32]
[182 159  33]
[182 159  37]
Input data: avg_13:00-14:00 | scale: scale_2.0_n_384 | mast: tse07 
Measurement indices:
[204 159  24]
[204 159  26]
Input data: avg_13:00-14:00 | scale: scale_2.0_n_384 | mast: tse08 
Measurement indices:
[223 176  20]
[223 176  22]
Input data: avg_13:00-14:00 | scale: scale_2.0_n_384 | mast: tse09 
Measurement indices:
[244 202  14]
[244 202  16]
[244 202  17]
[244 202  19]
[244 202  23]
[244 202  26]
[244 202  30]
Input data: avg_13:00-14:00 | scale: scale_2.0_n_384 | mast: tse10 
Measurement indices:
[259 211  19]
[259 211  22]
Input data: avg_13:00-14:00 | scale: scale_2.0_n_384 | mast: tse11 
Measurement indices:
[266 217  22]
[266 217  24]
[266 217  26]
[266 217  28]
[266 217  31]
Input data: avg_13:00-14:00 | scale: scale_2.0_n_384 | mast: tse12 
Measurement indices:
[280 226  33]
[280 226  34]
Input data: avg_13:00-14:00 | scale: scale_2.0_n_384 | mast: tse13 
Measurement indices:
[290 234  39]
[290 234  41]
[290 234  43]
[290 234  44]
[290 234  48]
[290 234  51]
[290 234  55]
Input data: avg_13:00-14:00 | scale: scale_2.0_n_384 | mast: v01 
Measurement indices:
[295 161  17]
[295 161  18]
Input data: avg_13:00-14:00 | scale: scale_2.0_n_384 | mast: v03 
Measurement indices:
[254 184  13]
[254 184  15]
Input data: avg_13:00-14:00 | scale: scale_2.0_n_384 | mast: v04 
Measurement indices:
[220 218  11]
[220 218  12]
Input data: avg_13:00-14:00 | scale: scale_2.0_n_384 | mast: v05 
Measurement indices:
[204 235  10]
[204 235  12]
[204 235  13]
Input data: avg_13:00-14:00 | scale: scale_2.0_n_384 | mast: v06 
Measurement indices:
[190 249   9]
[190 249  11]
[190 249  13]
Input data: avg_13:00-14:00 | scale: scale_2.0_n_384 | mast: v07 
Measurement indices:
[153 275   8]
[153 275   9]
[153 275   9]
[153 275   9]
[153 275  10]
[153 275  10]
[153 275  11]
---------------------------------------------------
Prediction using mast: rne01
Error U: 1.1383609523779474 +- 0.6790894113564618
Error V: 0.9793082633711685 +- 0.6795476607072009
Error W: 0.4054864246292814 +- 0.3629731074023272
Error S: 1.255460096476956 +- 0.7641050788154237
Pearson Corr U: 0.8979430132740532, p: 4.242527792348817e-47
Pearson Corr V: 0.9244857480629366, p: 4.915102486849778e-55
Pearson Corr W: 0.6510595219810024, p: 6.66413470931461e-17
Pearson Corr S: 0.8503018901465642, p: 3.2694176957674903e-37
---------------------------------------------------
Prediction using mast: rne02
Error U: 1.1777704811693515 +- 0.8094049158740135
Error V: 0.9969344647048461 +- 0.7302316662123916
Error W: 0.4248683546411581 +- 0.3641551529845922
Error S: 1.0462860338002737 +- 0.7241644183784014
Pearson Corr U: 0.8951510530779119, p: 2.1510867621204435e-46
Pearson Corr V: 0.9220714785456915, p: 3.356732402689699e-54
Pearson Corr W: 0.653382943618621, p: 4.7510649393309653e-17
Pearson Corr S: 0.8462779631622369, p: 1.5415417050085437e-36
---------------------------------------------------
Prediction using mast: rne03
Error U: 1.1151261773322996 +- 0.7620424239860119
Error V: 1.196352216913013 +- 0.8119691926628755
Error W: 0.4361571622472331 +- 0.37370959754150634
Error S: 1.0724242584912713 +- 0.7620822871054254
Pearson Corr U: 0.90207273489307, p: 3.519466380460818e-48
Pearson Corr V: 0.9219978923422102, p: 3.5556881009326195e-54
Pearson Corr W: 0.6502887013911139, p: 7.451009222849058e-17
Pearson Corr S: 0.8468753082389928, p: 1.2280161923826523e-36
---------------------------------------------------
Prediction using mast: rne06
Error U: 1.2937358256428944 +- 0.9142242374469509
Error V: 0.9384428986805414 +- 0.6819009324231334
Error W: 0.4248812924126128 +- 0.36803402308242006
Error S: 1.0366644063825676 +- 0.760490939043572
Pearson Corr U: 0.8901889350999589, p: 3.4509005034981556e-45
Pearson Corr V: 0.9210261681162695, p: 7.565863336877974e-54
Pearson Corr W: 0.6569116288993985, p: 2.8257702699076134e-17
Pearson Corr S: 0.8442092214654436, p: 3.363057164848259e-36
---------------------------------------------------
Prediction using mast: rne07
Error U: 2.1714039646680217 +- 1.1903585113594375
Error V: 0.8494273189342801 +- 0.6024803635712759
Error W: 0.44058641411841937 +- 0.39100097096917796
Error S: 1.3373886774014345 +- 0.9546911629999529
Pearson Corr U: 0.8748189385522093, p: 8.567600845639856e-42
Pearson Corr V: 0.9125282830484532, p: 3.7927877386097264e-51
Pearson Corr W: 0.6580414176130448, p: 2.3891906910525115e-17
Pearson Corr S: 0.8348438263195599, p: 1.0022820608573396e-34
---------------------------------------------------
Prediction using mast: rsw01
Error U: 1.463946134370385 +- 1.0116148572176944
Error V: 1.4891789682178949 +- 0.8208093793401123
Error W: 0.4785141994817517 +- 0.4420079385267353
Error S: 1.4119681384804208 +- 1.0132247163078059
Pearson Corr U: 0.8994201654332121, p: 1.7632289438711544e-47
Pearson Corr V: 0.9211919712217104, p: 6.655833804762058e-54
Pearson Corr W: 0.6520905771545499, p: 5.737056470473833e-17
Pearson Corr S: 0.8458222306637548, p: 1.8323713857552596e-36
---------------------------------------------------
Prediction using mast: rsw02
Error U: 1.5251893289588483 +- 1.0417130315498253
Error V: 0.9431440263619079 +- 0.7050252955801961
Error W: 0.43938342898332294 +- 0.3922424754848912
Error S: 1.1136410186374093 +- 0.9062260246928563
Pearson Corr U: 0.888480565402206, p: 8.700559911912386e-45
Pearson Corr V: 0.9203375301895033, p: 1.2844584918773118e-53
Pearson Corr W: 0.6583676871928716, p: 2.2758523912702374e-17
Pearson Corr S: 0.8429068532865918, p: 5.4637649700093285e-36
---------------------------------------------------
Prediction using mast: rsw03
Error U: 1.656051203995157 +- 1.0740791053983545
Error V: 1.055390639795402 +- 0.7802480730522385
Error W: 0.4572849771895087 +- 0.4217198930555274
Error S: 1.2785752400294583 +- 1.0042932261263482
Pearson Corr U: 0.8917047558908823, p: 1.499626285392793e-45
Pearson Corr V: 0.9210957116920302, p: 7.170167113776475e-54
Pearson Corr W: 0.6574630438475275, p: 2.60376849460944e-17
Pearson Corr S: 0.8444050811851543, p: 3.125157510058457e-36
---------------------------------------------------
Prediction using mast: rsw04
Error U: 1.8487622960150691 +- 1.1139898339859093
Error V: 1.0433909739613791 +- 0.7769896980398197
Error W: 0.46697527926482046 +- 0.43690989285244586
Error S: 1.4165863415121032 +- 1.0409130189320328
Pearson Corr U: 0.8898324545267823, p: 4.1906580022948223e-45
Pearson Corr V: 0.9206381103291462, p: 1.0201050545072723e-53
Pearson Corr W: 0.6584846460363042, p: 2.2365135902615937e-17
Pearson Corr S: 0.8436474979138773, p: 4.1483185333032563e-36
---------------------------------------------------
Prediction using mast: rsw05
Error U: 1.7634641063432315 +- 1.0841800446502659
Error V: 1.4491770880320909 +- 0.818211080053715
Error W: 0.4928574600662046 +- 0.46665944582741814
Error S: 1.6078969708647128 +- 1.0810646859617175
Pearson Corr U: 0.8962370084382897, p: 1.1503197462198018e-46
Pearson Corr V: 0.9211667826123179, p: 6.786807465295569e-54
Pearson Corr W: 0.6529132504296747, p: 5.088639912326923e-17
Pearson Corr S: 0.845354801203972, p: 2.1864838181843633e-36
---------------------------------------------------
Prediction using mast: rsw06
Error U: 1.769885922253255 +- 1.0832924764644978
Error V: 1.5092979020998767 +- 0.8274724933919773
Error W: 0.49831929737601555 +- 0.4729466750687744
Error S: 1.6500704763277898 +- 1.0943004256451248
Pearson Corr U: 0.8969259700140083, p: 7.705294974510057e-47
Pearson Corr V: 0.9211114792158233, p: 7.083320503742651e-54
Pearson Corr W: 0.6516638822903951, p: 6.104386267251414e-17
Pearson Corr S: 0.845451445211059, p: 2.1081530033426562e-36
---------------------------------------------------
Prediction using mast: rsw07
Error U: 1.0920628660634497 +- 0.7356646094629878
Error V: 1.1581853273101643 +- 0.8082588632363603
Error W: 0.4314248995306886 +- 0.3671224038084583
Error S: 1.0690208511682786 +- 0.7292641522059867
Pearson Corr U: 0.9026289560535581, p: 2.4956934426581468e-48
Pearson Corr V: 0.9223302093606853, p: 2.7402860977641367e-54
Pearson Corr W: 0.6506062587453422, p: 7.116445688607973e-17
Pearson Corr S: 0.8474504048774788, p: 9.856708797330664e-37
---------------------------------------------------
Prediction using mast: rsw08
Error U: 1.3698647053358297 +- 0.9701634476809023
Error V: 1.758553057008698 +- 0.8645405653367934
Error W: 0.4913452336712416 +- 0.4560427594640507
Error S: 1.5219156547852635 +- 1.0254401636598063
Pearson Corr U: 0.9039958539344021, p: 1.0628505405998213e-48
Pearson Corr V: 0.9202346143083308, p: 1.3896146135666746e-53
Pearson Corr W: 0.6506428924774471, p: 7.078804798531846e-17
Pearson Corr S: 0.8455970564659655, p: 1.995306570165166e-36
---------------------------------------------------
Prediction using mast: tnw01
Error U: 1.662372010873367 +- 1.4982414036514227
Error V: 1.2828472449104904 +- 0.8917952113161786
Error W: 0.40790762568373157 +- 0.5013155725586812
Error S: 2.5068651614131126 +- 1.4668882842183366
Pearson Corr U: 0.9010942176831318, p: 6.411282615171895e-48
Pearson Corr V: 0.9291001085238224, p: 1.0389874346555942e-56
Pearson Corr W: 0.7020508297709579, p: 1.8801823513353688e-20
Pearson Corr S: 0.8542154015264617, p: 6.922110639018668e-38
---------------------------------------------------
Prediction using mast: tnw03
Error U: 1.384256694764294 +- 1.1291812166639847
Error V: 1.1613051476274336 +- 0.8037342724432185
Error W: 0.38983615982472275 +- 0.45607029764277934
Error S: 2.020599462508428 +- 1.2445861022598335
Pearson Corr U: 0.891813577240263, p: 1.4118606712283528e-45
Pearson Corr V: 0.9280786953549993, p: 2.4942213519845244e-56
Pearson Corr W: 0.6667156759111604, p: 6.4281058223316375e-18
Pearson Corr S: 0.8515186545363876, p: 2.0273133763354857e-37
---------------------------------------------------
Prediction using mast: tnw05
Error U: 2.75711209587045 +- 2.6119798250716904
Error V: 2.506542464141356 +- 2.025280409573521
Error W: 0.5004099451020158 +- 0.5343197794731307
Error S: 2.8398102042311533 +- 1.7125803781902489
Pearson Corr U: -0.7895296136423207, p: 1.0503921367269584e-28
Pearson Corr V: -0.6530362622659596, p: 4.9980364314723184e-17
Pearson Corr W: 0.5519646458843425, p: 1.2001146920340136e-11
Pearson Corr S: 0.7914715899763481, p: 6.231391518847296e-29
---------------------------------------------------
Prediction using mast: tnw06
Error U: 2.753260277024517 +- 2.602752922974067
Error V: 2.7560678229966302 +- 2.2410308226806377
Error W: 0.5003657492349933 +- 0.5411034986379604
Error S: 2.5254113401035534 +- 1.623433039107684
Pearson Corr U: -0.8305795039875201, p: 4.385457207057089e-34
Pearson Corr V: -0.6372382117445033, p: 4.700660054024325e-16
Pearson Corr W: 0.5050595683695565, p: 1.0357969945535628e-09
Pearson Corr S: 0.7795603843014908, p: 1.4090850067884446e-27
---------------------------------------------------
Prediction using mast: tnw07
Error U: 2.2677210903012015 +- 1.7730717077312397
Error V: 3.2778258623196224 +- 2.518579867441194
Error W: 0.651889038381402 +- 0.7075657257578549
Error S: 1.8185963276828008 +- 1.573744185399399
Pearson Corr U: -0.4043821741715095, p: 2.0061286940024177e-06
Pearson Corr V: -0.6885935866782916, p: 1.9129701132500562e-19
Pearson Corr W: -0.40256189387066776, p: 2.2518773548900336e-06
Pearson Corr S: 0.7309047775734362, p: 8.162276413117927e-23
---------------------------------------------------
Prediction using mast: tnw09
Error U: 1.666098181187972 +- 1.4754097321287696
Error V: 1.5297378230094074 +- 1.0138063728972881
Error W: 0.42175290635862833 +- 0.5121281905280577
Error S: 2.654291636241361 +- 1.6203616550603936
Pearson Corr U: 0.8833734745783469, p: 1.2652949963199361e-43
Pearson Corr V: 0.9317407223068694, p: 1.014837682587344e-57
Pearson Corr W: 0.7368917435029789, p: 2.416012910444321e-23
Pearson Corr S: 0.8522815146083302, p: 1.4991593472279353e-37
---------------------------------------------------
Prediction using mast: tnw10
Error U: 1.2944393679721695 +- 0.8600865829163354
Error V: 1.1080713689458423 +- 0.7779384520559436
Error W: 0.3974273388288929 +- 0.3669218318791875
Error S: 1.12437737131062 +- 0.773497752954678
Pearson Corr U: 0.8699937799622474, p: 8.075416888895521e-41
Pearson Corr V: 0.9066551608122022, p: 1.9455023909307493e-49
Pearson Corr W: 0.6553827933683262, p: 3.542193193775957e-17
Pearson Corr S: 0.8311897359497648, p: 3.559456973748908e-34
---------------------------------------------------
Prediction using mast: tnw11
Error U: 1.148889072333344 +- 0.7764312702706662
Error V: 0.9428728812111008 +- 0.6672861917798709
Error W: 0.41227944980618597 +- 0.3549228970797036
Error S: 1.0786007998295868 +- 0.6889030577976486
Pearson Corr U: 0.8919917921406901, p: 1.278905547644795e-45
Pearson Corr V: 0.9221236264336675, p: 3.222406304254209e-54
Pearson Corr W: 0.6561925090561855, p: 3.1431670746957725e-17
Pearson Corr S: 0.8465668082733913, p: 1.381200914477499e-36
---------------------------------------------------
Prediction using mast: tse01
Error U: 1.3709518067091453 +- 1.047036614371046
Error V: 1.2110469457243622 +- 0.8481490737358838
Error W: 0.38922917821682873 +- 0.4599037909818196
Error S: 1.987254541726119 +- 1.2637625487456856
Pearson Corr U: 0.8835432453384168, p: 1.1599045376026928e-43
Pearson Corr V: 0.9255786583515343, p: 2.016693005145289e-55
Pearson Corr W: 0.6677904505607057, p: 5.44638295192818e-18
Pearson Corr S: 0.8478228013113343, p: 8.544761443549992e-37
---------------------------------------------------
Prediction using mast: tse02
Error U: 1.3151099566867248 +- 0.9793154841605151
Error V: 1.1122807807188257 +- 0.7698905921403566
Error W: 0.3895159942599763 +- 0.43402356057783587
Error S: 1.8246264774144028 +- 1.1630796066857274
Pearson Corr U: 0.8913212711899275, p: 1.8537798356105063e-45
Pearson Corr V: 0.9265805301497403, p: 8.80534367501591e-56
Pearson Corr W: 0.6605769359004335, p: 1.635067526581202e-17
Pearson Corr S: 0.8508056498572668, p: 2.683895990683505e-37
---------------------------------------------------
Prediction using mast: tse04
Error U: 2.529633906191479 +- 1.2656846563475403
Error V: 1.324343375113017 +- 0.815799397949586
Error W: 0.5373813708530681 +- 0.5208965768014072
Error S: 2.1281874492796042 +- 1.3011305792426393
Pearson Corr U: 0.8900324367012309, p: 3.7583618628111245e-45
Pearson Corr V: 0.9204981843772514, p: 1.135745352566942e-53
Pearson Corr W: 0.6543227760964844, p: 4.139833717952866e-17
Pearson Corr S: 0.8436952177245549, p: 4.0751507027714677e-36
---------------------------------------------------
Prediction using mast: tse06
Error U: 2.8014003187262753 +- 2.650720563025249
Error V: 2.5251612264148457 +- 2.0490446754541485
Error W: 0.4949162372418489 +- 0.5344878487058043
Error S: 2.7849639159709927 +- 1.6886868544116562
Pearson Corr U: -0.7940292620921218, p: 3.106137688694331e-29
Pearson Corr V: -0.6488525967683061, p: 9.165367090598736e-17
Pearson Corr W: 0.5544898292165978, p: 9.253307100429672e-12
Pearson Corr S: 0.7938565690268972, p: 3.256646052417181e-29
---------------------------------------------------
Prediction using mast: tse07
Error U: 2.7594848283664604 +- 2.6138083192267145
Error V: 2.440240391405642 +- 1.9382728519883228
Error W: 0.4984608092276554 +- 0.527158091800568
Error S: 2.9445435504503656 +- 1.735508097346837
Pearson Corr U: -0.7698652942673547, p: 1.550788206418767e-26
Pearson Corr V: -0.6742716738645738, p: 1.9754719066406817e-18
Pearson Corr W: 0.5674778051026118, p: 2.3454859501252605e-12
Pearson Corr S: 0.7963457435814808, p: 1.6392968532363108e-29
---------------------------------------------------
Prediction using mast: tse08
Error U: 2.514376662505031 +- 2.349551763129311
Error V: 2.2238168896982797 +- 1.5922508933731978
Error W: 0.5197342960701564 +- 0.5745464095486154
Error S: 3.470068416885801 +- 1.9750401906870965
Pearson Corr U: -0.7308180658765963, p: 8.305482203839833e-23
Pearson Corr V: -0.7590386035993064, p: 1.9729989647829894e-25
Pearson Corr W: 0.5477844536565998, p: 1.836945773050189e-11
Pearson Corr S: 0.8094004519169251, p: 3.805893646219665e-31
---------------------------------------------------
Prediction using mast: tse09
Error U: 1.945351153800246 +- 1.7911898900453995
Error V: 1.5324425573268803 +- 1.0223442845137225
Error W: 0.42945708395537513 +- 0.5191795239562363
Error S: 2.997531760735954 +- 1.7219525821871917
Pearson Corr U: 0.9279303370699012, p: 2.8294981215061243e-56
Pearson Corr V: 0.9145004706620621, p: 9.4964689986039e-52
Pearson Corr W: 0.7560767516945027, p: 3.8656226633055344e-25
Pearson Corr S: 0.8644189654596853, p: 9.67104199575167e-40
---------------------------------------------------
Prediction using mast: tse10
Error U: 2.0962571405274733 +- 1.9183063540969578
Error V: 1.54736973933094 +- 1.0138781936016907
Error W: 0.44895076957282964 +- 0.5354452737609514
Error S: 3.035618720214808 +- 1.7844298327285475
Pearson Corr U: 0.9262852917935382, p: 1.1254606963735641e-55
Pearson Corr V: 0.8872753316957839, p: 1.6556301217764838e-44
Pearson Corr W: 0.7391357371395697, p: 1.5177787096911134e-23
Pearson Corr S: 0.8573303784280226, p: 1.9468935858342456e-38
---------------------------------------------------
Prediction using mast: tse11
Error U: 1.803498238366286 +- 1.6336371232303877
Error V: 1.298011737763072 +- 0.8867607409250974
Error W: 0.4201005115529355 +- 0.5104729949228834
Error S: 2.633819582805234 +- 1.5185296224849825
Pearson Corr U: 0.9130745524067528, p: 2.5930673537015782e-51
Pearson Corr V: 0.9288848431360441, p: 1.2509381222701268e-56
Pearson Corr W: 0.7116624530057919, p: 3.307229479856821e-21
Pearson Corr S: 0.8550145050647266, p: 5.013525765180345e-38
---------------------------------------------------
Prediction using mast: tse12
Error U: 1.6659759273807844 +- 1.502112150615426
Error V: 1.292373937899705 +- 0.8992344272888165
Error W: 0.4088656587493352 +- 0.5026561424773011
Error S: 2.52095934017832 +- 1.475642719095027
Pearson Corr U: 0.9008226638076265, p: 7.563919607362148e-48
Pearson Corr V: 0.9290560219183197, p: 1.0793024836195662e-56
Pearson Corr W: 0.7035739343813255, p: 1.4342234098825423e-20
Pearson Corr S: 0.8546668452081264, p: 5.77027394171149e-38
---------------------------------------------------
Prediction using mast: tse13
Error U: 1.198781636600407 +- 0.8396069604645044
Error V: 1.0910254895402836 +- 0.7903719571688738
Error W: 0.43539300769995287 +- 0.3770926987447822
Error S: 1.067937924726087 +- 0.7820840888779708
Pearson Corr U: 0.897322065409506, p: 6.111933925578457e-47
Pearson Corr V: 0.921871897143531, p: 3.9235915623989225e-54
Pearson Corr W: 0.6519408817987207, p: 5.86340356411353e-17
Pearson Corr S: 0.8459983322518138, p: 1.7141102564272917e-36
---------------------------------------------------
Prediction using mast: v01
Error U: 2.0294582312345075 +- 1.8671632833634773
Error V: 1.5729223591966657 +- 1.046100107840858
Error W: 0.4398145680406664 +- 0.5294478826641962
Error S: 3.074785457384301 +- 1.7799527342055312
Pearson Corr U: 0.9284058934440372, p: 1.886758227960175e-56
Pearson Corr V: 0.8950761621294161, p: 2.2454054618167383e-46
Pearson Corr W: 0.753655110409281, p: 6.652084753494329e-25
Pearson Corr S: 0.8611787627931887, p: 3.8942041947764996e-39
---------------------------------------------------
Prediction using mast: v03
Error U: 2.6980861743956073 +- 2.543119376546264
Error V: 2.2669835898251245 +- 1.6527994258170977
Error W: 0.5091058756416788 +- 0.5450431217960579
Error S: 3.2533349973243872 +- 1.8679617414597982
Pearson Corr U: -0.7756543937925284, p: 3.756988666655727e-27
Pearson Corr V: -0.7598674102212722, p: 1.6316866098533735e-25
Pearson Corr W: 0.5414929693559436, p: 3.4480792581856845e-11
Pearson Corr S: 0.8157685805625831, p: 5.456024084066753e-32
---------------------------------------------------
Prediction using mast: v04
Error U: 2.7402335172534045 +- 2.581367331690635
Error V: 2.277125684477413 +- 1.6654017720094383
Error W: 0.506921077727821 +- 0.5410934015607581
Error S: 3.199392038303746 +- 1.8461551378747911
Pearson Corr U: -0.7741319400033978, p: 5.4768628796801646e-27
Pearson Corr V: -0.7618044645607923, p: 1.0436070530130245e-25
Pearson Corr W: 0.5460406078616463, p: 2.190119473231553e-11
Pearson Corr S: 0.8182842253221493, p: 2.480776404858056e-32
---------------------------------------------------
Prediction using mast: v05
Error U: 2.5844958581733137 +- 2.445335905519605
Error V: 2.4610814209019725 +- 1.9452347007875996
Error W: 0.5258518773443775 +- 0.5513609505031519
Error S: 2.986597828684981 +- 1.8197327306967301
Pearson Corr U: -0.8246410957184334, p: 3.202824844327527e-33
Pearson Corr V: -0.6665803283845408, p: 6.563353208059533e-18
Pearson Corr W: 0.48094966513465415, p: 7.973324534148815e-09
Pearson Corr S: 0.7840862122300974, p: 4.41005678472945e-28
---------------------------------------------------
Prediction using mast: v06
Error U: 2.487972073097066 +- 2.326225307540485
Error V: 2.5606040819450606 +- 2.036416339657925
Error W: 0.5580418745126094 +- 0.5962871080099806
Error S: 2.8166892481035513 +- 1.8523531288947808
Pearson Corr U: -0.8367238193213787, p: 5.158881021606872e-35
Pearson Corr V: -0.6587526773927347, p: 2.1488448766063616e-17
Pearson Corr W: 0.31330168691866106, p: 0.00030006220123146327
Pearson Corr S: 0.7679512860508966, p: 2.455718759718958e-26
---------------------------------------------------
Prediction using mast: v07
Error U: 2.2858229517667157 +- 2.054229873303039
Error V: 2.882088792772139 +- 2.2578687210065587
Error W: 0.6218226813695795 +- 0.6815227598217106
Error S: 2.3029246568215282 +- 1.8000520728275256
Pearson Corr U: -0.5350987649147168, p: 6.453338602269003e-11
Pearson Corr V: -0.6826112851683008, p: 5.155398356730288e-19
Pearson Corr W: -0.24055220760959461, p: 0.00603271735840794
Pearson Corr S: 0.7497089366144173, p: 1.5896939752756288e-24
---------------------------------------------------
Prediction error all masts
Error U: 1.8722806088587889 +- 1.7480106724171756
Error V: 1.619762441068615 +- 1.4438815053636387
Error W: 0.46588198707551387 +- 0.4911134133295048
Error S: 2.0635706940707563 +- 1.586561729254909
Pearson Corr U: 0.40621126243004185, p: 3.713763209210469e-194
Pearson Corr V: 0.4313929272308288, p: 2.0932210359891334e-221
Pearson Corr W: 0.4812075067793111, p: 1.3112451864683828e-282
Pearson Corr S: 0.5361882030576712, p: 0.0
---------------------------------------------------
Pearson corr per case, then averaged over all cases
U:   0.4252881861991653
V:   0.4538576129313625
W:   0.5837718990603701
S:   0.8299259450076427
---------------------------------------------------
