# Supplementary material for: WindSeer: real-time volumetric wind prediction over complex terrain aboard a small uncrewed aerial vehicle
Source: Nat Commun. 2024 Apr 25;15:3507. doi: 10.1038/s41467-024-47778-4 (PMC11045725; doi:10.1038/s41467-024-47778-4)
Supplement: Supplementary file 5 — Source Data [file 41467_2024_47778_MOESM5_ESM.zip › data_Table1_SupplementaryTable2/Perdigao_0509_avg_1300-1400_AD6.txt]

Sender: LSF System <lsfadmin@eu-g1-054-1>
Subject: Job 207781516: <python3 predict_measurement_campaigns.py -model_dir ../wind_prediction/trained_models/final02 -model_version e1000 -d /cluster/work/riner/users/intel/perdigao_20170509.hdf5 -m tse04 -i 6 -e avg_13:00-14:00 --no_gpu --benchmark> in cluster <euler> Done

Job <python3 predict_measurement_campaigns.py -model_dir ../wind_prediction/trained_models/final02 -model_version e1000 -d /cluster/work/riner/users/intel/perdigao_20170509.hdf5 -m tse04 -i 6 -e avg_13:00-14:00 --no_gpu --benchmark> was submitted from host <eu-login-38> by user <acfloria> in cluster <euler> at Wed Mar  9 22:48:24 2022
Job was executed on host(s) <4*eu-g1-054-1>, in queue <normal.4h>, as user <acfloria> in cluster <euler> at Wed Mar  9 22:48:36 2022
</cluster/home/acfloria> was used as the home directory.
</cluster/home/acfloria/intel_wind/wind_analysis> was used as the working directory.
Started at Wed Mar  9 22:48:36 2022
Terminated at Wed Mar  9 23:46:23 2022
Results reported at Wed Mar  9 23:46:23 2022

Your job looked like:

------------------------------------------------------------
# LSBATCH: User input
python3 predict_measurement_campaigns.py -model_dir ../wind_prediction/trained_models/final02 -model_version e1000 -d /cluster/work/riner/users/intel/perdigao_20170509.hdf5 -m tse04 -i 6 -e avg_13:00-14:00 --no_gpu --benchmark
------------------------------------------------------------

Successfully completed.

Resource usage summary:

    CPU time :                                   3463.07 sec.
    Max Memory :                                 17106 MB
    Average Memory :                             12017.81 MB
    Total Requested Memory :                     40000.00 MB
    Delta Memory :                               22894.00 MB
    Max Swap :                                   -
    Max Processes :                              3
    Max Threads :                                4
    Run time :                                   3489 sec.
    Turnaround time :                            3479 sec.

The output (if any) follows:

/cluster/home/acfloria/.local/lib/python3.7/site-packages/pyproj/crs/crs.py:131: FutureWarning: '+init=<authority>:<code>' syntax is deprecated. '<authority>:<code>' is the preferred initialization method. When making the change, be mindful of axis order changes: https://pyproj4.github.io/pyproj/stable/gotchas.html#axis-order-changes-in-proj-6
  in_crs_string = _prepare_from_proj_string(in_crs_string)
/cluster/home/acfloria/.local/lib/python3.7/site-packages/pyproj/crs/crs.py:131: FutureWarning: '+init=<authority>:<code>' syntax is deprecated. '<authority>:<code>' is the preferred initialization method. When making the change, be mindful of axis order changes: https://pyproj4.github.io/pyproj/stable/gotchas.html#axis-order-changes-in-proj-6
  in_crs_string = _prepare_from_proj_string(in_crs_string)
mayavi could not get imported, disabling plotting with mayavi. Refer to the README for install instructions
'pygdal' is not installed. Use the command below to install it:
     pip3 install pygdal==2.3.2.4
GPy could not get imported, GPR baseline not available
Using YAML config: ../wind_prediction/trained_models/final02/params.yaml
Input data: avg_13:00-14:00 | scale: scale_2.0_n_384 | mast: rne01 
Measurement indices:
[333 193  39]
Input data: avg_13:00-14:00 | scale: scale_2.0_n_384 | mast: rne02 
Measurement indices:
[315 206  40]
[315 206  42]
Input data: avg_13:00-14:00 | scale: scale_2.0_n_384 | mast: rne03 
Measurement indices:
[302 223  41]
Input data: avg_13:00-14:00 | scale: scale_2.0_n_384 | mast: rne06 
Measurement indices:
[247 288  39]
[247 288  41]
Input data: avg_13:00-14:00 | scale: scale_2.0_n_384 | mast: rne07 
Measurement indices:
[212 323  41]
[212 323  43]
Input data: avg_13:00-14:00 | scale: scale_2.0_n_384 | mast: rsw01 
Measurement indices:
[194  77  43]
[194  77  44]
Input data: avg_13:00-14:00 | scale: scale_2.0_n_384 | mast: rsw02 
Measurement indices:
[182  88  43]
[182  88  45]
Input data: avg_13:00-14:00 | scale: scale_2.0_n_384 | mast: rsw03 
Measurement indices:
[174 101  43]
[174 101  44]
[174 101  46]
[174 101  48]
[174 101  51]
Input data: avg_13:00-14:00 | scale: scale_2.0_n_384 | mast: rsw04 
Measurement indices:
[160 121  43]
Input data: avg_13:00-14:00 | scale: scale_2.0_n_384 | mast: rsw05 
Measurement indices:
[129 166  44]
Input data: avg_13:00-14:00 | scale: scale_2.0_n_384 | mast: rsw06 
Measurement indices:
[116 183  44]
[116 183  46]
[116 183  48]
[116 183  49]
[116 183  53]
Input data: avg_13:00-14:00 | scale: scale_2.0_n_384 | mast: rsw07 
Measurement indices:
[ 85 221  45]
[ 85 221  47]
Input data: avg_13:00-14:00 | scale: scale_2.0_n_384 | mast: rsw08 
Measurement indices:
[ 74 237  45]
[ 74 237  47]
Input data: avg_13:00-14:00 | scale: scale_2.0_n_384 | mast: tnw01 
Measurement indices:
[ 59 175  11]
[ 59 175  12]
[ 59 175  14]
Input data: avg_13:00-14:00 | scale: scale_2.0_n_384 | mast: tnw03 
Measurement indices:
[ 96 204  43]
[ 96 204  45]
Input data: avg_13:00-14:00 | scale: scale_2.0_n_384 | mast: tnw05 
Measurement indices:
[130 225  23]
[130 225  24]
[130 225  24]
[130 225  24]
[130 225  25]
[130 225  25]
[130 225  26]
Input data: avg_13:00-14:00 | scale: scale_2.0_n_384 | mast: tnw06 
Measurement indices:
[158 247  17]
[158 247  18]
[158 247  18]
[158 247  18]
[158 247  19]
[158 247  19]
[158 247  20]
Input data: avg_13:00-14:00 | scale: scale_2.0_n_384 | mast: tnw07 
Measurement indices:
[176 263  10]
[176 263  10]
[176 263  10]
[176 263  11]
[176 263  11]
[176 263  12]
[176 263  14]
[176 263  16]
[176 263  19]
Input data: avg_13:00-14:00 | scale: scale_2.0_n_384 | mast: tnw09 
Measurement indices:
[210 291  27]
[210 291  28]
Input data: avg_13:00-14:00 | scale: scale_2.0_n_384 | mast: tnw10 
Measurement indices:
[220 296  32]
[220 296  34]
[220 296  36]
[220 296  37]
[220 296  41]
Input data: avg_13:00-14:00 | scale: scale_2.0_n_384 | mast: tnw11 
Measurement indices:
[231 304  35]
[231 304  36]
[231 304  38]
Input data: avg_13:00-14:00 | scale: scale_2.0_n_384 | mast: tse01 
Measurement indices:
[101  93   5]
[101  93   8]
Input data: avg_13:00-14:00 | scale: scale_2.0_n_384 | mast: tse02 
Measurement indices:
[137 117  26]
[137 117  29]
Input data: avg_13:00-14:00 | scale: scale_2.0_n_384 | mast: tse04 
Measurement indices:
[153 131  43]
[153 131  44]
[153 131  46]
[153 131  48]
[153 131  51]
[153 131  54]
[153 131  55]
[153 131  58]
Input data: avg_13:00-14:00 | scale: scale_2.0_n_384 | mast: tse06 
Measurement indices:
[182 159  28]
[182 159  30]
[182 159  32]
[182 159  33]
[182 159  37]
Input data: avg_13:00-14:00 | scale: scale_2.0_n_384 | mast: tse07 
Measurement indices:
[204 159  24]
[204 159  26]
Input data: avg_13:00-14:00 | scale: scale_2.0_n_384 | mast: tse08 
Measurement indices:
[223 176  20]
[223 176  22]
Input data: avg_13:00-14:00 | scale: scale_2.0_n_384 | mast: tse09 
Measurement indices:
[244 202  14]
[244 202  16]
[244 202  17]
[244 202  19]
[244 202  23]
[244 202  26]
[244 202  30]
Input data: avg_13:00-14:00 | scale: scale_2.0_n_384 | mast: tse10 
Measurement indices:
[259 211  19]
[259 211  22]
Input data: avg_13:00-14:00 | scale: scale_2.0_n_384 | mast: tse11 
Measurement indices:
[266 217  22]
[266 217  24]
[266 217  26]
[266 217  28]
[266 217  31]
Input data: avg_13:00-14:00 | scale: scale_2.0_n_384 | mast: tse12 
Measurement indices:
[280 226  33]
[280 226  34]
Input data: avg_13:00-14:00 | scale: scale_2.0_n_384 | mast: tse13 
Measurement indices:
[290 234  39]
[290 234  41]
[290 234  43]
[290 234  44]
[290 234  48]
[290 234  51]
[290 234  55]
Input data: avg_13:00-14:00 | scale: scale_2.0_n_384 | mast: v01 
Measurement indices:
[295 161  17]
[295 161  18]
Input data: avg_13:00-14:00 | scale: scale_2.0_n_384 | mast: v03 
Measurement indices:
[254 184  13]
[254 184  15]
Input data: avg_13:00-14:00 | scale: scale_2.0_n_384 | mast: v04 
Measurement indices:
[220 218  11]
[220 218  12]
Input data: avg_13:00-14:00 | scale: scale_2.0_n_384 | mast: v05 
Measurement indices:
[204 235  10]
[204 235  12]
[204 235  13]
Input data: avg_13:00-14:00 | scale: scale_2.0_n_384 | mast: v06 
Measurement indices:
[190 249   9]
[190 249  11]
[190 249  13]
Input data: avg_13:00-14:00 | scale: scale_2.0_n_384 | mast: v07 
Measurement indices:
[153 275   8]
[153 275   9]
[153 275   9]
[153 275   9]
[153 275  10]
[153 275  10]
[153 275  11]
---------------------------------------------------
Prediction using mast: rne01
Error U: 1.4179758556731226 +- 0.6868254881155851
Error V: 1.398809503801126 +- 0.9661871856672339
Error W: 0.3790185412288705 +- 0.32387162970998196
Error S: 1.1712737431350597 +- 0.872378366906029
Pearson Corr U: 0.8733564803944942, p: 1.7075228764981045e-41
Pearson Corr V: 0.8351493159143007, p: 9.002599425792999e-35
Pearson Corr W: 0.7289350554221223, p: 1.2096998662709129e-22
Pearson Corr S: 0.8714365326421485, p: 4.1684292745336975e-41
---------------------------------------------------
Prediction using mast: rne02
Error U: 1.4153760842073615 +- 0.856103154623253
Error V: 1.381058392265969 +- 1.0549257540118149
Error W: 0.4267845191472311 +- 0.37924227351716455
Error S: 0.8820656986259863 +- 0.6478448732762285
Pearson Corr U: 0.876634052900469, p: 3.596350390389781e-42
Pearson Corr V: 0.8370886405786312, p: 4.5306382255970315e-35
Pearson Corr W: 0.7376310225894398, p: 2.0740282908869726e-23
Pearson Corr S: 0.872421170479623, p: 2.6422482910413527e-41
---------------------------------------------------
Prediction using mast: rne03
Error U: 1.3610902830604257 +- 0.7937266387328137
Error V: 1.5003162115179611 +- 1.226902978866955
Error W: 0.44452560678113057 +- 0.39730788004523665
Error S: 0.8664620118148443 +- 0.6410834468014441
Pearson Corr U: 0.8822967163915879, p: 2.1896954786717185e-43
Pearson Corr V: 0.8332811969791231, p: 1.7297761583271294e-34
Pearson Corr W: 0.7338496581711297, p: 4.503286123418805e-23
Pearson Corr S: 0.8738713767394096, p: 1.3407347426588112e-41
---------------------------------------------------
Prediction using mast: rne06
Error U: 1.4948616175781826 +- 0.9664262099428845
Error V: 1.3399846436651448 +- 0.9825858458862292
Error W: 0.4328995806945154 +- 0.3876147795473562
Error S: 0.8727485660256685 +- 0.6533457893860231
Pearson Corr U: 0.8739011226181603, p: 1.3220915084618694e-41
Pearson Corr V: 0.840127270592968, p: 1.5169067918652158e-35
Pearson Corr W: 0.7399767744403049, p: 1.273520868259887e-23
Pearson Corr S: 0.8712137327616147, p: 4.619005782214048e-41
---------------------------------------------------
Prediction using mast: rne07
Error U: 2.127765904167321 +- 1.2212795674882115
Error V: 1.3054124298479888 +- 0.8742089458596257
Error W: 0.47151841454152044 +- 0.42546078460301373
Error S: 0.9756291349066268 +- 0.8590213580879874
Pearson Corr U: 0.869650545140646, p: 9.44025288674916e-41
Pearson Corr V: 0.8319869142466505, p: 2.7066988309573955e-34
Pearson Corr W: 0.7387366004065081, p: 1.6491867950122647e-23
Pearson Corr S: 0.8673212539065405, p: 2.6927541172583314e-40
---------------------------------------------------
Prediction using mast: rsw01
Error U: 1.5931574350715416 +- 1.0604448436034097
Error V: 1.6988945146627044 +- 1.259203894953565
Error W: 0.5411169803288711 +- 0.4806685869344812
Error S: 1.0165529390653298 +- 0.9245369975743675
Pearson Corr U: 0.8833234927034871, p: 1.2980764328485035e-43
Pearson Corr V: 0.8321130094384869, p: 2.5916038124662195e-34
Pearson Corr W: 0.7358929832130153, p: 2.9668552653204876e-23
Pearson Corr S: 0.8729871485761559, p: 2.0296312947444464e-41
---------------------------------------------------
Prediction using mast: rsw02
Error U: 1.6642403900348444 +- 1.0937799238034633
Error V: 1.3248695165087976 +- 1.006878972171065
Error W: 0.47184235900228105 +- 0.4258533892824091
Error S: 0.8799973465925754 +- 0.7497792231706564
Pearson Corr U: 0.8749100016030097, p: 8.20513384636485e-42
Pearson Corr V: 0.8410906640624746, p: 1.0671374182003746e-35
Pearson Corr W: 0.7413095681376362, p: 9.630397416702907e-24
Pearson Corr S: 0.8715479902037998, p: 3.959512109831422e-41
---------------------------------------------------
Prediction using mast: rsw03
Error U: 1.7660980010439575 +- 1.1411058070393103
Error V: 1.3654156638092207 +- 1.1207776073174243
Error W: 0.5168795386250494 +- 0.4609283022500821
Error S: 0.9596977609195163 +- 0.8773384222098596
Pearson Corr U: 0.8775223110193069, p: 2.3399044129491522e-42
Pearson Corr V: 0.8394717936787718, p: 1.9244314417282866e-35
Pearson Corr W: 0.7407004880089979, p: 1.0944557217320025e-23
Pearson Corr S: 0.8722597083601382, p: 2.84809275599618e-41
---------------------------------------------------
Prediction using mast: rsw04
Error U: 1.9198470665379224 +- 1.1783130986729924
Error V: 1.345950210408547 +- 1.107686130125935
Error W: 0.5369285204963826 +- 0.47788036546638113
Error S: 1.0409531316164313 +- 0.947717560345756
Pearson Corr U: 0.8774658472144897, p: 2.404954592382024e-42
Pearson Corr V: 0.8409230674360253, p: 1.1346566925843154e-35
Pearson Corr W: 0.7413362056213098, p: 9.576593628807429e-24
Pearson Corr S: 0.8722747909951682, p: 2.828215950806508e-41
---------------------------------------------------
Prediction using mast: rsw05
Error U: 1.8332120906185156 +- 1.1516017914023935
Error V: 1.6333940292294526 +- 1.242277594040847
Error W: 0.5731763271987494 +- 0.507813284327825
Error S: 1.184397959275103 +- 1.0049852230122647
Pearson Corr U: 0.8818703476162112, p: 2.716808862898913e-43
Pearson Corr V: 0.8344677935744741, p: 1.143529518764304e-34
Pearson Corr W: 0.7381774976038188, p: 1.8521386712512292e-23
Pearson Corr S: 0.8726337205667654, p: 2.3934079074367693e-41
---------------------------------------------------
Prediction using mast: rsw06
Error U: 1.83497079694345 +- 1.1480741445911138
Error V: 1.6941627066873 +- 1.2425208966374983
Error W: 0.5801651294969976 +- 0.5137876446464231
Error S: 1.2217073902458953 +- 1.0148330378232022
Pearson Corr U: 0.882507087868237, p: 1.968024068019123e-43
Pearson Corr V: 0.8337699156459463, p: 1.4592568081962589e-34
Pearson Corr W: 0.7375382023068188, p: 2.1142156864933526e-23
Pearson Corr S: 0.8726519206963906, p: 2.3732027796045463e-41
---------------------------------------------------
Prediction using mast: rsw07
Error U: 1.354858964805225 +- 0.7555907392283371
Error V: 1.4825253192828745 +- 1.2102137338004628
Error W: 0.43364160797551093 +- 0.3853933016779881
Error S: 0.8784110778945912 +- 0.6340231937508511
Pearson Corr U: 0.8819627735709618, p: 2.592885495440689e-43
Pearson Corr V: 0.8333871428850449, p: 1.66724348352581e-34
Pearson Corr W: 0.733175367680079, p: 5.163809742457502e-23
Pearson Corr S: 0.8738899166874138, p: 1.3290847501102532e-41
---------------------------------------------------
Prediction using mast: rsw08
Error U: 1.4989188389775543 +- 1.0098150334400418
Error V: 1.9911065678845183 +- 1.2656007836387975
Error W: 0.5580997345521148 +- 0.49571747888199824
Error S: 1.0917145437925222 +- 0.9575919332460451
Pearson Corr U: 0.8868747362337945, p: 2.0470661695411857e-44
Pearson Corr V: 0.828698296214348, p: 8.301411294016875e-34
Pearson Corr W: 0.7314495809903268, p: 7.316204086548989e-23
Pearson Corr S: 0.8723807186956647, p: 2.6924045561393136e-41
---------------------------------------------------
Prediction using mast: tnw01
Error U: 1.7819480162690788 +- 1.551252227266093
Error V: 1.5718252155009702 +- 0.978539108137717
Error W: 0.39814130605561854 +- 0.459933101114077
Error S: 2.493341486540483 +- 1.6388047535910235
Pearson Corr U: 0.84311035070511, p: 5.066258140200939e-36
Pearson Corr V: 0.8267241594742691, p: 1.6083282949853925e-33
Pearson Corr W: 0.6641923029169361, p: 9.460231747551985e-18
Pearson Corr S: 0.8576705174151679, p: 1.691986530465795e-38
---------------------------------------------------
Prediction using mast: tnw03
Error U: 1.5772807884919273 +- 1.1602984943584478
Error V: 1.4959323652689427 +- 0.9464412589068093
Error W: 0.3650938756828911 +- 0.39468396484988316
Error S: 2.016131594549841 +- 1.42107000903184
Pearson Corr U: 0.8526995487701569, p: 1.269722145797896e-37
Pearson Corr V: 0.8409574835455174, p: 1.1204580501404293e-35
Pearson Corr W: 0.6870405187313164, p: 2.4801478146485386e-19
Pearson Corr S: 0.8592602609351483, p: 8.738528398807202e-39
---------------------------------------------------
Prediction using mast: tnw05
Error U: 2.7054229233478972 +- 2.5875402327344914
Error V: 2.4504791030987096 +- 1.9543384994135369
Error W: 0.5356834772239011 +- 0.5732577545908939
Error S: 2.9138400351185725 +- 1.7773927211626577
Pearson Corr U: -0.7991011875263239, p: 7.582091295899417e-30
Pearson Corr V: -0.5866872327691681, p: 2.7509602875229587e-13
Pearson Corr W: 0.3741050287635102, p: 1.2577869587090903e-05
Pearson Corr S: 0.7608771340837486, p: 1.2932676401844491e-25
---------------------------------------------------
Prediction using mast: tnw06
Error U: 2.7079725511646533 +- 2.57457680972563
Error V: 2.831808845768902 +- 2.2558596423277812
Error W: 0.5659832624389511 +- 0.6038543325756067
Error S: 2.3615931185432335 +- 1.6831706081524904
Pearson Corr U: -0.8244429315727143, p: 3.4181141072064034e-33
Pearson Corr V: -0.5874659374810874, p: 2.51452882102107e-13
Pearson Corr W: 0.11953603671292926, p: 0.1772415927050505
Pearson Corr S: 0.7654815672880139, p: 4.4152137860579706e-26
---------------------------------------------------
Prediction using mast: tnw07
Error U: 2.160470010301533 +- 1.8227412371323488
Error V: 3.3217797907723625 +- 2.4581204480936583
Error W: 0.616263722036477 +- 0.6635049403870146
Error S: 1.8487153544251955 +- 1.587091498061546
Pearson Corr U: -0.13331969758866244, p: 0.1320121303802097
Pearson Corr V: -0.6449688547627859, p: 1.5957711780804574e-16
Pearson Corr W: -0.22329551571790857, p: 0.010969579912223422
Pearson Corr S: 0.667597739365704, p: 5.610938268414946e-18
---------------------------------------------------
Prediction using mast: tnw09
Error U: 1.7965996546617515 +- 1.51960805068255
Error V: 1.7417804036741833 +- 1.0661114071898565
Error W: 0.4218624975857969 +- 0.48887286362639876
Error S: 2.701644381404468 +- 1.7531914880361648
Pearson Corr U: 0.818334924923805, p: 2.441377189245156e-32
Pearson Corr V: 0.8311914289508998, p: 3.5573926259263033e-34
Pearson Corr W: 0.657405897838849, p: 2.6259619944013945e-17
Pearson Corr S: 0.841605043997237, p: 8.835929451746742e-36
---------------------------------------------------
Prediction using mast: tnw10
Error U: 1.506896509714879 +- 0.8510522325879366
Error V: 1.5252362581328933 +- 0.9556112774169354
Error W: 0.3771796832813448 +- 0.31782797017941633
Error S: 1.1012224073683476 +- 0.875448122439886
Pearson Corr U: 0.8617816609589243, p: 3.013163181901118e-39
Pearson Corr V: 0.816759998557557, p: 4.00504721219674e-32
Pearson Corr W: 0.725038198238173, p: 2.6082478711013407e-22
Pearson Corr S: 0.8627620464759733, p: 1.9803911807792637e-39
---------------------------------------------------
Prediction using mast: tnw11
Error U: 1.4208006084640423 +- 0.7918051832240112
Error V: 1.3603166781033869 +- 0.9546246851004527
Error W: 0.4007424938800404 +- 0.34819573904120776
Error S: 0.964235579712846 +- 0.7048781443872707
Pearson Corr U: 0.8722593328538712, p: 2.84858936666539e-41
Pearson Corr V: 0.8391908288901814, p: 2.1303835714810338e-35
Pearson Corr W: 0.7365295782193207, p: 2.603095965019944e-23
Pearson Corr S: 0.8707226803791198, p: 5.787648450187287e-41
---------------------------------------------------
Prediction using mast: tse01
Error U: 1.567976230546045 +- 1.0806407977162151
Error V: 1.542739925290236 +- 0.9710346568051829
Error W: 0.36629800286019465 +- 0.39616935968445227
Error S: 2.0074963306889995 +- 1.4311258414822512
Pearson Corr U: 0.8484520758296046, p: 6.706568333739797e-37
Pearson Corr V: 0.8410399581465006, p: 1.0871380978103124e-35
Pearson Corr W: 0.6851044191471362, p: 3.420416232871759e-19
Pearson Corr S: 0.8562164833186812, p: 3.074879280094661e-38
---------------------------------------------------
Prediction using mast: tse02
Error U: 1.5320918156264998 +- 1.005474285121867
Error V: 1.474530911791912 +- 0.9355068478071845
Error W: 0.35972844551605443 +- 0.3666882330068768
Error S: 1.8093894215144855 +- 1.3382227470755337
Pearson Corr U: 0.8566229339599741, p: 2.6037334388214273e-38
Pearson Corr V: 0.8380916186174596, p: 3.165144585853689e-35
Pearson Corr W: 0.6998061647663695, p: 2.7934373698516504e-20
Pearson Corr S: 0.8616471405387794, p: 3.190973665415955e-39
---------------------------------------------------
Prediction using mast: tse04
Error U: 2.5706548793678254 +- 1.1516956158220313
Error V: 1.458982350948148 +- 1.1915213125894708
Error W: 0.6504871140958028 +- 0.5761308335199589
Error S: 1.6996177932981862 +- 1.147825059779257
Pearson Corr U: 0.8799583928852583, p: 7.07502238938088e-43
Pearson Corr V: 0.842691638188857, p: 5.91745492851316e-36
Pearson Corr W: 0.7411004016546633, p: 1.0063284733921872e-23
Pearson Corr S: 0.8725354072160927, p: 2.5055072718434896e-41
---------------------------------------------------
Prediction using mast: tse06
Error U: 2.754593094833896 +- 2.62577951115608
Error V: 2.4945428823902867 +- 2.007526380831554
Error W: 0.5392119036906609 +- 0.5803019270418339
Error S: 2.796056617746605 +- 1.7586400490911538
Pearson Corr U: -0.7856325232962996, p: 2.9463714473924078e-28
Pearson Corr V: -0.5663396050774517, p: 2.6516114730423865e-12
Pearson Corr W: 0.3287689163126733, p: 0.00014234481377539885
Pearson Corr S: 0.7559214195281878, p: 4.0033445283780605e-25
---------------------------------------------------
Prediction using mast: tse07
Error U: 2.703873042794287 +- 2.5843001352991597
Error V: 2.3705512015554624 +- 1.827251060985904
Error W: 0.5276838944869584 +- 0.5619590699691585
Error S: 3.1012146999871706 +- 1.7905671658188247
Pearson Corr U: -0.8006744700213329, p: 4.855608644541898e-30
Pearson Corr V: -0.6539649069845807, p: 4.362962923196726e-17
Pearson Corr W: 0.4467442231115004, p: 1.1148090008624338e-07
Pearson Corr S: 0.7815197691152559, p: 8.5506789412378e-28
---------------------------------------------------
Prediction using mast: tse08
Error U: 2.4757257554672756 +- 2.3095031696338464
Error V: 2.13471477494662 +- 1.4662126204592554
Error W: 0.5411357919364645 +- 0.6016274104409944
Error S: 3.6030037476954364 +- 2.080568541551271
Pearson Corr U: -0.6704691717559831, p: 3.592655287490539e-18
Pearson Corr V: -0.7450782370597993, p: 4.329212046824494e-24
Pearson Corr W: 0.5278280215438813, p: 1.2955640158262787e-10
Pearson Corr S: 0.816856307514924, p: 3.8861641739654466e-32
---------------------------------------------------
Prediction using mast: tse09
Error U: 2.0766976807794038 +- 1.9313019381060281
Error V: 1.7404290971864869 +- 1.0687373782422018
Error W: 0.45617716617065635 +- 0.5173067548584994
Error S: 3.1219632558183026 +- 1.908079150533341
Pearson Corr U: 0.8000950990493765, p: 5.7242504611512735e-30
Pearson Corr V: 0.7984977870174438, p: 8.985950780800465e-30
Pearson Corr W: 0.6871183292576383, p: 2.4481860089631113e-19
Pearson Corr S: 0.8532657606575631, p: 1.0130769879633632e-37
---------------------------------------------------
Prediction using mast: tse10
Error U: 2.204988337686799 +- 2.0523331053615994
Error V: 1.7346789083255163 +- 1.061529848938176
Error W: 0.4597391590986651 +- 0.52004366232413
Error S: 3.118779635027789 +- 1.9513425461864722
Pearson Corr U: 0.8373376550384785, p: 4.1455806446485797e-35
Pearson Corr V: 0.7734054979238715, p: 6.54920579316061e-27
Pearson Corr W: 0.69925670559468, p: 3.075986515552935e-20
Pearson Corr S: 0.8722255649854018, p: 2.8935970343324214e-41
---------------------------------------------------
Prediction using mast: tse11
Error U: 1.8947671083341537 +- 1.7016429850593706
Error V: 1.5800638267361575 +- 0.9732164524338954
Error W: 0.41370267730163035 +- 0.4795605564149562
Error S: 2.5925550326547184 +- 1.6998475033870406
Pearson Corr U: 0.8506655719893758, p: 2.8354945194732737e-37
Pearson Corr V: 0.8157783762720764, p: 5.43943253780674e-32
Pearson Corr W: 0.6578644611750178, p: 2.4529426958062665e-17
Pearson Corr S: 0.8625365656939207, p: 2.1817074932272767e-39
---------------------------------------------------
Prediction using mast: tse12
Error U: 1.7846930601777502 +- 1.5547006591254653
Error V: 1.5771339981802066 +- 0.9809949593956795
Error W: 0.39937215525307235 +- 0.4615308657935818
Error S: 2.50958885614688 +- 1.6444713956378636
Pearson Corr U: 0.8420973969764958, p: 7.370890010633367e-36
Pearson Corr V: 0.8272805812198059, p: 1.3359437803117028e-33
Pearson Corr W: 0.6633905188294328, p: 1.0687738274525095e-17
Pearson Corr S: 0.8575817618615319, p: 1.7551537027566757e-38
---------------------------------------------------
Prediction using mast: tse13
Error U: 1.418169154568024 +- 0.8897853425784994
Error V: 1.4225305039906044 +- 1.158269123720938
Error W: 0.44836877983792045 +- 0.40278025325507133
Error S: 0.862920798620613 +- 0.6559910164484207
Pearson Corr U: 0.8794483652334817, p: 9.107823161747347e-43
Pearson Corr V: 0.8355573229285342, p: 7.797428675371373e-35
Pearson Corr W: 0.7376573396822996, p: 2.0627706499221055e-23
Pearson Corr S: 0.8732130831714418, p: 1.8261383359921166e-41
---------------------------------------------------
Prediction using mast: v01
Error U: 2.1661385101407284 +- 2.0224255366769457
Error V: 1.7751414189345853 +- 1.0889211179258176
Error W: 0.4645307716507953 +- 0.5230725319092483
Error S: 3.212795181187125 +- 1.9663518640038489
Pearson Corr U: 0.8030006098508975, p: 2.4939626884936885e-30
Pearson Corr V: 0.7716656204194182, p: 1.0023409168030448e-26
Pearson Corr W: 0.6979400470386787, p: 3.8714467142337e-20
Pearson Corr S: 0.8610717467661759, p: 4.075088530876761e-39
---------------------------------------------------
Prediction using mast: v03
Error U: 2.620323194427464 +- 2.4665539006592345
Error V: 2.1755082552388774 +- 1.5028450236073387
Error W: 0.5196420927963673 +- 0.5633993631048659
Error S: 3.4129666349935692 +- 1.982085344221691
Pearson Corr U: -0.7511262346213329, p: 1.164767852736153e-24
Pearson Corr V: -0.7977382409921415, p: 1.1119232061170134e-29
Pearson Corr W: 0.5683920578734114, p: 2.124665940284207e-12
Pearson Corr S: 0.82248708888143, p: 6.467752678348106e-33
---------------------------------------------------
Prediction using mast: v04
Error U: 2.659237334851791 +- 2.510557392038924
Error V: 2.1883813400371044 +- 1.5163122164745193
Error W: 0.5172785342756637 +- 0.5565672986099932
Error S: 3.3588996940220843 +- 1.9532014923630112
Pearson Corr U: -0.7537977061010328, p: 6.443951759796958e-25
Pearson Corr V: -0.8000958223988615, p: 5.7230763147935234e-30
Pearson Corr W: 0.5700747987293393, p: 1.7697301207417686e-12
Pearson Corr S: 0.8216205569130619, p: 8.55813102767394e-33
---------------------------------------------------
Prediction using mast: v05
Error U: 2.52710577398991 +- 2.404090557312708
Error V: 2.3579903833063303 +- 1.7985988252242064
Error W: 0.5293208927354627 +- 0.5612233057417233
Error S: 3.2215991814451113 +- 1.8764191574716165
Pearson Corr U: -0.8028318032280273, p: 2.6182910690919657e-30
Pearson Corr V: -0.6787400836481245, p: 9.670812157363718e-19
Pearson Corr W: 0.4973950151992361, p: 2.016216415227638e-09
Pearson Corr S: 0.7813625052054912, p: 8.902148215397005e-28
---------------------------------------------------
Prediction using mast: v06
Error U: 2.453308249880908 +- 2.3093156688458354
Error V: 2.4688492792441283 +- 1.9319137485005728
Error W: 0.5488021084031881 +- 0.5854069485722355
Error S: 2.9809228570645163 +- 1.8915874234429522
Pearson Corr U: -0.7462861931062541, p: 3.340555819904552e-24
Pearson Corr V: -0.6347832198984625, p: 6.582559627150128e-16
Pearson Corr W: 0.37939542336478826, p: 9.245665726115541e-06
Pearson Corr S: 0.7506215903446284, p: 1.3014812134198013e-24
---------------------------------------------------
Prediction using mast: v07
Error U: 2.2474058797132486 +- 2.0562561888951016
Error V: 2.937521793995803 +- 2.2314343901978066
Error W: 0.592955221805446 +- 0.643198912760813
Error S: 2.2573570154371896 +- 1.8063045157701427
Pearson Corr U: -0.2759567821599665, p: 0.0015483798818729127
Pearson Corr V: -0.6292376366980773, p: 1.3930235863536688e-15
Pearson Corr W: -0.02753190859972627, p: 0.7567758410057808
Pearson Corr S: 0.6999259932014739, p: 2.735271770131381e-20
---------------------------------------------------
Prediction error all masts
Error U: 1.9630924603768736 +- 1.7316033566148226
Error V: 1.8209302426839586 +- 1.4684800771553357
Error W: 0.48373636553076976 +- 0.49855339464999254
Error S: 1.9765647898663665 +- 1.7127770580524382
Pearson Corr U: 0.3320043096073892, p: 1.8587707044650468e-126
Pearson Corr V: 0.26016403145897116, p: 1.1709471585300355e-76
Pearson Corr W: 0.4926803352832535, p: 3.3329109725553804e-298
Pearson Corr S: 0.4694473539039221, p: 3.1411193347054515e-267
---------------------------------------------------
Pearson corr per case, then averaged over all cases
U:   0.41906580877162475
V:   0.3956654616744498
W:   0.6020938417098856
S:   0.8374598872674996
---------------------------------------------------
