# Supplementary material for: WindSeer: real-time volumetric wind prediction over complex terrain aboard a small uncrewed aerial vehicle
Source: Nat Commun. 2024 Apr 25;15:3507. doi: 10.1038/s41467-024-47778-4 (PMC11045725; doi:10.1038/s41467-024-47778-4)
Supplement: Supplementary file 5 — Source Data [file 41467_2024_47778_MOESM5_ESM.zip › data_Table1_SupplementaryTable2/Perdigao_0509_avg_1400-1500_AD4.txt]

Sender: LSF System <lsfadmin@eu-g1-044-4>
Subject: Job 207780993: <python3 predict_measurement_campaigns.py -model_dir ../wind_prediction/trained_models/final01 -model_version e3000 -d /cluster/work/riner/users/intel/perdigao_20170509.hdf5 -m tse04 -i 6 -e avg_14:00-15:00 --no_gpu --benchmark> in cluster <euler> Done

Job <python3 predict_measurement_campaigns.py -model_dir ../wind_prediction/trained_models/final01 -model_version e3000 -d /cluster/work/riner/users/intel/perdigao_20170509.hdf5 -m tse04 -i 6 -e avg_14:00-15:00 --no_gpu --benchmark> was submitted from host <eu-login-38> by user <acfloria> in cluster <euler> at Wed Mar  9 22:47:14 2022
Job was executed on host(s) <4*eu-g1-044-4>, in queue <normal.4h>, as user <acfloria> in cluster <euler> at Wed Mar  9 22:47:36 2022
</cluster/home/acfloria> was used as the home directory.
</cluster/home/acfloria/intel_wind/wind_analysis> was used as the working directory.
Started at Wed Mar  9 22:47:36 2022
Terminated at Wed Mar  9 23:43:45 2022
Results reported at Wed Mar  9 23:43:45 2022

Your job looked like:

------------------------------------------------------------
# LSBATCH: User input
python3 predict_measurement_campaigns.py -model_dir ../wind_prediction/trained_models/final01 -model_version e3000 -d /cluster/work/riner/users/intel/perdigao_20170509.hdf5 -m tse04 -i 6 -e avg_14:00-15:00 --no_gpu --benchmark
------------------------------------------------------------

Successfully completed.

Resource usage summary:

    CPU time :                                   3363.47 sec.
    Max Memory :                                 16130 MB
    Average Memory :                             11177.44 MB
    Total Requested Memory :                     40000.00 MB
    Delta Memory :                               23870.00 MB
    Max Swap :                                   -
    Max Processes :                              3
    Max Threads :                                4
    Run time :                                   3373 sec.
    Turnaround time :                            3391 sec.

The output (if any) follows:

/cluster/home/acfloria/.local/lib/python3.7/site-packages/pyproj/crs/crs.py:131: FutureWarning: '+init=<authority>:<code>' syntax is deprecated. '<authority>:<code>' is the preferred initialization method. When making the change, be mindful of axis order changes: https://pyproj4.github.io/pyproj/stable/gotchas.html#axis-order-changes-in-proj-6
  in_crs_string = _prepare_from_proj_string(in_crs_string)
/cluster/home/acfloria/.local/lib/python3.7/site-packages/pyproj/crs/crs.py:131: FutureWarning: '+init=<authority>:<code>' syntax is deprecated. '<authority>:<code>' is the preferred initialization method. When making the change, be mindful of axis order changes: https://pyproj4.github.io/pyproj/stable/gotchas.html#axis-order-changes-in-proj-6
  in_crs_string = _prepare_from_proj_string(in_crs_string)
mayavi could not get imported, disabling plotting with mayavi. Refer to the README for install instructions
'pygdal' is not installed. Use the command below to install it:
     pip3 install pygdal==2.3.2.4
GPy could not get imported, GPR baseline not available
Using YAML config: ../wind_prediction/trained_models/final01/params.yaml
Input data: avg_14:00-15:00 | scale: scale_2.0_n_384 | mast: rne01 
Measurement indices:
[333 193  39]
Input data: avg_14:00-15:00 | scale: scale_2.0_n_384 | mast: rne02 
Measurement indices:
[315 206  40]
[315 206  42]
Input data: avg_14:00-15:00 | scale: scale_2.0_n_384 | mast: rne03 
Measurement indices:
[302 223  41]
Input data: avg_14:00-15:00 | scale: scale_2.0_n_384 | mast: rne06 
Measurement indices:
[247 288  39]
[247 288  41]
Input data: avg_14:00-15:00 | scale: scale_2.0_n_384 | mast: rne07 
Measurement indices:
[212 323  41]
[212 323  43]
Input data: avg_14:00-15:00 | scale: scale_2.0_n_384 | mast: rsw01 
Measurement indices:
[194  77  43]
[194  77  44]
Input data: avg_14:00-15:00 | scale: scale_2.0_n_384 | mast: rsw02 
Measurement indices:
[182  88  43]
[182  88  45]
Input data: avg_14:00-15:00 | scale: scale_2.0_n_384 | mast: rsw03 
Measurement indices:
[174 101  43]
[174 101  44]
[174 101  46]
[174 101  48]
[174 101  51]
Input data: avg_14:00-15:00 | scale: scale_2.0_n_384 | mast: rsw04 
Measurement indices:
[160 121  43]
Input data: avg_14:00-15:00 | scale: scale_2.0_n_384 | mast: rsw05 
Measurement indices:
[129 166  44]
Input data: avg_14:00-15:00 | scale: scale_2.0_n_384 | mast: rsw06 
Measurement indices:
[116 183  44]
[116 183  46]
[116 183  48]
[116 183  49]
[116 183  53]
Input data: avg_14:00-15:00 | scale: scale_2.0_n_384 | mast: rsw07 
Measurement indices:
[ 85 221  45]
[ 85 221  47]
Input data: avg_14:00-15:00 | scale: scale_2.0_n_384 | mast: rsw08 
Measurement indices:
[ 74 237  45]
[ 74 237  47]
Input data: avg_14:00-15:00 | scale: scale_2.0_n_384 | mast: tnw01 
Measurement indices:
[ 59 175  11]
[ 59 175  12]
[ 59 175  14]
Input data: avg_14:00-15:00 | scale: scale_2.0_n_384 | mast: tnw03 
Measurement indices:
[ 96 204  43]
[ 96 204  45]
Input data: avg_14:00-15:00 | scale: scale_2.0_n_384 | mast: tnw05 
Measurement indices:
[130 225  23]
[130 225  24]
[130 225  24]
[130 225  24]
[130 225  25]
[130 225  25]
[130 225  26]
Input data: avg_14:00-15:00 | scale: scale_2.0_n_384 | mast: tnw06 
Measurement indices:
[158 247  17]
[158 247  18]
[158 247  18]
[158 247  18]
[158 247  19]
[158 247  19]
[158 247  20]
Input data: avg_14:00-15:00 | scale: scale_2.0_n_384 | mast: tnw07 
Measurement indices:
[176 263  10]
[176 263  10]
[176 263  10]
[176 263  11]
[176 263  11]
[176 263  12]
[176 263  14]
[176 263  16]
[176 263  19]
Input data: avg_14:00-15:00 | scale: scale_2.0_n_384 | mast: tnw09 
Measurement indices:
[210 291  27]
[210 291  28]
Input data: avg_14:00-15:00 | scale: scale_2.0_n_384 | mast: tnw10 
Measurement indices:
[220 296  32]
[220 296  34]
[220 296  36]
[220 296  37]
[220 296  41]
Input data: avg_14:00-15:00 | scale: scale_2.0_n_384 | mast: tnw11 
Measurement indices:
[231 304  35]
[231 304  36]
[231 304  38]
Input data: avg_14:00-15:00 | scale: scale_2.0_n_384 | mast: tse01 
Measurement indices:
[101  93   5]
[101  93   8]
Input data: avg_14:00-15:00 | scale: scale_2.0_n_384 | mast: tse02 
Measurement indices:
[137 117  26]
[137 117  29]
Input data: avg_14:00-15:00 | scale: scale_2.0_n_384 | mast: tse04 
Measurement indices:
[153 131  43]
[153 131  44]
[153 131  46]
[153 131  48]
[153 131  51]
[153 131  54]
[153 131  55]
[153 131  58]
Input data: avg_14:00-15:00 | scale: scale_2.0_n_384 | mast: tse06 
Measurement indices:
[182 159  28]
[182 159  30]
[182 159  32]
[182 159  33]
[182 159  37]
Input data: avg_14:00-15:00 | scale: scale_2.0_n_384 | mast: tse07 
Measurement indices:
[204 159  24]
[204 159  26]
Input data: avg_14:00-15:00 | scale: scale_2.0_n_384 | mast: tse08 
Measurement indices:
[223 176  20]
[223 176  22]
Input data: avg_14:00-15:00 | scale: scale_2.0_n_384 | mast: tse09 
Measurement indices:
[244 202  23]
[244 202  26]
[244 202  30]
Input data: avg_14:00-15:00 | scale: scale_2.0_n_384 | mast: tse10 
Measurement indices:
[259 211  19]
[259 211  22]
Input data: avg_14:00-15:00 | scale: scale_2.0_n_384 | mast: tse11 
Measurement indices:
[266 217  22]
[266 217  24]
[266 217  26]
[266 217  28]
[266 217  31]
Input data: avg_14:00-15:00 | scale: scale_2.0_n_384 | mast: tse12 
Measurement indices:
[280 226  33]
[280 226  34]
Input data: avg_14:00-15:00 | scale: scale_2.0_n_384 | mast: tse13 
Measurement indices:
[290 234  39]
[290 234  41]
[290 234  43]
[290 234  44]
[290 234  48]
[290 234  51]
[290 234  55]
Input data: avg_14:00-15:00 | scale: scale_2.0_n_384 | mast: v01 
Measurement indices:
[295 161  17]
[295 161  18]
Input data: avg_14:00-15:00 | scale: scale_2.0_n_384 | mast: v03 
Measurement indices:
[254 184  13]
[254 184  15]
Input data: avg_14:00-15:00 | scale: scale_2.0_n_384 | mast: v04 
Measurement indices:
[220 218  11]
[220 218  12]
Input data: avg_14:00-15:00 | scale: scale_2.0_n_384 | mast: v05 
Measurement indices:
[204 235  10]
[204 235  12]
[204 235  13]
Input data: avg_14:00-15:00 | scale: scale_2.0_n_384 | mast: v06 
Measurement indices:
[190 249   9]
[190 249  11]
[190 249  13]
Input data: avg_14:00-15:00 | scale: scale_2.0_n_384 | mast: v07 
Measurement indices:
[153 275   8]
[153 275   9]
[153 275   9]
[153 275   9]
[153 275  10]
[153 275  10]
[153 275  11]
---------------------------------------------------
Prediction using mast: rne01
Error U: 1.3990777602947722 +- 0.8550278323090116
Error V: 1.1070784341551283 +- 0.7958748112769446
Error W: 0.5198160300184508 +- 0.42168728509696
Error S: 1.156861536334289 +- 0.761753272998123
Pearson Corr U: 0.9007975652737892, p: 7.680204167544395e-48
Pearson Corr V: 0.9273535619054667, p: 4.608392859664711e-56
Pearson Corr W: 0.6399621816329952, p: 3.223710118691719e-16
Pearson Corr S: 0.8630732178040421, p: 1.7322227974230366e-39
---------------------------------------------------
Prediction using mast: rne02
Error U: 1.3754312879795878 +- 0.8430507130585305
Error V: 1.5758695292236733 +- 0.8751854236396976
Error W: 0.5424572540719264 +- 0.4387060017669447
Error S: 1.214846388914826 +- 0.893369483940229
Pearson Corr U: 0.9074513355417431, p: 1.1586204499881148e-49
Pearson Corr V: 0.9254589553769775, p: 2.2248577222510853e-55
Pearson Corr W: 0.6395089565803247, p: 3.433395129750462e-16
Pearson Corr S: 0.8621779227699968, p: 2.544013096376916e-39
---------------------------------------------------
Prediction using mast: rne03
Error U: 1.3913107754730696 +- 0.8522362472953057
Error V: 1.324604780033316 +- 0.8364973366647025
Error W: 0.5303949184793975 +- 0.4282951047369745
Error S: 1.1624162444908428 +- 0.8229380220698321
Pearson Corr U: 0.9041145356512423, p: 9.863298162108783e-49
Pearson Corr V: 0.9264164648749952, p: 1.0093235953347577e-55
Pearson Corr W: 0.6405518141636046, p: 2.9694976405783814e-16
Pearson Corr S: 0.8628607309997683, p: 1.8981288738403747e-39
---------------------------------------------------
Prediction using mast: rne06
Error U: 1.3889139036257612 +- 0.8000972787289765
Error V: 1.0359867975383892 +- 0.7165420034619516
Error W: 0.5057461583149122 +- 0.42354907193136654
Error S: 1.2421965197555531 +- 0.7856466747253562
Pearson Corr U: 0.9044346753389646, p: 8.058938882869279e-49
Pearson Corr V: 0.9283703939473453, p: 1.9448930776286974e-56
Pearson Corr W: 0.6398058248927783, p: 3.29459978975402e-16
Pearson Corr S: 0.8648003721844811, p: 8.18912939656602e-40
---------------------------------------------------
Prediction using mast: rne07
Error U: 2.366147759307986 +- 1.390655344474069
Error V: 0.827008847943426 +- 0.5920959701302148
Error W: 0.5209329803641327 +- 0.44887621627873064
Error S: 1.3505351308045712 +- 0.9936032545220336
Pearson Corr U: 0.8680978949902187, p: 1.9027501510013945e-40
Pearson Corr V: 0.923433723531286, p: 1.1441550511658164e-54
Pearson Corr W: 0.6513567933104133, p: 6.382827952116796e-17
Pearson Corr S: 0.85073338740246, p: 2.761080626042281e-37
---------------------------------------------------
Prediction using mast: rsw01
Error U: 2.1071897819754946 +- 1.2832616642093717
Error V: 1.4025890207621459 +- 0.8424908088135401
Error W: 0.5783888681678627 +- 0.5085818942707414
Error S: 1.654746425248665 +- 1.1821664575263102
Pearson Corr U: 0.8892974718940015, p: 5.601777619286626e-45
Pearson Corr V: 0.927523314394284, p: 3.993780482667183e-56
Pearson Corr W: 0.6410053748391836, p: 2.7873384425049526e-16
Pearson Corr S: 0.8613604023630138, p: 3.605062894513684e-39
---------------------------------------------------
Prediction using mast: rsw02
Error U: 2.253685920594831 +- 1.327719804392816
Error V: 0.9699505146876486 +- 0.7412438712265325
Error W: 0.5515661950540879 +- 0.48016868591927225
Error S: 1.4813555282078221 +- 1.1381185433207832
Pearson Corr U: 0.8815414703446629, p: 3.206775852881735e-43
Pearson Corr V: 0.9271962422574422, p: 5.260501122671857e-56
Pearson Corr W: 0.6485853675053792, p: 9.524271025743662e-17
Pearson Corr S: 0.8583806307635325, p: 1.2608085374383975e-38
---------------------------------------------------
Prediction using mast: rsw03
Error U: 2.3425293279372896 +- 1.3341016550177296
Error V: 1.027251954268867 +- 0.7738399827034792
Error W: 0.5614377131032608 +- 0.49355439216733293
Error S: 1.5970466294873618 +- 1.1732775145262373
Pearson Corr U: 0.8824228603033033, p: 2.0539968186387685e-43
Pearson Corr V: 0.9275087062692937, p: 4.0433356961283773e-56
Pearson Corr W: 0.6472370199391867, p: 1.155447037952403e-16
Pearson Corr S: 0.8589791521009007, p: 9.827326828923723e-39
---------------------------------------------------
Prediction using mast: rsw04
Error U: 1.895735134512358 +- 1.2312477558508539
Error V: 0.988191432512396 +- 0.7412676028005893
Error W: 0.5355329239649835 +- 0.45571759012156987
Error S: 1.2640141766128146 +- 1.006464003499157
Pearson Corr U: 0.8852189561807471, p: 4.880201222146909e-44
Pearson Corr V: 0.9275064371845239, p: 4.0510871661344487e-56
Pearson Corr W: 0.6477217593435913, p: 1.0780263271715837e-16
Pearson Corr S: 0.8596505158801486, p: 7.420909010395782e-39
---------------------------------------------------
Prediction using mast: rsw05
Error U: 2.0736389499478505 +- 1.2883493253090392
Error V: 1.1848375943872376 +- 0.8061712979206859
Error W: 0.5618538395948595 +- 0.4871338078446257
Error S: 1.496757263551173 +- 1.1371931742790504
Pearson Corr U: 0.8867370393230559, p: 2.2015714185796507e-44
Pearson Corr V: 0.9276069314831639, p: 3.721405643238046e-56
Pearson Corr W: 0.6435855644668906, p: 1.9404853561062507e-16
Pearson Corr S: 0.860469025790165, p: 5.2587853166835216e-39
---------------------------------------------------
Prediction using mast: rsw06
Error U: 2.4943911181598417 +- 1.3424621221057422
Error V: 1.4491995027955822 +- 0.8633509931718342
Error W: 0.598950809891311 +- 0.5473047008831415
Error S: 1.9735881671897457 +- 1.3033316972516114
Pearson Corr U: 0.8863114085213079, p: 2.755213242326509e-44
Pearson Corr V: 0.9275804713743504, p: 3.8055601875454916e-56
Pearson Corr W: 0.6397847541787045, p: 3.3042682055072027e-16
Pearson Corr S: 0.860509151842559, p: 5.1704519512425323e-39
---------------------------------------------------
Prediction using mast: rsw07
Error U: 1.5497131931486667 +- 0.9516801233565941
Error V: 1.0632838920317895 +- 0.7740678598526659
Error W: 0.5257670044617528 +- 0.4299197435236009
Error S: 1.1317977465480316 +- 0.8422913776217676
Pearson Corr U: 0.893816918850816, p: 4.597977795757865e-46
Pearson Corr V: 0.927929036965164, p: 2.832623771280636e-56
Pearson Corr W: 0.6433036055060879, p: 2.0191592438038556e-16
Pearson Corr S: 0.8622814932067621, p: 2.433717471036829e-39
---------------------------------------------------
Prediction using mast: rsw08
Error U: 1.918017001956005 +- 1.2219245569198505
Error V: 1.7000940723461684 +- 0.9196916665602153
Error W: 0.5904806441611098 +- 0.5180716021817228
Error S: 1.7056774215722665 +- 1.1897408091550956
Pearson Corr U: 0.8954195004384988, p: 1.843902198244444e-46
Pearson Corr V: 0.9266375335335519, p: 8.396846105270683e-56
Pearson Corr W: 0.6382522334816717, p: 4.0867004441084873e-16
Pearson Corr S: 0.8626697410446502, p: 2.0604983227517908e-39
---------------------------------------------------
Prediction using mast: tnw01
Error U: 1.8868059208168957 +- 1.6061270250411002
Error V: 1.3820570393945717 +- 0.9777754151450404
Error W: 0.5067463797826729 +- 0.6079247997013109
Error S: 2.763654107589561 +- 1.6917846093055406
Pearson Corr U: 0.902866467000884, p: 2.153628716454318e-48
Pearson Corr V: 0.9350785517550443, p: 4.675892541986537e-59
Pearson Corr W: 0.6792174533750157, p: 8.953634762848977e-19
Pearson Corr S: 0.8718000780315112, p: 3.524182244701652e-41
---------------------------------------------------
Prediction using mast: tnw03
Error U: 1.5965788802051522 +- 1.0632427416117995
Error V: 1.1927796175913445 +- 0.8428831173884919
Error W: 0.4889737301339745 +- 0.5282872823113447
Error S: 2.040968290224889 +- 1.3642713609043697
Pearson Corr U: 0.8900233022673455, p: 3.777115996880518e-45
Pearson Corr V: 0.9322316398409907, p: 6.518162641906407e-58
Pearson Corr W: 0.6471577508043679, p: 1.1686124130628497e-16
Pearson Corr S: 0.8671940782928432, p: 2.84971884603434e-40
---------------------------------------------------
Prediction using mast: tnw05
Error U: 2.872203756657904 +- 2.8633271544397396
Error V: 2.8092746438558716 +- 2.3891206323663807
Error W: 0.597111967820902 +- 0.6746840614801118
Error S: 3.18639980855518 +- 2.0434948053971924
Pearson Corr U: -0.7947963802410165, p: 2.5159311592310257e-29
Pearson Corr V: -0.6758390373710191, p: 1.5398532456940683e-18
Pearson Corr W: 0.5551461635456982, p: 8.645507877402163e-12
Pearson Corr S: 0.789468816927781, p: 1.0676087843683555e-28
---------------------------------------------------
Prediction using mast: tnw06
Error U: 3.0113695399713407 +- 3.023368149317091
Error V: 3.0718978079422126 +- 2.6128133402484917
Error W: 0.5703619872188178 +- 0.6457472244685232
Error S: 2.8193822387089904 +- 1.8722155164293492
Pearson Corr U: -0.7994712817390522, p: 6.829908168212135e-30
Pearson Corr V: -0.6732048804752793, p: 2.33846558589598e-18
Pearson Corr W: 0.5449352331872455, p: 2.4470926996661114e-11
Pearson Corr S: 0.7846457672212457, p: 3.8126575211653905e-28
---------------------------------------------------
Prediction using mast: tnw07
Error U: 2.6780987053663523 +- 2.514553360663162
Error V: 3.0624795678690284 +- 2.5325664150199376
Error W: 0.6729389032215918 +- 0.765084487314486
Error S: 2.9222362438515557 +- 2.0980785017683443
Pearson Corr U: -0.7888501232672018, p: 1.2593092964865096e-28
Pearson Corr V: -0.716393303236507, p: 1.3694884986578215e-21
Pearson Corr W: 0.17940283679314753, p: 0.04191858317655178
Pearson Corr S: 0.7861241159294814, p: 2.58999692898913e-28
---------------------------------------------------
Prediction using mast: tnw09
Error U: 2.046075437111864 +- 1.812655665102895
Error V: 1.663104352322034 +- 1.1849272852645478
Error W: 0.5324059617253946 +- 0.6317725129462682
Error S: 3.190914194863313 +- 1.9499598512473475
Pearson Corr U: 0.9062389366403428, p: 2.5462558905685966e-49
Pearson Corr V: 0.9391212418727386, p: 8.96405828302893e-61
Pearson Corr W: 0.7412332822183405, p: 9.786124839955667e-24
Pearson Corr S: 0.8813617061762917, p: 3.510255426766056e-43
---------------------------------------------------
Prediction using mast: tnw10
Error U: 1.5358857233572774 +- 0.9219255223226291
Error V: 1.132415890472148 +- 0.8001141137740679
Error W: 0.48467444936257614 +- 0.5009090681979429
Error S: 1.7915179934201477 +- 1.2429210150497538
Pearson Corr U: 0.8868887909739316, p: 2.031908137305487e-44
Pearson Corr V: 0.9299187799369975, p: 5.100900551725558e-57
Pearson Corr W: 0.645819160025374, p: 1.4143015102011374e-16
Pearson Corr S: 0.8645326944203873, p: 9.203581701171242e-40
---------------------------------------------------
Prediction using mast: tnw11
Error U: 1.4236108070212392 +- 0.8154337167046056
Error V: 0.9692819144257835 +- 0.6209948636177901
Error W: 0.49778356303658383 +- 0.4302401922271654
Error S: 1.2774079382767667 +- 0.8651313288371345
Pearson Corr U: 0.8970320535657209, p: 7.24241783617174e-47
Pearson Corr V: 0.9293668884730466, p: 8.247780853366829e-57
Pearson Corr W: 0.6420582832865656, p: 2.405408105105943e-16
Pearson Corr S: 0.8649498633628329, p: 7.67123251034451e-40
---------------------------------------------------
Prediction using mast: tse01
Error U: 1.6095206955709656 +- 1.08153967591521
Error V: 1.2185331721598747 +- 0.8692042970427888
Error W: 0.48968034136020133 +- 0.5343401867404763
Error S: 2.089205051618843 +- 1.389603729139096
Pearson Corr U: 0.8886914721965198, p: 7.768214645514394e-45
Pearson Corr V: 0.9317928780016959, p: 9.683616775239696e-58
Pearson Corr W: 0.6487738872573536, p: 9.269686779415697e-17
Pearson Corr S: 0.8664078516537717, p: 4.039755343875944e-40
---------------------------------------------------
Prediction using mast: tse02
Error U: 1.5843750837943282 +- 1.063703543666025
Error V: 1.1409025934600006 +- 0.7829696196322886
Error W: 0.4886937431812927 +- 0.5193066204142833
Error S: 1.9886525349322917 +- 1.3171488391009136
Pearson Corr U: 0.8940715760180433, p: 3.980475926035972e-46
Pearson Corr V: 0.9321703789508471, p: 6.889649903644863e-58
Pearson Corr W: 0.6439516086453135, p: 1.8427907181908596e-16
Pearson Corr S: 0.8677694801138798, p: 2.20431059100697e-40
---------------------------------------------------
Prediction using mast: tse04
Error U: 3.158492267329411 +- 1.5003332059352403
Error V: 1.3340809178254032 +- 0.8558874656324362
Error W: 0.6312411667887218 +- 0.5913636571151716
Error S: 2.4527980485596204 +- 1.481716112531746
Pearson Corr U: 0.8800929167617397, p: 6.617804624086931e-43
Pearson Corr V: 0.9277235267998335, p: 3.3718586788732857e-56
Pearson Corr W: 0.6417060483548912, p: 2.527126448197257e-16
Pearson Corr S: 0.858828765300935, p: 1.0463390145702297e-38
---------------------------------------------------
Prediction using mast: tse06
Error U: 3.2322221725231075 +- 3.160789343775274
Error V: 2.5232058021612422 +- 2.025143361844843
Error W: 0.5887195378503208 +- 0.676002557402026
Error S: 3.093928105250112 +- 2.0871141029047435
Pearson Corr U: -0.7006842368196059, p: 2.393699741468125e-20
Pearson Corr V: -0.8009562641962535, p: 4.48120312535291e-30
Pearson Corr W: 0.5958807919537397, p: 9.375374632214859e-14
Pearson Corr S: 0.7992881500789522, p: 7.192484824508283e-30
---------------------------------------------------
Prediction using mast: tse07
Error U: 3.049338767541239 +- 3.05765862681681
Error V: 2.5969227875613092 +- 2.142938616770998
Error W: 0.5841502421935892 +- 0.6636224877220867
Error S: 3.2507396226020515 +- 2.074888250964142
Pearson Corr U: -0.7093459847308343, p: 5.060128273404281e-21
Pearson Corr V: -0.7538882413162309, p: 6.31512814917328e-25
Pearson Corr W: 0.6143694126116268, p: 9.670288471478084e-15
Pearson Corr S: 0.8003783052659674, p: 5.2821390726717046e-30
---------------------------------------------------
Prediction using mast: tse08
Error U: 3.3083724514592463 +- 3.1227479438601033
Error V: 2.3269393402236127 +- 1.6251496657770232
Error W: 0.6480925730168766 +- 0.7329142856592901
Error S: 3.0626934242110235 +- 2.2197663075273515
Pearson Corr U: -0.7397547555053963, p: 1.333984163699492e-23
Pearson Corr V: -0.7996466676016981, p: 6.49948752170623e-30
Pearson Corr W: 0.4521235857238186, p: 7.50325118373181e-08
Pearson Corr S: 0.8055357730017053, p: 1.1942759749852914e-30
---------------------------------------------------
Prediction using mast: tse09
Error U: 2.056734276986501 +- 1.858667606849235
Error V: 1.584364900721039 +- 1.111025361078514
Error W: 0.5341916141242066 +- 0.6332246701544292
Error S: 3.154561213666856 +- 1.9068509008437533
Pearson Corr U: 0.9184058717674819, p: 5.528255050298679e-53
Pearson Corr V: 0.9377223718563351, p: 3.6286735539367703e-60
Pearson Corr W: 0.7251630539535416, p: 2.5453455049339084e-22
Pearson Corr S: 0.8817034741949834, p: 2.9554505112457994e-43
---------------------------------------------------
Prediction using mast: tse10
Error U: 2.2226376174996423 +- 2.1007678248494073
Error V: 1.6879221104561168 +- 1.1414559477274804
Error W: 0.552093836281995 +- 0.6514536666342303
Error S: 3.360753562969397 +- 2.050068739674606
Pearson Corr U: 0.9480236135141286, p: 5.186862469894228e-65
Pearson Corr V: 0.9198900662757009, p: 1.8070541725330188e-53
Pearson Corr W: 0.7257484903833932, p: 2.2696383432373215e-22
Pearson Corr S: 0.8808977493735244, p: 4.429946785064322e-43
---------------------------------------------------
Prediction using mast: tse11
Error U: 2.0292931559442446 +- 1.8530242452900325
Error V: 1.3603920709791317 +- 0.9148418067397106
Error W: 0.5255693374146859 +- 0.623918624593471
Error S: 2.882500364095168 +- 1.736088464492538
Pearson Corr U: 0.9219241645047863, p: 3.7666396629139443e-54
Pearson Corr V: 0.9359674889984816, p: 2.0040476565807172e-59
Pearson Corr W: 0.6820723361436412, p: 5.63052416995826e-19
Pearson Corr S: 0.8739433408955549, p: 1.2960675079717203e-41
---------------------------------------------------
Prediction using mast: tse12
Error U: 1.8999866181369 +- 1.622753286161476
Error V: 1.4079454260843542 +- 0.998154298109012
Error W: 0.509337961356043 +- 0.6122479927016362
Error S: 2.8030473777552856 +- 1.716332086387324
Pearson Corr U: 0.9021805667023142, p: 3.293105034542522e-48
Pearson Corr V: 0.9351689972054701, p: 4.292057096288709e-59
Pearson Corr W: 0.6830509269719461, p: 4.79699826367404e-19
Pearson Corr S: 0.872307756767621, p: 2.785244657914288e-41
---------------------------------------------------
Prediction using mast: tse13
Error U: 1.5569197790631353 +- 0.9568848244950093
Error V: 1.0304330556742556 +- 0.7515456409599992
Error W: 0.5229420730887823 +- 0.4284135124535724
Error S: 1.1266303297588627 +- 0.830634072471938
Pearson Corr U: 0.8926595335771069, p: 8.815107963517452e-46
Pearson Corr V: 0.9280148601363619, p: 2.6334044222765006e-56
Pearson Corr W: 0.643773856392681, p: 1.889617940218771e-16
Pearson Corr S: 0.8620085657842286, p: 2.735027098110414e-39
---------------------------------------------------
Prediction using mast: v01
Error U: 2.4356852446929693 +- 2.3575698343093503
Error V: 1.8443600822737687 +- 1.2030357198023502
Error W: 0.5827540153107155 +- 0.6779791556005911
Error S: 3.4621749219783813 +- 2.2705673131558983
Pearson Corr U: 0.8906620677922908, p: 2.663974523218724e-45
Pearson Corr V: 0.8524707818656044, p: 1.3906377697833177e-37
Pearson Corr W: 0.7229302133260023, p: 3.9307368824448945e-22
Pearson Corr S: 0.8543278205169972, p: 6.615768805957062e-38
---------------------------------------------------
Prediction using mast: v03
Error U: 2.894031700550435 +- 2.9145734678604507
Error V: 2.5957081790515644 +- 2.1474540920252942
Error W: 0.5942164443850386 +- 0.6544129765087964
Error S: 3.4357179301031096 +- 2.110875764451195
Pearson Corr U: -0.7443065351896342, p: 5.10512154812495e-24
Pearson Corr V: -0.7341872748745555, p: 4.2043585746675573e-23
Pearson Corr W: 0.5939468141609799, p: 1.1791384389408518e-13
Pearson Corr S: 0.8034679512664801, p: 2.1791655238101916e-30
---------------------------------------------------
Prediction using mast: v04
Error U: 3.0571267358611904 +- 3.0306981556702053
Error V: 2.4598112821643525 +- 1.9245284954106587
Error W: 0.6063886971974493 +- 0.6810823133307458
Error S: 3.3556259650828375 +- 2.17081583078898
Pearson Corr U: -0.7220587561963281, p: 4.651932747583206e-22
Pearson Corr V: -0.8399949303982742, p: 1.591700504239858e-35
Pearson Corr W: 0.5881210616771796, p: 2.330998014997998e-13
Pearson Corr S: 0.8119002239562542, p: 1.7911797401165616e-31
---------------------------------------------------
Prediction using mast: v05
Error U: 2.8570281966662354 +- 2.867146713643463
Error V: 2.6118206858183344 +- 2.168244508192424
Error W: 0.5972226256954852 +- 0.65497834668553
Error S: 3.4592664282561554 +- 2.117175245256915
Pearson Corr U: -0.7583439536013009, p: 2.3121114155483886e-25
Pearson Corr V: -0.7221264107315037, p: 4.591596764041172e-22
Pearson Corr W: 0.581540341654284, p: 4.952735713605281e-13
Pearson Corr S: 0.8000218791369019, p: 5.8443310242919e-30
---------------------------------------------------
Prediction using mast: v06
Error U: 3.0211272981345556 +- 3.011243579044373
Error V: 2.4843093236944345 +- 1.977395889800582
Error W: 0.6014104349069219 +- 0.6725537064172222
Error S: 3.3837177423040026 +- 2.156639554756191
Pearson Corr U: -0.722744558662402, p: 4.074583019358442e-22
Pearson Corr V: -0.8142745817978094, p: 8.663426103080401e-32
Pearson Corr W: 0.5963947389836864, p: 8.818902552889238e-14
Pearson Corr S: 0.810950849155123, p: 2.387930710862001e-31
---------------------------------------------------
Prediction using mast: v07
Error U: 2.6264861729769886 +- 2.432132997114536
Error V: 2.972599023106003 +- 2.451172785587571
Error W: 0.6863920470892384 +- 0.7773693570702433
Error S: 3.015185026698467 +- 2.177490539258799
Pearson Corr U: -0.7477901605326256, p: 2.414053450599613e-24
Pearson Corr V: -0.7157647326182812, p: 1.5412792537185264e-21
Pearson Corr W: 0.07755781580453308, p: 0.382319610290556
Pearson Corr S: 0.7798557122230572, p: 1.3073198294860768e-27
---------------------------------------------------
Prediction error all masts
Error U: 2.2159418136882274 +- 2.0419373967832626
Error V: 1.6873549463150939 +- 1.5550902397916673
Error W: 0.5583531308734769 +- 0.5815965983826619
Error S: 2.3105662537908116 +- 1.8247524903588936
Pearson Corr U: 0.3802331301592935, p: 2.0855406954146336e-168
Pearson Corr V: 0.4678977845185602, p: 3.013108024623628e-265
Pearson Corr W: 0.4755529756775001, p: 3.868801017317218e-275
Pearson Corr S: 0.5423296301777085, p: 0.0
---------------------------------------------------
Pearson corr per case, then averaged over all cases
U:   0.42045463788025245
V:   0.44133905001183105
W:   0.6108614841335572
S:   0.8454635924526525
---------------------------------------------------
