# Supplementary material for: WindSeer: real-time volumetric wind prediction over complex terrain aboard a small uncrewed aerial vehicle
Source: Nat Commun. 2024 Apr 25;15:3507. doi: 10.1038/s41467-024-47778-4 (PMC11045725; doi:10.1038/s41467-024-47778-4)
Supplement: Supplementary file 5 — Source Data [file 41467_2024_47778_MOESM5_ESM.zip › data_Table1_SupplementaryTable2/Perdigao_0509_avg_1400-1500_AD6.txt]

Sender: LSF System <lsfadmin@eu-g1-017-1>
Subject: Job 207781498: <python3 predict_measurement_campaigns.py -model_dir ../wind_prediction/trained_models/final02 -model_version e1000 -d /cluster/work/riner/users/intel/perdigao_20170509.hdf5 -m tse04 -i 6 -e avg_14:00-15:00 --no_gpu --benchmark> in cluster <euler> Done

Job <python3 predict_measurement_campaigns.py -model_dir ../wind_prediction/trained_models/final02 -model_version e1000 -d /cluster/work/riner/users/intel/perdigao_20170509.hdf5 -m tse04 -i 6 -e avg_14:00-15:00 --no_gpu --benchmark> was submitted from host <eu-login-38> by user <acfloria> in cluster <euler> at Wed Mar  9 22:48:17 2022
Job was executed on host(s) <4*eu-g1-017-1>, in queue <normal.4h>, as user <acfloria> in cluster <euler> at Wed Mar  9 22:48:36 2022
</cluster/home/acfloria> was used as the home directory.
</cluster/home/acfloria/intel_wind/wind_analysis> was used as the working directory.
Started at Wed Mar  9 22:48:36 2022
Terminated at Wed Mar  9 23:54:20 2022
Results reported at Wed Mar  9 23:54:20 2022

Your job looked like:

------------------------------------------------------------
# LSBATCH: User input
python3 predict_measurement_campaigns.py -model_dir ../wind_prediction/trained_models/final02 -model_version e1000 -d /cluster/work/riner/users/intel/perdigao_20170509.hdf5 -m tse04 -i 6 -e avg_14:00-15:00 --no_gpu --benchmark
------------------------------------------------------------

Successfully completed.

Resource usage summary:

    CPU time :                                   3932.62 sec.
    Max Memory :                                 17172 MB
    Average Memory :                             12079.92 MB
    Total Requested Memory :                     40000.00 MB
    Delta Memory :                               22828.00 MB
    Max Swap :                                   -
    Max Processes :                              3
    Max Threads :                                4
    Run time :                                   3967 sec.
    Turnaround time :                            3963 sec.

The output (if any) follows:

/cluster/home/acfloria/.local/lib/python3.7/site-packages/pyproj/crs/crs.py:131: FutureWarning: '+init=<authority>:<code>' syntax is deprecated. '<authority>:<code>' is the preferred initialization method. When making the change, be mindful of axis order changes: https://pyproj4.github.io/pyproj/stable/gotchas.html#axis-order-changes-in-proj-6
  in_crs_string = _prepare_from_proj_string(in_crs_string)
/cluster/home/acfloria/.local/lib/python3.7/site-packages/pyproj/crs/crs.py:131: FutureWarning: '+init=<authority>:<code>' syntax is deprecated. '<authority>:<code>' is the preferred initialization method. When making the change, be mindful of axis order changes: https://pyproj4.github.io/pyproj/stable/gotchas.html#axis-order-changes-in-proj-6
  in_crs_string = _prepare_from_proj_string(in_crs_string)
mayavi could not get imported, disabling plotting with mayavi. Refer to the README for install instructions
'pygdal' is not installed. Use the command below to install it:
     pip3 install pygdal==2.3.2.4
GPy could not get imported, GPR baseline not available
Using YAML config: ../wind_prediction/trained_models/final02/params.yaml
Input data: avg_14:00-15:00 | scale: scale_2.0_n_384 | mast: rne01 
Measurement indices:
[333 193  39]
Input data: avg_14:00-15:00 | scale: scale_2.0_n_384 | mast: rne02 
Measurement indices:
[315 206  40]
[315 206  42]
Input data: avg_14:00-15:00 | scale: scale_2.0_n_384 | mast: rne03 
Measurement indices:
[302 223  41]
Input data: avg_14:00-15:00 | scale: scale_2.0_n_384 | mast: rne06 
Measurement indices:
[247 288  39]
[247 288  41]
Input data: avg_14:00-15:00 | scale: scale_2.0_n_384 | mast: rne07 
Measurement indices:
[212 323  41]
[212 323  43]
Input data: avg_14:00-15:00 | scale: scale_2.0_n_384 | mast: rsw01 
Measurement indices:
[194  77  43]
[194  77  44]
Input data: avg_14:00-15:00 | scale: scale_2.0_n_384 | mast: rsw02 
Measurement indices:
[182  88  43]
[182  88  45]
Input data: avg_14:00-15:00 | scale: scale_2.0_n_384 | mast: rsw03 
Measurement indices:
[174 101  43]
[174 101  44]
[174 101  46]
[174 101  48]
[174 101  51]
Input data: avg_14:00-15:00 | scale: scale_2.0_n_384 | mast: rsw04 
Measurement indices:
[160 121  43]
Input data: avg_14:00-15:00 | scale: scale_2.0_n_384 | mast: rsw05 
Measurement indices:
[129 166  44]
Input data: avg_14:00-15:00 | scale: scale_2.0_n_384 | mast: rsw06 
Measurement indices:
[116 183  44]
[116 183  46]
[116 183  48]
[116 183  49]
[116 183  53]
Input data: avg_14:00-15:00 | scale: scale_2.0_n_384 | mast: rsw07 
Measurement indices:
[ 85 221  45]
[ 85 221  47]
Input data: avg_14:00-15:00 | scale: scale_2.0_n_384 | mast: rsw08 
Measurement indices:
[ 74 237  45]
[ 74 237  47]
Input data: avg_14:00-15:00 | scale: scale_2.0_n_384 | mast: tnw01 
Measurement indices:
[ 59 175  11]
[ 59 175  12]
[ 59 175  14]
Input data: avg_14:00-15:00 | scale: scale_2.0_n_384 | mast: tnw03 
Measurement indices:
[ 96 204  43]
[ 96 204  45]
Input data: avg_14:00-15:00 | scale: scale_2.0_n_384 | mast: tnw05 
Measurement indices:
[130 225  23]
[130 225  24]
[130 225  24]
[130 225  24]
[130 225  25]
[130 225  25]
[130 225  26]
Input data: avg_14:00-15:00 | scale: scale_2.0_n_384 | mast: tnw06 
Measurement indices:
[158 247  17]
[158 247  18]
[158 247  18]
[158 247  18]
[158 247  19]
[158 247  19]
[158 247  20]
Input data: avg_14:00-15:00 | scale: scale_2.0_n_384 | mast: tnw07 
Measurement indices:
[176 263  10]
[176 263  10]
[176 263  10]
[176 263  11]
[176 263  11]
[176 263  12]
[176 263  14]
[176 263  16]
[176 263  19]
Input data: avg_14:00-15:00 | scale: scale_2.0_n_384 | mast: tnw09 
Measurement indices:
[210 291  27]
[210 291  28]
Input data: avg_14:00-15:00 | scale: scale_2.0_n_384 | mast: tnw10 
Measurement indices:
[220 296  32]
[220 296  34]
[220 296  36]
[220 296  37]
[220 296  41]
Input data: avg_14:00-15:00 | scale: scale_2.0_n_384 | mast: tnw11 
Measurement indices:
[231 304  35]
[231 304  36]
[231 304  38]
Input data: avg_14:00-15:00 | scale: scale_2.0_n_384 | mast: tse01 
Measurement indices:
[101  93   5]
[101  93   8]
Input data: avg_14:00-15:00 | scale: scale_2.0_n_384 | mast: tse02 
Measurement indices:
[137 117  26]
[137 117  29]
Input data: avg_14:00-15:00 | scale: scale_2.0_n_384 | mast: tse04 
Measurement indices:
[153 131  43]
[153 131  44]
[153 131  46]
[153 131  48]
[153 131  51]
[153 131  54]
[153 131  55]
[153 131  58]
Input data: avg_14:00-15:00 | scale: scale_2.0_n_384 | mast: tse06 
Measurement indices:
[182 159  28]
[182 159  30]
[182 159  32]
[182 159  33]
[182 159  37]
Input data: avg_14:00-15:00 | scale: scale_2.0_n_384 | mast: tse07 
Measurement indices:
[204 159  24]
[204 159  26]
Input data: avg_14:00-15:00 | scale: scale_2.0_n_384 | mast: tse08 
Measurement indices:
[223 176  20]
[223 176  22]
Input data: avg_14:00-15:00 | scale: scale_2.0_n_384 | mast: tse09 
Measurement indices:
[244 202  23]
[244 202  26]
[244 202  30]
Input data: avg_14:00-15:00 | scale: scale_2.0_n_384 | mast: tse10 
Measurement indices:
[259 211  19]
[259 211  22]
Input data: avg_14:00-15:00 | scale: scale_2.0_n_384 | mast: tse11 
Measurement indices:
[266 217  22]
[266 217  24]
[266 217  26]
[266 217  28]
[266 217  31]
Input data: avg_14:00-15:00 | scale: scale_2.0_n_384 | mast: tse12 
Measurement indices:
[280 226  33]
[280 226  34]
Input data: avg_14:00-15:00 | scale: scale_2.0_n_384 | mast: tse13 
Measurement indices:
[290 234  39]
[290 234  41]
[290 234  43]
[290 234  44]
[290 234  48]
[290 234  51]
[290 234  55]
Input data: avg_14:00-15:00 | scale: scale_2.0_n_384 | mast: v01 
Measurement indices:
[295 161  17]
[295 161  18]
Input data: avg_14:00-15:00 | scale: scale_2.0_n_384 | mast: v03 
Measurement indices:
[254 184  13]
[254 184  15]
Input data: avg_14:00-15:00 | scale: scale_2.0_n_384 | mast: v04 
Measurement indices:
[220 218  11]
[220 218  12]
Input data: avg_14:00-15:00 | scale: scale_2.0_n_384 | mast: v05 
Measurement indices:
[204 235  10]
[204 235  12]
[204 235  13]
Input data: avg_14:00-15:00 | scale: scale_2.0_n_384 | mast: v06 
Measurement indices:
[190 249   9]
[190 249  11]
[190 249  13]
Input data: avg_14:00-15:00 | scale: scale_2.0_n_384 | mast: v07 
Measurement indices:
[153 275   8]
[153 275   9]
[153 275   9]
[153 275   9]
[153 275  10]
[153 275  10]
[153 275  11]
---------------------------------------------------
Prediction using mast: rne01
Error U: 1.6386288044968504 +- 0.9541726865517227
Error V: 1.5380517571011314 +- 1.1526178339973352
Error W: 0.49164575007113365 +- 0.41616921757706293
Error S: 0.994659819119604 +- 0.7431752739469424
Pearson Corr U: 0.8802222732548993, p: 6.205570255720128e-43
Pearson Corr V: 0.8498038404314051, p: 3.970953530646475e-37
Pearson Corr W: 0.7276502407896966, p: 1.5607269534551964e-22
Pearson Corr S: 0.8834711249203389, p: 1.203578235030782e-43
---------------------------------------------------
Prediction using mast: rne02
Error U: 1.5793977874361245 +- 0.9600406649035155
Error V: 1.9201964609244133 +- 1.2640489106238622
Error W: 0.5265092739645338 +- 0.4591430749584278
Error S: 1.0213769444673282 +- 0.726495189578061
Pearson Corr U: 0.8860552510076236, p: 3.1520990713608054e-44
Pearson Corr V: 0.846094927547899, p: 1.6524567730629766e-36
Pearson Corr W: 0.7210122058725943, p: 5.690171740878351e-22
Pearson Corr S: 0.8815857089896537, p: 3.136135011945051e-43
---------------------------------------------------
Prediction using mast: rne03
Error U: 1.6109447107606127 +- 0.9629007565838001
Error V: 1.679092701122302 +- 1.252489709217682
Error W: 0.5100471595532196 +- 0.4382756279796725
Error S: 0.998590775317422 +- 0.6994143236718049
Pearson Corr U: 0.8833925006095896, p: 1.2530312970267544e-43
Pearson Corr V: 0.8477816370896595, p: 8.6809055898731e-37
Pearson Corr W: 0.7248731945204887, p: 2.6937123806149645e-22
Pearson Corr S: 0.8827116504602681, p: 1.7736663716481833e-43
---------------------------------------------------
Prediction using mast: rne06
Error U: 1.6433330524797733 +- 0.888749700892324
Error V: 1.5086257345163814 +- 1.0700877972849179
Error W: 0.46302878461415137 +- 0.39325123229918346
Error S: 1.1007970234805626 +- 0.8776402125481204
Pearson Corr U: 0.880644821276182, p: 5.027065908324113e-43
Pearson Corr V: 0.850415039572547, p: 3.1278629292196244e-37
Pearson Corr W: 0.7247969957561533, p: 2.734098078148655e-22
Pearson Corr S: 0.884217732017025, p: 8.199435286592938e-44
---------------------------------------------------
Prediction using mast: rne07
Error U: 2.3775215792791804 +- 1.4562669700961641
Error V: 1.3236315148477285 +- 0.8511549347102201
Error W: 0.5293756886797953 +- 0.46751740499472605
Error S: 1.0635676390884135 +- 0.8771349214295507
Pearson Corr U: 0.8651493074370664, p: 7.030057789385831e-40
Pearson Corr V: 0.8564081217112851, p: 2.843145785230118e-38
Pearson Corr W: 0.7382681613989343, p: 1.817643916185359e-23
Pearson Corr S: 0.8774377956073781, p: 2.437928985577926e-42
---------------------------------------------------
Prediction using mast: rsw01
Error U: 2.1666291339073953 +- 1.392064400151846
Error V: 1.644272211416103 +- 1.202898196083335
Error W: 0.6131546781682066 +- 0.5424035720556187
Error S: 1.2579152037145265 +- 1.0793496066159867
Pearson Corr U: 0.8768020098678847, p: 3.3164785694083497e-42
Pearson Corr V: 0.8510258049737318, p: 2.461565822841562e-37
Pearson Corr W: 0.7321730939114715, p: 6.323992424712095e-23
Pearson Corr S: 0.8805774688636512, p: 5.198969151766661e-43
---------------------------------------------------
Prediction using mast: rsw02
Error U: 2.3237199485421764 +- 1.432527387768631
Error V: 1.3625059571306175 +- 1.015984951083057
Error W: 0.582623022401663 +- 0.5178544631331309
Error S: 1.1524662127671343 +- 1.0157630475752129
Pearson Corr U: 0.8706351030725198, p: 6.024620786730442e-41
Pearson Corr V: 0.8566779238731609, p: 2.545698771437744e-38
Pearson Corr W: 0.7374799443353728, p: 2.1398269443638292e-23
Pearson Corr S: 0.8797380166589609, p: 7.891927608881888e-43
---------------------------------------------------
Prediction using mast: rsw03
Error U: 2.403509767526059 +- 1.4301848832996666
Error V: 1.3851077360313164 +- 1.0520164433096166
Error W: 0.6013336134749312 +- 0.533539076628987
Error S: 1.2283687885135202 +- 1.0703050194691441
Pearson Corr U: 0.8716217124728151, p: 3.8270118248813327e-41
Pearson Corr V: 0.8566719255074705, p: 2.5519670492147464e-38
Pearson Corr W: 0.7370640715391875, p: 2.33167516002572e-23
Pearson Corr S: 0.8799117078304509, p: 7.240834825081841e-43
---------------------------------------------------
Prediction using mast: rsw04
Error U: 2.035589449522506 +- 1.3422442941259374
Error V: 1.4032718530503223 +- 1.0370073087587341
Error W: 0.5452447250730228 +- 0.48508153053088854
Error S: 1.0362784838494856 +- 0.8588947252025338
Pearson Corr U: 0.8712172883412409, p: 4.611452980974067e-41
Pearson Corr V: 0.8540176110771394, p: 7.495235194838369e-38
Pearson Corr W: 0.7363326053655876, p: 2.7107187802621503e-23
Pearson Corr S: 0.8802114151948149, p: 6.239180399570044e-43
---------------------------------------------------
Prediction using mast: rsw05
Error U: 2.1625826510129436 +- 1.3946806654560273
Error V: 1.4861384875061843 +- 1.1482055927596864
Error W: 0.5886656667821523 +- 0.5230305281652771
Error S: 1.155022372515844 +- 1.0176084715489848
Pearson Corr U: 0.873985407754426, p: 1.2706373194745453e-41
Pearson Corr V: 0.8527933362023027, p: 1.2231885098564433e-37
Pearson Corr W: 0.7347665360839369, p: 3.736059139666977e-23
Pearson Corr S: 0.8804766531462204, p: 5.46712020907129e-43
---------------------------------------------------
Prediction using mast: rsw06
Error U: 2.5220513553328248 +- 1.3988848946050112
Error V: 1.652339721586955 +- 1.1823626164849104
Error W: 0.6602953406760951 +- 0.5801663933604121
Error S: 1.5493920923205722 +- 1.1616625723299836
Pearson Corr U: 0.8765708694594943, p: 3.707531211574296e-42
Pearson Corr V: 0.8539582349257899, p: 7.676197770852593e-38
Pearson Corr W: 0.7326876817062262, p: 5.69966055698704e-23
Pearson Corr S: 0.8806355588412619, p: 5.050371064969603e-43
---------------------------------------------------
Prediction using mast: rsw07
Error U: 1.7449701476366088 +- 1.085811843840159
Error V: 1.4857012079444898 +- 1.1087394240572992
Error W: 0.5097612999865961 +- 0.4387009219175326
Error S: 0.9864984378822536 +- 0.7189114569293874
Pearson Corr U: 0.8758590238623499, p: 5.218646160628535e-42
Pearson Corr V: 0.8511945992645659, p: 2.3034424569386865e-37
Pearson Corr W: 0.7320972680952055, p: 6.421468793228775e-23
Pearson Corr S: 0.8823892029789643, p: 2.0893736243361753e-43
---------------------------------------------------
Prediction using mast: rsw08
Error U: 1.9787452808593706 +- 1.3310569593784212
Error V: 1.9600806495295366 +- 1.2277760045536223
Error W: 0.6222015010974886 +- 0.5507219444770552
Error S: 1.2987900461927533 +- 1.086111120876224
Pearson Corr U: 0.8813408940069276, p: 3.547162648168061e-43
Pearson Corr V: 0.8481049513852296, p: 7.66637649567949e-37
Pearson Corr W: 0.7273176831463346, p: 1.6667273640306952e-22
Pearson Corr S: 0.8806178100811436, p: 5.095325447640957e-43
---------------------------------------------------
Prediction using mast: tnw01
Error U: 2.0364471188645807 +- 1.6528966081533647
Error V: 1.7114341445243186 +- 1.0399787474790008
Error W: 0.489815973996929 +- 0.5616971484626619
Error S: 2.75265116843505 +- 1.9044111131368573
Pearson Corr U: 0.8465633314700826, p: 1.3830299438096066e-36
Pearson Corr V: 0.8455919497462517, p: 1.999161970136213e-36
Pearson Corr W: 0.6628152494705594, p: 1.1662753704445196e-17
Pearson Corr S: 0.8686281466651591, p: 1.4992076162800464e-40
---------------------------------------------------
Prediction using mast: tnw03
Error U: 1.8372580106055771 +- 1.1009758554618667
Error V: 1.614377417513977 +- 0.9587723731882493
Error W: 0.4362400820429564 +- 0.44791613105167566
Error S: 2.015915822483794 +- 1.5837886125035667
Pearson Corr U: 0.8549802548161897, p: 5.083526229199239e-38
Pearson Corr V: 0.8521100354285183, p: 1.604631074246661e-37
Pearson Corr W: 0.7058802921285356, p: 9.487240001605173e-21
Pearson Corr S: 0.8759357748158131, p: 5.0302957013062273e-42
---------------------------------------------------
Prediction using mast: tnw05
Error U: 2.8294326445539384 +- 2.837202127670242
Error V: 2.7753004115115987 +- 2.3327874342710673
Error W: 0.6393105032085429 +- 0.7103072052637106
Error S: 3.208496043521142 +- 2.118667845200126
Pearson Corr U: -0.7949265090014372, p: 2.4273643490956967e-29
Pearson Corr V: -0.5948960192904785, p: 1.0538419068760628e-13
Pearson Corr W: 0.35168660194431306, p: 4.3725932851824086e-05
Pearson Corr S: 0.7515111556904402, p: 1.0700349860279272e-24
---------------------------------------------------
Prediction using mast: tnw06
Error U: 2.954371046247038 +- 2.9651992907239064
Error V: 3.187210631750278 +- 2.636250076902089
Error W: 0.661533041985232 +- 0.723776174411148
Error S: 2.6230763150768874 +- 1.9573151434352594
Pearson Corr U: -0.8023692634744322, p: 2.9909224185427656e-30
Pearson Corr V: -0.6266916603458528, p: 1.9554653970698924e-15
Pearson Corr W: 0.14251022334894287, p: 0.10716125999757996
Pearson Corr S: 0.7764330517333001, p: 3.0947294620863997e-27
---------------------------------------------------
Prediction using mast: tnw07
Error U: 2.6332001323523855 +- 2.5408390923219497
Error V: 3.0696258405848162 +- 2.507596835153551
Error W: 0.671841967504622 +- 0.7427707456131797
Error S: 2.8646336142994007 +- 2.1487769827956034
Pearson Corr U: -0.7425176845351317, p: 7.464317349336654e-24
Pearson Corr V: -0.6332365176553011, p: 8.1256295415652615e-16
Pearson Corr W: 0.16668884449423974, p: 0.05902257961079761
Pearson Corr S: 0.7477346127644621, p: 2.443289650001766e-24
---------------------------------------------------
Prediction using mast: tnw09
Error U: 2.174417220347712 +- 1.8566044324016444
Error V: 1.883972852740341 +- 1.2166544231352623
Error W: 0.5336523714074574 +- 0.6140050201424267
Error S: 3.2253452482164975 +- 2.1125036252910117
Pearson Corr U: 0.8242700713983548, p: 3.617455965313344e-33
Pearson Corr V: 0.8392913719021934, p: 2.054312944273713e-35
Pearson Corr W: 0.6697431957590885, p: 4.023196957269167e-18
Pearson Corr S: 0.8658573470888897, p: 5.1510810529217054e-40
---------------------------------------------------
Prediction using mast: tnw10
Error U: 1.7949531857745666 +- 0.9772358799766615
Error V: 1.5852381326247584 +- 0.9393860929435341
Error W: 0.4290909948531998 +- 0.415836751776361
Error S: 1.7586057455438349 +- 1.4630389836417483
Pearson Corr U: 0.8573511712716004, p: 1.9302836471045655e-38
Pearson Corr V: 0.8511118339641675, p: 2.379688478699885e-37
Pearson Corr W: 0.7191818479472558, p: 8.07588738340017e-22
Pearson Corr S: 0.8775270600442007, p: 2.3345126567595252e-42
---------------------------------------------------
Prediction using mast: tnw11
Error U: 1.6926088470480032 +- 0.8991255502501176
Error V: 1.4551771233107111 +- 0.9318868334236897
Error W: 0.45198912732600294 +- 0.3833315309527144
Error S: 1.1924114393017742 +- 0.9697641871215464
Pearson Corr U: 0.8733547444215304, p: 1.708912559881023e-41
Pearson Corr V: 0.8529095414043181, p: 1.1678486659170423e-37
Pearson Corr W: 0.7287297126255956, p: 1.2600979637473757e-22
Pearson Corr S: 0.8836463109273889, p: 1.100181087288625e-43
---------------------------------------------------
Prediction using mast: tse01
Error U: 1.8453380389694387 +- 1.1194964995543626
Error V: 1.6302108656526177 +- 0.9767545937193278
Error W: 0.4390197193665012 +- 0.4550841473579142
Error S: 2.0687001856347216 +- 1.6074752294038521
Pearson Corr U: 0.8531593565324133, p: 1.0570675818222173e-37
Pearson Corr V: 0.8520682943091706, p: 1.6313872043987453e-37
Pearson Corr W: 0.7023239094508563, p: 1.7913194191660047e-20
Pearson Corr S: 0.8744305548307725, p: 1.0298266452414094e-41
---------------------------------------------------
Prediction using mast: tse02
Error U: 1.827610120662393 +- 1.099446141519982
Error V: 1.5772207252460724 +- 0.9199525942170699
Error W: 0.43408825113720456 +- 0.4396030591490817
Error S: 1.9437692092852528 +- 1.5457171018445317
Pearson Corr U: 0.8594950315518998, p: 7.920687263323035e-39
Pearson Corr V: 0.8520436132644054, p: 1.6474132702011048e-37
Pearson Corr W: 0.7080528016533805, p: 6.404511579915249e-21
Pearson Corr S: 0.8778909450588869, p: 1.955711358200333e-42
---------------------------------------------------
Prediction using mast: tse04
Error U: 3.1800031493124896 +- 1.3743819607624561
Error V: 1.482528717314991 +- 1.1296522583012296
Error W: 0.7220405893101878 +- 0.6351758327029643
Error S: 2.0090157018085617 +- 1.2699306063968008
Pearson Corr U: 0.874234366716159, p: 1.1298647569104984e-41
Pearson Corr V: 0.8614160324832029, p: 3.520802029684751e-39
Pearson Corr W: 0.7344380191503405, p: 3.994993503155218e-23
Pearson Corr S: 0.8793913453252871, p: 9.367990539206315e-43
---------------------------------------------------
Prediction using mast: tse06
Error U: 3.2164592623213224 +- 3.1561393568929916
Error V: 2.472184740644758 +- 1.966010460934124
Error W: 0.6314023785937617 +- 0.7076658421174779
Error S: 3.1328936744501563 +- 2.111559083930431
Pearson Corr U: -0.6993151902334763, p: 3.044632555512233e-20
Pearson Corr V: -0.715828065058641, p: 1.523058192577054e-21
Pearson Corr W: 0.36122238450276384, p: 2.603111208965937e-05
Pearson Corr S: 0.7898911887164349, p: 9.534797002025239e-29
---------------------------------------------------
Prediction using mast: tse07
Error U: 3.0262480991313367 +- 3.050132415381012
Error V: 2.5338159535947495 +- 2.0653576000703224
Error W: 0.625348877662207 +- 0.6996889828537037
Error S: 3.328707217982937 +- 2.11047431951705
Pearson Corr U: -0.7353447825388084, p: 3.319583276927153e-23
Pearson Corr V: -0.6759801264203251, p: 1.5055932530536972e-18
Pearson Corr W: 0.405884106967542, p: 1.8227465421822777e-06
Pearson Corr S: 0.7864551680499543, p: 2.3741713921650696e-28
---------------------------------------------------
Prediction using mast: tse08
Error U: 3.3391952390100514 +- 3.1543754457475415
Error V: 2.2676275285421776 +- 1.5708363503498501
Error W: 0.6557169853518704 +- 0.7221462195964286
Error S: 3.021283312659169 +- 2.1954437684829364
Pearson Corr U: -0.7292835715162663, p: 1.128636638448159e-22
Pearson Corr V: -0.6253696361726631, p: 2.3291724749645264e-15
Pearson Corr W: 0.37653141754831576, p: 1.0929245651960211e-05
Pearson Corr S: 0.8072439393636647, p: 7.227244154074653e-31
---------------------------------------------------
Prediction using mast: tse09
Error U: 2.1754854461540223 +- 1.9075828993093988
Error V: 1.8265005123716642 +- 1.1372065219634762
Error W: 0.530079762646758 +- 0.610021104236501
Error S: 3.1544157069371903 +- 2.086003281717419
Pearson Corr U: 0.8417214473179984, p: 8.465691322102196e-36
Pearson Corr V: 0.8432193594054157, p: 4.865140868625469e-36
Pearson Corr W: 0.6624621662538374, p: 1.2303569420612647e-17
Pearson Corr S: 0.8757905242456152, p: 5.3925844560661605e-42
---------------------------------------------------
Prediction using mast: tse10
Error U: 2.3360155542558045 +- 2.2136458748836505
Error V: 1.8937189140886947 +- 1.182974103571305
Error W: 0.5587729228508846 +- 0.6375508571249798
Error S: 3.423619755461565 +- 2.2319114716391857
Pearson Corr U: 0.8496910018877109, p: 4.149345511850764e-37
Pearson Corr V: 0.8201025399433354, p: 1.3927315179095033e-32
Pearson Corr W: 0.6918755049198497, p: 1.0991853296280509e-19
Pearson Corr S: 0.8857909410156092, p: 3.6204118079871857e-44
---------------------------------------------------
Prediction using mast: tse11
Error U: 2.134588926053952 +- 1.9140143485206402
Error V: 1.7078611131797954 +- 0.9896301198336267
Error W: 0.5113509086876232 +- 0.589231059296971
Error S: 2.8060584432336384 +- 1.9806399631188003
Pearson Corr U: 0.8691306046322301, p: 1.1949548013479195e-40
Pearson Corr V: 0.8206116388734034, p: 1.1834850509556946e-32
Pearson Corr W: 0.6488334281813481, p: 9.19066683723967e-17
Pearson Corr S: 0.8722601308262179, p: 2.847534142138452e-41
---------------------------------------------------
Prediction using mast: tse12
Error U: 2.046562807090273 +- 1.6683524463728379
Error V: 1.726892438945262 +- 1.055921006282953
Error W: 0.49327062615632905 +- 0.5657719031388133
Error S: 2.7950228931962173 +- 1.9214880912404606
Pearson Corr U: 0.8444966579121137, p: 3.0196678895569484e-36
Pearson Corr V: 0.8449025534083588, p: 2.5926592062498005e-36
Pearson Corr W: 0.662737953063272, p: 1.180019713200409e-17
Pearson Corr S: 0.8689067784462278, p: 1.322161110802797e-40
---------------------------------------------------
Prediction using mast: tse13
Error U: 1.7546480079361695 +- 1.0909521506326945
Error V: 1.465223347175517 +- 1.0788241415069815
Error W: 0.5057172024093916 +- 0.4341743751905527
Error S: 0.9851460496622606 +- 0.7202963800082408
Pearson Corr U: 0.8749768077898977, p: 7.948836749042948e-42
Pearson Corr V: 0.8518108755819281, p: 1.8063378899101325e-37
Pearson Corr W: 0.7332504870723247, p: 5.0857752093379626e-23
Pearson Corr S: 0.8823743658026844, p: 2.1051581985539563e-43
---------------------------------------------------
Prediction using mast: v01
Error U: 2.5411517774497256 +- 2.4436598354847523
Error V: 1.9786152974842304 +- 1.2374917267119627
Error W: 0.577241820468301 +- 0.6601824482220011
Error S: 3.513465989661269 +- 2.3737259315333383
Pearson Corr U: 0.7801721236191499, p: 1.206275540279244e-27
Pearson Corr V: 0.7219298176024705, p: 4.769076623334175e-22
Pearson Corr W: 0.7201725205605107, p: 6.683990811457763e-22
Pearson Corr S: 0.8337150172833213, p: 1.487442740952223e-34
---------------------------------------------------
Prediction using mast: v03
Error U: 2.8505763891248437 +- 2.8636836768782405
Error V: 2.4991040655619234 +- 2.0111409286929307
Error W: 0.6172004201751912 +- 0.6844440016964212
Error S: 3.621474573570552 +- 2.176663169091267
Pearson Corr U: -0.7807756494406148, p: 1.0343077666452925e-27
Pearson Corr V: -0.7380031602040854, p: 1.9202770904831438e-23
Pearson Corr W: 0.5249670648517101, p: 1.6966889726990415e-10
Pearson Corr S: 0.8034915124368588, p: 2.1643711003982764e-30
---------------------------------------------------
Prediction using mast: v04
Error U: 3.008447088043671 +- 3.011180126068489
Error V: 2.39189423077647 +- 1.8182094323508455
Error W: 0.6234467465945428 +- 0.6927138218858515
Error S: 3.444377370276868 +- 2.211553241038123
Pearson Corr U: -0.7272592646730098, p: 1.6860609544653403e-22
Pearson Corr V: -0.8285902500504787, p: 8.609275969964309e-34
Pearson Corr W: 0.5184290805776723, p: 3.113467511439181e-10
Pearson Corr S: 0.808249197065438, p: 5.365142959621849e-31
---------------------------------------------------
Prediction using mast: v05
Error U: 2.8105288976890126 +- 2.8071376038338003
Error V: 2.5108837300487488 +- 2.0257907441634697
Error W: 0.6173108713410078 +- 0.6829943087956893
Error S: 3.664087712434775 +- 2.188930477052283
Pearson Corr U: -0.7893721411103527, p: 1.0955567227223017e-28
Pearson Corr V: -0.7374301265666272, p: 2.1619682021885363e-23
Pearson Corr W: 0.533905740743959, p: 7.243422246900486e-11
Pearson Corr S: 0.800622707509323, p: 4.9276403205918056e-30
---------------------------------------------------
Prediction using mast: v06
Error U: 2.9694217391292135 +- 2.9860164704885155
Error V: 2.4113662865766297 +- 1.8533361977088292
Error W: 0.6204005830609853 +- 0.6903302594636033
Error S: 3.496146913441769 +- 2.2051753824140663
Pearson Corr U: -0.7365856822582013, p: 2.5732139443863635e-23
Pearson Corr V: -0.8169477950877906, p: 3.7764405258643186e-32
Pearson Corr W: 0.5250592930129478, p: 1.6820655483869938e-10
Pearson Corr S: 0.8124202201986563, p: 1.5291059759011006e-31
---------------------------------------------------
Prediction using mast: v07
Error U: 2.5842312093317497 +- 2.454818350385249
Error V: 2.943561755083574 +- 2.4041780059019207
Error W: 0.668451291579709 +- 0.740974368295246
Error S: 3.0265826266119005 +- 2.2214967135995844
Pearson Corr U: -0.6045644682560412, p: 3.28522090782789e-14
Pearson Corr V: -0.6406988835137838, p: 2.909197290421357e-16
Pearson Corr W: 0.23889262523602117, p: 0.006401328773114715
Pearson Corr S: 0.736946719438449, p: 2.388788582104764e-23
---------------------------------------------------
Prediction error all masts
Error U: 2.3101795691118867 +- 2.042392192250265
Error V: 1.9197516518304252 +- 1.557283628583078
Error W: 0.5628479085331681 +- 0.584647425780571
Error S: 2.2084112255899107 +- 1.9329076016040536
Pearson Corr U: 0.30658528143657043, p: 3.466741607940343e-107
Pearson Corr V: 0.29965947671001414, p: 2.9474214006715155e-102
Pearson Corr W: 0.49050757602521294, p: 3.327322968066811e-295
Pearson Corr S: 0.4779301451531285, p: 2.9130089763564365e-278
---------------------------------------------------
Pearson corr per case, then averaged over all cases
U:   0.3988099796505942
V:   0.3986946097503501
W:   0.615863004052273
S:   0.8499243831824522
---------------------------------------------------
