# Supplementary material for: WindSeer: real-time volumetric wind prediction over complex terrain aboard a small uncrewed aerial vehicle
Source: Nat Commun. 2024 Apr 25;15:3507. doi: 10.1038/s41467-024-47778-4 (PMC11045725; doi:10.1038/s41467-024-47778-4)
Supplement: Supplementary file 5 — Source Data [file 41467_2024_47778_MOESM5_ESM.zip › data_Table1_SupplementaryTable2/Perdigao_0509_avg_1700-1800_AD4.txt]

Sender: LSF System <lsfadmin@eu-g1-019-2>
Subject: Job 207752287: <python3 predict_measurement_campaigns.py -model_dir ../wind_prediction/trained_models/final01 -model_version e3000 -d /cluster/work/riner/users/intel/perdigao_20170509.hdf5 -m tse04 -i 6 -e avg_17:00-18:00 --no_gpu --benchmark> in cluster <euler> Done

Job <python3 predict_measurement_campaigns.py -model_dir ../wind_prediction/trained_models/final01 -model_version e3000 -d /cluster/work/riner/users/intel/perdigao_20170509.hdf5 -m tse04 -i 6 -e avg_17:00-18:00 --no_gpu --benchmark> was submitted from host <eu-login-22> by user <acfloria> in cluster <euler> at Wed Mar  9 17:21:06 2022
Job was executed on host(s) <4*eu-g1-019-2>, in queue <normal.4h>, as user <acfloria> in cluster <euler> at Wed Mar  9 17:21:27 2022
</cluster/home/acfloria> was used as the home directory.
</cluster/home/acfloria/intel_wind/wind_analysis> was used as the working directory.
Started at Wed Mar  9 17:21:27 2022
Terminated at Wed Mar  9 18:26:32 2022
Results reported at Wed Mar  9 18:26:32 2022

Your job looked like:

------------------------------------------------------------
# LSBATCH: User input
python3 predict_measurement_campaigns.py -model_dir ../wind_prediction/trained_models/final01 -model_version e3000 -d /cluster/work/riner/users/intel/perdigao_20170509.hdf5 -m tse04 -i 6 -e avg_17:00-18:00 --no_gpu --benchmark
------------------------------------------------------------

Successfully completed.

Resource usage summary:

    CPU time :                                   3886.33 sec.
    Max Memory :                                 16156 MB
    Average Memory :                             10765.66 MB
    Total Requested Memory :                     40000.00 MB
    Delta Memory :                               23844.00 MB
    Max Swap :                                   -
    Max Processes :                              3
    Max Threads :                                4
    Run time :                                   3915 sec.
    Turnaround time :                            3926 sec.

The output (if any) follows:

/cluster/home/acfloria/.local/lib/python3.7/site-packages/pyproj/crs/crs.py:131: FutureWarning: '+init=<authority>:<code>' syntax is deprecated. '<authority>:<code>' is the preferred initialization method. When making the change, be mindful of axis order changes: https://pyproj4.github.io/pyproj/stable/gotchas.html#axis-order-changes-in-proj-6
  in_crs_string = _prepare_from_proj_string(in_crs_string)
/cluster/home/acfloria/.local/lib/python3.7/site-packages/pyproj/crs/crs.py:131: FutureWarning: '+init=<authority>:<code>' syntax is deprecated. '<authority>:<code>' is the preferred initialization method. When making the change, be mindful of axis order changes: https://pyproj4.github.io/pyproj/stable/gotchas.html#axis-order-changes-in-proj-6
  in_crs_string = _prepare_from_proj_string(in_crs_string)
mayavi could not get imported, disabling plotting with mayavi. Refer to the README for install instructions
'pygdal' is not installed. Use the command below to install it:
     pip3 install pygdal==2.3.2.4
GPy could not get imported, GPR baseline not available
Using YAML config: ../wind_prediction/trained_models/final01/params.yaml
Input data: avg_17:00-18:00 | scale: scale_2.0_n_384 | mast: rne01 
Measurement indices:
[333 193  39]
Input data: avg_17:00-18:00 | scale: scale_2.0_n_384 | mast: rne02 
Measurement indices:
[315 206  40]
[315 206  42]
Input data: avg_17:00-18:00 | scale: scale_2.0_n_384 | mast: rne03 
Measurement indices:
[302 223  41]
Input data: avg_17:00-18:00 | scale: scale_2.0_n_384 | mast: rne06 
Measurement indices:
[247 288  39]
[247 288  41]
Input data: avg_17:00-18:00 | scale: scale_2.0_n_384 | mast: rne07 
Measurement indices:
[212 323  41]
[212 323  43]
Input data: avg_17:00-18:00 | scale: scale_2.0_n_384 | mast: rsw01 
Measurement indices:
[194  77  43]
[194  77  44]
Input data: avg_17:00-18:00 | scale: scale_2.0_n_384 | mast: rsw02 
Measurement indices:
[182  88  43]
[182  88  45]
Input data: avg_17:00-18:00 | scale: scale_2.0_n_384 | mast: rsw03 
Measurement indices:
[174 101  43]
[174 101  44]
[174 101  46]
[174 101  48]
[174 101  51]
Input data: avg_17:00-18:00 | scale: scale_2.0_n_384 | mast: rsw04 
Measurement indices:
[160 121  43]
Input data: avg_17:00-18:00 | scale: scale_2.0_n_384 | mast: rsw05 
Measurement indices:
[129 166  44]
Input data: avg_17:00-18:00 | scale: scale_2.0_n_384 | mast: rsw06 
Measurement indices:
[116 183  44]
[116 183  46]
[116 183  48]
[116 183  49]
[116 183  53]
Input data: avg_17:00-18:00 | scale: scale_2.0_n_384 | mast: rsw07 
Measurement indices:
[ 85 221  45]
[ 85 221  47]
Input data: avg_17:00-18:00 | scale: scale_2.0_n_384 | mast: rsw08 
Measurement indices:
[ 74 237  45]
[ 74 237  47]
Input data: avg_17:00-18:00 | scale: scale_2.0_n_384 | mast: tnw01 
Measurement indices:
[ 59 175  11]
[ 59 175  12]
[ 59 175  14]
Input data: avg_17:00-18:00 | scale: scale_2.0_n_384 | mast: tnw03 
Measurement indices:
[ 96 204  45]
Input data: avg_17:00-18:00 | scale: scale_2.0_n_384 | mast: tnw05 
Measurement indices:
[130 225  23]
[130 225  24]
[130 225  24]
[130 225  25]
[130 225  25]
[130 225  26]
Input data: avg_17:00-18:00 | scale: scale_2.0_n_384 | mast: tnw06 
Measurement indices:
[158 247  17]
[158 247  18]
[158 247  18]
[158 247  18]
[158 247  19]
[158 247  19]
[158 247  20]
Input data: avg_17:00-18:00 | scale: scale_2.0_n_384 | mast: tnw07 
Measurement indices:
[176 263  10]
[176 263  10]
[176 263  10]
[176 263  11]
[176 263  11]
[176 263  12]
[176 263  14]
[176 263  16]
[176 263  19]
Input data: avg_17:00-18:00 | scale: scale_2.0_n_384 | mast: tnw09 
Measurement indices:
[210 291  27]
[210 291  28]
Input data: avg_17:00-18:00 | scale: scale_2.0_n_384 | mast: tnw10 
Measurement indices:
[220 296  32]
[220 296  34]
[220 296  36]
[220 296  37]
[220 296  41]
Input data: avg_17:00-18:00 | scale: scale_2.0_n_384 | mast: tnw11 
Measurement indices:
[231 304  35]
[231 304  36]
[231 304  38]
Input data: avg_17:00-18:00 | scale: scale_2.0_n_384 | mast: tse01 
Measurement indices:
[101  93   5]
[101  93   8]
Input data: avg_17:00-18:00 | scale: scale_2.0_n_384 | mast: tse02 
Measurement indices:
[137 117  26]
[137 117  29]
Input data: avg_17:00-18:00 | scale: scale_2.0_n_384 | mast: tse04 
Measurement indices:
[153 131  43]
[153 131  44]
[153 131  46]
[153 131  48]
[153 131  51]
[153 131  54]
[153 131  55]
[153 131  58]
Input data: avg_17:00-18:00 | scale: scale_2.0_n_384 | mast: tse06 
Measurement indices:
[182 159  28]
[182 159  30]
[182 159  32]
[182 159  33]
[182 159  37]
Input data: avg_17:00-18:00 | scale: scale_2.0_n_384 | mast: tse07 
Measurement indices:
[204 159  24]
[204 159  26]
Input data: avg_17:00-18:00 | scale: scale_2.0_n_384 | mast: tse08 
Measurement indices:
[223 176  20]
[223 176  22]
Input data: avg_17:00-18:00 | scale: scale_2.0_n_384 | mast: tse09 
Measurement indices:
[244 202  14]
[244 202  16]
[244 202  17]
[244 202  19]
[244 202  23]
[244 202  26]
[244 202  30]
Input data: avg_17:00-18:00 | scale: scale_2.0_n_384 | mast: tse10 
Measurement indices:
[259 211  19]
[259 211  22]
Input data: avg_17:00-18:00 | scale: scale_2.0_n_384 | mast: tse11 
Measurement indices:
[266 217  22]
[266 217  24]
[266 217  26]
[266 217  28]
[266 217  31]
Input data: avg_17:00-18:00 | scale: scale_2.0_n_384 | mast: tse12 
Measurement indices:
[280 226  33]
[280 226  34]
Input data: avg_17:00-18:00 | scale: scale_2.0_n_384 | mast: tse13 
Measurement indices:
[290 234  39]
[290 234  41]
[290 234  43]
[290 234  44]
[290 234  48]
[290 234  51]
[290 234  55]
Input data: avg_17:00-18:00 | scale: scale_2.0_n_384 | mast: v01 
Measurement indices:
[295 161  17]
[295 161  18]
Input data: avg_17:00-18:00 | scale: scale_2.0_n_384 | mast: v03 
Measurement indices:
[254 184  13]
[254 184  15]
Input data: avg_17:00-18:00 | scale: scale_2.0_n_384 | mast: v04 
Measurement indices:
[220 218  11]
[220 218  12]
Input data: avg_17:00-18:00 | scale: scale_2.0_n_384 | mast: v05 
Measurement indices:
[204 235  10]
[204 235  12]
[204 235  13]
Input data: avg_17:00-18:00 | scale: scale_2.0_n_384 | mast: v06 
Measurement indices:
[190 249   9]
[190 249  11]
[190 249  13]
Input data: avg_17:00-18:00 | scale: scale_2.0_n_384 | mast: v07 
Measurement indices:
[153 275   8]
[153 275   9]
[153 275   9]
[153 275   9]
[153 275  10]
[153 275  10]
[153 275  11]
---------------------------------------------------
Prediction using mast: rne01
Error U: 1.452031129448051 +- 0.947913935111402
Error V: 1.461351272663276 +- 1.157766136047146
Error W: 0.5215890858311083 +- 0.42726335586544967
Error S: 1.4359148153846681 +- 0.8794270608988464
Pearson Corr U: 0.8554154216183781, p: 4.2612747063565907e-38
Pearson Corr V: 0.87568728196428, p: 5.665551000645616e-42
Pearson Corr W: 0.5726838773088088, p: 1.3302419727215055e-12
Pearson Corr S: 0.7900737339625007, p: 9.079369197951854e-29
---------------------------------------------------
Prediction using mast: rne02
Error U: 1.4390722213787446 +- 0.9535521892847917
Error V: 1.5903047169102569 +- 1.1590507440890947
Error W: 0.5294205948895976 +- 0.4358091594005349
Error S: 1.4198754932080493 +- 0.9000265325590833
Pearson Corr U: 0.8577853640556887, p: 1.6135529546053048e-38
Pearson Corr V: 0.8737703332376859, p: 1.4060120362670093e-41
Pearson Corr W: 0.5716383085088913, p: 1.4919153628015157e-12
Pearson Corr S: 0.7894884218448674, p: 1.0620270045039088e-28
---------------------------------------------------
Prediction using mast: rne03
Error U: 1.4010534717707763 +- 0.9663585154594726
Error V: 1.8189298912024896 +- 1.1787311859094625
Error W: 0.5295709437668166 +- 0.4280838813442107
Error S: 1.4692581150313875 +- 0.8994425070636367
Pearson Corr U: 0.869809535555424, p: 8.781994471903514e-41
Pearson Corr V: 0.8691305882874358, p: 1.1949636367656278e-40
Pearson Corr W: 0.5688337503738933, p: 2.025336486355267e-12
Pearson Corr S: 0.7872612340725239, p: 1.9196598800592943e-28
---------------------------------------------------
Prediction using mast: rne06
Error U: 2.3671581106224684 +- 1.5803889643132685
Error V: 1.0663099656842827 +- 0.9820700594384126
Error W: 0.5411316874683569 +- 0.4833743812690846
Error S: 1.650032791197263 +- 1.3050976528846485
Pearson Corr U: 0.8303362353342278, p: 4.764795311697312e-34
Pearson Corr V: 0.8770109919917132, p: 2.997963124263515e-42
Pearson Corr W: 0.5831345808252852, p: 4.1326291468567635e-13
Pearson Corr S: 0.7878455083995323, p: 1.6446717111068507e-28
---------------------------------------------------
Prediction using mast: rne07
Error U: 3.190633951612992 +- 1.7726154598415955
Error V: 1.17144102269804 +- 1.004399845178745
Error W: 0.6078821428987693 +- 0.5829661476907533
Error S: 2.5281283348569117 +- 1.5571632794239139
Pearson Corr U: 0.8351797091198111, p: 8.906852919725202e-35
Pearson Corr V: 0.8778929413179999, p: 1.953809682881623e-42
Pearson Corr W: 0.5809277559242242, p: 5.308123981552736e-13
Pearson Corr S: 0.7916086294644366, p: 6.00470737490248e-29
---------------------------------------------------
Prediction using mast: rsw01
Error U: 1.8316382597801193 +- 1.3881685639020391
Error V: 1.7619703789728483 +- 1.1208011998891902
Error W: 0.5774659318778366 +- 0.5287722755618078
Error S: 1.6927395489143129 +- 1.3028183411076808
Pearson Corr U: 0.8512039525501314, p: 2.2949781780312482e-37
Pearson Corr V: 0.8744590639809185, p: 1.0160328907991992e-41
Pearson Corr W: 0.5775612695765125, p: 7.748553017190692e-13
Pearson Corr S: 0.7898205891830552, p: 9.716872079724764e-29
---------------------------------------------------
Prediction using mast: rsw02
Error U: 1.7791179913696693 +- 1.3097046020916483
Error V: 1.320931075549219 +- 1.092405280487119
Error W: 0.5406259245867568 +- 0.47473979880694533
Error S: 1.4538278264557396 +- 1.1216308354632283
Pearson Corr U: 0.8412750732184118, p: 9.973961933698864e-36
Pearson Corr V: 0.8784381456563275, p: 1.496973401974731e-42
Pearson Corr W: 0.5815052962295377, p: 4.972429143451167e-13
Pearson Corr S: 0.7878101512838004, p: 1.660154433730617e-28
---------------------------------------------------
Prediction using mast: rsw03
Error U: 2.1244150868195764 +- 1.5200258230852484
Error V: 1.2824528058248945 +- 1.06516878713819
Error W: 0.5579836469335185 +- 0.5086418144664585
Error S: 1.6375086432007926 +- 1.3381806640699578
Pearson Corr U: 0.8383092230756211, p: 2.927241742525128e-35
Pearson Corr V: 0.8792031005523038, p: 1.027979898922174e-42
Pearson Corr W: 0.5810697176286391, p: 5.22362705327132e-13
Pearson Corr S: 0.7888227552674401, p: 1.2685261267130424e-28
---------------------------------------------------
Prediction using mast: rsw04
Error U: 2.0145769081848526 +- 1.4824490738186076
Error V: 1.4965664062920143 +- 1.0851698266442564
Error W: 0.5699946964838916 +- 0.5225856790671941
Error S: 1.6845834128670387 +- 1.3357915848333792
Pearson Corr U: 0.8432356426629594, p: 4.8357792259586264e-36
Pearson Corr V: 0.8775348786772929, p: 2.3256624186706646e-42
Pearson Corr W: 0.5800562173992589, p: 5.856676166062115e-13
Pearson Corr S: 0.7886341375862523, p: 1.333869612383227e-28
---------------------------------------------------
Prediction using mast: rsw05
Error U: 2.024675781858528 +- 1.489046840611678
Error V: 1.7191535957483504 +- 1.106588468067669
Error W: 0.5877736221005155 +- 0.5471383379212008
Error S: 1.8274988334379885 +- 1.3758507180637407
Pearson Corr U: 0.8481214553834344, p: 7.61783491614604e-37
Pearson Corr V: 0.875741681529219, p: 5.520072864699679e-42
Pearson Corr W: 0.5779856144193212, p: 7.389523797246434e-13
Pearson Corr S: 0.7895923019141184, p: 1.0329247110753557e-28
---------------------------------------------------
Prediction using mast: rsw06
Error U: 2.4425732348890117 +- 1.611205897091049
Error V: 1.7153038519559174 +- 1.094469120693799
Error W: 0.6143658772501305 +- 0.5873799160619447
Error S: 2.134904907752895 +- 1.54852550590515
Pearson Corr U: 0.8444778639854054, p: 3.041028188270146e-36
Pearson Corr V: 0.8768821255268434, p: 3.190625895801445e-42
Pearson Corr W: 0.5764561360477034, p: 8.764794634569287e-13
Pearson Corr S: 0.7892751689121373, p: 1.1243100485917186e-28
---------------------------------------------------
Prediction using mast: rsw07
Error U: 1.532555667657923 +- 1.108391383728886
Error V: 1.8707324365360165 +- 1.149917153671185
Error W: 0.5587149747663674 +- 0.48942093909299844
Error S: 1.5028865134977838 +- 1.1077934916650412
Pearson Corr U: 0.8576067464407602, p: 1.7371418197191474e-38
Pearson Corr V: 0.8712998658667731, p: 4.4394125846512315e-41
Pearson Corr W: 0.5740950220088533, p: 1.138730346035295e-12
Pearson Corr S: 0.7891682592555509, p: 1.156867065076558e-28
---------------------------------------------------
Prediction using mast: rsw08
Error U: 1.886295103861184 +- 1.4175362140222294
Error V: 3.0685091375029816 +- 1.4754218781515578
Error W: 0.6971574304003021 +- 0.6687295208691092
Error S: 2.576661977170114 +- 1.6331834274058743
Pearson Corr U: 0.8678078865135798, p: 2.1667555012697736e-40
Pearson Corr V: 0.861577200545971, p: 3.287450264539204e-39
Pearson Corr W: 0.5638213569888794, p: 3.4726773522018084e-12
Pearson Corr S: 0.7876936685361412, p: 1.7121785746709967e-28
---------------------------------------------------
Prediction using mast: tnw01
Error U: 2.0410662458319426 +- 1.9653646247717778
Error V: 1.618960884427891 +- 1.1794895783563
Error W: 0.481291058743381 +- 0.5878676871714898
Error S: 2.8466822255454995 +- 1.9957625112087332
Pearson Corr U: 0.8428849598518424, p: 5.508312250336567e-36
Pearson Corr V: 0.8894992123034626, p: 5.0219385081341336e-45
Pearson Corr W: 0.6297347718711367, p: 1.3032854028866331e-15
Pearson Corr S: 0.7976216616141877, p: 1.1487855415663946e-29
---------------------------------------------------
Prediction using mast: tnw03
Error U: 1.72449508868309 +- 1.2797387542549674
Error V: 1.5312695669585916 +- 1.109414499210611
Error W: 0.5513742251429921 +- 0.49093488308827093
Error S: 1.5006595597700103 +- 1.160754529612461
Pearson Corr U: 0.8478740272654243, p: 8.378262981889263e-37
Pearson Corr V: 0.8765462531944869, p: 3.751754916257454e-42
Pearson Corr W: 0.5804187988300374, p: 5.622094093200112e-13
Pearson Corr S: 0.7895112718919128, p: 1.0555573683325408e-28
---------------------------------------------------
Prediction using mast: tnw05
Error U: 3.173965078226195 +- 3.1789567332079627
Error V: 2.362034487880881 +- 1.7590821167130355
Error W: 0.524908054911833 +- 0.6113990474887404
Error S: 3.418414599753637 +- 2.2287097834723837
Pearson Corr U: -0.7736926746011833, p: 6.1027263362112576e-27
Pearson Corr V: -0.7203526041599538, p: 6.457492797509915e-22
Pearson Corr W: 0.5932949347899479, p: 1.273441803009662e-13
Pearson Corr S: 0.7857652055429453, p: 2.8457098527991177e-28
---------------------------------------------------
Prediction using mast: tnw06
Error U: 2.9831303045104645 +- 3.03442192651657
Error V: 3.343240950662358 +- 2.5243808379071746
Error W: 0.5872286976660757 +- 0.6452536004956052
Error S: 2.2881497570530835 +- 1.7266408795722972
Pearson Corr U: -0.7786274531863504, p: 1.7842237311754964e-27
Pearson Corr V: -0.6726739518245534, p: 2.542600352680262e-18
Pearson Corr W: 0.31464614242101263, p: 0.00028167351305162036
Pearson Corr S: 0.7349979035438625, p: 3.563622228228685e-23
---------------------------------------------------
Prediction using mast: tnw07
Error U: 3.001129237705322 +- 2.3170711945774856
Error V: 4.257100650497104 +- 3.164235110868998
Error W: 0.7444614773465009 +- 0.8061048087738959
Error S: 1.702388323175 +- 1.1278430729996989
Pearson Corr U: -0.6381683949837211, p: 4.1343487633499947e-16
Pearson Corr V: -0.6965757250917992, p: 4.9069249381094607e-20
Pearson Corr W: -0.29722722673702684, p: 0.0006247460485720002
Pearson Corr S: 0.6992820585760706, p: 3.0623561086745677e-20
---------------------------------------------------
Prediction using mast: tnw09
Error U: 2.0761832139239638 +- 1.6650318298711386
Error V: 1.9594994313719345 +- 1.401057905811722
Error W: 0.5244563965067793 +- 0.6351762300815877
Error S: 2.61963358940095 +- 2.1140186216601746
Pearson Corr U: 0.8229149623402091, p: 5.6292876092744365e-33
Pearson Corr V: 0.7746694533963573, p: 4.7960679695335426e-27
Pearson Corr W: 0.5269960002118503, p: 1.4016485808714933e-10
Pearson Corr S: 0.7885184332998427, p: 1.3755734020903972e-28
---------------------------------------------------
Prediction using mast: tnw10
Error U: 2.037251043633136 +- 1.3990685099856202
Error V: 1.5702767890695999 +- 1.0916199912263922
Error W: 0.5093881013354806 +- 0.4101104804924207
Error S: 1.3582296726902476 +- 0.9851110992440317
Pearson Corr U: 0.8193546450838574, p: 1.7673910066632222e-32
Pearson Corr V: 0.806055748844486, p: 1.0254948324751987e-30
Pearson Corr W: 0.5799963410945626, p: 5.89631714725686e-13
Pearson Corr S: 0.7794554112650582, p: 1.4470940282796181e-27
---------------------------------------------------
Prediction using mast: tnw11
Error U: 1.7107970104485488 +- 1.2242180758538992
Error V: 1.1869130011624145 +- 1.0627897849443966
Error W: 0.5240103364280503 +- 0.44349755441876126
Error S: 1.3780482676497843 +- 0.9848143809157784
Pearson Corr U: 0.8370341443645624, p: 4.619474269383848e-35
Pearson Corr V: 0.8798305087277034, p: 7.538369448010518e-43
Pearson Corr W: 0.5802284389323528, p: 5.744092745457663e-13
Pearson Corr S: 0.7873326659125354, p: 1.8837646373219495e-28
---------------------------------------------------
Prediction using mast: tse01
Error U: 1.83873857759002 +- 1.4894626141781264
Error V: 1.5722605567695307 +- 1.165231023318637
Error W: 0.4753639934146311 +- 0.5542245185440577
Error S: 2.352619698184882 +- 1.7548801694613774
Pearson Corr U: 0.8141461040970738, p: 9.013101188490192e-32
Pearson Corr V: 0.883218033863509, p: 1.3700040166476714e-43
Pearson Corr W: 0.5883912175583259, p: 2.2591611613122385e-13
Pearson Corr S: 0.7798237260676901, p: 1.3179843599770659e-27
---------------------------------------------------
Prediction using mast: tse02
Error U: 1.7533145107304557 +- 1.462744350322872
Error V: 1.4352125909401885 +- 1.0985129977038135
Error W: 0.4760015541327413 +- 0.5180643954430579
Error S: 2.2279948279578035 +- 1.6072233917540233
Pearson Corr U: 0.8353225372997127, p: 8.470119286055664e-35
Pearson Corr V: 0.8873643713241929, p: 1.5791733269334647e-44
Pearson Corr W: 0.583138091382359, p: 4.130977620721566e-13
Pearson Corr S: 0.7901686056496082, p: 8.851163686741947e-29
---------------------------------------------------
Prediction using mast: tse04
Error U: 3.2965760199300442 +- 1.8098919088312952
Error V: 1.4485067826525881 +- 1.0288611294254886
Error W: 0.6458226457832915 +- 0.6263512309682325
Error S: 2.7447458186319116 +- 1.6997165583627791
Pearson Corr U: 0.8384447014486165, p: 2.7880824721067867e-35
Pearson Corr V: 0.878528451373422, p: 1.4321931414092255e-42
Pearson Corr W: 0.5769624822185404, p: 8.284083957849584e-13
Pearson Corr S: 0.7925902080794096, p: 4.6011512947643533e-29
---------------------------------------------------
Prediction using mast: tse06
Error U: 3.1679015984223944 +- 3.1949903574213363
Error V: 2.727262559324759 +- 2.16141214937998
Error W: 0.5308803946783984 +- 0.6124738742961872
Error S: 2.8427814282114174 +- 2.0284956909606655
Pearson Corr U: -0.8277072919636039, p: 1.158223251652549e-33
Pearson Corr V: -0.6179534140692167, p: 6.118779950284553e-15
Pearson Corr W: 0.5309462057834016, p: 9.627909898082031e-11
Pearson Corr S: 0.7569210514041992, p: 3.194347490700207e-25
---------------------------------------------------
Prediction using mast: tse07
Error U: 3.179194420221852 +- 3.1935884480974908
Error V: 2.5835904294942096 +- 2.0400059438943052
Error W: 0.5312939707393763 +- 0.6186977430946995
Error S: 3.0283493729182487 +- 2.1011705937612493
Pearson Corr U: -0.8173771474243942, p: 3.300772833764305e-32
Pearson Corr V: -0.6201958570129793, p: 4.581435740506633e-15
Pearson Corr W: 0.5525058841615239, p: 1.1352675945967485e-11
Pearson Corr S: 0.7676906997319923, p: 2.6134187435521885e-26
---------------------------------------------------
Prediction using mast: tse08
Error U: 2.858380756618443 +- 2.846510543775939
Error V: 2.6201725529950326 +- 2.0033590693136314
Error W: 0.6021950583199742 +- 0.6984556266394217
Error S: 3.016902412634327 +- 2.2664577233455976
Pearson Corr U: -0.8101682148639567, p: 3.0230291488471944e-31
Pearson Corr V: -0.6451720202318142, p: 1.5504534887915423e-16
Pearson Corr W: 0.24953296799099656, p: 0.004346957417735991
Pearson Corr S: 0.7316669551435427, p: 7.003110864210915e-23
---------------------------------------------------
Prediction using mast: tse09
Error U: 2.5711051949520405 +- 2.5657484407449855
Error V: 2.1700448949578504 +- 1.5677131259866572
Error W: 0.5367942401180877 +- 0.6711111234055228
Error S: 3.7313251212391307 +- 2.47733675334178
Pearson Corr U: 0.7813484938023688, p: 8.934140199952867e-28
Pearson Corr V: -0.5588806630942912, p: 5.8569222342774915e-12
Pearson Corr W: 0.6611579133383005, p: 1.4981989044341588e-17
Pearson Corr S: 0.774222860427375, p: 5.35540243350669e-27
---------------------------------------------------
Prediction using mast: tse10
Error U: 2.7296995134719557 +- 2.7109199210756656
Error V: 1.919889718707527 +- 1.3820708575633243
Error W: 0.5702284776445365 +- 0.6909422108052493
Error S: 3.8150802939547455 +- 2.4799219522809994
Pearson Corr U: 0.8388417414238856, p: 2.4165789500359404e-35
Pearson Corr V: 0.6525801751322797, p: 5.3420714515801116e-17
Pearson Corr W: 0.638864877887705, p: 3.7543776461621276e-16
Pearson Corr S: 0.7299109213999518, p: 9.958919000263599e-23
---------------------------------------------------
Prediction using mast: tse11
Error U: 2.381706663767401 +- 2.367856533193732
Error V: 1.6508511534065244 +- 1.1979197271259767
Error W: 0.49377180510968444 +- 0.6025725788061801
Error S: 3.1656650405721254 +- 2.1154201354758215
Pearson Corr U: 0.8970179842498862, p: 7.302198382171395e-47
Pearson Corr V: 0.8549009220771414, p: 5.249371014004632e-38
Pearson Corr W: 0.6507549622433392, p: 6.964854187477983e-17
Pearson Corr S: 0.7893627823752729, p: 1.09829998036799e-28
---------------------------------------------------
Prediction using mast: tse12
Error U: 2.2118258265681368 +- 2.1783168555192614
Error V: 1.615049291873255 +- 1.1759093940394356
Error W: 0.4828312463835248 +- 0.5893805181682847
Error S: 3.0470311663508296 +- 2.048885807894525
Pearson Corr U: 0.8702566156908134, p: 7.163109415815418e-41
Pearson Corr V: 0.8821626195238944, p: 2.3436054794567863e-43
Pearson Corr W: 0.6569073484513868, p: 2.8275637415599633e-17
Pearson Corr S: 0.7970760416949806, p: 1.3378512218467713e-29
---------------------------------------------------
Prediction using mast: tse13
Error U: 1.4857746519030364 +- 0.9716933206957604
Error V: 1.304524160621765 +- 1.13639289469747
Error W: 0.5147275355298557 +- 0.42371533975304426
Error S: 1.4329475777482195 +- 0.8727106500480527
Pearson Corr U: 0.8488369077470018, p: 5.780031147916034e-37
Pearson Corr V: 0.8786420341592999, p: 1.3546128235503012e-42
Pearson Corr W: 0.5773582175034753, p: 7.926279215230913e-13
Pearson Corr S: 0.7901543702140038, p: 8.885043891356541e-29
---------------------------------------------------
Prediction using mast: v01
Error U: 2.7878915847574572 +- 2.7630121462633035
Error V: 2.029783796299491 +- 1.4495333834529809
Error W: 0.6092657858556214 +- 0.7350686043704269
Error S: 4.052681637933755 +- 2.5907502584947357
Pearson Corr U: 0.6631390556399062, p: 1.1103750670287695e-17
Pearson Corr V: 0.3903413626575746, p: 4.80719564063442e-06
Pearson Corr W: 0.5790935299099417, p: 6.526515383818351e-13
Pearson Corr S: 0.5433690913553777, p: 2.8616575959950598e-11
---------------------------------------------------
Prediction using mast: v03
Error U: 3.1508912393308925 +- 3.152327700180769
Error V: 2.288278168711688 +- 1.6507885071714443
Error W: 0.5347657454379625 +- 0.631096451507413
Error S: 3.5358690134129085 +- 2.296210891191313
Pearson Corr U: -0.7795159113220219, p: 1.4250670588807153e-27
Pearson Corr V: -0.770132809078114, p: 1.4537769893309244e-26
Pearson Corr W: 0.5733445889310369, p: 1.2369779665971214e-12
Pearson Corr S: 0.8001045419743941, p: 5.708941191403818e-30
---------------------------------------------------
Prediction using mast: v04
Error U: 2.947793032215991 +- 2.97073947914788
Error V: 2.4474883044454114 +- 1.8634291635515434
Error W: 0.5524338149016731 +- 0.6376970170027153
Error S: 3.347603326250943 +- 2.2854081397785797
Pearson Corr U: -0.8199744833703568, p: 1.450831634175027e-32
Pearson Corr V: -0.6584326373270576, p: 2.2539240718846073e-17
Pearson Corr W: 0.5043203521422845, p: 1.1053132243946738e-09
Pearson Corr S: 0.747713997428404, p: 2.4542279250682692e-24
---------------------------------------------------
Prediction using mast: v05
Error U: 2.8477014796532605 +- 2.843193766092712
Error V: 2.7794292172568835 +- 2.135951386048813
Error W: 0.6145447972455219 +- 0.7114284456305994
Error S: 2.800260338350627 +- 2.169412383054367
Pearson Corr U: -0.7606504675992148, p: 1.3626773721109914e-25
Pearson Corr V: -0.6636307099408159, p: 1.0304582508521496e-17
Pearson Corr W: 0.16803200578521602, p: 0.056980833186909566
Pearson Corr S: 0.7382157321259777, p: 1.837514253155707e-23
---------------------------------------------------
Prediction using mast: v06
Error U: 2.793495316722709 +- 2.7847767357977293
Error V: 2.8930195322801944 +- 2.2070983814762553
Error W: 0.6296763922485691 +- 0.7255478297272455
Error S: 2.6397638936544676 +- 2.122528132898483
Pearson Corr U: -0.7016547972858547, p: 2.0167491539785768e-20
Pearson Corr V: -0.667426643598247, p: 5.7610914112481866e-18
Pearson Corr W: 0.05582331285815166, p: 0.5297747304028639
Pearson Corr S: 0.7312478007642017, p: 7.619060962911695e-23
---------------------------------------------------
Prediction using mast: v07
Error U: 2.8031527247558645 +- 2.6611106396367794
Error V: 3.3563462600315717 +- 2.523224888349604
Error W: 0.6626112452992022 +- 0.7456396168066146
Error S: 2.189134244988136 +- 1.767858089351276
Pearson Corr U: -0.6551286560147552, p: 3.6773114616219864e-17
Pearson Corr V: -0.6832434428838372, p: 4.647822085190624e-19
Pearson Corr W: -0.10654262701227651, p: 0.22946536817023208
Pearson Corr S: 0.7262885348284537, p: 2.0413292832385104e-22
---------------------------------------------------
Prediction error all masts
Error U: 2.3431304540481186 +- 2.207527292125206
Error V: 2.000393744482627 +- 1.712452661216171
Error W: 0.5616843055309925 +- 0.5936813582416155
Error S: 2.370967958447569 +- 1.9156451586465284
Pearson Corr U: 0.36620534602261723, p: 1.908435568749094e-155
Pearson Corr V: 0.34132237010857447, p: 5.344242685728308e-134
Pearson Corr W: 0.3912936730879653, p: 4.355741861704661e-179
Pearson Corr S: 0.474304900952769, p: 1.6500202693640614e-273
---------------------------------------------------
Pearson corr per case, then averaged over all cases
U:   0.3746135657158838
V:   0.36653412808947095
W:   0.5010118009417732
S:   0.768581765578779
---------------------------------------------------
