# Supplementary material for: WindSeer: real-time volumetric wind prediction over complex terrain aboard a small uncrewed aerial vehicle
Source: Nat Commun. 2024 Apr 25;15:3507. doi: 10.1038/s41467-024-47778-4 (PMC11045725; doi:10.1038/s41467-024-47778-4)
Supplement: Supplementary file 5 — Source Data [file 41467_2024_47778_MOESM5_ESM.zip › data_Table1_SupplementaryTable2/Perdigao_0509_avg_1700-1800_AD6.txt]

Sender: LSF System <lsfadmin@eu-g1-030-3>
Subject: Job 207781551: <python3 predict_measurement_campaigns.py -model_dir ../wind_prediction/trained_models/final02 -model_version e1000 -d /cluster/work/riner/users/intel/perdigao_20170509.hdf5 -m tse04 -i 6 -e avg_17:00-18:00 --no_gpu --benchmark> in cluster <euler> Done

Job <python3 predict_measurement_campaigns.py -model_dir ../wind_prediction/trained_models/final02 -model_version e1000 -d /cluster/work/riner/users/intel/perdigao_20170509.hdf5 -m tse04 -i 6 -e avg_17:00-18:00 --no_gpu --benchmark> was submitted from host <eu-login-38> by user <acfloria> in cluster <euler> at Wed Mar  9 22:48:31 2022
Job was executed on host(s) <4*eu-g1-030-3>, in queue <normal.4h>, as user <acfloria> in cluster <euler> at Wed Mar  9 22:49:07 2022
</cluster/home/acfloria> was used as the home directory.
</cluster/home/acfloria/intel_wind/wind_analysis> was used as the working directory.
Started at Wed Mar  9 22:49:07 2022
Terminated at Wed Mar  9 23:52:31 2022
Results reported at Wed Mar  9 23:52:31 2022

Your job looked like:

------------------------------------------------------------
# LSBATCH: User input
python3 predict_measurement_campaigns.py -model_dir ../wind_prediction/trained_models/final02 -model_version e1000 -d /cluster/work/riner/users/intel/perdigao_20170509.hdf5 -m tse04 -i 6 -e avg_17:00-18:00 --no_gpu --benchmark
------------------------------------------------------------

Successfully completed.

Resource usage summary:

    CPU time :                                   3797.50 sec.
    Max Memory :                                 17185 MB
    Average Memory :                             12008.96 MB
    Total Requested Memory :                     40000.00 MB
    Delta Memory :                               22815.00 MB
    Max Swap :                                   -
    Max Processes :                              3
    Max Threads :                                4
    Run time :                                   3814 sec.
    Turnaround time :                            3840 sec.

The output (if any) follows:

/cluster/home/acfloria/.local/lib/python3.7/site-packages/pyproj/crs/crs.py:131: FutureWarning: '+init=<authority>:<code>' syntax is deprecated. '<authority>:<code>' is the preferred initialization method. When making the change, be mindful of axis order changes: https://pyproj4.github.io/pyproj/stable/gotchas.html#axis-order-changes-in-proj-6
  in_crs_string = _prepare_from_proj_string(in_crs_string)
/cluster/home/acfloria/.local/lib/python3.7/site-packages/pyproj/crs/crs.py:131: FutureWarning: '+init=<authority>:<code>' syntax is deprecated. '<authority>:<code>' is the preferred initialization method. When making the change, be mindful of axis order changes: https://pyproj4.github.io/pyproj/stable/gotchas.html#axis-order-changes-in-proj-6
  in_crs_string = _prepare_from_proj_string(in_crs_string)
mayavi could not get imported, disabling plotting with mayavi. Refer to the README for install instructions
'pygdal' is not installed. Use the command below to install it:
     pip3 install pygdal==2.3.2.4
GPy could not get imported, GPR baseline not available
Using YAML config: ../wind_prediction/trained_models/final02/params.yaml
Input data: avg_17:00-18:00 | scale: scale_2.0_n_384 | mast: rne01 
Measurement indices:
[333 193  39]
Input data: avg_17:00-18:00 | scale: scale_2.0_n_384 | mast: rne02 
Measurement indices:
[315 206  40]
[315 206  42]
Input data: avg_17:00-18:00 | scale: scale_2.0_n_384 | mast: rne03 
Measurement indices:
[302 223  41]
Input data: avg_17:00-18:00 | scale: scale_2.0_n_384 | mast: rne06 
Measurement indices:
[247 288  39]
[247 288  41]
Input data: avg_17:00-18:00 | scale: scale_2.0_n_384 | mast: rne07 
Measurement indices:
[212 323  41]
[212 323  43]
Input data: avg_17:00-18:00 | scale: scale_2.0_n_384 | mast: rsw01 
Measurement indices:
[194  77  43]
[194  77  44]
Input data: avg_17:00-18:00 | scale: scale_2.0_n_384 | mast: rsw02 
Measurement indices:
[182  88  43]
[182  88  45]
Input data: avg_17:00-18:00 | scale: scale_2.0_n_384 | mast: rsw03 
Measurement indices:
[174 101  43]
[174 101  44]
[174 101  46]
[174 101  48]
[174 101  51]
Input data: avg_17:00-18:00 | scale: scale_2.0_n_384 | mast: rsw04 
Measurement indices:
[160 121  43]
Input data: avg_17:00-18:00 | scale: scale_2.0_n_384 | mast: rsw05 
Measurement indices:
[129 166  44]
Input data: avg_17:00-18:00 | scale: scale_2.0_n_384 | mast: rsw06 
Measurement indices:
[116 183  44]
[116 183  46]
[116 183  48]
[116 183  49]
[116 183  53]
Input data: avg_17:00-18:00 | scale: scale_2.0_n_384 | mast: rsw07 
Measurement indices:
[ 85 221  45]
[ 85 221  47]
Input data: avg_17:00-18:00 | scale: scale_2.0_n_384 | mast: rsw08 
Measurement indices:
[ 74 237  45]
[ 74 237  47]
Input data: avg_17:00-18:00 | scale: scale_2.0_n_384 | mast: tnw01 
Measurement indices:
[ 59 175  11]
[ 59 175  12]
[ 59 175  14]
Input data: avg_17:00-18:00 | scale: scale_2.0_n_384 | mast: tnw03 
Measurement indices:
[ 96 204  45]
Input data: avg_17:00-18:00 | scale: scale_2.0_n_384 | mast: tnw05 
Measurement indices:
[130 225  23]
[130 225  24]
[130 225  24]
[130 225  25]
[130 225  25]
[130 225  26]
Input data: avg_17:00-18:00 | scale: scale_2.0_n_384 | mast: tnw06 
Measurement indices:
[158 247  17]
[158 247  18]
[158 247  18]
[158 247  18]
[158 247  19]
[158 247  19]
[158 247  20]
Input data: avg_17:00-18:00 | scale: scale_2.0_n_384 | mast: tnw07 
Measurement indices:
[176 263  10]
[176 263  10]
[176 263  10]
[176 263  11]
[176 263  11]
[176 263  12]
[176 263  14]
[176 263  16]
[176 263  19]
Input data: avg_17:00-18:00 | scale: scale_2.0_n_384 | mast: tnw09 
Measurement indices:
[210 291  27]
[210 291  28]
Input data: avg_17:00-18:00 | scale: scale_2.0_n_384 | mast: tnw10 
Measurement indices:
[220 296  32]
[220 296  34]
[220 296  36]
[220 296  37]
[220 296  41]
Input data: avg_17:00-18:00 | scale: scale_2.0_n_384 | mast: tnw11 
Measurement indices:
[231 304  35]
[231 304  36]
[231 304  38]
Input data: avg_17:00-18:00 | scale: scale_2.0_n_384 | mast: tse01 
Measurement indices:
[101  93   5]
[101  93   8]
Input data: avg_17:00-18:00 | scale: scale_2.0_n_384 | mast: tse02 
Measurement indices:
[137 117  26]
[137 117  29]
Input data: avg_17:00-18:00 | scale: scale_2.0_n_384 | mast: tse04 
Measurement indices:
[153 131  43]
[153 131  44]
[153 131  46]
[153 131  48]
[153 131  51]
[153 131  54]
[153 131  55]
[153 131  58]
Input data: avg_17:00-18:00 | scale: scale_2.0_n_384 | mast: tse06 
Measurement indices:
[182 159  28]
[182 159  30]
[182 159  32]
[182 159  33]
[182 159  37]
Input data: avg_17:00-18:00 | scale: scale_2.0_n_384 | mast: tse07 
Measurement indices:
[204 159  24]
[204 159  26]
Input data: avg_17:00-18:00 | scale: scale_2.0_n_384 | mast: tse08 
Measurement indices:
[223 176  20]
[223 176  22]
Input data: avg_17:00-18:00 | scale: scale_2.0_n_384 | mast: tse09 
Measurement indices:
[244 202  14]
[244 202  16]
[244 202  17]
[244 202  19]
[244 202  23]
[244 202  26]
[244 202  30]
Input data: avg_17:00-18:00 | scale: scale_2.0_n_384 | mast: tse10 
Measurement indices:
[259 211  19]
[259 211  22]
Input data: avg_17:00-18:00 | scale: scale_2.0_n_384 | mast: tse11 
Measurement indices:
[266 217  22]
[266 217  24]
[266 217  26]
[266 217  28]
[266 217  31]
Input data: avg_17:00-18:00 | scale: scale_2.0_n_384 | mast: tse12 
Measurement indices:
[280 226  33]
[280 226  34]
Input data: avg_17:00-18:00 | scale: scale_2.0_n_384 | mast: tse13 
Measurement indices:
[290 234  39]
[290 234  41]
[290 234  43]
[290 234  44]
[290 234  48]
[290 234  51]
[290 234  55]
Input data: avg_17:00-18:00 | scale: scale_2.0_n_384 | mast: v01 
Measurement indices:
[295 161  17]
[295 161  18]
Input data: avg_17:00-18:00 | scale: scale_2.0_n_384 | mast: v03 
Measurement indices:
[254 184  13]
[254 184  15]
Input data: avg_17:00-18:00 | scale: scale_2.0_n_384 | mast: v04 
Measurement indices:
[220 218  11]
[220 218  12]
Input data: avg_17:00-18:00 | scale: scale_2.0_n_384 | mast: v05 
Measurement indices:
[204 235  10]
[204 235  12]
[204 235  13]
Input data: avg_17:00-18:00 | scale: scale_2.0_n_384 | mast: v06 
Measurement indices:
[190 249   9]
[190 249  11]
[190 249  13]
Input data: avg_17:00-18:00 | scale: scale_2.0_n_384 | mast: v07 
Measurement indices:
[153 275   8]
[153 275   9]
[153 275   9]
[153 275   9]
[153 275  10]
[153 275  10]
[153 275  11]
---------------------------------------------------
Prediction using mast: rne01
Error U: 1.7431715153457392 +- 0.9076494255035462
Error V: 1.7723118143794483 +- 1.5381621653906097
Error W: 0.4942431828285949 +- 0.43190378571504007
Error S: 1.3091951088681415 +- 0.8353074651134027
Pearson Corr U: 0.8490995511398629, p: 5.221058621061309e-37
Pearson Corr V: 0.7578948591942322, p: 2.561048161656289e-25
Pearson Corr W: 0.6789039820570945, p: 9.4184792932698e-19
Pearson Corr S: 0.8274548025122843, p: 1.2603654425024215e-33
---------------------------------------------------
Prediction using mast: rne02
Error U: 1.729201142380556 +- 0.90747923120273
Error V: 1.883810302444898 +- 1.5610023717089607
Error W: 0.5083440146806815 +- 0.44969308738244723
Error S: 1.258377492393039 +- 0.8264765078781603
Pearson Corr U: 0.8519877601554636, p: 1.684252804745288e-37
Pearson Corr V: 0.7560302980660425, p: 3.906316350607498e-25
Pearson Corr W: 0.6784637579326855, p: 1.0111243944182118e-18
Pearson Corr S: 0.8280085257382654, p: 1.0469453465946008e-33
---------------------------------------------------
Prediction using mast: rne03
Error U: 1.6768909474828129 +- 0.9445346002080962
Error V: 2.1387587525888123 +- 1.6008623317917459
Error W: 0.5015015991513471 +- 0.4373246206929373
Error S: 1.3204206016867286 +- 0.8132148692199861
Pearson Corr U: 0.8611303236874496, p: 3.975080678584393e-39
Pearson Corr V: 0.7486775286017735, p: 1.990874406371194e-24
Pearson Corr W: 0.6688572224782682, p: 4.617144926154029e-18
Pearson Corr S: 0.8257461246920647, p: 2.2249975449197635e-33
---------------------------------------------------
Prediction using mast: rne06
Error U: 2.3841944508670654 +- 1.473560966747578
Error V: 1.5311829455231531 +- 1.2317403047760251
Error W: 0.5680229338220026 +- 0.5086793439822088
Error S: 1.3292870704543474 +- 1.1447868746157277
Pearson Corr U: 0.8345695836971977, p: 1.1034744251263843e-34
Pearson Corr V: 0.7760664851352865, p: 3.3908729817896155e-27
Pearson Corr W: 0.6820420633598792, p: 5.658443146157719e-19
Pearson Corr S: 0.8222251874244355, p: 7.04017139960279e-33
---------------------------------------------------
Prediction using mast: rne07
Error U: 3.070252517078465 +- 1.5908701374670462
Error V: 1.4870770464962917 +- 1.3129606344740212
Error W: 0.7011327948798568 +- 0.6253069632432015
Error S: 1.9660460502355666 +- 1.4208460082909526
Pearson Corr U: 0.8367225609096741, p: 5.161189486445205e-35
Pearson Corr V: 0.7840167860497538, p: 4.4902919185475215e-28
Pearson Corr W: 0.6838649561846795, p: 4.196470316153043e-19
Pearson Corr S: 0.823259220299895, p: 5.032913778138792e-33
---------------------------------------------------
Prediction using mast: rsw01
Error U: 2.029441407379382 +- 1.292411204661899
Error V: 1.988600298093299 +- 1.5103986231384596
Error W: 0.6314095071056831 +- 0.5640895634774665
Error S: 1.32042747416465 +- 1.1661062602384897
Pearson Corr U: 0.8498737211707705, p: 3.8642727226052985e-37
Pearson Corr V: 0.7651625818722141, p: 4.7602509807128027e-26
Pearson Corr W: 0.6817409194561749, p: 5.943630580702948e-19
Pearson Corr S: 0.8294334020845417, p: 6.475305827842106e-34
---------------------------------------------------
Prediction using mast: rsw02
Error U: 1.97593686202581 +- 1.2150654569086576
Error V: 1.627176008769609 +- 1.4496852418633648
Error W: 0.5574111066626483 +- 0.5009026141514797
Error S: 1.1994094929157553 +- 0.9802223265429962
Pearson Corr U: 0.8437090471808618, p: 4.054183970310757e-36
Pearson Corr V: 0.7733941709294965, p: 6.567456607168967e-27
Pearson Corr W: 0.6843297493746107, p: 3.8871746132330935e-19
Pearson Corr S: 0.8283535170854449, p: 9.32349179378871e-34
---------------------------------------------------
Prediction using mast: rsw03
Error U: 2.215107331586406 +- 1.4047772886027727
Error V: 1.585038883921048 +- 1.4153602502690283
Error W: 0.603094611927022 +- 0.5383098477736714
Error S: 1.302120954238501 +- 1.1527145391031357
Pearson Corr U: 0.8420771396793157, p: 7.426165000840247e-36
Pearson Corr V: 0.7780190122975942, p: 2.07987844934773e-27
Pearson Corr W: 0.6848624979779875, p: 3.559972811338772e-19
Pearson Corr S: 0.8279566700221168, p: 1.0653241155045563e-33
---------------------------------------------------
Prediction using mast: rsw04
Error U: 2.1541107705048734 +- 1.374097657329173
Error V: 1.727905939397796 +- 1.4795550734036291
Error W: 0.6225130218701203 +- 0.5556846083575621
Error S: 1.3224256145988706 +- 1.1735094181564922
Pearson Corr U: 0.8455826553630852, p: 2.0061976815083318e-36
Pearson Corr V: 0.7735528730735646, p: 6.3162241519722296e-27
Pearson Corr W: 0.6844492907801322, p: 3.8112935250553364e-19
Pearson Corr S: 0.8292780926733427, p: 6.824926143185268e-34
---------------------------------------------------
Prediction using mast: rsw05
Error U: 2.1683166087888663 +- 1.3902560320313921
Error V: 1.9278429879565602 +- 1.4940118173241943
Error W: 0.6537144010922368 +- 0.5828980372144686
Error S: 1.4214724413773456 +- 1.2332994725117357
Pearson Corr U: 0.8483815690600394, p: 6.8914581203062e-37
Pearson Corr V: 0.7692173959184532, p: 1.8127668653868214e-26
Pearson Corr W: 0.6831277373061916, p: 4.736927802277688e-19
Pearson Corr S: 0.8294453517228428, p: 6.449145580620252e-34
---------------------------------------------------
Prediction using mast: rsw06
Error U: 2.495801786383858 +- 1.480663713968797
Error V: 1.8889011028210458 +- 1.4697430566168979
Error W: 0.7020547506404816 +- 0.6243246707127776
Error S: 1.6912479979759356 +- 1.3514746682190517
Pearson Corr U: 0.846859798893178, p: 1.2353026571719046e-36
Pearson Corr V: 0.7745525587056463, p: 4.936685096095394e-27
Pearson Corr W: 0.6838298994806923, p: 4.220748977979669e-19
Pearson Corr S: 0.8290858782046133, p: 7.283339009025345e-34
---------------------------------------------------
Prediction using mast: rsw07
Error U: 1.7869807027431643 +- 1.0496228260348757
Error V: 2.1284805438094967 +- 1.5529036301620256
Error W: 0.5796223921742444 +- 0.51901691694368
Error S: 1.2093830441837041 +- 0.9731047224130618
Pearson Corr U: 0.8538394017914661, p: 8.051341988626946e-38
Pearson Corr V: 0.755729480796002, p: 4.1801679408089925e-25
Pearson Corr W: 0.6785863667937367, p: 9.913455979992358e-19
Pearson Corr S: 0.8288519590975828, p: 7.8820878029267e-34
---------------------------------------------------
Prediction using mast: rsw08
Error U: 1.9712165123258465 +- 1.2925799262498525
Error V: 3.3190665457026696 +- 1.6313366793807482
Error W: 0.7759511031753621 +- 0.6907541338327945
Error S: 2.0523233956584725 +- 1.4462709798198632
Pearson Corr U: 0.8658858152362312, p: 5.086884958523652e-40
Pearson Corr V: 0.7480879000573147, p: 2.263084791445191e-24
Pearson Corr W: 0.6642457309434613, p: 9.383510032467733e-18
Pearson Corr S: 0.8246012917660233, p: 3.244973155757723e-33
---------------------------------------------------
Prediction using mast: tnw01
Error U: 2.174514792156145 +- 2.0005784236390927
Error V: 1.828788707545834 +- 1.284153033572567
Error W: 0.48065058239106956 +- 0.5395126620660453
Error S: 2.880880216072626 +- 2.1176367190074505
Pearson Corr U: 0.793986456947649, p: 3.142795988164949e-29
Pearson Corr V: 0.7676176628014796, p: 2.65936975545571e-26
Pearson Corr W: 0.5946332456882311, p: 1.087171567310037e-13
Pearson Corr S: 0.8041994089939732, p: 1.7630161785909707e-30
---------------------------------------------------
Prediction using mast: tnw03
Error U: 1.9432785631656626 +- 1.2016184116142608
Error V: 1.7867570172760854 +- 1.5058090769353705
Error W: 0.5814109054333504 +- 0.5200830169101234
Error S: 1.2134074705085858 +- 1.020671090927975
Pearson Corr U: 0.847280216795018, p: 1.0520246550171628e-36
Pearson Corr V: 0.7678998804390468, p: 2.4860718644488988e-26
Pearson Corr W: 0.6833882746309176, p: 4.538588560564714e-19
Pearson Corr S: 0.8292583634724982, p: 6.870643483975303e-34
---------------------------------------------------
Prediction using mast: tnw05
Error U: 3.097714675298157 +- 3.124793498893128
Error V: 2.2737866922491294 +- 1.6579124940299241
Error W: 0.5455335498538451 +- 0.6321943556675809
Error S: 3.6038124525775963 +- 2.3165525380062397
Pearson Corr U: -0.7799291593337463, p: 1.283150590498064e-27
Pearson Corr V: -0.7449129585794761, p: 4.4850238442513806e-24
Pearson Corr W: 0.5734285379243393, p: 1.2255918180005777e-12
Pearson Corr S: 0.7836650784431853, p: 4.919244460377153e-28
---------------------------------------------------
Prediction using mast: tnw06
Error U: 2.9438180691010225 +- 2.9643264716049136
Error V: 3.3678344599756684 +- 2.4694220544234384
Error W: 0.6152888090156684 +- 0.686931406861069
Error S: 2.175476449621268 +- 1.7372454250931055
Pearson Corr U: -0.8066185301099854, p: 8.691387502516164e-31
Pearson Corr V: -0.5630617238757719, p: 3.765396983851032e-12
Pearson Corr W: 0.05445358981362309, p: 0.5399364853587698
Pearson Corr S: 0.7162917222239081, p: 1.395924388295348e-21
---------------------------------------------------
Prediction using mast: tnw07
Error U: 2.8228616536974798 +- 2.3559364650402745
Error V: 4.335627376772814 +- 3.025159856381764
Error W: 0.7067111799800582 +- 0.7406354183478416
Error S: 1.782875662356353 +- 1.2062028036488122
Pearson Corr U: -0.5726861340592135, p: 1.3299121064177696e-12
Pearson Corr V: -0.6215356359329659, p: 3.849829476045578e-15
Pearson Corr W: -0.2234662842275065, p: 0.010907061868345072
Pearson Corr S: 0.6384516848024722, p: 3.975483942631388e-16
---------------------------------------------------
Prediction using mast: tnw09
Error U: 2.1734177740537484 +- 1.7182590992378395
Error V: 2.0943290643739765 +- 1.4388133141570045
Error W: 0.5148815026495409 +- 0.6244732526292063
Error S: 2.660509499170568 +- 2.1765614354598775
Pearson Corr U: 0.7816938758939231, p: 8.177411642393422e-28
Pearson Corr V: 0.3971702042029216, p: 3.15840559643091e-06
Pearson Corr W: 0.5452662450692072, p: 2.3672287926427235e-11
Pearson Corr S: 0.7751657156765264, p: 4.241519375176455e-27
---------------------------------------------------
Prediction using mast: tnw10
Error U: 2.214730090830221 +- 1.2846344636081002
Error V: 1.8641747090433047 +- 1.2273039416483165
Error W: 0.48310813292420934 +- 0.40393353314258146
Error S: 1.3476512014438473 +- 0.9449587566906226
Pearson Corr U: 0.8269602143733502, p: 1.4866954617323923e-33
Pearson Corr V: 0.6424826985599651, p: 2.2663157630577736e-16
Pearson Corr W: 0.6489560215404496, p: 9.030027517761057e-17
Pearson Corr S: 0.8058346143658178, p: 1.0942059884840372e-30
---------------------------------------------------
Prediction using mast: tnw11
Error U: 1.9158826935114917 +- 1.131607740238956
Error V: 1.5841558773826259 +- 1.3502221637769565
Error W: 0.5149379534279749 +- 0.45694662469600583
Error S: 1.2090713717579489 +- 0.8849173405123654
Pearson Corr U: 0.8402692704158952, p: 1.440487799755885e-35
Pearson Corr V: 0.7749462043357999, p: 4.4786037665566105e-27
Pearson Corr W: 0.6824271858683058, p: 5.313121481499697e-19
Pearson Corr S: 0.8265989712856046, p: 1.676741518903365e-33
---------------------------------------------------
Prediction using mast: tse01
Error U: 2.0029761589431647 +- 1.543726189032361
Error V: 1.8388926580999048 +- 1.2881478985043866
Error W: 0.4680912647692521 +- 0.4966065114444365
Error S: 2.3994939928516104 +- 1.914383521319082
Pearson Corr U: 0.7997946405491672, p: 6.2329377787021946e-30
Pearson Corr V: 0.765845197509359, p: 4.0516953415693613e-26
Pearson Corr W: 0.5981733219985952, p: 7.129935679459328e-14
Pearson Corr S: 0.7973752730789095, p: 1.230677436259284e-29
---------------------------------------------------
Prediction using mast: tse02
Error U: 1.9533161111640078 +- 1.4819940469005521
Error V: 1.763940500526835 +- 1.257254919773968
Error W: 0.4512803615553431 +- 0.444355097644498
Error S: 2.2371920615112066 +- 1.775934262552856
Pearson Corr U: 0.8170262681101933, p: 3.6847502034897444e-32
Pearson Corr V: 0.7615301040494415, p: 1.1120926208712223e-25
Pearson Corr W: 0.6307606327787217, p: 1.13553195073793e-15
Pearson Corr S: 0.8095911862268192, p: 3.5946165688286255e-31
---------------------------------------------------
Prediction using mast: tse04
Error U: 3.171966170892644 +- 1.5914444811833588
Error V: 1.5873631340532082 +- 1.4182460034304656
Error W: 0.7546858247648451 +- 0.6708488170482454
Error S: 2.176245669513444 +- 1.4864099133426538
Pearson Corr U: 0.8406563255135615, p: 1.2508549806808383e-35
Pearson Corr V: 0.7843832071780664, p: 4.082387865810011e-28
Pearson Corr W: 0.6843693767524253, p: 3.8618585008739087e-19
Pearson Corr S: 0.8254996263862965, p: 2.4138838695858373e-33
---------------------------------------------------
Prediction using mast: tse06
Error U: 3.1301062017655643 +- 3.1563417584340363
Error V: 2.7780517233030255 +- 2.1494851543345046
Error W: 0.590278540013522 +- 0.6849624874854335
Error S: 2.6825903453097766 +- 2.075337164538705
Pearson Corr U: -0.82151510538711, p: 8.853909104069827e-33
Pearson Corr V: -0.5575942422625089, p: 6.701375554106147e-12
Pearson Corr W: 0.15954873529845065, p: 0.07090663378660518
Pearson Corr S: 0.7508936795246111, p: 1.2259281352952395e-24
---------------------------------------------------
Prediction using mast: tse07
Error U: 3.1299774084420036 +- 3.1668929572284243
Error V: 2.5631750939128084 +- 2.0021537882521314
Error W: 0.5750264561962399 +- 0.6696736212783124
Error S: 2.996788375807551 +- 2.1601285960419925
Pearson Corr U: -0.7983267574436206, p: 9.428214912130895e-30
Pearson Corr V: -0.5435379855718597, p: 2.8138754892236413e-11
Pearson Corr W: 0.300578682595882, p: 0.0005380085645052127
Pearson Corr S: 0.740036112203323, p: 1.2578204617704135e-23
---------------------------------------------------
Prediction using mast: tse08
Error U: 2.8306564757761774 +- 2.8474397347543903
Error V: 2.5629641924143254 +- 1.9446927938813139
Error W: 0.5917654531107661 +- 0.6760274138942346
Error S: 3.096280933753543 +- 2.298183545467705
Pearson Corr U: -0.7158346691345915, p: 1.521170329865181e-21
Pearson Corr V: -0.6009609170640813, p: 5.0959673765509644e-14
Pearson Corr W: 0.31519457145401414, p: 0.00027447655596405014
Pearson Corr S: 0.7044222989156225, p: 1.2325352706756768e-20
---------------------------------------------------
Prediction using mast: tse09
Error U: 2.7230573611670095 +- 2.7093674052082277
Error V: 2.1444944812791924 +- 1.5545248328290198
Error W: 0.560055484424938 +- 0.6708777634530042
Error S: 3.9167071060046164 +- 2.5308228239709694
Pearson Corr U: 0.26444437169647467, p: 0.0024587018406945845
Pearson Corr V: -0.46941687859686504, p: 2.004368574597495e-08
Pearson Corr W: 0.7210135360792835, p: 5.688718210794253e-22
Pearson Corr S: 0.6631213589227558, p: 1.1133614803457675e-17
---------------------------------------------------
Prediction using mast: tse10
Error U: 2.815411205412319 +- 2.79188928881876
Error V: 2.0257163531325326 +- 1.4010043416983025
Error W: 0.5570657869144754 +- 0.6766080653581861
Error S: 3.8360573645301996 +- 2.568510639460643
Pearson Corr U: 0.31471012326225195, p: 0.00028082498951382347
Pearson Corr V: 0.34715454223253706, p: 5.562773754807689e-05
Pearson Corr W: 0.7092075998216419, p: 5.189650003402682e-21
Pearson Corr S: 0.6506256299644124, p: 7.096517677236756e-17
---------------------------------------------------
Prediction using mast: tse11
Error U: 2.467851353028943 +- 2.480580540759387
Error V: 1.8510105706028204 +- 1.2866245648966013
Error W: 0.4928576203671239 +- 0.5829548047531409
Error S: 3.184486752428795 +- 2.2601669517808727
Pearson Corr U: 0.8219367282750675, p: 7.72819121365157e-33
Pearson Corr V: 0.7136988361230656, p: 2.2677306875307198e-21
Pearson Corr W: 0.6329680835120718, p: 8.427100570842758e-16
Pearson Corr S: 0.8249368448776808, p: 2.906032682021033e-33
---------------------------------------------------
Prediction using mast: tse12
Error U: 2.2965126531740703 +- 2.2494672567585425
Error V: 1.8241275070635317 +- 1.2802306167250672
Error W: 0.485505924730496 +- 0.5586188575179134
Error S: 3.051202844787445 +- 2.1810929257042933
Pearson Corr U: 0.798660049219458, p: 8.585184432678396e-30
Pearson Corr V: 0.7441163346670259, p: 5.316345169471951e-24
Pearson Corr W: 0.6097492213060302, p: 1.7297887635335615e-14
Pearson Corr S: 0.8122993492890042, p: 1.5864486731825498e-31
---------------------------------------------------
Prediction using mast: tse13
Error U: 1.7763375403657284 +- 0.9234360544458926
Error V: 1.66523167183056 +- 1.4535412096058018
Error W: 0.4849940874879589 +- 0.42184505164990943
Error S: 1.328914995981812 +- 0.8555819962607122
Pearson Corr U: 0.8436106161531212, p: 4.205750258391816e-36
Pearson Corr V: 0.764487647869298, p: 5.579591877042269e-26
Pearson Corr W: 0.681432993729391, p: 6.249729347480995e-19
Pearson Corr S: 0.8262720677741213, p: 1.8691316192845475e-33
---------------------------------------------------
Prediction using mast: v01
Error U: 2.816297663621426 +- 2.800678671222899
Error V: 2.067706758497963 +- 1.4411080298567887
Error W: 0.5970455298434787 +- 0.7227684263764385
Error S: 4.001158442201725 +- 2.6126557028989135
Pearson Corr U: -0.13919616169460464, p: 0.11566200080481016
Pearson Corr V: -0.3709505671033253, p: 1.5073219523248066e-05
Pearson Corr W: 0.7174992008815361, p: 1.1115375563698442e-21
Pearson Corr S: 0.234253966823851, p: 0.007540015804868368
---------------------------------------------------
Prediction using mast: v03
Error U: 3.080768001183743 +- 3.072159792165416
Error V: 2.2095578129279634 +- 1.5650035060558571
Error W: 0.5432606016885051 +- 0.6418646414146153
Error S: 3.660649034336592 +- 2.4048134066364475
Pearson Corr U: -0.7415769900320762, p: 9.103397709496521e-24
Pearson Corr V: -0.7916675578887686, p: 5.909733469453633e-29
Pearson Corr W: 0.6058162927333418, p: 2.8168774031171423e-14
Pearson Corr S: 0.7899221902838524, p: 9.455904574432076e-29
---------------------------------------------------
Prediction using mast: v04
Error U: 2.895408143535465 +- 2.930033032148416
Error V: 2.340763879312506 +- 1.754659356531358
Error W: 0.5567726964659844 +- 0.6410755437093024
Error S: 3.6048568339044778 +- 2.3476794811305384
Pearson Corr U: -0.7734974799112494, p: 6.4028259322431814e-27
Pearson Corr V: -0.661658311773025, p: 1.389317691222718e-17
Pearson Corr W: 0.5483296821187219, p: 1.7383119946290856e-11
Pearson Corr S: 0.7310296634893443, p: 7.960259032716792e-23
---------------------------------------------------
Prediction using mast: v05
Error U: 2.8313547055781685 +- 2.849177949490681
Error V: 2.7751300038015785 +- 2.1065185322872697
Error W: 0.6071856846432667 +- 0.6946962011184692
Error S: 2.7444311145421936 +- 2.190968538044162
Pearson Corr U: -0.7034780901454868, p: 1.4589416878643402e-20
Pearson Corr V: -0.5821879233908291, p: 4.602159000285153e-13
Pearson Corr W: 0.14862049217363849, p: 0.09277788695075355
Pearson Corr S: 0.7081690709680273, p: 6.270596895044552e-21
---------------------------------------------------
Prediction using mast: v06
Error U: 2.7705630917135453 +- 2.7771116664778357
Error V: 2.924522368148865 +- 2.1621057029458393
Error W: 0.6193435818256807 +- 0.7090764328625144
Error S: 2.5682010478140027 +- 2.142038539056956
Pearson Corr U: -0.5431763417790207, p: 2.9171474532377907e-11
Pearson Corr V: -0.5869287485130943, p: 2.6754139220588597e-13
Pearson Corr W: 0.04267642636540989, p: 0.6310766398685487
Pearson Corr S: 0.6904678739588721, p: 1.3953154308790085e-19
---------------------------------------------------
Prediction using mast: v07
Error U: 2.7017321159505934 +- 2.6638306155370524
Error V: 3.3870418245852765 +- 2.4245550921215804
Error W: 0.6463799176346818 +- 0.7271965074703077
Error S: 2.2041754824104904 +- 1.7783034080439997
Pearson Corr U: -0.4992719288412155, p: 1.7153824822073675e-09
Pearson Corr V: -0.5941844911574904, p: 1.1464711969690975e-13
Pearson Corr W: -0.1263492308365217, p: 0.15363514914060342
Pearson Corr S: 0.6595754133638901, p: 1.9001474704116896e-17
---------------------------------------------------
Prediction error all masts
Error U: 2.423187716537404 +- 2.1544090832807576
Error V: 2.1697709897372754 +- 1.7810047792840573
Error W: 0.5769245487400673 +- 0.6009184170190294
Error S: 2.243822459472351 +- 1.9708791961726084
Pearson Corr U: 0.30509043803615865, p: 4.124069186093205e-106
Pearson Corr V: 0.18667522810545906, p: 1.1046146252860633e-39
Pearson Corr W: 0.4283791920732018, p: 5.08021392366528e-218
Pearson Corr S: 0.4281645759082988, p: 8.823284414152456e-218
---------------------------------------------------
Pearson corr per case, then averaged over all cases
U:   0.3348852825604686
V:   0.27639832918303475
W:   0.5362100160314683
S:   0.7671488733852324
---------------------------------------------------
