# Supplementary material for: WindSeer: real-time volumetric wind prediction over complex terrain aboard a small uncrewed aerial vehicle
Source: Nat Commun. 2024 Apr 25;15:3507. doi: 10.1038/s41467-024-47778-4 (PMC11045725; doi:10.1038/s41467-024-47778-4)
Supplement: Supplementary file 5 — Source Data [file 41467_2024_47778_MOESM5_ESM.zip › data_Table1_SupplementaryTable2/Perdigao_0512_12_194730_avg.txt]

Using YAML config: ../wind_prediction/trained_models/final01//params.yaml
Input data: 19:47:30 | scale: scale_2.0_n_384 | mast: rne01 
Measurement indices:
[333 193  39]
Input data: 19:47:30 | scale: scale_2.0_n_384 | mast: rne02 
Measurement indices:
[315 206  40]
[315 206  42]
Input data: 19:47:30 | scale: scale_2.0_n_384 | mast: rne03 
Measurement indices:
[302 223  41]
Input data: 19:47:30 | scale: scale_2.0_n_384 | mast: rne06 
Measurement indices:
[247 288  39]
[247 288  41]
Input data: 19:47:30 | scale: scale_2.0_n_384 | mast: rne07 
Measurement indices:
All measurements lie inside the terrain or outside of the prediction domain
Input mast outside the prediction region
Input data: 19:47:30 | scale: scale_2.0_n_384 | mast: rsw01 
Measurement indices:
[194  77  43]
[194  77  44]
Input data: 19:47:30 | scale: scale_2.0_n_384 | mast: rsw02 
Measurement indices:
[182  88  43]
Input data: 19:47:30 | scale: scale_2.0_n_384 | mast: rsw03 
Measurement indices:
[174 101  43]
[174 101  44]
[174 101  46]
[174 101  48]
[174 101  51]
Input data: 19:47:30 | scale: scale_2.0_n_384 | mast: rsw04 
Measurement indices:
[160 121  43]
Input data: 19:47:30 | scale: scale_2.0_n_384 | mast: rsw05 
Measurement indices:
[129 166  44]
Input data: 19:47:30 | scale: scale_2.0_n_384 | mast: rsw06 
Measurement indices:
[116 183  44]
[116 183  46]
[116 183  48]
[116 183  49]
[116 183  53]
Input data: 19:47:30 | scale: scale_2.0_n_384 | mast: rsw07 
Measurement indices:
[ 85 221  45]
[ 85 221  47]
Input data: 19:47:30 | scale: scale_2.0_n_384 | mast: rsw08 
Measurement indices:
[ 74 237  45]
[ 74 237  47]
Input data: 19:47:30 | scale: scale_2.0_n_384 | mast: tnw01 
Measurement indices:
[ 59 175  12]
[ 59 175  14]
Input data: 19:47:30 | scale: scale_2.0_n_384 | mast: tnw03 
Measurement indices:
[ 96 204  45]
Input data: 19:47:30 | scale: scale_2.0_n_384 | mast: tnw05 
Measurement indices:
[130 225  24]
[130 225  24]
[130 225  25]
[130 225  25]
[130 225  26]
Input data: 19:47:30 | scale: scale_2.0_n_384 | mast: tnw06 
Measurement indices:
[158 247  18]
[158 247  18]
[158 247  18]
[158 247  19]
[158 247  19]
[158 247  20]
Input data: 19:47:30 | scale: scale_2.0_n_384 | mast: tnw07 
Measurement indices:
[176 263  11]
[176 263  11]
[176 263  12]
[176 263  14]
[176 263  16]
[176 263  19]
Input data: 19:47:30 | scale: scale_2.0_n_384 | mast: tnw08 
Measurement indices:
[196 278  19]
[196 278  21]
Input data: 19:47:30 | scale: scale_2.0_n_384 | mast: tnw09 
Measurement indices:
[210 291  27]
[210 291  28]
Input data: 19:47:30 | scale: scale_2.0_n_384 | mast: tnw10 
Measurement indices:
[220 296  32]
[220 296  34]
[220 296  36]
[220 296  37]
[220 296  41]
Input data: 19:47:30 | scale: scale_2.0_n_384 | mast: tnw11 
Measurement indices:
[231 304  36]
[231 304  38]
Input data: 19:47:30 | scale: scale_2.0_n_384 | mast: tse01 
Measurement indices:
[101  93   5]
[101  93   8]
Input data: 19:47:30 | scale: scale_2.0_n_384 | mast: tse02 
Measurement indices:
[137 117  26]
[137 117  29]
Input data: 19:47:30 | scale: scale_2.0_n_384 | mast: tse04 
Measurement indices:
[153 131  43]
[153 131  44]
[153 131  46]
[153 131  48]
[153 131  51]
[153 131  54]
[153 131  55]
[153 131  58]
Input data: 19:47:30 | scale: scale_2.0_n_384 | mast: tse06 
Measurement indices:
[182 159  28]
[182 159  30]
[182 159  32]
[182 159  33]
[182 159  37]
Input data: 19:47:30 | scale: scale_2.0_n_384 | mast: tse07 
Measurement indices:
[204 159  24]
[204 159  26]
Input data: 19:47:30 | scale: scale_2.0_n_384 | mast: tse08 
Measurement indices:
[223 176  20]
[223 176  22]
Input data: 19:47:30 | scale: scale_2.0_n_384 | mast: tse09 
Measurement indices:
[244 202  14]
[244 202  16]
[244 202  17]
[244 202  19]
[244 202  23]
[244 202  26]
[244 202  30]
Input data: 19:47:30 | scale: scale_2.0_n_384 | mast: tse10 
Measurement indices:
[259 211  19]
[259 211  22]
Input data: 19:47:30 | scale: scale_2.0_n_384 | mast: tse11 
Measurement indices:
[266 217  22]
[266 217  24]
[266 217  26]
[266 217  28]
[266 217  31]
Input data: 19:47:30 | scale: scale_2.0_n_384 | mast: tse12 
Measurement indices:
[280 226  33]
[280 226  34]
Input data: 19:47:30 | scale: scale_2.0_n_384 | mast: tse13 
Measurement indices:
[290 234  39]
[290 234  41]
[290 234  43]
[290 234  44]
[290 234  48]
[290 234  51]
[290 234  55]
Input data: 19:47:30 | scale: scale_2.0_n_384 | mast: v01 
Measurement indices:
[295 161  17]
[295 161  18]
Input data: 19:47:30 | scale: scale_2.0_n_384 | mast: v03 
Measurement indices:
[254 184  13]
[254 184  15]
Input data: 19:47:30 | scale: scale_2.0_n_384 | mast: v04 
Measurement indices:
All measurements lie inside the terrain or outside of the prediction domain
Input mast outside the prediction region
Input data: 19:47:30 | scale: scale_2.0_n_384 | mast: v05 
Measurement indices:
[204 235  10]
[204 235  12]
[204 235  13]
Input data: 19:47:30 | scale: scale_2.0_n_384 | mast: v06 
Measurement indices:
[190 249   9]
[190 249  11]
Input data: 19:47:30 | scale: scale_2.0_n_384 | mast: v07 
Measurement indices:
[153 275   8]
[153 275   9]
[153 275   9]
[153 275   9]
---------------------------------------------------
Prediction using mast: rne01
Error U: 1.1068311647529574 +- 0.6366173555612236
Error V: 0.6346241008963377 +- 0.4663563470703151
Error W: 0.1887842040677141 +- 0.16689220491965256
Error S: 0.9095200573664285 +- 0.5809711954800657
Pearson Corr U: -0.22698182945142373, p: 0.010590621783338833
Pearson Corr V: 0.026221180638202307, p: 0.7707081218049862
Pearson Corr W: -0.10026780455091201, p: 0.26394979759869375
Pearson Corr S: -0.044139398879669514, p: 0.6235927173361628
---------------------------------------------------
Prediction using mast: rne02
Error U: 1.1709427418929177 +- 0.6404600596396692
Error V: 0.5671714695968798 +- 0.44739462778489336
Error W: 0.1877485789249592 +- 0.11404179104264726
Error S: 0.9488352469504531 +- 0.5384134431011591
Pearson Corr U: -0.0009821973733793073, p: 0.9912910545703557
Pearson Corr V: -0.03794588128628389, p: 0.6731356546429098
Pearson Corr W: -0.09067881258795217, p: 0.31258871587813825
Pearson Corr S: 0.00726900969962519, p: 0.9356150796521658
---------------------------------------------------
Prediction using mast: rne03
Error U: 1.2298588167819646 +- 0.6687534074409038
Error V: 0.513869576777021 +- 0.42595503522949263
Error W: 0.17016228666946676 +- 0.11252198553482648
Error S: 0.9924944430119705 +- 0.5216773205114423
Pearson Corr U: -0.16713275738983482, p: 0.06140848506437563
Pearson Corr V: 0.003306332141065436, p: 0.9706893619965955
Pearson Corr W: -0.08702866039406344, p: 0.33254599164033377
Pearson Corr S: -0.05352235035285578, p: 0.5516922772339267
---------------------------------------------------
Prediction using mast: rne06
Error U: 1.2910393251079348 +- 0.7176364958718444
Error V: 0.5084982204827524 +- 0.42301843039451387
Error W: 0.1663635008874172 +- 0.14092716778003278
Error S: 1.047488616039583 +- 0.5254163022827391
Pearson Corr U: -0.1216676185692807, p: 0.17473283343174714
Pearson Corr V: -0.019404607011042685, p: 0.8292483600130552
Pearson Corr W: -0.1235931568428966, p: 0.16795771791717948
Pearson Corr S: -0.03192343859497475, p: 0.722695305853908
---------------------------------------------------
Prediction using mast: rsw01
Error U: 1.126756560400642 +- 0.6340955532956191
Error V: 0.4616192824961174 +- 0.2907408570443948
Error W: 0.17843259433524625 +- 0.11110566250114168
Error S: 0.9250558252607061 +- 0.5588913720175653
Pearson Corr U: -0.08369427638115408, p: 0.35147140824307904
Pearson Corr V: 0.04343373799264423, p: 0.6291585441523232
Pearson Corr W: -0.1924418498054666, p: 0.030862022224342367
Pearson Corr S: 0.004775966435828917, p: 0.9576712741431258
---------------------------------------------------
Prediction using mast: rsw02
Error U: 1.1114562751521126 +- 0.6360318031490946
Error V: 0.4845008622736685 +- 0.2991855798622789
Error W: 0.23195490134706248 +- 0.1449648301497285
Error S: 0.9217581881148221 +- 0.5628264293504792
Pearson Corr U: -0.04290100502127016, p: 0.6333742728198579
Pearson Corr V: -0.10655677634630406, p: 0.23500652231799962
Pearson Corr W: -0.13472939272936532, p: 0.13254836159207192
Pearson Corr S: -0.0034961006276738264, p: 0.9690078775034539
---------------------------------------------------
Prediction using mast: rsw03
Error U: 1.598604113502439 +- 0.9465660231334339
Error V: 0.5641682459898885 +- 0.33196578525655407
Error W: 0.3750257046222465 +- 0.19218567730856387
Error S: 1.398369833089686 +- 0.7387890119385284
Pearson Corr U: -0.05012478487030858, p: 0.5772593586147153
Pearson Corr V: -0.016616850293364117, p: 0.8534820010973546
Pearson Corr W: -0.046535576062217185, p: 0.6048524950624884
Pearson Corr S: -0.036460559836166834, p: 0.6852388298884695
---------------------------------------------------
Prediction using mast: rsw04
Error U: 1.621014211078762 +- 0.9615383857780967
Error V: 0.43059143852738163 +- 0.3602617660064019
Error W: 0.3840055469255377 +- 0.19393449014043157
Error S: 1.3699451244718281 +- 0.7238888554434777
Pearson Corr U: -0.14545005462434424, p: 0.10415075213555632
Pearson Corr V: 0.1255309712462888, p: 0.16133812523063557
Pearson Corr W: -0.02515349146798419, p: 0.7798016335525413
Pearson Corr S: -0.14350138629688086, p: 0.10892275710162588
---------------------------------------------------
Prediction using mast: rsw05
Error U: 1.522060876966746 +- 0.8930807790254062
Error V: 0.45632173945861204 +- 0.28917098088047605
Error W: 0.2141331761848137 +- 0.13000450601473537
Error S: 1.27723691273522 +- 0.6668171236495561
Pearson Corr U: 0.11321259278732233, p: 0.20687489275893886
Pearson Corr V: 0.006947225877493516, p: 0.9384595456672185
Pearson Corr W: -0.0848632863942993, p: 0.34476095970019555
Pearson Corr S: 0.019989255325936105, p: 0.8241855778081114
---------------------------------------------------
Prediction using mast: rsw06
Error U: 1.9920256650403312 +- 1.1224134305886713
Error V: 0.7469995030985465 +- 0.4209115897856116
Error W: 0.23452040068306296 +- 0.14654212001370265
Error S: 1.8104405946602844 +- 0.9260242239255223
Pearson Corr U: -0.10520178439171121, p: 0.24104670686907229
Pearson Corr V: -0.03096606047736541, p: 0.7306871968922227
Pearson Corr W: -0.031038082536664992, p: 0.7300849612968461
Pearson Corr S: -0.049967193393551323, p: 0.5784585071367356
---------------------------------------------------
Prediction using mast: rsw07
Error U: 2.184912168956269 +- 1.1873321756445978
Error V: 0.5755541154020836 +- 0.3366344920505034
Error W: 0.273975090257683 +- 0.16539406841946802
Error S: 1.9491598857757084 +- 0.9749570566628889
Pearson Corr U: -0.05093899270182958, p: 0.5710823730895986
Pearson Corr V: 0.03374353624642135, p: 0.7075844559980443
Pearson Corr W: -0.07419074774930987, p: 0.4090151560695279
Pearson Corr S: -0.033464277302402846, p: 0.7098957225619719
---------------------------------------------------
Prediction using mast: rsw08
Error U: 2.528491268248116 +- 1.2427155291346133
Error V: 0.541293815931394 +- 0.3213792778297681
Error W: 0.16696261744742977 +- 0.11861290397129076
Error S: 2.2465230689721984 +- 1.057616267651983
Pearson Corr U: -0.16573719884459917, p: 0.0636386403602563
Pearson Corr V: -0.13201009848884085, p: 0.14061670140778115
Pearson Corr W: -0.11082789027760633, p: 0.2166625213874029
Pearson Corr S: -0.052194186103449704, p: 0.5616212075663466
---------------------------------------------------
Prediction using mast: tnw01
Error U: 1.2889921495072831 +- 1.0936458479276432
Error V: 0.5550652193349033 +- 0.3281686267454704
Error W: 0.22938210800907294 +- 0.1804758207521341
Error S: 0.9829049444977486 +- 0.962942832716957
Pearson Corr U: -0.03576625321551837, p: 0.6909241240326393
Pearson Corr V: -0.10473299505425525, p: 0.2431613677839929
Pearson Corr W: -0.021015813402936585, p: 0.8153136440093592
Pearson Corr S: -0.02481482882169481, p: 0.7826923182105625
---------------------------------------------------
Prediction using mast: tnw03
Error U: 1.0851103106900746 +- 0.6376602570584649
Error V: 0.44505723219897064 +- 0.2869619224539134
Error W: 0.18281481202252003 +- 0.11218267111214135
Error S: 0.8993510319997279 +- 0.607706607428553
Pearson Corr U: -0.012599271335247736, p: 0.8886421856285986
Pearson Corr V: 0.010057860038536077, p: 0.9110003494355852
Pearson Corr W: 0.018311171782097468, p: 0.8387356703498581
Pearson Corr S: -0.004045100261212054, p: 0.9641441407625058
---------------------------------------------------
Prediction using mast: tnw05
Error U: 1.0904089706050906 +- 0.8580614972115607
Error V: 0.42333107184441315 +- 0.34743422502577515
Error W: 0.18957003406969652 +- 0.16730017535668448
Error S: 1.023370226116058 +- 0.9999081004918249
Pearson Corr U: 0.024590622984461442, p: 0.7846076814512155
Pearson Corr V: 0.1834217936384886, p: 0.039795907135879265
Pearson Corr W: -0.13060468628106037, p: 0.1449302603977495
Pearson Corr S: 0.0024385851951539694, p: 0.9783797484867236
---------------------------------------------------
Prediction using mast: tnw06
Error U: 1.0522238471917624 +- 0.7020763623342667
Error V: 0.48883908493296496 +- 0.4105747900012042
Error W: 0.3252597788250857 +- 0.19449526657342653
Error S: 0.8960978759158357 +- 0.7814543793502624
Pearson Corr U: -0.004911410980370255, p: 0.9564720088844403
Pearson Corr V: -0.02306903337496489, p: 0.7976399514853051
Pearson Corr W: 0.07720803290151046, p: 0.3901726214385046
Pearson Corr S: -0.04180736969279837, p: 0.6420654733592253
---------------------------------------------------
Prediction using mast: tnw07
Error U: 1.3861305127774979 +- 1.1579966813874107
Error V: 0.5652894974050541 +- 0.4468081243087336
Error W: 0.1713016880519082 +- 0.1527027751583903
Error S: 1.2051299862447686 +- 1.0685984155949872
Pearson Corr U: -0.06152012925074185, p: 0.4937680337447768
Pearson Corr V: 0.12098247963736608, p: 0.1771915063121081
Pearson Corr W: -0.05378426842918095, p: 0.5497443672058303
Pearson Corr S: -0.008829792565994254, p: 0.9218304238426568
---------------------------------------------------
Prediction using mast: tnw08
Error U: 1.2305762516366991 +- 1.0404819952627407
Error V: 0.4076845756776276 +- 0.30614334632830753
Error W: 0.16590911939477784 +- 0.13492234220898808
Error S: 1.2832479084374624 +- 1.0766691383719906
Pearson Corr U: -0.01164938903423369, p: 0.8969895345956386
Pearson Corr V: -0.10420238891680524, p: 0.24557037752805522
Pearson Corr W: -0.14928988672197693, p: 0.09522893689242014
Pearson Corr S: -0.13523049493388029, p: 0.1311009949977057
---------------------------------------------------
Prediction using mast: tnw09
Error U: 1.32372894411258 +- 1.1179047403498614
Error V: 0.46514299130510717 +- 0.291877286263583
Error W: 0.20787945247739406 +- 0.1738837843284291
Error S: 1.0836127304531127 +- 1.0359763453908244
Pearson Corr U: -0.005184908014648559, p: 0.9540506863213879
Pearson Corr V: 0.0849687402894314, p: 0.3441596204985104
Pearson Corr W: 0.04005749374091131, p: 0.6560727472115357
Pearson Corr S: 0.10280813058433698, p: 0.25197909647701366
---------------------------------------------------
Prediction using mast: tnw10
Error U: 1.100244391698017 +- 0.6367393484888194
Error V: 0.4081909273056284 +- 0.3089436855168013
Error W: 0.19144198830731007 +- 0.11545251409013269
Error S: 0.9031595205530819 +- 0.5962107658296838
Pearson Corr U: 0.06262765970053212, p: 0.48600816501682426
Pearson Corr V: 0.17290941887060926, p: 0.0528469254071326
Pearson Corr W: -0.05651101846110118, p: 0.5296664606900607
Pearson Corr S: 0.010243312770305353, p: 0.909366248963201
---------------------------------------------------
Prediction using mast: tnw11
Error U: 1.0738546793189248 +- 0.8229072471077293
Error V: 0.411317813698025 +- 0.31956743084264166
Error W: 0.17212905977124585 +- 0.15389475041330036
Error S: 0.9812079680805557 +- 0.9611682632303991
Pearson Corr U: -0.028349460690110136, p: 0.7526752594210961
Pearson Corr V: -0.078443232100033, p: 0.38261184818440824
Pearson Corr W: -0.0797177357469959, p: 0.37490419948664916
Pearson Corr S: -0.0029354430856975604, p: 0.9739760690965742
---------------------------------------------------
Prediction using mast: tse01
Error U: 1.4329223091873924 +- 1.1786716688554724
Error V: 0.5142230381745667 +- 0.3103403525618992
Error W: 0.23226212166039095 +- 0.181300987216329
Error S: 1.0003071025992367 +- 0.9794803586679146
Pearson Corr U: -0.04668543909101057, p: 0.6036887647595218
Pearson Corr V: 0.1162254126376744, p: 0.19496795659698268
Pearson Corr W: -0.03513013960200375, p: 0.6961480761644594
Pearson Corr S: -0.04542319634733665, p: 0.6135213211160898
---------------------------------------------------
Prediction using mast: tse02
Error U: 1.06531289094525 +- 0.6520587150466857
Error V: 0.7164738263107009 +- 0.40842830685212184
Error W: 0.16848520544405643 +- 0.11472094623929886
Error S: 0.9085066464580175 +- 0.5830543072499851
Pearson Corr U: 0.13435897346124023, p: 0.1336261027347882
Pearson Corr V: 0.02952001849885093, p: 0.7428129960930793
Pearson Corr W: -0.11983029818741123, p: 0.1813834427479665
Pearson Corr S: 0.020948599911546153, p: 0.8158938283880037
---------------------------------------------------
Prediction using mast: tse04
Error U: 1.8955057747546575 +- 1.0848674195431747
Error V: 0.6290219861067949 +- 0.36204790989482627
Error W: 0.33403665525191983 +- 0.1834295751396522
Error S: 1.6944174008838957 +- 0.8774779120645393
Pearson Corr U: -0.006342803303172966, p: 0.943804517034391
Pearson Corr V: 0.008033712289979105, p: 0.9288586754064911
Pearson Corr W: -0.12171913146502768, p: 0.1745489974965886
Pearson Corr S: -0.003188709779080723, p: 0.9717316453209439
---------------------------------------------------
Prediction using mast: tse06
Error U: 1.0639561454221302 +- 0.6543407947656067
Error V: 0.9367193456384397 +- 0.4833627874962475
Error W: 0.1835272410904826 +- 0.16361137009888302
Error S: 0.9420221399965479 +- 0.5429653986120293
Pearson Corr U: -0.10904613230466924, p: 0.2241872521071044
Pearson Corr V: 0.02553472670099038, p: 0.776551163521125
Pearson Corr W: 0.15601865720707167, p: 0.08106304780931634
Pearson Corr S: 0.004166497508130412, p: 0.9630688212390852
---------------------------------------------------
Prediction using mast: tse07
Error U: 1.0542833220157293 +- 0.6827982770253627
Error V: 0.4092535146822532 +- 0.29612286583853603
Error W: 0.20199406998405706 +- 0.17196367418063865
Error S: 0.8932265576844352 +- 0.7505932007448812
Pearson Corr U: -0.001861139845362271, p: 0.9834984879919613
Pearson Corr V: -0.07277804932335975, p: 0.41801800859238847
Pearson Corr W: 0.16911957355337634, p: 0.05834415501606338
Pearson Corr S: -0.005917371935604223, p: 0.9475681641516163
---------------------------------------------------
Prediction using mast: tse08
Error U: 1.2876310558312403 +- 0.7153566376692881
Error V: 0.4477514430348362 +- 0.28733620292859535
Error W: 0.30269371055802036 +- 0.1933113927955251
Error S: 1.061868289910068 +- 0.5294631822841775
Pearson Corr U: 0.001290818059565201, p: 0.9885547406250894
Pearson Corr V: -0.024787288398151495, p: 0.7829275228649074
Pearson Corr W: 0.0023571689776953307, p: 0.9791014105944149
Pearson Corr S: 0.02976300953974651, p: 0.7407708872720701
---------------------------------------------------
Prediction using mast: tse09
Error U: 1.060541955417388 +- 0.6609894987859646
Error V: 0.43203635383693 +- 0.3617006616219932
Error W: 0.1867548301825226 +- 0.11359425247992715
Error S: 0.8903409418343053 +- 0.712111517054349
Pearson Corr U: -0.01896553344543713, p: 0.8330551559212898
Pearson Corr V: -0.08348543136518517, p: 0.3526787865403003
Pearson Corr W: -0.14101914443290972, p: 0.11524682428007467
Pearson Corr S: -0.00875128524735456, p: 0.9225232722821892
---------------------------------------------------
Prediction using mast: tse10
Error U: 1.1810545658074607 +- 0.9919301258262644
Error V: 0.4377601420477269 +- 0.36736738355791176
Error W: 0.16841085196106828 +- 0.11485089667192994
Error S: 1.2379888112836945 +- 1.0722918758894202
Pearson Corr U: -0.13260628873519187, p: 0.1388165873404025
Pearson Corr V: 0.01359140708401713, p: 0.87993654273036
Pearson Corr W: -0.04600593291185643, p: 0.6089732670009045
Pearson Corr S: -0.05382252681697977, p: 0.5494601164133439
---------------------------------------------------
Prediction using mast: tse11
Error U: 1.0705415513546628 +- 0.8131855913133713
Error V: 0.4233240912417098 +- 0.34741837371084927
Error W: 0.1884586530791167 +- 0.11428913848915055
Error S: 0.9674999574393697 +- 0.9460490806093071
Pearson Corr U: -0.1565826431834795, p: 0.07995690141312782
Pearson Corr V: -0.022405077193192822, p: 0.8033444127578941
Pearson Corr W: -0.023886261103818588, p: 0.7906332979629555
Pearson Corr S: -0.08615739068297153, p: 0.3374272658683441
---------------------------------------------------
Prediction using mast: tse12
Error U: 1.0815047074644273 +- 0.8391368784193479
Error V: 0.4087544404975479 +- 0.31075209612976745
Error W: 0.1875880380717313 +- 0.1139763912148353
Error S: 0.9864411050819465 +- 0.96648201941349
Pearson Corr U: -0.15327017932308834, p: 0.0866304102904641
Pearson Corr V: -0.03329401874868255, p: 0.7113061516746207
Pearson Corr W: -0.15879763069052774, p: 0.07572936979176653
Pearson Corr S: -0.1073114075153482, p: 0.23168885925183072
---------------------------------------------------
Prediction using mast: tse13
Error U: 1.5534820350155878 +- 0.9149943422846935
Error V: 0.485050920426609 +- 0.2993845430790156
Error W: 0.22619848249069902 +- 0.1403841626742923
Error S: 1.3161513717667832 +- 0.6919890367641677
Pearson Corr U: -0.09961122672619852, p: 0.26710576283449844
Pearson Corr V: 0.009295472851097573, p: 0.9177218907549156
Pearson Corr W: 0.1112979844201387, p: 0.21470750435200764
Pearson Corr S: -0.024370528662481208, p: 0.7864891748700219
---------------------------------------------------
Prediction using mast: v01
Error U: 1.5237389437023676 +- 1.2080238137354784
Error V: 0.44835205444149556 +- 0.37798197084276536
Error W: 0.165954584907186 +- 0.1362653331125008
Error S: 1.1867970850879872 +- 1.0664450090153752
Pearson Corr U: 0.06427961330327615, p: 0.4745559776016487
Pearson Corr V: 0.06409157933221415, p: 0.47585209640980797
Pearson Corr W: 0.03413670229844194, p: 0.7043349561987459
Pearson Corr S: -0.02103891991266865, p: 0.8151142125567516
---------------------------------------------------
Prediction using mast: v03
Error U: 1.5734472656294534 +- 1.2176202316142073
Error V: 0.4390853103841581 +- 0.36869829478919447
Error W: 0.16656528107382151 +- 0.1424635786150015
Error S: 1.1416697048980937 +- 1.0575440973607384
Pearson Corr U: 0.017562983843895735, p: 0.845240860128675
Pearson Corr V: -0.007871104549484177, p: 0.9302949618160985
Pearson Corr W: -0.017395732190238662, p: 0.8466964881543104
Pearson Corr S: -0.0030885849750942954, p: 0.9726189157348001
---------------------------------------------------
Prediction using mast: v05
Error U: 1.4456292162099595 +- 1.1837647962494002
Error V: 0.5862058401403446 +- 0.4533623139402063
Error W: 0.16708142574902418 +- 0.14514050972769943
Error S: 1.1466485060324965 +- 1.0590176344011717
Pearson Corr U: 0.10695944040441863, p: 0.2332321374704211
Pearson Corr V: 0.0378984506244536, p: 0.6735208750045599
Pearson Corr W: 0.08555368453644988, p: 0.34083605949106877
Pearson Corr S: -0.058371596250915994, p: 0.516181065638563
---------------------------------------------------
Prediction using mast: v06
Error U: 1.5379254210796687 +- 1.2114045167529965
Error V: 0.6399817150086164 +- 0.4673646265790031
Error W: 0.16608230958947734 +- 0.12412935035738457
Error S: 1.056576735481163 +- 1.021859212184831
Pearson Corr U: 0.08106248381685757, p: 0.3668753448429383
Pearson Corr V: 0.027557640604114128, p: 0.759369350858474
Pearson Corr W: 0.0064710496051755065, p: 0.9426702047078034
Pearson Corr S: -0.1769282697222198, p: 0.04749196188507342
---------------------------------------------------
Prediction using mast: v07
Error U: 1.5609518567008698 +- 1.215581571399787
Error V: 0.5110983695125296 +- 0.4244792230487795
Error W: 0.16828263138461533 +- 0.14802201135923074
Error S: 1.117702119135781 +- 1.0494461574447345
Pearson Corr U: -0.0018145015466158173, p: 0.98391194326589
Pearson Corr V: 0.006019545835750245, p: 0.9466641576758489
Pearson Corr W: -0.04052144900067404, p: 0.6523470012017287
Pearson Corr S: 0.0037329458703846455, p: 0.9669094510706971
---------------------------------------------------
Prediction error all masts
Error U: 1.3649646557285775 +- 0.9945860194531475
Error V: 0.5167627885437469 +- 0.38331125024559376
Error W: 0.21140899285837406 +- 0.16049549108183572
Error S: 1.1514344449816503 +- 0.901885188199291
Pearson Corr U: -4.307808276943791e-18, p: 1.0000000000010143
Pearson Corr V: 8.49158095785483e-18, p: 1.0000000000010143
Pearson Corr W: -5.587349328039801e-18, p: 1.0000000000010143
Pearson Corr S: 4.5011868894945484e-18, p: 1.0000000000010143
---------------------------------------------------
Pearson corr per case, then averaged over all cases
U:   -0.03896308165628818
V:   0.006776279733739822
W:   -0.04313638813523214
S:   -0.028501794479890923
---------------------------------------------------
