# Supplementary material for: WindSeer: real-time volumetric wind prediction over complex terrain aboard a small uncrewed aerial vehicle
Source: Nat Commun. 2024 Apr 25;15:3507. doi: 10.1038/s41467-024-47778-4 (PMC11045725; doi:10.1038/s41467-024-47778-4)
Supplement: Supplementary file 5 — Source Data [file 41467_2024_47778_MOESM5_ESM.zip › data_Table1_SupplementaryTable2/Perdigao_0512_12_avg100-200_avg.txt]

Using YAML config: ../wind_prediction/trained_models/final01//params.yaml
Input data: avg_1:00-2:00 | scale: scale_2.0_n_384 | mast: rne01 
Measurement indices:
[333 193  39]
Input data: avg_1:00-2:00 | scale: scale_2.0_n_384 | mast: rne02 
Measurement indices:
[315 206  40]
[315 206  42]
Input data: avg_1:00-2:00 | scale: scale_2.0_n_384 | mast: rne03 
Measurement indices:
[302 223  41]
Input data: avg_1:00-2:00 | scale: scale_2.0_n_384 | mast: rne06 
Measurement indices:
[247 288  39]
[247 288  41]
Input data: avg_1:00-2:00 | scale: scale_2.0_n_384 | mast: rne07 
Measurement indices:
[212 323  41]
[212 323  43]
Input data: avg_1:00-2:00 | scale: scale_2.0_n_384 | mast: rsw01 
Measurement indices:
All measurements lie inside the terrain or outside of the prediction domain
Input mast outside the prediction region
Input data: avg_1:00-2:00 | scale: scale_2.0_n_384 | mast: rsw02 
Measurement indices:
All measurements lie inside the terrain or outside of the prediction domain
Input mast outside the prediction region
Input data: avg_1:00-2:00 | scale: scale_2.0_n_384 | mast: rsw03 
Measurement indices:
All measurements lie inside the terrain or outside of the prediction domain
Input mast outside the prediction region
Input data: avg_1:00-2:00 | scale: scale_2.0_n_384 | mast: rsw04 
Measurement indices:
All measurements lie inside the terrain or outside of the prediction domain
Input mast outside the prediction region
Input data: avg_1:00-2:00 | scale: scale_2.0_n_384 | mast: rsw05 
Measurement indices:
All measurements lie inside the terrain or outside of the prediction domain
Input mast outside the prediction region
Input data: avg_1:00-2:00 | scale: scale_2.0_n_384 | mast: rsw06 
Measurement indices:
All measurements lie inside the terrain or outside of the prediction domain
Input mast outside the prediction region
Input data: avg_1:00-2:00 | scale: scale_2.0_n_384 | mast: rsw07 
Measurement indices:
All measurements lie inside the terrain or outside of the prediction domain
Input mast outside the prediction region
Input data: avg_1:00-2:00 | scale: scale_2.0_n_384 | mast: rsw08 
Measurement indices:
All measurements lie inside the terrain or outside of the prediction domain
Input mast outside the prediction region
Input data: avg_1:00-2:00 | scale: scale_2.0_n_384 | mast: tnw01 
Measurement indices:
[ 59 175  12]
[ 59 175  14]
Input data: avg_1:00-2:00 | scale: scale_2.0_n_384 | mast: tnw03 
Measurement indices:
All measurements lie inside the terrain or outside of the prediction domain
Input mast outside the prediction region
Input data: avg_1:00-2:00 | scale: scale_2.0_n_384 | mast: tnw05 
Measurement indices:
All measurements lie inside the terrain or outside of the prediction domain
Input mast outside the prediction region
Input data: avg_1:00-2:00 | scale: scale_2.0_n_384 | mast: tnw06 
Measurement indices:
[158 247  17]
[158 247  18]
[158 247  18]
[158 247  18]
[158 247  19]
[158 247  19]
[158 247  20]
Input data: avg_1:00-2:00 | scale: scale_2.0_n_384 | mast: tnw07 
Measurement indices:
[176 263  10]
[176 263  10]
[176 263  10]
[176 263  11]
[176 263  11]
[176 263  12]
[176 263  14]
[176 263  16]
[176 263  19]
Input data: avg_1:00-2:00 | scale: scale_2.0_n_384 | mast: tnw08 
Measurement indices:
[196 278  18]
[196 278  19]
[196 278  21]
Input data: avg_1:00-2:00 | scale: scale_2.0_n_384 | mast: tnw09 
Measurement indices:
[210 291  27]
[210 291  28]
Input data: avg_1:00-2:00 | scale: scale_2.0_n_384 | mast: tnw10 
Measurement indices:
[220 296  32]
[220 296  34]
[220 296  36]
[220 296  37]
[220 296  41]
Input data: avg_1:00-2:00 | scale: scale_2.0_n_384 | mast: tnw11 
Measurement indices:
[231 304  35]
[231 304  36]
[231 304  38]
Input data: avg_1:00-2:00 | scale: scale_2.0_n_384 | mast: tse01 
Measurement indices:
[101  93   5]
[101  93   8]
Input data: avg_1:00-2:00 | scale: scale_2.0_n_384 | mast: tse02 
Measurement indices:
[137 117  29]
Input data: avg_1:00-2:00 | scale: scale_2.0_n_384 | mast: tse04 
Measurement indices:
All measurements lie inside the terrain or outside of the prediction domain
Input mast outside the prediction region
Input data: avg_1:00-2:00 | scale: scale_2.0_n_384 | mast: tse06 
Measurement indices:
[182 159  28]
[182 159  30]
[182 159  32]
[182 159  33]
[182 159  37]
Input data: avg_1:00-2:00 | scale: scale_2.0_n_384 | mast: tse07 
Measurement indices:
[204 159  24]
[204 159  26]
Input data: avg_1:00-2:00 | scale: scale_2.0_n_384 | mast: tse08 
Measurement indices:
[223 176  20]
[223 176  22]
Input data: avg_1:00-2:00 | scale: scale_2.0_n_384 | mast: tse09 
Measurement indices:
[244 202  14]
[244 202  16]
[244 202  17]
[244 202  19]
[244 202  23]
[244 202  26]
[244 202  30]
Input data: avg_1:00-2:00 | scale: scale_2.0_n_384 | mast: tse10 
Measurement indices:
[259 211  19]
[259 211  22]
Input data: avg_1:00-2:00 | scale: scale_2.0_n_384 | mast: tse11 
Measurement indices:
[266 217  22]
[266 217  24]
[266 217  26]
[266 217  28]
[266 217  31]
Input data: avg_1:00-2:00 | scale: scale_2.0_n_384 | mast: tse12 
Measurement indices:
[280 226  33]
[280 226  34]
Input data: avg_1:00-2:00 | scale: scale_2.0_n_384 | mast: tse13 
Measurement indices:
[290 234  39]
[290 234  41]
[290 234  43]
[290 234  44]
[290 234  48]
[290 234  51]
[290 234  55]
Input data: avg_1:00-2:00 | scale: scale_2.0_n_384 | mast: v01 
Measurement indices:
[295 161  17]
[295 161  18]
Input data: avg_1:00-2:00 | scale: scale_2.0_n_384 | mast: v03 
Measurement indices:
[254 184  13]
[254 184  15]
Input data: avg_1:00-2:00 | scale: scale_2.0_n_384 | mast: v04 
Measurement indices:
[220 218  12]
Input data: avg_1:00-2:00 | scale: scale_2.0_n_384 | mast: v05 
Measurement indices:
[204 235  10]
[204 235  12]
[204 235  13]
Input data: avg_1:00-2:00 | scale: scale_2.0_n_384 | mast: v06 
Measurement indices:
[190 249   9]
[190 249  11]
[190 249  13]
Input data: avg_1:00-2:00 | scale: scale_2.0_n_384 | mast: v07 
Measurement indices:
[153 275   8]
[153 275   9]
[153 275   9]
[153 275   9]
---------------------------------------------------
Prediction using mast: rne01
Error U: 4.78331008416911 +- 2.316840670212845
Error V: 2.9842748370021583 +- 1.5675406554589943
Error W: 0.3732032561260793 +- 0.3220300614013459
Error S: 2.6418693701883726 +- 1.6361961740975313
Pearson Corr U: -0.10987759551904061, p: 0.30256668080201726
Pearson Corr V: -0.12310233670927029, p: 0.24771007221666175
Pearson Corr W: -0.07861473097943428, p: 0.46141393970807154
Pearson Corr S: -0.027403215074919943, p: 0.7976544292453474
---------------------------------------------------
Prediction using mast: rne02
Error U: 4.99974526229004 +- 2.3645838128368544
Error V: 4.306324889221125 +- 2.312394888109534
Error W: 1.1266933110646076 +- 0.476617939049165
Error S: 4.0612891214126705 +- 2.1705210431170574
Pearson Corr U: 0.10933230276542191, p: 0.30498701667195344
Pearson Corr V: -0.18913221586321483, p: 0.07420694414611605
Pearson Corr W: -0.1005930948747802, p: 0.34549385313355463
Pearson Corr S: -0.07599296233692497, p: 0.4765357664476106
---------------------------------------------------
Prediction using mast: rne03
Error U: 4.542207081408964 +- 2.229637541042792
Error V: 3.968981482543879 +- 2.1642719836893654
Error W: 0.5323526197630498 +- 0.3115092433714408
Error S: 3.492617403291677 +- 1.9902855474524082
Pearson Corr U: -0.02284537349111706, p: 0.830758735786851
Pearson Corr V: -0.06877869960297653, p: 0.5194881383449325
Pearson Corr W: -0.18965641466992517, p: 0.07339360578524541
Pearson Corr S: -0.013898335404189954, p: 0.8965550580748564
---------------------------------------------------
Prediction using mast: rne06
Error U: 2.8807921402570273 +- 1.5373323055357409
Error V: 3.654964303266671 +- 1.9718287336286624
Error W: 0.5702422924132811 +- 0.3199867038826965
Error S: 2.755898750070751 +- 1.6905903769950767
Pearson Corr U: -0.06753416399928432, p: 0.5270914357044603
Pearson Corr V: -0.14830940853557023, p: 0.16300160340526734
Pearson Corr W: -0.14650012220646078, p: 0.1682523384090571
Pearson Corr S: -0.07345418740069729, p: 0.4914294536093581
---------------------------------------------------
Prediction using mast: rne07
Error U: 2.3001798271718954 +- 1.4275357250355638
Error V: 2.7926614489406347 +- 1.4926847409679398
Error W: 0.6096205460321572 +- 0.333297100757083
Error S: 2.215379810294261 +- 1.4977830076974779
Pearson Corr U: -0.03381257204157989, p: 0.7517135061709693
Pearson Corr V: -0.16547577619247628, p: 0.11907606251606125
Pearson Corr W: -0.06128675254602565, p: 0.5660830512932182
Pearson Corr S: -0.04657366814397299, p: 0.6629114027450452
---------------------------------------------------
Prediction using mast: tnw01
Error U: 1.9310934100300075 +- 1.490214569927301
Error V: 2.691644728804628 +- 2.520755137375322
Error W: 0.3700227946663896 +- 0.3306920977150676
Error S: 3.3754988022118355 +- 2.6303533071966996
Pearson Corr U: 0.014008331429968076, p: 0.8957409381543296
Pearson Corr V: 0.04446816921740986, p: 0.6772848196911995
Pearson Corr W: 0.013466666974272014, p: 0.8997510171437466
Pearson Corr S: -0.06378747675946608, p: 0.5503131443445101
---------------------------------------------------
Prediction using mast: tnw06
Error U: 1.9703179525418415 +- 1.7058401092851738
Error V: 3.269901098766261 +- 2.894138343266934
Error W: 0.37147913448926473 +- 0.3254931141763044
Error S: 2.890575144944815 +- 2.45665732834807
Pearson Corr U: 0.1186962076590365, p: 0.2651697867418152
Pearson Corr V: 0.07762896867240646, p: 0.46706848897068803
Pearson Corr W: -0.037313400815096195, p: 0.7269696058205352
Pearson Corr S: 0.0010320129242805227, p: 0.9922975987452847
---------------------------------------------------
Prediction using mast: tnw07
Error U: 2.5790344881100786 +- 2.0341828768248544
Error V: 2.60737948347297 +- 2.3912779709012826
Error W: 0.5132046904207932 +- 0.4195046318075539
Error S: 2.304867776620666 +- 1.7724672890337325
Pearson Corr U: -0.06084732549878172, p: 0.568875998941137
Pearson Corr V: 0.0456658562561231, p: 0.6690941077415076
Pearson Corr W: 0.2334162124450818, p: 0.026821398676713883
Pearson Corr S: 0.04528594820791616, p: 0.6716880820580172
---------------------------------------------------
Prediction using mast: tnw08
Error U: 2.599564685465561 +- 2.0416605213794985
Error V: 2.4267071716901327 +- 1.8316339819477432
Error W: 0.4024755134143763 +- 0.3052926889550313
Error S: 2.2111919987228488 +- 1.5632210780445663
Pearson Corr U: 0.06019101852197251, p: 0.5730594179413262
Pearson Corr V: -0.1049300442578849, p: 0.32498804043833496
Pearson Corr W: 0.06365834848267254, p: 0.5511222105842838
Pearson Corr S: -0.11737683676069334, p: 0.27055618548256416
---------------------------------------------------
Prediction using mast: tnw09
Error U: 1.8297926009115246 +- 1.5423243782787075
Error V: 2.4401636169602474 +- 1.7370908421957323
Error W: 0.46724346484988927 +- 0.30446504692924203
Error S: 2.3790448536610183 +- 1.9285066510432316
Pearson Corr U: -0.10169243841520297, p: 0.340220853116126
Pearson Corr V: -0.15142308436852275, p: 0.15425131124687128
Pearson Corr W: -0.12040504652472234, p: 0.2583019625432449
Pearson Corr S: -0.0831637256405488, p: 0.43581290584671406
---------------------------------------------------
Prediction using mast: tnw10
Error U: 1.9068379978752799 +- 1.4984573564223607
Error V: 4.058302025621136 +- 2.200582161133022
Error W: 0.805930006566147 +- 0.406909850589731
Error S: 3.089675182743997 +- 1.8299634708550323
Pearson Corr U: -0.17364487663104528, p: 0.10167797249156492
Pearson Corr V: -0.04014346483875332, p: 0.7071679279711836
Pearson Corr W: 0.0016896129255091338, p: 0.987389941954118
Pearson Corr S: -0.025607435658674044, p: 0.8106582727067009
---------------------------------------------------
Prediction using mast: tnw11
Error U: 3.2035786939577924 +- 1.6443487378218644
Error V: 3.5118213487582075 +- 1.8785418255108537
Error W: 0.37662728832413755 +- 0.31725539395414243
Error S: 2.672290817308538 +- 1.6515440225120699
Pearson Corr U: -0.07512276771788527, p: 0.4816132022509311
Pearson Corr V: -0.07474487399406894, p: 0.48382712269966205
Pearson Corr W: -0.10012647863043396, p: 0.3477473707668735
Pearson Corr S: -0.04644590941545743, p: 0.6637801594037049
---------------------------------------------------
Prediction using mast: tse01
Error U: 1.8850734214401907 +- 1.5072547248079033
Error V: 2.4351493139647777 +- 1.9392315804676328
Error W: 0.3960266010835767 +- 0.37205072687046875
Error S: 2.6130246154275696 +- 2.2155599956239076
Pearson Corr U: 0.1061397271701497, p: 0.31941026571121806
Pearson Corr V: -0.022748153146903767, p: 0.8314683089309214
Pearson Corr W: -0.03924657739417146, p: 0.7134230489753091
Pearson Corr S: -0.07444180938643662, p: 0.48560656407016217
---------------------------------------------------
Prediction using mast: tse02
Error U: 2.7606286015361547 +- 1.5057362430639998
Error V: 2.663968080240819 +- 1.475384672587509
Error W: 0.9360079567258557 +- 0.44689611952199965
Error S: 2.2040416936079663 +- 1.5319973255187749
Pearson Corr U: 0.1942838248385946, p: 0.06652051354882947
Pearson Corr V: -0.021322464719944412, p: 0.8418890701995466
Pearson Corr W: -0.048911576427417225, p: 0.6470933366428688
Pearson Corr S: -0.030161061775714607, p: 0.7777921073006054
---------------------------------------------------
Prediction using mast: tse06
Error U: 2.4675545169661444 +- 1.9918380513060556
Error V: 2.474781353564726 +- 2.0988376469328016
Error W: 0.37829387127939196 +- 0.31532353182658884
Error S: 2.275366193391214 +- 1.7098021051615262
Pearson Corr U: -0.07550524262850898, p: 0.4793779708153941
Pearson Corr V: 0.0735297725793332, p: 0.49098251515681063
Pearson Corr W: -0.05456020220344504, p: 0.6095268815140383
Pearson Corr S: -0.027985885451897573, p: 0.7934467624832124
---------------------------------------------------
Prediction using mast: tse07
Error U: 1.9061743200239207 +- 1.4987130812838843
Error V: 3.516184192357792 +- 2.931231677435994
Error W: 0.3718268640132414 +- 0.3430024511623045
Error S: 4.163160813095706 +- 2.6738566208691665
Pearson Corr U: -0.10605291803932847, p: 0.3198084746013563
Pearson Corr V: 0.01908627945985774, p: 0.8582882841077947
Pearson Corr W: 0.03282934441950672, p: 0.7587095834471328
Pearson Corr S: -0.010211548516377518, p: 0.9238989759149022
---------------------------------------------------
Prediction using mast: tse08
Error U: 3.019483370954792 +- 2.1851056616672277
Error V: 2.5485669711811676 +- 1.512500335116696
Error W: 0.3697888957750466 +- 0.33248039948832475
Error S: 2.3221671360100236 +- 1.468833581989885
Pearson Corr U: -0.03211771563521613, p: 0.763785296180477
Pearson Corr V: 0.06444618671868733, p: 0.5461948987593158
Pearson Corr W: -0.21046048298972334, p: 0.04647490691572971
Pearson Corr S: -0.06728720476053167, p: 0.5286068034635815
---------------------------------------------------
Prediction using mast: tse09
Error U: 2.1215591119809285 +- 1.8049610627464623
Error V: 2.8398663142902985 +- 1.5046053575082154
Error W: 0.8617067230451438 +- 0.46267533664058924
Error S: 2.32367169143658 +- 1.4693864762755044
Pearson Corr U: 0.07976225886161978, p: 0.4548790872160202
Pearson Corr V: -0.26725092305984127, p: 0.0108833687471379
Pearson Corr W: 0.05103932525881277, p: 0.6328319008261681
Pearson Corr S: -0.30034837038070933, p: 0.004024330440813972
---------------------------------------------------
Prediction using mast: tse10
Error U: 1.8310827368249496 +- 1.53796102099523
Error V: 2.435025431671076 +- 1.7616168989317094
Error W: 0.39771234941565325 +- 0.37350096775664604
Error S: 2.4079999037671715 +- 1.9790337170073193
Pearson Corr U: -0.09861143526680562, p: 0.35512740755047234
Pearson Corr V: -0.09594082650574552, p: 0.3683709015986499
Pearson Corr W: -0.09802363989587642, p: 0.3580166232447757
Pearson Corr S: -0.06382137875765795, p: 0.5501008232652085
---------------------------------------------------
Prediction using mast: tse11
Error U: 1.8988742345323166 +- 1.501703678453032
Error V: 2.923012685072091 +- 1.5373128666602904
Error W: 0.39855078597449595 +- 0.306320807810336
Error S: 2.257500080659894 +- 1.4601859747682087
Pearson Corr U: 0.14151248258643429, p: 0.1833715728900806
Pearson Corr V: 0.023828461807376616, p: 0.8235912717769028
Pearson Corr W: 0.1423199042760053, p: 0.18085911884548753
Pearson Corr S: 0.010376107921546205, p: 0.9226763562584896
---------------------------------------------------
Prediction using mast: tse12
Error U: 2.5395055869801175 +- 1.4411652837168796
Error V: 2.5256616744316287 +- 1.536164236453427
Error W: 0.8547073881452282 +- 0.4221278974117422
Error S: 2.267424868704781 +- 1.690722613870737
Pearson Corr U: 0.12000974454545081, p: 0.2598798012530809
Pearson Corr V: -0.06249059181759352, p: 0.5584649027748742
Pearson Corr W: 0.09309201257132035, p: 0.3828263519590975
Pearson Corr S: -0.06015057902510289, p: 0.5733176550195233
---------------------------------------------------
Prediction using mast: tse13
Error U: 4.783075734600425 +- 2.316755841816628
Error V: 5.65543487796353 +- 2.7598303879621238
Error W: 0.6468386690442761 +- 0.34926675998897533
Error S: 5.176395691454876 +- 2.469583361403424
Pearson Corr U: -0.07461738832120274, p: 0.48457522985315093
Pearson Corr V: -0.0728054525669014, p: 0.49527426404477365
Pearson Corr W: 0.02115036304858052, p: 0.8431488910129795
Pearson Corr S: -0.004491540434349028, p: 0.9664866856669078
---------------------------------------------------
Prediction using mast: v01
Error U: 1.9201033029705286 +- 1.4939140488205587
Error V: 2.8340195489840374 +- 2.6714590538034217
Error W: 0.3922054310432739 +- 0.36820926822837496
Error S: 3.6499359276610623 +- 2.657902259957301
Pearson Corr U: -0.16851454331021554, p: 0.11235436730548218
Pearson Corr V: -0.13858468354631462, p: 0.19269511647069607
Pearson Corr W: -0.21946273148507206, p: 0.03768057901805581
Pearson Corr S: -0.15818177190711932, p: 0.13647169821888402
---------------------------------------------------
Prediction using mast: v03
Error U: 1.8448562629106973 +- 1.5924668285010046
Error V: 3.522170672275954 +- 2.931703957022428
Error W: 0.37602351347191465 +- 0.34979991064714977
Error S: 3.327422727588169 +- 2.619873037641338
Pearson Corr U: 0.03265780254544121, p: 0.7599321854922939
Pearson Corr V: 0.05304850286204233, p: 0.6194871379559396
Pearson Corr W: -0.0029017868194341915, p: 0.9783448735895693
Pearson Corr S: -0.1573056231957206, p: 0.1386846132621884
---------------------------------------------------
Prediction using mast: v04
Error U: 3.059117884809772 +- 2.1953711479108393
Error V: 2.4797783155822093 +- 2.113692518659353
Error W: 0.45920422948482964 +- 0.40364712739005804
Error S: 2.204994217548596 +- 1.5418733998335616
Pearson Corr U: 0.1615252419616456, p: 0.12827257576423784
Pearson Corr V: 0.09891657682594815, p: 0.3536332516016409
Pearson Corr W: -0.0427941182190922, p: 0.6887962223654469
Pearson Corr S: -0.1842697758415019, p: 0.08210128631097628
---------------------------------------------------
Prediction using mast: v05
Error U: 2.599152269007431 +- 2.0415159520607453
Error V: 2.593101010678543 +- 2.366945208873142
Error W: 0.4017573886240522 +- 0.37661410692713015
Error S: 2.297133915063289 +- 1.7549212762780293
Pearson Corr U: 0.12749748517273732, p: 0.231098446578041
Pearson Corr V: -0.142019596659579, p: 0.1817906353249018
Pearson Corr W: -0.03240810209056458, p: 0.7617128876252537
Pearson Corr S: -0.03759427283674978, p: 0.7249960883049258
---------------------------------------------------
Prediction using mast: v06
Error U: 2.3987430738492144 +- 1.9598772052396751
Error V: 2.5961494147363635 +- 2.372081877893818
Error W: 0.4193663479760289 +- 0.3877964243797421
Error S: 2.350609818686358 +- 1.8786568711873584
Pearson Corr U: -0.06626157792337121, p: 0.5349233957625231
Pearson Corr V: -0.07076395588378072, p: 0.5074757430580876
Pearson Corr W: -0.06657998778409453, p: 0.5329583875014825
Pearson Corr S: -0.045821602737163035, p: 0.6680318048058546
---------------------------------------------------
Prediction using mast: v07
Error U: 1.895001385650701 +- 1.6527815115725564
Error V: 3.080278124370509 +- 2.8262320755508807
Error W: 0.48569510572900376 +- 0.41205235021604913
Error S: 3.021877111256033 +- 2.5209500169809336
Pearson Corr U: -0.02667682734502403, p: 0.802908018915934
Pearson Corr V: 0.04777184279603876, p: 0.6547856521174581
Pearson Corr W: -0.017832746480648285, p: 0.8675079774846186
Pearson Corr S: 0.10995328083502712, p: 0.3022317391423699
---------------------------------------------------
Prediction error all masts
Error U: 2.65915857282955 +- 2.0528650272970785
Error V: 3.0655812291576274 +- 2.292819949156529
Error W: 0.523743108534328 +- 0.41995452368477876
Error S: 2.8197473370296695 +- 2.1176152513277087
Pearson Corr U: 4.497405617422371e-19, p: 1.0000000000006706
Pearson Corr V: -1.2287928829516917e-17, p: 1.0000000000006706
Pearson Corr W: -5.4338385021752724e-18, p: 1.0000000000006706
Pearson Corr S: 8.68118879441596e-20, p: 1.0000000000006706
---------------------------------------------------
Pearson corr per case, then averaged over all cases
U:   -0.0010042262044691983
V:   -0.050413426252647095
W:   -0.03625057866552346
S:   -0.058183172418350235
---------------------------------------------------
