# Supplementary material for: WindSeer: real-time volumetric wind prediction over complex terrain aboard a small uncrewed aerial vehicle
Source: Nat Commun. 2024 Apr 25;15:3507. doi: 10.1038/s41467-024-47778-4 (PMC11045725; doi:10.1038/s41467-024-47778-4)
Supplement: Supplementary file 5 — Source Data [file 41467_2024_47778_MOESM5_ESM.zip › data_Table1_SupplementaryTable2/Perdigao_0512_12_avg1700-1800_avg.txt]

Using YAML config: ../wind_prediction/trained_models/final01//params.yaml
Input data: avg_17:00-18:00 | scale: scale_2.0_n_384 | mast: rne01 
Measurement indices:
[333 193  39]
Input data: avg_17:00-18:00 | scale: scale_2.0_n_384 | mast: rne02 
Measurement indices:
[315 206  40]
[315 206  42]
Input data: avg_17:00-18:00 | scale: scale_2.0_n_384 | mast: rne03 
Measurement indices:
[302 223  41]
Input data: avg_17:00-18:00 | scale: scale_2.0_n_384 | mast: rne06 
Measurement indices:
[247 288  39]
[247 288  41]
Input data: avg_17:00-18:00 | scale: scale_2.0_n_384 | mast: rne07 
Measurement indices:
[212 323  41]
Input data: avg_17:00-18:00 | scale: scale_2.0_n_384 | mast: rsw01 
Measurement indices:
[194  77  43]
[194  77  44]
Input data: avg_17:00-18:00 | scale: scale_2.0_n_384 | mast: rsw02 
Measurement indices:
[182  88  43]
Input data: avg_17:00-18:00 | scale: scale_2.0_n_384 | mast: rsw03 
Measurement indices:
[174 101  43]
[174 101  44]
[174 101  46]
[174 101  48]
[174 101  51]
Input data: avg_17:00-18:00 | scale: scale_2.0_n_384 | mast: rsw04 
Measurement indices:
[160 121  43]
Input data: avg_17:00-18:00 | scale: scale_2.0_n_384 | mast: rsw05 
Measurement indices:
[129 166  44]
Input data: avg_17:00-18:00 | scale: scale_2.0_n_384 | mast: rsw06 
Measurement indices:
[116 183  44]
[116 183  46]
[116 183  48]
[116 183  49]
[116 183  53]
Input data: avg_17:00-18:00 | scale: scale_2.0_n_384 | mast: rsw07 
Measurement indices:
[ 85 221  45]
[ 85 221  47]
Input data: avg_17:00-18:00 | scale: scale_2.0_n_384 | mast: rsw08 
Measurement indices:
[ 74 237  45]
[ 74 237  47]
Input data: avg_17:00-18:00 | scale: scale_2.0_n_384 | mast: tnw01 
Measurement indices:
[ 59 175  11]
[ 59 175  12]
[ 59 175  14]
Input data: avg_17:00-18:00 | scale: scale_2.0_n_384 | mast: tnw03 
Measurement indices:
[ 96 204  43]
[ 96 204  45]
Input data: avg_17:00-18:00 | scale: scale_2.0_n_384 | mast: tnw05 
Measurement indices:
[130 225  23]
[130 225  24]
[130 225  24]
[130 225  24]
[130 225  25]
[130 225  25]
[130 225  26]
Input data: avg_17:00-18:00 | scale: scale_2.0_n_384 | mast: tnw06 
Measurement indices:
[158 247  18]
[158 247  18]
[158 247  19]
[158 247  19]
[158 247  20]
Input data: avg_17:00-18:00 | scale: scale_2.0_n_384 | mast: tnw07 
Measurement indices:
[176 263  10]
[176 263  10]
[176 263  10]
[176 263  11]
[176 263  11]
[176 263  12]
[176 263  14]
[176 263  16]
[176 263  19]
Input data: avg_17:00-18:00 | scale: scale_2.0_n_384 | mast: tnw08 
Measurement indices:
[196 278  18]
[196 278  19]
[196 278  21]
Input data: avg_17:00-18:00 | scale: scale_2.0_n_384 | mast: tnw09 
Measurement indices:
[210 291  27]
[210 291  28]
Input data: avg_17:00-18:00 | scale: scale_2.0_n_384 | mast: tnw10 
Measurement indices:
[220 296  32]
[220 296  34]
[220 296  36]
[220 296  37]
[220 296  41]
Input data: avg_17:00-18:00 | scale: scale_2.0_n_384 | mast: tnw11 
Measurement indices:
[231 304  35]
[231 304  36]
[231 304  38]
Input data: avg_17:00-18:00 | scale: scale_2.0_n_384 | mast: tse01 
Measurement indices:
[101  93   5]
[101  93   8]
Input data: avg_17:00-18:00 | scale: scale_2.0_n_384 | mast: tse02 
Measurement indices:
[137 117  26]
[137 117  29]
Input data: avg_17:00-18:00 | scale: scale_2.0_n_384 | mast: tse04 
Measurement indices:
[153 131  43]
[153 131  44]
[153 131  46]
[153 131  48]
[153 131  51]
[153 131  54]
[153 131  55]
[153 131  58]
Input data: avg_17:00-18:00 | scale: scale_2.0_n_384 | mast: tse06 
Measurement indices:
[182 159  28]
[182 159  30]
[182 159  32]
[182 159  33]
[182 159  37]
Input data: avg_17:00-18:00 | scale: scale_2.0_n_384 | mast: tse07 
Measurement indices:
[204 159  24]
[204 159  26]
Input data: avg_17:00-18:00 | scale: scale_2.0_n_384 | mast: tse08 
Measurement indices:
[223 176  20]
[223 176  22]
Input data: avg_17:00-18:00 | scale: scale_2.0_n_384 | mast: tse09 
Measurement indices:
[244 202  14]
[244 202  16]
[244 202  17]
[244 202  19]
[244 202  23]
[244 202  26]
[244 202  30]
Input data: avg_17:00-18:00 | scale: scale_2.0_n_384 | mast: tse10 
Measurement indices:
[259 211  19]
[259 211  22]
Input data: avg_17:00-18:00 | scale: scale_2.0_n_384 | mast: tse11 
Measurement indices:
[266 217  22]
[266 217  24]
[266 217  26]
[266 217  28]
[266 217  31]
Input data: avg_17:00-18:00 | scale: scale_2.0_n_384 | mast: tse12 
Measurement indices:
[280 226  33]
[280 226  34]
Input data: avg_17:00-18:00 | scale: scale_2.0_n_384 | mast: tse13 
Measurement indices:
[290 234  39]
[290 234  41]
[290 234  43]
[290 234  44]
[290 234  48]
[290 234  51]
[290 234  55]
Input data: avg_17:00-18:00 | scale: scale_2.0_n_384 | mast: v01 
Measurement indices:
[295 161  17]
[295 161  18]
Input data: avg_17:00-18:00 | scale: scale_2.0_n_384 | mast: v03 
Measurement indices:
[254 184  13]
[254 184  15]
Input data: avg_17:00-18:00 | scale: scale_2.0_n_384 | mast: v04 
Measurement indices:
[220 218  11]
[220 218  12]
Input data: avg_17:00-18:00 | scale: scale_2.0_n_384 | mast: v05 
Measurement indices:
[204 235  10]
[204 235  12]
[204 235  13]
Input data: avg_17:00-18:00 | scale: scale_2.0_n_384 | mast: v06 
Measurement indices:
[190 249   9]
[190 249  11]
Input data: avg_17:00-18:00 | scale: scale_2.0_n_384 | mast: v07 
Measurement indices:
[153 275   8]
[153 275   9]
[153 275   9]
[153 275   9]
---------------------------------------------------
Prediction using mast: rne01
Error U: 2.5132239343864575 +- 1.4568502224686921
Error V: 1.42021528469576 +- 1.2267906036566152
Error W: 0.5787684856775395 +- 0.5585983995505612
Error S: 2.2092201764470007 +- 1.4972971158403685
Pearson Corr U: -0.00865765081720907, p: 0.9233496974973547
Pearson Corr V: -0.07894585203755398, p: 0.3795608318450485
Pearson Corr W: -0.19867778483583068, p: 0.025733615615759164
Pearson Corr S: -0.002195271291428428, p: 0.9805364989621399
---------------------------------------------------
Prediction using mast: rne02
Error U: 3.0933978014758656 +- 1.8513519787734989
Error V: 1.425227862184069 +- 1.229558706684126
Error W: 0.6852005755257172 +- 0.3604865201291859
Error S: 2.5359393963719006 +- 1.4667467982986506
Pearson Corr U: -0.047912866898680205, p: 0.5941950897070722
Pearson Corr V: 0.022152037420261596, p: 0.8055211792653998
Pearson Corr W: 0.04902711283711463, p: 0.5856357047945635
Pearson Corr S: -0.0035325811783665836, p: 0.9686846491059575
---------------------------------------------------
Prediction using mast: rne03
Error U: 3.1627919131091664 +- 1.926672678819515
Error V: 2.1105348294349535 +- 1.5278142776772075
Error W: 0.5857361902432915 +- 0.3194530714493096
Error S: 2.6461035816813903 +- 1.588299559546674
Pearson Corr U: 0.1087959126887745, p: 0.22525858002795832
Pearson Corr V: -0.04367116175817163, p: 0.6272835439589869
Pearson Corr W: -0.037288987648588935, p: 0.6784782836208375
Pearson Corr S: 0.016715489399069732, p: 0.852622067408822
---------------------------------------------------
Prediction using mast: rne06
Error U: 3.17740772889247 +- 1.9405416023598285
Error V: 2.4677875861895107 +- 1.5660027018536729
Error W: 0.5537061887240732 +- 0.37646204723626886
Error S: 2.6910515021874963 +- 1.647234482403505
Pearson Corr U: 0.15253591422542978, p: 0.088168249004906
Pearson Corr V: 0.049182266410663734, p: 0.5844483496596833
Pearson Corr W: 0.03786087103007083, p: 0.6738261474591439
Pearson Corr S: 0.05056672639083256, p: 0.5739027127098741
---------------------------------------------------
Prediction using mast: rne07
Error U: 2.6088807267092524 +- 1.4288396342044127
Error V: 2.0355689229133227 +- 1.509978072910487
Error W: 0.7989580411646914 +- 0.6458051526354686
Error S: 2.1992969892781855 +- 1.2594566725585854
Pearson Corr U: -0.02824765248716029, p: 0.753534934995271
Pearson Corr V: -0.09163311930424081, p: 0.3075023096992503
Pearson Corr W: -0.007355085591583011, p: 0.9348543324267534
Pearson Corr S: -0.0021545873441750955, p: 0.9808971382884424
---------------------------------------------------
Prediction using mast: rsw01
Error U: 2.975798071968177 +- 1.7265808089134607
Error V: 2.0602295556371764 +- 1.5161888239177812
Error W: 0.7481039192108068 +- 0.4015479870640998
Error S: 2.5004395167596734 +- 1.432743207196028
Pearson Corr U: -0.040529280595820276, p: 0.6522841835216366
Pearson Corr V: 0.021243881554501885, p: 0.8133457154259968
Pearson Corr W: 0.017142399856954163, p: 0.8489022782266983
Pearson Corr S: -0.014027126400309441, p: 0.8761177214452354
---------------------------------------------------
Prediction using mast: rsw02
Error U: 2.5159685560871683 +- 1.4475630020319643
Error V: 1.7061871466788625 +- 1.3916415281086454
Error W: 0.8634470944479478 +- 0.4629233987551501
Error S: 2.1699163097567356 +- 1.3852958004193228
Pearson Corr U: -0.067668262514655, p: 0.4515293528853649
Pearson Corr V: -0.05486361409651001, p: 0.5417526807010902
Pearson Corr W: -0.04934878430464652, p: 0.5831752582191245
Pearson Corr S: -0.01875284771273935, p: 0.8349005517470998
---------------------------------------------------
Prediction using mast: rsw03
Error U: 3.4482749328017235 +- 2.1825635419835563
Error V: 1.5103829887784308 +- 1.2783087167648433
Error W: 1.1761422835757942 +- 0.6153892712152775
Error S: 2.9125170152920252 +- 1.8589721047247965
Pearson Corr U: -0.0721995109872434, p: 0.42173793956722333
Pearson Corr V: 0.00019949642964818654, p: 0.9982310722458269
Pearson Corr W: -0.0022342378980298493, p: 0.9801910865365745
Pearson Corr S: -0.13414542019811865, p: 0.1342504760297062
---------------------------------------------------
Prediction using mast: rsw04
Error U: 3.34950607033476 +- 2.1011981552286247
Error V: 2.363135783127435 +- 1.5609803337929755
Error W: 1.2105761934007104 +- 0.6279245155514774
Error S: 2.9354954352489755 +- 1.8770966252675405
Pearson Corr U: 0.10636776843586598, p: 0.23584265481748004
Pearson Corr V: 0.20677938495892428, p: 0.02017233079224475
Pearson Corr W: -0.03751112121996181, p: 0.6766698295600659
Pearson Corr S: 0.01996410264020554, p: 0.8244032412468372
---------------------------------------------------
Prediction using mast: rsw05
Error U: 3.7903735321902094 +- 2.4467510910874406
Error V: 2.321560311567275 +- 1.5576771476179778
Error W: 0.6724819320647623 +- 0.3517038799280299
Error S: 3.2666166039866584 +- 2.12904101489168
Pearson Corr U: -0.1273614692611945, p: 0.15526575295701867
Pearson Corr V: 0.12175030871361053, p: 0.17443780343647278
Pearson Corr W: 0.03375255167182803, p: 0.7075098846756763
Pearson Corr S: -0.061366482563329244, p: 0.4948497034075256
---------------------------------------------------
Prediction using mast: rsw06
Error U: 3.827948618148054 +- 2.468370341029266
Error V: 1.444015576408082 +- 1.2404431745294358
Error W: 0.9675487296088481 +- 0.5195410828761261
Error S: 3.230036926174517 +- 2.1026676343854738
Pearson Corr U: -0.14805791381522762, p: 0.09802300590578919
Pearson Corr V: 0.052944092347379894, p: 0.5560046632521434
Pearson Corr W: 0.09605376858127007, p: 0.28465016485003913
Pearson Corr S: -0.037581215117430546, p: 0.6760995562319639
---------------------------------------------------
Prediction using mast: rsw07
Error U: 4.014551119790191 +- 2.5745754878141716
Error V: 2.1141205124098748 +- 1.528452811225133
Error W: 1.2532389993818167 +- 0.6404839859029804
Error S: 3.552631570583179 +- 2.2882775803717195
Pearson Corr U: -0.22198601056104644, p: 0.012482402864430718
Pearson Corr V: 0.036683706915517214, p: 0.6834153156407888
Pearson Corr W: -0.008046466318156238, p: 0.9287460308744125
Pearson Corr S: -0.06862070055103506, p: 0.44517158452773126
---------------------------------------------------
Prediction using mast: rsw08
Error U: 4.370762040335981 +- 2.7655195284834257
Error V: 2.1398277648517654 +- 1.5323507056659331
Error W: 0.7038322911488765 +- 0.371032461647764
Error S: 3.810243636800548 +- 2.415087984894451
Pearson Corr U: -0.1885320948578978, p: 0.03450038414172117
Pearson Corr V: 0.15557967447785787, p: 0.08193249056199117
Pearson Corr W: 0.007203737713587581, p: 0.9361919986586865
Pearson Corr S: -0.07792844832119324, p: 0.3857520455997975
---------------------------------------------------
Prediction using mast: tnw01
Error U: 2.697390944830009 +- 1.998592002245176
Error V: 1.2175690426698162 +- 1.0844304231695314
Error W: 0.5492136087795232 +- 0.47108673502377996
Error S: 2.785216471093747 +- 2.137225109935745
Pearson Corr U: -0.10127100641930237, p: 0.2591769552756181
Pearson Corr V: -0.060400698961946754, p: 0.5016773467724749
Pearson Corr W: -0.03431253760651067, p: 0.7028834046236694
Pearson Corr S: -0.01200007486117609, p: 0.8939064262408547
---------------------------------------------------
Prediction using mast: tnw03
Error U: 2.5280349241599205 +- 1.558233406226589
Error V: 1.4877074830721886 +- 1.2647606449765045
Error W: 0.6194645390736812 +- 0.3207292365340869
Error S: 2.2898694574000107 +- 1.642165128485146
Pearson Corr U: -0.2785038303244716, p: 0.0015898546043291296
Pearson Corr V: -0.08041914114290699, p: 0.37070314182556885
Pearson Corr W: -0.1726533438967614, p: 0.05320438094211323
Pearson Corr S: -0.049848370325722494, p: 0.5793634224011633
---------------------------------------------------
Prediction using mast: tnw05
Error U: 4.231680645237839 +- 2.8748990047425655
Error V: 2.5359468226734965 +- 1.3058927316343214
Error W: 0.5634764647785766 +- 0.34805349207131786
Error S: 2.495086608810766 +- 1.8691744191071145
Pearson Corr U: -0.011060662618922579, p: 0.9021688467274619
Pearson Corr V: 0.0037625762027531065, p: 0.966646944765167
Pearson Corr W: -0.003392823793806161, p: 0.9699229676957877
Pearson Corr S: -0.04028942887941406, p: 0.6542091516394138
---------------------------------------------------
Prediction using mast: tnw06
Error U: 2.9945688726646558 +- 2.4117113026522787
Error V: 1.2178185944859352 +- 0.9919212633620617
Error W: 0.8595072700751073 +- 0.6490474735927435
Error S: 3.2764679264413448 +- 2.4193314588429975
Pearson Corr U: 0.03205457170233869, p: 0.7216029487758697
Pearson Corr V: 0.0010234974743525936, p: 0.9909248702144483
Pearson Corr W: 0.0976271575617373, p: 0.27679787629531316
Pearson Corr S: -0.01637204398698628, p: 0.8556169585732498
---------------------------------------------------
Prediction using mast: tnw07
Error U: 2.6278850110986878 +- 1.8245191155288254
Error V: 1.2895280731442784 +- 0.9282296846429481
Error W: 0.6229260078888195 +- 0.6046742407851101
Error S: 2.5729608740533987 +- 1.9499801816624667
Pearson Corr U: -0.043911135537867026, p: 0.6253908188782589
Pearson Corr V: 0.06769017020858677, p: 0.4513825456667597
Pearson Corr W: 0.092070599889833, p: 0.305188756474342
Pearson Corr S: -0.03681833627020121, p: 0.6823160318520047
---------------------------------------------------
Prediction using mast: tnw08
Error U: 2.5909472785535312 +- 1.7225946254851814
Error V: 1.22594565847179 +- 0.980233823180628
Error W: 0.5493808641432902 +- 0.42223989183163324
Error S: 2.4945998355200536 +- 1.8686300684423771
Pearson Corr U: -0.021533502150520425, p: 0.8108483483980542
Pearson Corr V: -0.09132263680560926, p: 0.30915119163596966
Pearson Corr W: -0.18504789362969015, p: 0.038041525058224925
Pearson Corr S: -0.07369004322315353, p: 0.4121929291928212
---------------------------------------------------
Prediction using mast: tnw09
Error U: 2.7796364120311208 +- 2.1441459384484696
Error V: 1.6397479163881923 +- 1.3584675413685425
Error W: 0.5520525879442825 +- 0.3875264632603872
Error S: 2.8155759773782383 +- 2.162073761559281
Pearson Corr U: -0.07900577325295242, p: 0.37919808523628934
Pearson Corr V: 0.0997307862712216, p: 0.2665291766395164
Pearson Corr W: -0.050730861173469144, p: 0.5726584022755884
Pearson Corr S: -0.0004990418955311452, p: 0.9955750320683735
---------------------------------------------------
Prediction using mast: tnw10
Error U: 2.8085291069887934 +- 1.5698205956953044
Error V: 1.4759362355717236 +- 1.2580963124130675
Error W: 0.7046127146311355 +- 0.37150840074171854
Error S: 2.3162226026705017 +- 1.2706529173797412
Pearson Corr U: -0.1410984818360586, p: 0.1150403755396241
Pearson Corr V: -0.07494149798735161, p: 0.4042775251644199
Pearson Corr W: -0.018879156589949275, p: 0.8338045071288352
Pearson Corr S: -0.1540641763653249, p: 0.08499162563931394
---------------------------------------------------
Prediction using mast: tnw11
Error U: 2.5224715363648205 +- 1.436172582896064
Error V: 2.1040941558793067 +- 1.5264878132615174
Error W: 0.5702770763559134 +- 0.5425156839340336
Error S: 2.1695564152702453 +- 1.371734209293596
Pearson Corr U: -0.05601324154207704, p: 0.5333040892212129
Pearson Corr V: 0.04934222018244591, p: 0.5832254191917299
Pearson Corr W: 0.032376803784011456, p: 0.7189210960805813
Pearson Corr S: -0.0023814361328581353, p: 0.9788863080884453
---------------------------------------------------
Prediction using mast: tse01
Error U: 2.669958851285397 +- 1.9370503203537053
Error V: 1.2058530017837055 +- 1.0218424142042233
Error W: 0.5505007474308109 +- 0.4046176414458875
Error S: 2.7052797150190813 +- 2.06842927595216
Pearson Corr U: -0.12721403886961477, p: 0.1557483890548314
Pearson Corr V: -0.05674794655366187, p: 0.5279394371657208
Pearson Corr W: -0.03053926087787803, p: 0.7342593738878743
Pearson Corr S: -0.022691209558764507, p: 0.8008847832258033
---------------------------------------------------
Prediction using mast: tse02
Error U: 2.6658477126842453 +- 1.926665605737105
Error V: 1.286820438564829 +- 1.1408411108613672
Error W: 0.6828390707211968 +- 0.3588529873328894
Error S: 2.6281997196077214 +- 1.9998275581551792
Pearson Corr U: 0.005403351885097328, p: 0.9521170599719132
Pearson Corr V: -0.15598392140442033, p: 0.08113157435885728
Pearson Corr W: -0.12062531018175146, p: 0.1784832860206212
Pearson Corr S: 0.027513348036361556, p: 0.7597443344440783
---------------------------------------------------
Prediction using mast: tse04
Error U: 4.424012504518032 +- 2.787385426053608
Error V: 1.337260208587857 +- 1.17498235649663
Error W: 1.0965527728549205 +- 0.5836948228646927
Error S: 3.8217004740612905 +- 2.4193447694832777
Pearson Corr U: -0.015240707985443653, p: 0.8654966769787469
Pearson Corr V: 0.07165493959461026, p: 0.42525692346914845
Pearson Corr W: 0.0048006255495661706, p: 0.9574529280761804
Pearson Corr S: -0.035478877717261395, p: 0.6932823538311232
---------------------------------------------------
Prediction using mast: tse06
Error U: 3.067743169528151 +- 2.474043027109699
Error V: 2.753287379075551 +- 1.3932618996481303
Error W: 0.5912352356521989 +- 0.575215846163434
Error S: 2.316315231435137 +- 1.6771062461971127
Pearson Corr U: -0.018610865565586585, p: 0.8361329792910602
Pearson Corr V: 0.02709662080790052, p: 0.7632750934516581
Pearson Corr W: 0.07299242639039391, p: 0.4166444527057452
Pearson Corr S: -0.04134349925899496, p: 0.6457666533961364
---------------------------------------------------
Prediction using mast: tse07
Error U: 3.809510458201643 +- 2.802017714005742
Error V: 2.175465802669466 +- 1.1260344138625373
Error W: 0.5480454693823713 +- 0.453409557020836
Error S: 2.73841547381076 +- 2.097500946887079
Pearson Corr U: 0.006739504084245534, p: 0.9402961541972117
Pearson Corr V: 0.07688002577327586, p: 0.39219535856050614
Pearson Corr W: -0.028485285081332176, p: 0.7515288205582519
Pearson Corr S: 0.000960534081823311, p: 0.9914831313063154
---------------------------------------------------
Prediction using mast: tse08
Error U: 2.781168951519898 +- 2.1466088264214016
Error V: 2.7766875419691797 +- 1.4018973282565577
Error W: 0.5781669492162542 +- 0.5574985614080864
Error S: 2.23358456521556 +- 1.5457074231742356
Pearson Corr U: 0.045168176119106854, p: 0.6155163099384023
Pearson Corr V: 0.019818039654213505, p: 0.8256674875881784
Pearson Corr W: -0.04704955186060322, p: 0.6008654729618657
Pearson Corr S: 0.0536633960835048, p: 0.5506428903288217
---------------------------------------------------
Prediction using mast: tse09
Error U: 2.604663162595696 +- 1.4257287868109323
Error V: 2.6486076923929867 +- 1.3545121956148636
Error W: 0.6658088083901915 +- 0.6255131948155798
Error S: 2.319388470578327 +- 1.2723609870404031
Pearson Corr U: -0.03890829907105154, p: 0.6653375467783985
Pearson Corr V: -0.01627992782044537, p: 0.8564205755572419
Pearson Corr W: 0.2045668280590644, p: 0.02157733479020325
Pearson Corr S: -0.014908930587880722, p: 0.8683980321209006
---------------------------------------------------
Prediction using mast: tse10
Error U: 2.6311390803210317 +- 1.833646694700837
Error V: 1.5706520831168054 +- 0.9060733478532623
Error W: 0.5504505366672732 +- 0.47845418853142063
Error S: 2.472049708242647 +- 1.843990217177277
Pearson Corr U: -0.22523520758232546, p: 0.011221231329043534
Pearson Corr V: 0.0676963014534566, p: 0.4513414639202604
Pearson Corr W: -0.09899490310446327, p: 0.27009147436609654
Pearson Corr S: -0.06544114244570133, p: 0.4665921717709163
---------------------------------------------------
Prediction using mast: tse11
Error U: 2.5609745171571534 +- 1.4150439701059063
Error V: 1.7758650603142405 +- 0.9670519919338989
Error W: 0.581624525607497 +- 0.3217345005259681
Error S: 2.1876327718533055 +- 1.2732677971815072
Pearson Corr U: 0.0976901036716825, p: 0.2764867961449459
Pearson Corr V: -0.12630223370843646, p: 0.1587583401907767
Pearson Corr W: -0.14327708804674905, p: 0.10948281973780516
Pearson Corr S: 0.026957051927133928, p: 0.7644586956248066
---------------------------------------------------
Prediction using mast: tse12
Error U: 2.5141647795126554 +- 1.4864751173859474
Error V: 1.2343315542084239 +- 0.97044963492702
Error W: 0.7123155080249518 +- 0.3764696831441524
Error S: 2.22058501391239 +- 1.5185238914506367
Pearson Corr U: -0.04648809939058001, p: 0.6052213724916651
Pearson Corr V: 0.06775554223811964, p: 0.4509446350742372
Pearson Corr W: -0.07850609607025603, p: 0.38222943930655284
Pearson Corr S: -0.026821118676930652, p: 0.7656119888993311
---------------------------------------------------
Prediction using mast: tse13
Error U: 4.125104134636266 +- 2.6366049121033295
Error V: 1.2228037690640323 +- 1.0922624908980185
Error W: 0.6859507993212901 +- 0.36094851572858616
Error S: 3.451652288988094 +- 2.232913871922839
Pearson Corr U: -0.14281030390631144, p: 0.11065556667260956
Pearson Corr V: 0.04962658919482931, p: 0.5810541839951618
Pearson Corr W: 0.05494687541055244, p: 0.5411385855714026
Pearson Corr S: -0.023308201170407435, p: 0.7955877073420259
---------------------------------------------------
Prediction using mast: v01
Error U: 3.0198284525956427 +- 2.432792416895419
Error V: 1.7565719961513957 +- 0.9616925054339786
Error W: 0.6806099654077404 +- 0.6287059943915135
Error S: 2.8236215496169184 +- 2.1686371344243947
Pearson Corr U: -0.151295100243353, p: 0.09081634029027631
Pearson Corr V: 0.04474989421538594, p: 0.6187945542150298
Pearson Corr W: 0.0880939552217496, p: 0.32663923749403273
Pearson Corr S: -0.04172457646222098, p: 0.64272543287479
---------------------------------------------------
Prediction using mast: v03
Error U: 2.6882550287104787 +- 1.9787810096662124
Error V: 1.304495786235387 +- 0.921317767663281
Error W: 0.5774701560176687 +- 0.5562309877290759
Error S: 2.7046721221317327 +- 2.067906645223646
Pearson Corr U: -0.08530958581497658, p: 0.3422205132604541
Pearson Corr V: 0.04921379623481731, p: 0.5842071943854524
Pearson Corr W: -0.0438670015743602, p: 0.6257387304573132
Pearson Corr S: -0.02510741843267736, p: 0.780194718240215
---------------------------------------------------
Prediction using mast: v04
Error U: 3.249653729772757 +- 2.600925693841254
Error V: 1.5289702674093109 +- 0.8979464315435676
Error W: 0.6524587114894068 +- 0.6209070330007969
Error S: 3.199391299913133 +- 2.3897469160478098
Pearson Corr U: -0.06414915038886382, p: 0.47545505539324734
Pearson Corr V: -0.027708394885099175, p: 0.7580934751463937
Pearson Corr W: 0.12993721575800463, p: 0.14701363578923904
Pearson Corr S: 0.015408506875169571, p: 0.86402997410196
---------------------------------------------------
Prediction using mast: v05
Error U: 2.867102449493749 +- 2.277949476561294
Error V: 1.3217348194651541 +- 0.9142337110204467
Error W: 0.6184290515282931 +- 0.6013923498085539
Error S: 2.9996691508222533 +- 2.2934779443406237
Pearson Corr U: -0.08085586422329805, p: 0.36810204000820423
Pearson Corr V: -0.11144394049803648, p: 0.21410306903360274
Pearson Corr W: -0.030132697697765633, p: 0.7376674713996786
Pearson Corr S: -0.03518860323873134, p: 0.695667356365132
---------------------------------------------------
Prediction using mast: v06
Error U: 3.0494917807361435 +- 2.458095006150679
Error V: 1.329249829844764 +- 0.9117090060092317
Error W: 0.6633991289593738 +- 0.6248018157617891
Error S: 3.2363515291104465 +- 2.4044114911279775
Pearson Corr U: -0.14241320082882755, p: 0.11166094169942771
Pearson Corr V: -0.1428434496447604, p: 0.11057196952570503
Pearson Corr W: 0.03299592113581594, p: 0.7137779547539093
Pearson Corr S: -0.025157242165126333, p: 0.7797696359016381
---------------------------------------------------
Prediction using mast: v07
Error U: 3.208709929315817 +- 2.5746482414127785
Error V: 1.204359594636434 +- 1.0334991100040127
Error W: 0.6344272889379811 +- 0.6124637021751751
Error S: 3.6580226938931655 +- 2.5116448486526317
Pearson Corr U: 0.09367616469177628, p: 0.29679595949191334
Pearson Corr V: -0.09686537250523851, p: 0.28058130600085823
Pearson Corr W: 0.04123838600637322, p: 0.6466065522108059
Pearson Corr S: -0.019313587023077224, p: 0.8300371868894817
---------------------------------------------------
Prediction error all masts
Error U: 3.091470730019067 +- 2.2011658724995575
Error V: 1.737079613659558 +- 1.333609346169332
Error W: 0.7040753021398621 +- 0.5376001242411645
Error S: 2.758758887369707 +- 1.9796007594916218
Pearson Corr U: -1.4556884296457954e-17, p: 1.0000000000047682
Pearson Corr V: 6.593497208356899e-18, p: 1.0000000000047682
Pearson Corr W: 4.971850919547986e-18, p: 1.0000000000047682
Pearson Corr S: -2.0254178874507718e-17, p: 1.0000000000047682
---------------------------------------------------
Pearson corr per case, then averaged over all cases
U:   -0.0557345975088262
V:   0.00133802409281909
W:   -0.008571001090877321
S:   -0.02489750984415812
---------------------------------------------------
