# Supplementary material for: WindSeer: real-time volumetric wind prediction over complex terrain aboard a small uncrewed aerial vehicle
Source: Nat Commun. 2024 Apr 25;15:3507. doi: 10.1038/s41467-024-47778-4 (PMC11045725; doi:10.1038/s41467-024-47778-4)
Supplement: Supplementary file 5 — Source Data [file 41467_2024_47778_MOESM5_ESM.zip › data_Table1_SupplementaryTable2/Perdigao_0512_194730_AD4.txt]

Sender: LSF System <lsfadmin@eu-g1-016-4>
Subject: Job 208229371: <python3 predict_measurement_campaigns.py -model_dir ../wind_prediction/trained_models/final01 -model_version e3000 -d /cluster/work/riner/users/intel/perdigao_20170512.hdf5 -m tse04 -i 6 -e 19:47:30 --no_gpu --benchmark> in cluster <euler> Done

Job <python3 predict_measurement_campaigns.py -model_dir ../wind_prediction/trained_models/final01 -model_version e3000 -d /cluster/work/riner/users/intel/perdigao_20170512.hdf5 -m tse04 -i 6 -e 19:47:30 --no_gpu --benchmark> was submitted from host <eu-login-27> by user <acfloria> in cluster <euler> at Mon Mar 14 22:08:00 2022
Job was executed on host(s) <2*eu-g1-016-4>, in queue <normal.4h>, as user <acfloria> in cluster <euler> at Mon Mar 14 22:08:25 2022
</cluster/home/acfloria> was used as the home directory.
</cluster/home/acfloria/intel_wind/wind_analysis> was used as the working directory.
Started at Mon Mar 14 22:08:25 2022
Terminated at Mon Mar 14 23:13:33 2022
Results reported at Mon Mar 14 23:13:33 2022

Your job looked like:

------------------------------------------------------------
# LSBATCH: User input
python3 predict_measurement_campaigns.py -model_dir ../wind_prediction/trained_models/final01 -model_version e3000 -d /cluster/work/riner/users/intel/perdigao_20170512.hdf5 -m tse04 -i 6 -e 19:47:30 --no_gpu --benchmark
------------------------------------------------------------

Successfully completed.

Resource usage summary:

    CPU time :                                   3866.44 sec.
    Max Memory :                                 16139 MB
    Average Memory :                             10831.16 MB
    Total Requested Memory :                     26000.00 MB
    Delta Memory :                               9861.00 MB
    Max Swap :                                   -
    Max Processes :                              3
    Max Threads :                                4
    Run time :                                   3911 sec.
    Turnaround time :                            3933 sec.

The output (if any) follows:

/cluster/home/acfloria/.local/lib/python3.7/site-packages/pyproj/crs/crs.py:131: FutureWarning: '+init=<authority>:<code>' syntax is deprecated. '<authority>:<code>' is the preferred initialization method. When making the change, be mindful of axis order changes: https://pyproj4.github.io/pyproj/stable/gotchas.html#axis-order-changes-in-proj-6
  in_crs_string = _prepare_from_proj_string(in_crs_string)
/cluster/home/acfloria/.local/lib/python3.7/site-packages/pyproj/crs/crs.py:131: FutureWarning: '+init=<authority>:<code>' syntax is deprecated. '<authority>:<code>' is the preferred initialization method. When making the change, be mindful of axis order changes: https://pyproj4.github.io/pyproj/stable/gotchas.html#axis-order-changes-in-proj-6
  in_crs_string = _prepare_from_proj_string(in_crs_string)
mayavi could not get imported, disabling plotting with mayavi. Refer to the README for install instructions
'pygdal' is not installed. Use the command below to install it:
     pip3 install pygdal==2.3.2.4
GPy could not get imported, GPR baseline not available
Using YAML config: ../wind_prediction/trained_models/final01/params.yaml
Input data: 19:47:30 | scale: scale_2.0_n_384 | mast: rne01 
Measurement indices:
[333 193  39]
Input data: 19:47:30 | scale: scale_2.0_n_384 | mast: rne02 
Measurement indices:
[315 206  40]
[315 206  42]
Input data: 19:47:30 | scale: scale_2.0_n_384 | mast: rne03 
Measurement indices:
[302 223  41]
Input data: 19:47:30 | scale: scale_2.0_n_384 | mast: rne06 
Measurement indices:
[247 288  39]
[247 288  41]
Input data: 19:47:30 | scale: scale_2.0_n_384 | mast: rne07 
Measurement indices:
All measurements lie inside the terrain or outside of the prediction domain
Input mast outside the prediction region
Input data: 19:47:30 | scale: scale_2.0_n_384 | mast: rsw01 
Measurement indices:
[194  77  43]
[194  77  44]
Input data: 19:47:30 | scale: scale_2.0_n_384 | mast: rsw02 
Measurement indices:
[182  88  43]
Input data: 19:47:30 | scale: scale_2.0_n_384 | mast: rsw03 
Measurement indices:
[174 101  43]
[174 101  44]
[174 101  46]
[174 101  48]
[174 101  51]
Input data: 19:47:30 | scale: scale_2.0_n_384 | mast: rsw04 
Measurement indices:
[160 121  43]
Input data: 19:47:30 | scale: scale_2.0_n_384 | mast: rsw05 
Measurement indices:
[129 166  44]
Input data: 19:47:30 | scale: scale_2.0_n_384 | mast: rsw06 
Measurement indices:
[116 183  44]
[116 183  46]
[116 183  48]
[116 183  49]
[116 183  53]
Input data: 19:47:30 | scale: scale_2.0_n_384 | mast: rsw07 
Measurement indices:
[ 85 221  45]
[ 85 221  47]
Input data: 19:47:30 | scale: scale_2.0_n_384 | mast: rsw08 
Measurement indices:
[ 74 237  45]
[ 74 237  47]
Input data: 19:47:30 | scale: scale_2.0_n_384 | mast: tnw01 
Measurement indices:
[ 59 175  12]
[ 59 175  14]
Input data: 19:47:30 | scale: scale_2.0_n_384 | mast: tnw03 
Measurement indices:
[ 96 204  45]
Input data: 19:47:30 | scale: scale_2.0_n_384 | mast: tnw05 
Measurement indices:
[130 225  24]
[130 225  24]
[130 225  25]
[130 225  25]
[130 225  26]
Input data: 19:47:30 | scale: scale_2.0_n_384 | mast: tnw06 
Measurement indices:
[158 247  18]
[158 247  18]
[158 247  18]
[158 247  19]
[158 247  19]
[158 247  20]
Input data: 19:47:30 | scale: scale_2.0_n_384 | mast: tnw07 
Measurement indices:
[176 263  11]
[176 263  11]
[176 263  12]
[176 263  14]
[176 263  16]
[176 263  19]
Input data: 19:47:30 | scale: scale_2.0_n_384 | mast: tnw08 
Measurement indices:
[196 278  19]
[196 278  21]
Input data: 19:47:30 | scale: scale_2.0_n_384 | mast: tnw09 
Measurement indices:
[210 291  27]
[210 291  28]
Input data: 19:47:30 | scale: scale_2.0_n_384 | mast: tnw10 
Measurement indices:
[220 296  32]
[220 296  34]
[220 296  36]
[220 296  37]
[220 296  41]
Input data: 19:47:30 | scale: scale_2.0_n_384 | mast: tnw11 
Measurement indices:
[231 304  36]
[231 304  38]
Input data: 19:47:30 | scale: scale_2.0_n_384 | mast: tse01 
Measurement indices:
[101  93   5]
[101  93   8]
Input data: 19:47:30 | scale: scale_2.0_n_384 | mast: tse02 
Measurement indices:
[137 117  26]
[137 117  29]
Input data: 19:47:30 | scale: scale_2.0_n_384 | mast: tse04 
Measurement indices:
[153 131  43]
[153 131  44]
[153 131  46]
[153 131  48]
[153 131  51]
[153 131  54]
[153 131  55]
[153 131  58]
Input data: 19:47:30 | scale: scale_2.0_n_384 | mast: tse06 
Measurement indices:
[182 159  28]
[182 159  30]
[182 159  32]
[182 159  33]
[182 159  37]
Input data: 19:47:30 | scale: scale_2.0_n_384 | mast: tse07 
Measurement indices:
[204 159  24]
[204 159  26]
Input data: 19:47:30 | scale: scale_2.0_n_384 | mast: tse08 
Measurement indices:
[223 176  20]
[223 176  22]
Input data: 19:47:30 | scale: scale_2.0_n_384 | mast: tse09 
Measurement indices:
[244 202  14]
[244 202  16]
[244 202  17]
[244 202  19]
[244 202  23]
[244 202  26]
[244 202  30]
Input data: 19:47:30 | scale: scale_2.0_n_384 | mast: tse10 
Measurement indices:
[259 211  19]
[259 211  22]
Input data: 19:47:30 | scale: scale_2.0_n_384 | mast: tse11 
Measurement indices:
[266 217  22]
[266 217  24]
[266 217  26]
[266 217  28]
[266 217  31]
Input data: 19:47:30 | scale: scale_2.0_n_384 | mast: tse12 
Measurement indices:
[280 226  33]
[280 226  34]
Input data: 19:47:30 | scale: scale_2.0_n_384 | mast: tse13 
Measurement indices:
[290 234  39]
[290 234  41]
[290 234  43]
[290 234  44]
[290 234  48]
[290 234  51]
[290 234  55]
Input data: 19:47:30 | scale: scale_2.0_n_384 | mast: v01 
Measurement indices:
[295 161  17]
[295 161  18]
Input data: 19:47:30 | scale: scale_2.0_n_384 | mast: v03 
Measurement indices:
[254 184  13]
[254 184  15]
Input data: 19:47:30 | scale: scale_2.0_n_384 | mast: v04 
Measurement indices:
All measurements lie inside the terrain or outside of the prediction domain
Input mast outside the prediction region
Input data: 19:47:30 | scale: scale_2.0_n_384 | mast: v05 
Measurement indices:
[204 235  10]
[204 235  12]
[204 235  13]
Input data: 19:47:30 | scale: scale_2.0_n_384 | mast: v06 
Measurement indices:
[190 249   9]
[190 249  11]
Input data: 19:47:30 | scale: scale_2.0_n_384 | mast: v07 
Measurement indices:
[153 275   8]
[153 275   9]
[153 275   9]
[153 275   9]
---------------------------------------------------
Prediction using mast: rne01
Error U: 0.8648660970263983 +- 0.47953179593825657
Error V: 0.7821547789560496 +- 0.540640583952305
Error W: 0.1589042102202405 +- 0.13935741869966034
Error S: 0.6881228419885198 +- 0.47488806946394896
Pearson Corr U: 0.6289936078928368, p: 3.0991188046028827e-15
Pearson Corr V: -0.443428904947437, p: 1.9916779757686025e-07
Pearson Corr W: 0.6549197139829367, p: 8.890140927691044e-17
Pearson Corr S: 0.6569978168830746, p: 6.587628262578507e-17
---------------------------------------------------
Prediction using mast: rne02
Error U: 0.8716958214731395 +- 0.4939373559931591
Error V: 0.7345042698411509 +- 0.5110856781101869
Error W: 0.15891099040804724 +- 0.14420306541850297
Error S: 0.7026018350733694 +- 0.42709160359913906
Pearson Corr U: 0.6257814425510423, p: 4.7027628792771646e-15
Pearson Corr V: -0.43852986188317455, p: 2.8062797466247035e-07
Pearson Corr W: 0.6352679859356336, p: 1.3531202686117144e-15
Pearson Corr S: 0.6500768183304926, p: 1.771598260808644e-16
---------------------------------------------------
Prediction using mast: rne03
Error U: 0.8853479907011838 +- 0.5225896365994394
Error V: 0.6991828325709776 +- 0.4867073157681059
Error W: 0.16104877962728528 +- 0.14838238088944308
Error S: 0.7185082370344127 +- 0.40054443661526784
Pearson Corr U: 0.627940722983749, p: 3.554964277816862e-15
Pearson Corr V: -0.43107755295383493, p: 4.679694665557119e-07
Pearson Corr W: 0.6236040183887493, p: 6.22215415520928e-15
Pearson Corr S: 0.6497224096720313, p: 1.8623757208457684e-16
---------------------------------------------------
Prediction using mast: rne06
Error U: 0.9104714154499913 +- 0.5647873066222528
Error V: 0.7020726482047362 +- 0.48268751582785263
Error W: 0.16815887433217958 +- 0.15522469084141463
Error S: 0.7470457986918504 +- 0.40032322443244484
Pearson Corr U: 0.6204834323354061, p: 9.258699618457478e-15
Pearson Corr V: -0.43170406056134963, p: 4.484877170265557e-07
Pearson Corr W: 0.6156812227740605, p: 1.6922046296519217e-14
Pearson Corr S: 0.6425909057994688, p: 5.0203989654524e-16
---------------------------------------------------
Prediction using mast: rsw01
Error U: 0.7969623252489176 +- 0.5241535769995256
Error V: 0.5020163639731845 +- 0.28897362142294447
Error W: 0.1325967022969409 +- 0.11686433291151047
Error S: 0.6500074817996547 +- 0.44787852010971296
Pearson Corr U: 0.7241497937678696, p: 9.568581652016977e-22
Pearson Corr V: -0.20420829719608682, p: 0.02181275323275883
Pearson Corr W: 0.6072518725106075, p: 4.759369023988456e-14
Pearson Corr S: 0.7339858926853754, p: 1.4147400180367134e-22
---------------------------------------------------
Prediction using mast: rsw02
Error U: 0.7939546009239066 +- 0.5238982229261224
Error V: 0.49369749363669113 +- 0.291472513552091
Error W: 0.13177454987069176 +- 0.11289095393797038
Error S: 0.6507304901858305 +- 0.4626037584931501
Pearson Corr U: 0.7324941820661928, p: 1.9007796733504488e-22
Pearson Corr V: -0.1628635792073909, p: 0.0684390470908949
Pearson Corr W: 0.6032043416326948, p: 7.735970739682972e-14
Pearson Corr S: 0.7402307492113612, p: 4.020232284371163e-23
---------------------------------------------------
Prediction using mast: rsw03
Error U: 1.09037094605427 +- 0.7597591957035766
Error V: 0.5749676003311823 +- 0.33421794992001175
Error W: 0.17889144797796055 +- 0.15950067043502272
Error S: 0.8900960977071845 +- 0.5789887379203027
Pearson Corr U: 0.6952705958307553, p: 1.6753296864653202e-19
Pearson Corr V: -0.2123953599919649, p: 0.016955064367897357
Pearson Corr W: 0.6091658550482257, p: 3.7734872716950605e-14
Pearson Corr S: 0.7122413401183599, p: 8.69419554105329e-21
---------------------------------------------------
Prediction using mast: rsw04
Error U: 1.1352952946367076 +- 0.7514856059505954
Error V: 0.6796692537480925 +- 0.4277482877504107
Error W: 0.2052365364923759 +- 0.18226198074071806
Error S: 0.959037626134045 +- 0.5230211645577373
Pearson Corr U: 0.6315904951534215, p: 2.2043073634252524e-15
Pearson Corr V: -0.4064406655959084, p: 2.33182512410058e-06
Pearson Corr W: 0.6026699560418489, p: 8.244150957347527e-14
Pearson Corr S: 0.6512515958867912, p: 1.5004529547123972e-16
---------------------------------------------------
Prediction using mast: rsw05
Error U: 1.0284078640735554 +- 0.7200309398468292
Error V: 0.5727289094478204 +- 0.3208438572634007
Error W: 0.17606233423784542 +- 0.15983930051565196
Error S: 0.8312777525692734 +- 0.5156453132686063
Pearson Corr U: 0.6876317184150389, p: 5.940195088807098e-19
Pearson Corr V: -0.2863976909299207, p: 0.0011493952969334918
Pearson Corr W: 0.6068769732574659, p: 4.979842732617596e-14
Pearson Corr S: 0.703350656267599, p: 4.204077667524188e-20
---------------------------------------------------
Prediction using mast: rsw06
Error U: 1.4659937289420304 +- 0.8620232208244258
Error V: 0.6390107191702831 +- 0.40644326889626375
Error W: 0.21143442150687483 +- 0.18618201972636905
Error S: 1.255935054575539 +- 0.7488419980753215
Pearson Corr U: 0.6951677083630406, p: 1.704582506918078e-19
Pearson Corr V: -0.17970593765077963, p: 0.04406065525431809
Pearson Corr W: 0.6068256305614714, p: 5.010798316890484e-14
Pearson Corr S: 0.7129348780667297, p: 7.669187079995314e-21
---------------------------------------------------
Prediction using mast: rsw07
Error U: 1.6551305923922326 +- 0.8967456444068702
Error V: 0.6422313801959608 +- 0.3730528407861891
Error W: 0.24365602281703752 +- 0.20924530562095212
Error S: 1.4192437892325276 +- 0.7909381166882873
Pearson Corr U: 0.6847379827297249, p: 9.498529923970432e-19
Pearson Corr V: -0.2801745659816613, p: 0.0014855130516727411
Pearson Corr W: 0.6095676466320177, p: 3.593312559787169e-14
Pearson Corr S: 0.7030004670486522, p: 4.46798033230286e-20
---------------------------------------------------
Prediction using mast: rsw08
Error U: 1.9462748886736674 +- 0.9809234825037543
Error V: 0.6766261926404177 +- 0.3888069169772992
Error W: 0.2807427780858166 +- 0.23986948127549088
Error S: 1.709469182392313 +- 0.8924417747947012
Pearson Corr U: 0.6766340884885671, p: 3.4373592598857358e-18
Pearson Corr V: -0.3209492995792525, p: 0.0002481416285337812
Pearson Corr W: 0.6093770466942086, p: 3.677716158799465e-14
Pearson Corr S: 0.6952749800979937, p: 1.6740941006078053e-19
---------------------------------------------------
Prediction using mast: tnw01
Error U: 1.262549621662218 +- 1.08196163738541
Error V: 0.7243854331673276 +- 0.39027374140616256
Error W: 0.1772999592438376 +- 0.1263993084207189
Error S: 0.6959369960343295 +- 0.721430565398457
Pearson Corr U: -0.39152786182581234, p: 5.803470843379772e-06
Pearson Corr V: 0.46733148585616174, p: 3.453352903664003e-08
Pearson Corr W: 0.13373987850358957, p: 0.135442303927499
Pearson Corr S: 0.760286257532697, p: 5.470430000345725e-25
---------------------------------------------------
Prediction using mast: tnw03
Error U: 1.1376644592772545 +- 0.7802509378497273
Error V: 0.58447830230779 +- 0.32584774018280793
Error W: 0.18783592596084625 +- 0.16751013674360912
Error S: 0.9273995944372768 +- 0.600701736240925
Pearson Corr U: 0.6909008156687734, p: 3.472424467606641e-19
Pearson Corr V: -0.25634956559197886, p: 0.0037624781013414336
Pearson Corr W: 0.6092098647670169, p: 3.7533320863822357e-14
Pearson Corr S: 0.7078838971572629, p: 1.8961918683925294e-20
---------------------------------------------------
Prediction using mast: tnw05
Error U: 0.8514323693829342 +- 0.5920401620255867
Error V: 0.4501251357585603 +- 0.28635041676289896
Error W: 0.12381863140406238 +- 0.10442814590027558
Error S: 0.738477544095161 +- 0.6946811279106685
Pearson Corr U: 0.7735198689629783, p: 2.5310462977819968e-26
Pearson Corr V: -0.08728207267765432, p: 0.33113475353193006
Pearson Corr W: 0.694015876731529, p: 2.06806667142003e-19
Pearson Corr S: 0.7933978700375819, p: 1.6564032495670004e-28
---------------------------------------------------
Prediction using mast: tnw06
Error U: 0.8142462038488251 +- 0.5036903509812483
Error V: 0.5496984535264994 +- 0.36103886967571813
Error W: 0.13520646611054568 +- 0.12605276250668465
Error S: 0.6611306337328078 +- 0.45145603483013624
Pearson Corr U: 0.7000955606603791, p: 7.378478187244928e-20
Pearson Corr V: -0.3290844345710242, p: 0.0001682202876531154
Pearson Corr W: 0.6419452595073027, p: 5.484921406536111e-16
Pearson Corr S: 0.714974182149807, p: 5.291970389306724e-21
---------------------------------------------------
Prediction using mast: tnw07
Error U: 1.312244906116009 +- 1.0940672111903287
Error V: 0.6288762903395413 +- 0.4935493885472476
Error W: 0.13264426906838517 +- 0.10684089499905886
Error S: 1.1922449138194655 +- 0.9850969660313846
Pearson Corr U: 0.5138927677421365, p: 7.544587815276356e-10
Pearson Corr V: -0.42351428146883474, p: 7.766891042666518e-07
Pearson Corr W: 0.610878125420322, p: 3.0618515350964023e-14
Pearson Corr S: 0.5804226844959113, p: 1.0528175497548495e-12
---------------------------------------------------
Prediction using mast: tnw08
Error U: 1.0521560944572461 +- 0.8240458019807264
Error V: 0.46474401598607445 +- 0.36373448727316016
Error W: 0.11942333036574197 +- 0.10246411654361452
Error S: 1.0852802316621122 +- 0.8951496323463444
Pearson Corr U: 0.7105930863763881, p: 1.169670835749119e-20
Pearson Corr V: -0.20417353807250893, p: 0.02183569372359915
Pearson Corr W: 0.6729268594979302, p: 6.107570052266705e-18
Pearson Corr S: 0.7202750157297435, p: 1.986647175244094e-21
---------------------------------------------------
Prediction using mast: tnw09
Error U: 1.4509048396986164 +- 1.2048536936427192
Error V: 0.4867373389183239 +- 0.3036699468005452
Error W: 0.17773963725667533 +- 0.14395631422193755
Error S: 0.913715643755721 +- 0.7969733581776188
Pearson Corr U: -0.673933494818996, p: 5.229248754316001e-18
Pearson Corr V: 0.46325358258357197, p: 4.701291984195939e-08
Pearson Corr W: 0.26938805521773657, p: 0.002285866213091024
Pearson Corr S: 0.7390659871214031, p: 5.097422581385603e-23
---------------------------------------------------
Prediction using mast: tnw10
Error U: 0.8120753273355688 +- 0.5043740855467616
Error V: 0.5395833213823383 +- 0.3526920888160003
Error W: 0.13409840404722037 +- 0.12462287042336986
Error S: 0.6615521638412275 +- 0.45681983014400346
Pearson Corr U: 0.7034863374773157, p: 4.1059717812022074e-20
Pearson Corr V: -0.3173121323068526, p: 0.0002942091145961589
Pearson Corr W: 0.6415248534849647, p: 5.809597172867789e-16
Pearson Corr S: 0.7181548454831362, p: 2.9476409358954367e-21
---------------------------------------------------
Prediction using mast: tnw11
Error U: 0.8345845885198137 +- 0.5312007822462733
Error V: 0.5061676386573585 +- 0.33954350588355053
Error W: 0.12743526465107127 +- 0.11320751292728863
Error S: 0.7018778971110906 +- 0.6167127736799349
Pearson Corr U: 0.7387299952121249, p: 5.457442268546219e-23
Pearson Corr V: -0.2773974789164199, p: 0.0016625712221686145
Pearson Corr W: 0.6925393929911521, p: 2.646048036802597e-19
Pearson Corr S: 0.7534803076498517, p: 2.4623558753749732e-24
---------------------------------------------------
Prediction using mast: tse01
Error U: 1.6238037105624874 +- 1.3423321595949782
Error V: 0.5450076619313103 +- 0.3529369615283769
Error W: 0.19197370985361634 +- 0.15881059460219088
Error S: 0.7998668971395615 +- 0.6944036664772101
Pearson Corr U: -0.7904709461532813, p: 3.5936584585216017e-28
Pearson Corr V: 0.455626111063958, p: 8.282661444977376e-08
Pearson Corr W: 0.23066830722456957, p: 0.009360958787823566
Pearson Corr S: 0.7571799326468317, p: 1.0936434533551507e-24
---------------------------------------------------
Prediction using mast: tse02
Error U: 0.8208947845242747 +- 0.5698492684371173
Error V: 0.5837035646790486 +- 0.36603282046956803
Error W: 0.13869946736566285 +- 0.10767218956443848
Error S: 0.6738551209968733 +- 0.5304316154396839
Pearson Corr U: 0.7747932411655282, p: 1.8625650793984267e-26
Pearson Corr V: 0.2852840098240635, p: 0.001203905859203644
Pearson Corr W: 0.5096658437768138, p: 1.093614078819397e-09
Pearson Corr S: 0.7630363861987018, p: 2.93650720804705e-25
---------------------------------------------------
Prediction using mast: tse04
Error U: 1.3745571221718593 +- 0.8398576966631363
Error V: 0.6124644014189128 +- 0.36792142771344144
Error W: 0.20736888347324847 +- 0.18252055375017193
Error S: 1.1501513521215438 +- 0.7125831931528496
Pearson Corr U: 0.6923865723955629, p: 2.714184444477188e-19
Pearson Corr V: -0.22030395778103873, p: 0.013182734600816357
Pearson Corr W: 0.6086047174833173, p: 4.0398693199390613e-14
Pearson Corr S: 0.7103005741398856, p: 1.2326327097653838e-20
---------------------------------------------------
Prediction using mast: tse06
Error U: 0.8587839347086046 +- 0.603240098147325
Error V: 0.758499407267903 +- 0.42795924184821427
Error W: 0.15838840702999654 +- 0.1232675876400362
Error S: 0.674768733076525 +- 0.5059002908032947
Pearson Corr U: 0.7442930751112363, p: 1.7390713014883652e-23
Pearson Corr V: 0.4036818275303326, p: 2.769521694573683e-06
Pearson Corr W: 0.25184311093277534, p: 0.004444488866972987
Pearson Corr S: 0.7409347132113192, p: 3.480742549476094e-23
---------------------------------------------------
Prediction using mast: tse07
Error U: 0.8194547215658465 +- 0.5206373491929467
Error V: 0.4895586960122765 +- 0.3148226782335071
Error W: 0.12707055103157508 +- 0.11136145448226765
Error S: 0.6852495268703892 +- 0.5785671080373999
Pearson Corr U: 0.7434663481674862, p: 2.065078430352941e-23
Pearson Corr V: -0.24104496885527607, p: 0.006548555976350477
Pearson Corr W: 0.6748018789140454, p: 4.5714883568368975e-18
Pearson Corr S: 0.7573153165763796, p: 1.0613480073378622e-24
---------------------------------------------------
Prediction using mast: tse08
Error U: 0.8566238273401096 +- 0.5928274581206625
Error V: 0.5379053938606388 +- 0.30460264622107014
Error W: 0.14716663969538105 +- 0.13655807206826207
Error S: 0.6863442373233807 +- 0.4082014632574403
Pearson Corr U: 0.6996748690909222, p: 7.930495715155647e-20
Pearson Corr V: -0.25972384275780924, p: 0.0033149921744738474
Pearson Corr W: 0.6027467341474255, p: 8.169193560538547e-14
Pearson Corr S: 0.7124587946515833, p: 8.359201936664178e-21
---------------------------------------------------
Prediction using mast: tse09
Error U: 0.8414397366535975 +- 0.49324338112671023
Error V: 0.5987812012893814 +- 0.42116845404789843
Error W: 0.13509037181981431 +- 0.12374607810626397
Error S: 0.687214801374176 +- 0.5405386584592068
Pearson Corr U: 0.6897822829474847, p: 4.175977271950443e-19
Pearson Corr V: -0.3794594181997966, p: 1.1758842657490015e-05
Pearson Corr W: 0.6885607558626042, p: 5.103278574878156e-19
Pearson Corr S: 0.708443361415332, p: 1.7169185470138427e-20
---------------------------------------------------
Prediction using mast: tse10
Error U: 1.0837667032214457 +- 0.8599794527018235
Error V: 0.5384856430070053 +- 0.43191040927559426
Error W: 0.12118692323269648 +- 0.10652598493531916
Error S: 1.114493558742962 +- 0.9008506529412971
Pearson Corr U: 0.6884402101996834, p: 5.204998496608083e-19
Pearson Corr V: -0.3773202641193948, p: 1.3288316957665177e-05
Pearson Corr W: 0.6376477770983299, p: 9.83256084092069e-16
Pearson Corr S: 0.6919617388003507, p: 2.9127190449437237e-19
---------------------------------------------------
Prediction using mast: tse11
Error U: 0.8879336092333957 +- 0.5891090665548475
Error V: 0.5674018316279245 +- 0.4200805217745721
Error W: 0.13194382474131056 +- 0.11539642894682309
Error S: 0.7670735420497989 +- 0.7102386878952694
Pearson Corr U: 0.722097598909716, p: 1.411083140151577e-21
Pearson Corr V: -0.3730858100022668, p: 1.6884830356634898e-05
Pearson Corr W: 0.7183460707538118, p: 2.8450113293753706e-21
Pearson Corr S: 0.7386295745986868, p: 5.569787467542997e-23
---------------------------------------------------
Prediction using mast: tse12
Error U: 0.8901708718522389 +- 0.615637123891304
Error V: 0.49017972795021775 +- 0.3452138088567876
Error W: 0.1255367012522531 +- 0.11186060398940414
Error S: 0.7948403527458191 +- 0.7386770330849549
Pearson Corr U: 0.7511378121549783, p: 4.0862371058478566e-24
Pearson Corr V: -0.24542080460334234, p: 0.005607686167733468
Pearson Corr W: 0.7106633967254555, p: 1.1550114457204916e-20
Pearson Corr S: 0.7684695079148988, p: 8.377730932047574e-26
---------------------------------------------------
Prediction using mast: tse13
Error U: 1.0526980349875055 +- 0.7376717573295178
Error V: 0.5733646051839195 +- 0.31812135382661416
Error W: 0.17786834984448333 +- 0.16037044639981604
Error S: 0.8522507875299473 +- 0.5414882022484764
Pearson Corr U: 0.6907076491401194, p: 3.5850568237995176e-19
Pearson Corr V: -0.2634832142316394, p: 0.0028733045421813395
Pearson Corr W: 0.6081411345769877, p: 4.27363581150918e-14
Pearson Corr S: 0.7069238154185261, p: 2.247319625772533e-20
---------------------------------------------------
Prediction using mast: v01
Error U: 1.5957046137063577 +- 1.3108801819954299
Error V: 0.3814374345666846 +- 0.3335786035937273
Error W: 0.1455528389661251 +- 0.12203772564295155
Error S: 1.1272959812028576 +- 0.908017063430992
Pearson Corr U: -0.7762740126204705, p: 1.3005604137876814e-26
Pearson Corr V: 0.3263134748275031, p: 0.00019227100561924432
Pearson Corr W: 0.4260052996464848, p: 6.582156736548313e-07
Pearson Corr S: 0.727833186488661, p: 4.722869707565624e-22
---------------------------------------------------
Prediction using mast: v03
Error U: 1.6743453735063445 +- 1.3648273207093202
Error V: 0.36488104859643 +- 0.31708756927477466
Error W: 0.15066950901157494 +- 0.13154039163123984
Error S: 1.0370143730360408 +- 0.8545525371832811
Pearson Corr U: -0.7865347502980978, p: 9.989238792906393e-28
Pearson Corr V: 0.3718344913603304, p: 1.8111763807749955e-05
Pearson Corr W: 0.40523284729018727, p: 2.5146964099068176e-06
Pearson Corr S: 0.7411359508840148, p: 3.339992856714536e-23
---------------------------------------------------
Prediction using mast: v05
Error U: 1.406284726136093 +- 1.1679916222775286
Error V: 0.5924827207242506 +- 0.47728701973908255
Error W: 0.12753709525827625 +- 0.10760926306925148
Error S: 1.186029098908105 +- 0.993911648383068
Pearson Corr U: -0.39831365656314766, p: 3.8536651869624486e-06
Pearson Corr V: -0.4737629027420291, p: 2.1055147887069044e-08
Pearson Corr W: 0.590434133260155, p: 3.427729237432458e-13
Pearson Corr S: 0.6380679428789864, p: 9.290907942254807e-16
---------------------------------------------------
Prediction using mast: v06
Error U: 1.5318859954191932 +- 1.250998020657934
Error V: 0.623816746383904 +- 0.5003879289419879
Error W: 0.1271844507156479 +- 0.11313251597945227
Error S: 1.0414932350621309 +- 0.9599897663179539
Pearson Corr U: -0.6940436361749487, p: 2.0584770762278712e-19
Pearson Corr V: -0.3745632689037589, p: 1.5536921774595097e-05
Pearson Corr W: 0.5771702185729639, p: 1.503615069483939e-12
Pearson Corr S: 0.6741930799980191, p: 5.023519272752355e-18
---------------------------------------------------
Prediction using mast: v07
Error U: 1.6408630590059008 +- 1.335626235796246
Error V: 0.41683413032758027 +- 0.38290415662912164
Error W: 0.14210020437571225 +- 0.1226230972678706
Error S: 1.0664649108788669 +- 0.9120381402411458
Pearson Corr U: -0.7895408592789597, p: 4.584627487199802e-28
Pearson Corr V: 0.20916647239544223, p: 0.018745630647410094
Pearson Corr W: 0.45420499250357343, p: 9.190424008549705e-08
Pearson Corr S: 0.7499672686134674, p: 5.252069454351548e-24
---------------------------------------------------
Prediction error all masts
Error U: 1.133292994607831 +- 0.9052851880709694
Error V: 0.5759043942591283 +- 0.4014291894091497
Error W: 0.1588718233418664 +- 0.1460249706538264
Error S: 0.8957864409441265 +- 0.7276402483467178
Pearson Corr U: 0.2760931888177456, p: 2.4667270516224988e-82
Pearson Corr V: -0.09448733998675225, p: 1.0182138143253188e-10
Pearson Corr W: 0.5271231452088795, p: 0.0
Pearson Corr S: 0.399856856232006, p: 1.4927398054068074e-178
---------------------------------------------------
Pearson corr per case, then averaged over all cases
U:   0.3988712066007229
V:   -0.1599639534280817
W:   0.5687923688743505
S:   0.711525694644891
---------------------------------------------------
