# Supplementary material for: WindSeer: real-time volumetric wind prediction over complex terrain aboard a small uncrewed aerial vehicle
Source: Nat Commun. 2024 Apr 25;15:3507. doi: 10.1038/s41467-024-47778-4 (PMC11045725; doi:10.1038/s41467-024-47778-4)
Supplement: Supplementary file 5 — Source Data [file 41467_2024_47778_MOESM5_ESM.zip › data_Table1_SupplementaryTable2/Perdigao_0512_194730_AD6.txt]

Sender: LSF System <lsfadmin@eu-ms-023-39>
Subject: Job 208229441: <python3 predict_measurement_campaigns.py -model_dir ../wind_prediction/trained_models/final02 -model_version e1000 -d /cluster/work/riner/users/intel/perdigao_20170512.hdf5 -m tse04 -i 6 -e 19:47:30 --no_gpu --benchmark> in cluster <euler> Done

Job <python3 predict_measurement_campaigns.py -model_dir ../wind_prediction/trained_models/final02 -model_version e1000 -d /cluster/work/riner/users/intel/perdigao_20170512.hdf5 -m tse04 -i 6 -e 19:47:30 --no_gpu --benchmark> was submitted from host <eu-login-27> by user <acfloria> in cluster <euler> at Mon Mar 14 22:08:03 2022
Job was executed on host(s) <2*eu-ms-023-39>, in queue <normal.4h>, as user <acfloria> in cluster <euler> at Mon Mar 14 22:08:25 2022
</cluster/home/acfloria> was used as the home directory.
</cluster/home/acfloria/intel_wind/wind_analysis> was used as the working directory.
Started at Mon Mar 14 22:08:25 2022
Terminated at Mon Mar 14 23:06:00 2022
Results reported at Mon Mar 14 23:06:00 2022

Your job looked like:

------------------------------------------------------------
# LSBATCH: User input
python3 predict_measurement_campaigns.py -model_dir ../wind_prediction/trained_models/final02 -model_version e1000 -d /cluster/work/riner/users/intel/perdigao_20170512.hdf5 -m tse04 -i 6 -e 19:47:30 --no_gpu --benchmark
------------------------------------------------------------

Successfully completed.

Resource usage summary:

    CPU time :                                   3420.25 sec.
    Max Memory :                                 17098 MB
    Average Memory :                             11431.64 MB
    Total Requested Memory :                     26000.00 MB
    Delta Memory :                               8902.00 MB
    Max Swap :                                   -
    Max Processes :                              3
    Max Threads :                                4
    Run time :                                   3466 sec.
    Turnaround time :                            3477 sec.

The output (if any) follows:

/cluster/home/acfloria/.local/lib/python3.7/site-packages/pyproj/crs/crs.py:131: FutureWarning: '+init=<authority>:<code>' syntax is deprecated. '<authority>:<code>' is the preferred initialization method. When making the change, be mindful of axis order changes: https://pyproj4.github.io/pyproj/stable/gotchas.html#axis-order-changes-in-proj-6
  in_crs_string = _prepare_from_proj_string(in_crs_string)
/cluster/home/acfloria/.local/lib/python3.7/site-packages/pyproj/crs/crs.py:131: FutureWarning: '+init=<authority>:<code>' syntax is deprecated. '<authority>:<code>' is the preferred initialization method. When making the change, be mindful of axis order changes: https://pyproj4.github.io/pyproj/stable/gotchas.html#axis-order-changes-in-proj-6
  in_crs_string = _prepare_from_proj_string(in_crs_string)
mayavi could not get imported, disabling plotting with mayavi. Refer to the README for install instructions
'pygdal' is not installed. Use the command below to install it:
     pip3 install pygdal==2.3.2.4
GPy could not get imported, GPR baseline not available
Using YAML config: ../wind_prediction/trained_models/final02/params.yaml
Input data: 19:47:30 | scale: scale_2.0_n_384 | mast: rne01 
Measurement indices:
[333 193  39]
Input data: 19:47:30 | scale: scale_2.0_n_384 | mast: rne02 
Measurement indices:
[315 206  40]
[315 206  42]
Input data: 19:47:30 | scale: scale_2.0_n_384 | mast: rne03 
Measurement indices:
[302 223  41]
Input data: 19:47:30 | scale: scale_2.0_n_384 | mast: rne06 
Measurement indices:
[247 288  39]
[247 288  41]
Input data: 19:47:30 | scale: scale_2.0_n_384 | mast: rne07 
Measurement indices:
All measurements lie inside the terrain or outside of the prediction domain
Input mast outside the prediction region
Input data: 19:47:30 | scale: scale_2.0_n_384 | mast: rsw01 
Measurement indices:
[194  77  43]
[194  77  44]
Input data: 19:47:30 | scale: scale_2.0_n_384 | mast: rsw02 
Measurement indices:
[182  88  43]
Input data: 19:47:30 | scale: scale_2.0_n_384 | mast: rsw03 
Measurement indices:
[174 101  43]
[174 101  44]
[174 101  46]
[174 101  48]
[174 101  51]
Input data: 19:47:30 | scale: scale_2.0_n_384 | mast: rsw04 
Measurement indices:
[160 121  43]
Input data: 19:47:30 | scale: scale_2.0_n_384 | mast: rsw05 
Measurement indices:
[129 166  44]
Input data: 19:47:30 | scale: scale_2.0_n_384 | mast: rsw06 
Measurement indices:
[116 183  44]
[116 183  46]
[116 183  48]
[116 183  49]
[116 183  53]
Input data: 19:47:30 | scale: scale_2.0_n_384 | mast: rsw07 
Measurement indices:
[ 85 221  45]
[ 85 221  47]
Input data: 19:47:30 | scale: scale_2.0_n_384 | mast: rsw08 
Measurement indices:
[ 74 237  45]
[ 74 237  47]
Input data: 19:47:30 | scale: scale_2.0_n_384 | mast: tnw01 
Measurement indices:
[ 59 175  12]
[ 59 175  14]
Input data: 19:47:30 | scale: scale_2.0_n_384 | mast: tnw03 
Measurement indices:
[ 96 204  45]
Input data: 19:47:30 | scale: scale_2.0_n_384 | mast: tnw05 
Measurement indices:
[130 225  24]
[130 225  24]
[130 225  25]
[130 225  25]
[130 225  26]
Input data: 19:47:30 | scale: scale_2.0_n_384 | mast: tnw06 
Measurement indices:
[158 247  18]
[158 247  18]
[158 247  18]
[158 247  19]
[158 247  19]
[158 247  20]
Input data: 19:47:30 | scale: scale_2.0_n_384 | mast: tnw07 
Measurement indices:
[176 263  11]
[176 263  11]
[176 263  12]
[176 263  14]
[176 263  16]
[176 263  19]
Input data: 19:47:30 | scale: scale_2.0_n_384 | mast: tnw08 
Measurement indices:
[196 278  19]
[196 278  21]
Input data: 19:47:30 | scale: scale_2.0_n_384 | mast: tnw09 
Measurement indices:
[210 291  27]
[210 291  28]
Input data: 19:47:30 | scale: scale_2.0_n_384 | mast: tnw10 
Measurement indices:
[220 296  32]
[220 296  34]
[220 296  36]
[220 296  37]
[220 296  41]
Input data: 19:47:30 | scale: scale_2.0_n_384 | mast: tnw11 
Measurement indices:
[231 304  36]
[231 304  38]
Input data: 19:47:30 | scale: scale_2.0_n_384 | mast: tse01 
Measurement indices:
[101  93   5]
[101  93   8]
Input data: 19:47:30 | scale: scale_2.0_n_384 | mast: tse02 
Measurement indices:
[137 117  26]
[137 117  29]
Input data: 19:47:30 | scale: scale_2.0_n_384 | mast: tse04 
Measurement indices:
[153 131  43]
[153 131  44]
[153 131  46]
[153 131  48]
[153 131  51]
[153 131  54]
[153 131  55]
[153 131  58]
Input data: 19:47:30 | scale: scale_2.0_n_384 | mast: tse06 
Measurement indices:
[182 159  28]
[182 159  30]
[182 159  32]
[182 159  33]
[182 159  37]
Input data: 19:47:30 | scale: scale_2.0_n_384 | mast: tse07 
Measurement indices:
[204 159  24]
[204 159  26]
Input data: 19:47:30 | scale: scale_2.0_n_384 | mast: tse08 
Measurement indices:
[223 176  20]
[223 176  22]
Input data: 19:47:30 | scale: scale_2.0_n_384 | mast: tse09 
Measurement indices:
[244 202  14]
[244 202  16]
[244 202  17]
[244 202  19]
[244 202  23]
[244 202  26]
[244 202  30]
Input data: 19:47:30 | scale: scale_2.0_n_384 | mast: tse10 
Measurement indices:
[259 211  19]
[259 211  22]
Input data: 19:47:30 | scale: scale_2.0_n_384 | mast: tse11 
Measurement indices:
[266 217  22]
[266 217  24]
[266 217  26]
[266 217  28]
[266 217  31]
Input data: 19:47:30 | scale: scale_2.0_n_384 | mast: tse12 
Measurement indices:
[280 226  33]
[280 226  34]
Input data: 19:47:30 | scale: scale_2.0_n_384 | mast: tse13 
Measurement indices:
[290 234  39]
[290 234  41]
[290 234  43]
[290 234  44]
[290 234  48]
[290 234  51]
[290 234  55]
Input data: 19:47:30 | scale: scale_2.0_n_384 | mast: v01 
Measurement indices:
[295 161  17]
[295 161  18]
Input data: 19:47:30 | scale: scale_2.0_n_384 | mast: v03 
Measurement indices:
[254 184  13]
[254 184  15]
Input data: 19:47:30 | scale: scale_2.0_n_384 | mast: v04 
Measurement indices:
All measurements lie inside the terrain or outside of the prediction domain
Input mast outside the prediction region
Input data: 19:47:30 | scale: scale_2.0_n_384 | mast: v05 
Measurement indices:
[204 235  10]
[204 235  12]
[204 235  13]
Input data: 19:47:30 | scale: scale_2.0_n_384 | mast: v06 
Measurement indices:
[190 249   9]
[190 249  11]
Input data: 19:47:30 | scale: scale_2.0_n_384 | mast: v07 
Measurement indices:
[153 275   8]
[153 275   9]
[153 275   9]
[153 275   9]
---------------------------------------------------
Prediction using mast: rne01
Error U: 0.8085316576371229 +- 0.5247680738140106
Error V: 0.6105759020162326 +- 0.5249235070637476
Error W: 0.19769684146378677 +- 0.1722198588959886
Error S: 0.6300220017503377 +- 0.5006170063772242
Pearson Corr U: 0.7248562977552883, p: 8.364039770826541e-22
Pearson Corr V: -0.4672611327004361, p: 3.471899949268076e-08
Pearson Corr W: 0.5720430115677461, p: 2.616400860123646e-12
Pearson Corr S: 0.755121938464499, p: 1.7207603823083e-24
---------------------------------------------------
Prediction using mast: rne02
Error U: 0.792908150771555 +- 0.5331956527827737
Error V: 0.5717882063420348 +- 0.4808228057640554
Error W: 0.2001765532491324 +- 0.1748749185326178
Error S: 0.6152312068260485 +- 0.46111411138300284
Pearson Corr U: 0.7312389656327138, p: 2.4332694975199406e-22
Pearson Corr V: -0.46516637900003827, p: 4.069971330076473e-08
Pearson Corr W: 0.5652710414936812, p: 5.359724910300898e-12
Pearson Corr S: 0.7495554563166615, p: 5.735050446012918e-24
---------------------------------------------------
Prediction using mast: rne03
Error U: 0.8020893413242857 +- 0.5393599572698695
Error V: 0.5472575511242989 +- 0.4431278315604267
Error W: 0.2018508735659499 +- 0.17578761351420227
Error S: 0.6155387951709294 +- 0.439647461705195
Pearson Corr U: 0.7314366580332163, p: 2.3406546190817696e-22
Pearson Corr V: -0.45806271507372515, p: 6.922311408708233e-08
Pearson Corr W: 0.5638080985980957, p: 6.244504619832305e-12
Pearson Corr S: 0.7415399604317251, p: 3.0740150648029363e-23
---------------------------------------------------
Prediction using mast: rne06
Error U: 0.819763340497841 +- 0.5531794213517215
Error V: 0.5456539386471762 +- 0.43710997976456495
Error W: 0.2107468569668317 +- 0.18193182090307897
Error S: 0.6240403836530561 +- 0.4309835961515321
Pearson Corr U: 0.7260456032985012, p: 6.6625989399536395e-22
Pearson Corr V: -0.45915978550808473, p: 6.382191822334502e-08
Pearson Corr W: 0.5634844587181493, p: 6.458529927643347e-12
Pearson Corr S: 0.7319147953168513, p: 2.1306661653246073e-22
---------------------------------------------------
Prediction using mast: rsw01
Error U: 0.8017492572642679 +- 0.5453939655571252
Error V: 0.448965225833368 +- 0.29127819549085643
Error W: 0.13681889116008922 +- 0.12192703030602708
Error S: 0.6408509233351837 +- 0.47472099442250604
Pearson Corr U: 0.7592098775364381, p: 6.962833076443296e-25
Pearson Corr V: 0.05100996090185292, p: 0.5705454490252403
Pearson Corr W: 0.583475975845113, p: 7.507292229315704e-13
Pearson Corr S: 0.7643906838370308, p: 2.154896281817877e-25
---------------------------------------------------
Prediction using mast: rsw02
Error U: 0.8045388759768267 +- 0.5474648136590513
Error V: 0.44908720152968007 +- 0.29227180485172016
Error W: 0.13542386877200885 +- 0.11607395846848584
Error S: 0.647744778187649 +- 0.4889331057376877
Pearson Corr U: 0.7612580923380693, p: 4.394992917857834e-25
Pearson Corr V: 0.09991733450934719, p: 0.26563122256317423
Pearson Corr W: 0.5841547745881214, p: 6.960230494836329e-13
Pearson Corr S: 0.7661838418996001, p: 1.42585317073666e-25
---------------------------------------------------
Prediction using mast: rsw03
Error U: 1.0721217315152227 +- 0.7120675655579247
Error V: 0.5184142769270903 +- 0.35700244402234843
Error W: 0.1955593947740445 +- 0.1757383203049726
Error S: 0.8800411072278774 +- 0.5292353883446658
Pearson Corr U: 0.6932030367503413, p: 2.369018148286841e-19
Pearson Corr V: -0.18499232785798791, p: 0.038100383949041736
Pearson Corr W: 0.5563109951957077, p: 1.3505404070789307e-11
Pearson Corr S: 0.6768564598817397, p: 3.3199763543925964e-18
---------------------------------------------------
Prediction using mast: rsw04
Error U: 1.036034732825979 +- 0.7060412686554496
Error V: 0.5414367654312625 +- 0.3901862546586245
Error W: 0.2563221432415022 +- 0.21824561611376037
Error S: 0.8211631632168431 +- 0.517099973354078
Pearson Corr U: 0.7034629164211154, p: 4.122745579411462e-20
Pearson Corr V: -0.44021694403761263, p: 2.4952480069999625e-07
Pearson Corr W: 0.5649090083874598, p: 5.56664722938635e-12
Pearson Corr S: 0.7011158856245728, p: 6.190779305349413e-20
---------------------------------------------------
Prediction using mast: rsw05
Error U: 1.0040599021779686 +- 0.674102287152586
Error V: 0.4962616210702639 +- 0.3305131141848554
Error W: 0.1969791821818254 +- 0.1750381147653321
Error S: 0.8044128783759606 +- 0.48032263851581386
Pearson Corr U: 0.6987045299995416, p: 9.361925980634336e-20
Pearson Corr V: -0.20079095467750732, p: 0.024169654796592638
Pearson Corr W: 0.5590538823885918, p: 1.020730633204886e-11
Pearson Corr S: 0.6902710407224941, p: 3.852927479402792e-19
---------------------------------------------------
Prediction using mast: rsw06
Error U: 1.4080222918820626 +- 0.8530263503792075
Error V: 0.6144877534984643 +- 0.4508349661355248
Error W: 0.22799000895867283 +- 0.2064871336123957
Error S: 1.2201686340429003 +- 0.7318978647008355
Pearson Corr U: 0.6793283363119247, p: 2.2516655104808684e-18
Pearson Corr V: -0.19319977666373492, p: 0.030195733639343726
Pearson Corr W: 0.5642881786585086, p: 5.939618398110012e-12
Pearson Corr S: 0.6535014577319532, p: 1.0893555843892269e-16
---------------------------------------------------
Prediction using mast: rsw07
Error U: 1.566965767013016 +- 0.8728145020131985
Error V: 0.5834638598645698 +- 0.38747117632956996
Error W: 0.27041427081307146 +- 0.2360215432158435
Error S: 1.325763652384629 +- 0.7678827465643008
Pearson Corr U: 0.6790243952995045, p: 2.362258050969431e-18
Pearson Corr V: -0.3005629295541292, p: 0.0006271111565651442
Pearson Corr W: 0.5749339827554621, p: 1.9167834843461322e-12
Pearson Corr S: 0.6686542393603861, p: 1.1725995872458318e-17
---------------------------------------------------
Prediction using mast: rsw08
Error U: 1.8498303380762218 +- 0.9050675175780006
Error V: 0.6053368638590447 +- 0.3988717591657374
Error W: 0.31593834916332064 +- 0.27006696647553163
Error S: 1.600858499149642 +- 0.8240387048348541
Pearson Corr U: 0.6759366590223898, p: 3.8323625564612436e-18
Pearson Corr V: -0.34145538697541894, p: 9.119372708653202e-05
Pearson Corr W: 0.5830466153819511, p: 7.874606066887239e-13
Pearson Corr S: 0.6689117853687482, p: 1.1277336787950015e-17
---------------------------------------------------
Prediction using mast: tnw01
Error U: 1.25806659375402 +- 1.0647588706158946
Error V: 0.5507910655503322 +- 0.3301716586298547
Error W: 0.1675790523593774 +- 0.11786574922075119
Error S: 0.8269318996081961 +- 0.7940567162909163
Pearson Corr U: -0.11041398624971585, p: 0.2183943040118434
Pearson Corr V: 0.5146669295523304, p: 7.044770808771297e-10
Pearson Corr W: 0.3043093926977094, p: 0.0005314932360806691
Pearson Corr S: 0.7421678355331489, p: 2.7012407674050306e-23
---------------------------------------------------
Prediction using mast: tnw03
Error U: 1.106859899555305 +- 0.7352912168200972
Error V: 0.514621585383708 +- 0.3454988586400729
Error W: 0.20885383293610815 +- 0.1851604245113322
Error S: 0.9024108378553841 +- 0.5472678175987518
Pearson Corr U: 0.6917665877897126, p: 3.0086002630779036e-19
Pearson Corr V: -0.21685423497354228, p: 0.014727141375517148
Pearson Corr W: 0.5611624210702157, p: 8.216336690779027e-12
Pearson Corr S: 0.6819202467399724, p: 1.4924786653031569e-18
---------------------------------------------------
Prediction using mast: tnw05
Error U: 0.9602028616014153 +- 0.7145189919583071
Error V: 0.4318718055065253 +- 0.2657394561887687
Error W: 0.13351496600503807 +- 0.10285314620679895
Error S: 0.8615556771851223 +- 0.8073262925612883
Pearson Corr U: 0.7095655154051811, p: 1.4058164895657244e-20
Pearson Corr V: 0.14557508434808292, p: 0.1038502646132071
Pearson Corr W: 0.642457128485458, p: 5.113389308000023e-16
Pearson Corr S: 0.736744346108832, p: 8.151225917179032e-23
---------------------------------------------------
Prediction using mast: tnw06
Error U: 0.7965828225951672 +- 0.5380327717855816
Error V: 0.4861976858519851 +- 0.3266239404250642
Error W: 0.14893464208488685 +- 0.13926767916440214
Error S: 0.6435847214769996 +- 0.4880236138384951
Pearson Corr U: 0.7551238938639757, p: 1.720023144860389e-24
Pearson Corr V: -0.282479584455589, p: 0.0013517805882149198
Pearson Corr W: 0.5880604197756527, p: 4.488172906176848e-13
Pearson Corr S: 0.7646814756856006, p: 2.0158105269260693e-25
---------------------------------------------------
Prediction using mast: tnw07
Error U: 1.3874170421565695 +- 1.15890113995261
Error V: 0.5760685964800141 +- 0.4764528776352674
Error W: 0.1474957972488889 +- 0.10100000563880011
Error S: 1.1773968801162384 +- 1.029098483908001
Pearson Corr U: -0.16228257584869293, p: 0.06944448139067862
Pearson Corr V: -0.5061628883031027, p: 1.4819025916222354e-09
Pearson Corr W: 0.5133562722669441, p: 7.910820478790351e-10
Pearson Corr S: 0.6119124110361249, p: 2.6970955493664563e-14
---------------------------------------------------
Prediction using mast: tnw08
Error U: 1.2000747798840115 +- 1.0015417151256476
Error V: 0.40599767786842605 +- 0.3221994457657168
Error W: 0.14841998930655131 +- 0.10670588447933413
Error S: 1.3050756668443682 +- 1.022073887691509
Pearson Corr U: 0.5589981575129035, p: 1.0265794897342501e-11
Pearson Corr V: 0.4720268737909707, p: 2.408783665082944e-08
Pearson Corr W: 0.5297183920676557, p: 1.7946638799402885e-10
Pearson Corr S: 0.6912704904819259, p: 3.266417137777135e-19
---------------------------------------------------
Prediction using mast: tnw09
Error U: 1.4256070344683798 +- 1.1784062672524698
Error V: 0.33379676997324015 +- 0.2631653551334643
Error W: 0.16531443620360498 +- 0.11979188193751869
Error S: 1.1245392726178893 +- 0.8569381217822392
Pearson Corr U: -0.5674194237421457, p: 4.276671131883486e-12
Pearson Corr V: 0.5660173422126239, p: 4.9564042971692646e-12
Pearson Corr W: 0.3683295887650364, p: 2.201012855723557e-05
Pearson Corr S: 0.7904234701899074, p: 3.638719891932311e-28
---------------------------------------------------
Prediction using mast: tnw10
Error U: 0.7975463195095216 +- 0.5382782880715961
Error V: 0.4814063747751212 +- 0.3190759337752552
Error W: 0.14596165703919148 +- 0.13711174467030376
Error S: 0.6468411848751863 +- 0.4928726092137959
Pearson Corr U: 0.7552264057849516, p: 1.6818030531410938e-24
Pearson Corr V: -0.24401557715808786, p: 0.005895781685361312
Pearson Corr W: 0.5903722201386711, p: 3.4520093955756605e-13
Pearson Corr S: 0.7647194548578342, p: 1.9983064872672746e-25
---------------------------------------------------
Prediction using mast: tnw11
Error U: 0.8880713214832624 +- 0.6090997066007647
Error V: 0.4640141160863505 +- 0.3067549113398379
Error W: 0.13426536411847376 +- 0.11487733509023243
Error S: 0.7785421145546026 +- 0.6908655573559562
Pearson Corr U: 0.7449125452781236, p: 1.5283292107671384e-23
Pearson Corr V: -0.14590373248699912, p: 0.10306365996367563
Pearson Corr W: 0.6294637901062685, p: 2.9144123115821204e-15
Pearson Corr S: 0.7677717424824071, p: 9.860759264955708e-26
---------------------------------------------------
Prediction using mast: tse01
Error U: 1.5467392792286334 +- 1.2887388401530224
Error V: 0.376849461426485 +- 0.2838358469780353
Error W: 0.17666802536852366 +- 0.14062766586207007
Error S: 1.0062236631296557 +- 0.7684390160461703
Pearson Corr U: -0.770911017290518, p: 4.715040830744908e-26
Pearson Corr V: 0.529990436519939, p: 1.7497628732104418e-10
Pearson Corr W: 0.2887980841075648, p: 0.0010394879884233045
Pearson Corr S: 0.7697291470320554, p: 6.233240192845256e-26
---------------------------------------------------
Prediction using mast: tse02
Error U: 0.8765531854538952 +- 0.6189891837772188
Error V: 0.6089135268681175 +- 0.400748820900043
Error W: 0.1386387826370357 +- 0.10330604626131992
Error S: 0.7094221036116546 +- 0.5478290885531706
Pearson Corr U: 0.7023776145635593, p: 4.97787282751055e-20
Pearson Corr V: 0.4112926225896793, p: 1.716636578702926e-06
Pearson Corr W: 0.5305358283925861, p: 1.662988304013833e-10
Pearson Corr S: 0.7139785047749108, p: 6.3454788324050465e-21
---------------------------------------------------
Prediction using mast: tse04
Error U: 1.3127673240955433 +- 0.8296682655758761
Error V: 0.5694887037060263 +- 0.3933464574155087
Error W: 0.2278890179393549 +- 0.20416888817077483
Error S: 1.1090727910899938 +- 0.6789193459053923
Pearson Corr U: 0.6836514676696023, p: 1.1313360861830287e-18
Pearson Corr V: -0.23804131449527197, p: 0.007273105998336282
Pearson Corr W: 0.5648375944462326, p: 5.608367672036633e-12
Pearson Corr S: 0.6660421038183704, p: 1.7379869590431597e-17
---------------------------------------------------
Prediction using mast: tse06
Error U: 0.9136482668485354 +- 0.6549587759077351
Error V: 0.8363492424612068 +- 0.4331730443747688
Error W: 0.14726011793051688 +- 0.11141474092004933
Error S: 0.7107044227995145 +- 0.5168475132502695
Pearson Corr U: 0.6318206842736731, p: 2.138400888293569e-15
Pearson Corr V: 0.46815133100567397, p: 3.244098335412823e-08
Pearson Corr W: 0.4274407323346197, p: 5.979797276490717e-07
Pearson Corr S: 0.6842398766891596, p: 1.0292224957958916e-18
---------------------------------------------------
Prediction using mast: tse07
Error U: 0.850385938777689 +- 0.577415468305616
Error V: 0.4571874042392214 +- 0.29056264483567923
Error W: 0.13215063899590754 +- 0.11522673961973376
Error S: 0.7335211856466388 +- 0.6243029902787507
Pearson Corr U: 0.7599439319581154, p: 5.907446617599093e-25
Pearson Corr V: -0.05119691891670031, p: 0.5691321193991661
Pearson Corr W: 0.6229769838660643, p: 6.741845508611393e-15
Pearson Corr S: 0.7793178156791057, p: 6.162084203888341e-27
---------------------------------------------------
Prediction using mast: tse08
Error U: 0.854063516034075 +- 0.5625151129819389
Error V: 0.46785881174161814 +- 0.30680791751713743
Error W: 0.1620372821318531 +- 0.14675868965206393
Error S: 0.6661474601688746 +- 0.41838495591785607
Pearson Corr U: 0.735314913073271, p: 1.08562796348218e-22
Pearson Corr V: -0.0975266171021892, p: 0.27729523661126054
Pearson Corr W: 0.5626978301507609, p: 7.008752778341409e-12
Pearson Corr S: 0.7276466960788082, p: 4.8961122081590065e-22
---------------------------------------------------
Prediction using mast: tse09
Error U: 0.8361648037927559 +- 0.5539695970191856
Error V: 0.5056951866823335 +- 0.38200037872690934
Error W: 0.148148514923342 +- 0.13205672860179657
Error S: 0.7043842855979637 +- 0.5867673674351441
Pearson Corr U: 0.7444024127233628, p: 1.6999153107018002e-23
Pearson Corr V: -0.40805763282962193, p: 2.1066767929635137e-06
Pearson Corr W: 0.6162345916102346, p: 1.57943036298861e-14
Pearson Corr S: 0.7766603685430057, p: 1.183685915160043e-26
---------------------------------------------------
Prediction using mast: tse10
Error U: 1.214730661983918 +- 1.0113397610997172
Error V: 0.4348485126968602 +- 0.3583708039819869
Error W: 0.1495913154900556 +- 0.11200488319486948
Error S: 1.3316656962206281 +- 1.035521666222253
Pearson Corr U: 0.4906576090802848, p: 5.461886422370122e-09
Pearson Corr V: 0.0711283268830039, p: 0.42867591351547313
Pearson Corr W: 0.5024498929296066, p: 2.037365106523495e-09
Pearson Corr S: 0.644725513710131, p: 3.741290163460154e-16
---------------------------------------------------
Prediction using mast: tse11
Error U: 0.998928279183873 +- 0.7509531734217241
Error V: 0.4711026747771957 +- 0.34814412163721714
Error W: 0.1371803182348059 +- 0.11119344912134102
Error S: 0.9328575902034981 +- 0.8643274368567919
Pearson Corr U: 0.6884594964919953, p: 5.188592298109008e-19
Pearson Corr V: -0.32834913581006614, p: 0.00017431408538625225
Pearson Corr W: 0.6297868722299864, p: 2.7937450162099945e-15
Pearson Corr S: 0.7318246781253406, p: 2.168782646924434e-22
---------------------------------------------------
Prediction using mast: tse12
Error U: 1.0262742391183137 +- 0.800102028263314
Error V: 0.43415415147634445 +- 0.2965195746713958
Error W: 0.13409397548833052 +- 0.10317269958532634
Error S: 0.9747524229441863 +- 0.89962778682255
Pearson Corr U: 0.6741731653575892, p: 5.03901873666287e-18
Pearson Corr V: 0.020503640135036742, p: 0.8197372055612518
Pearson Corr W: 0.6489316075999836, p: 2.0815572461013064e-16
Pearson Corr S: 0.7195535796346062, p: 2.273026221635985e-21
---------------------------------------------------
Prediction using mast: tse13
Error U: 1.0305251017923687 +- 0.6898437017718007
Error V: 0.4994699635966549 +- 0.3350467978006008
Error W: 0.19712712132140076 +- 0.1759926738416523
Error S: 0.8309043233980893 +- 0.49649859658926804
Pearson Corr U: 0.696380080406508, p: 1.389414035326821e-19
Pearson Corr V: -0.19418136830810515, p: 0.02935100368048995
Pearson Corr W: 0.557853000892026, p: 1.1542096359358144e-11
Pearson Corr S: 0.6869537146003244, p: 6.634014257266214e-19
---------------------------------------------------
Prediction using mast: v01
Error U: 1.5786728083158852 +- 1.2758758905069072
Error V: 0.4294054324880934 +- 0.3765402251132771
Error W: 0.16160220772465375 +- 0.1042765758633744
Error S: 1.1247440097612689 +- 0.9800437364048922
Pearson Corr U: -0.8112594604104085, p: 1.1011957580793882e-30
Pearson Corr V: 0.26379149754625214, p: 0.0028395530003092
Pearson Corr W: 0.36580422544528785, p: 2.529402094054589e-05
Pearson Corr S: 0.7561396286744514, p: 1.376016112801982e-24
---------------------------------------------------
Prediction using mast: v03
Error U: 1.6414430297329983 +- 1.3137105786018806
Error V: 0.4147066530258967 +- 0.3709125963286914
Error W: 0.16335014592698788 +- 0.11346653778353694
Error S: 1.061903643417628 +- 0.9398795799934229
Pearson Corr U: -0.8219665272500659, p: 4.1924456472233315e-32
Pearson Corr V: 0.2635773630187791, p: 0.0028629587533095303
Pearson Corr W: 0.35905155531491084, p: 3.647933710831533e-05
Pearson Corr S: 0.7588143700887201, p: 7.60576897271718e-25
---------------------------------------------------
Prediction using mast: v05
Error U: 1.475772213740361 +- 1.215405597410016
Error V: 0.5725152256465343 +- 0.4708388650289224
Error W: 0.1506114180721499 +- 0.09747054893128519
Error S: 1.1185858188919435 +- 1.0149576405715195
Pearson Corr U: -0.6361615600902304, p: 1.200630408531523e-15
Pearson Corr V: -0.384579181640441, p: 8.744616157539339e-06
Pearson Corr W: 0.5198543223933145, p: 4.430567112750799e-10
Pearson Corr S: 0.6355134091192356, p: 1.3094572111856531e-15
---------------------------------------------------
Prediction using mast: v06
Error U: 1.5921736940148619 +- 1.2789134325885871
Error V: 0.6392324982099408 +- 0.49562970704867587
Error W: 0.1520899806343559 +- 0.10327910473168557
Error S: 0.9758899299907537 +- 0.9543768903311702
Pearson Corr U: -0.757471454925273, p: 1.0252590568710525e-24
Pearson Corr V: -0.3647075883261528, p: 2.68588556247861e-05
Pearson Corr W: 0.5460015485862886, p: 3.782453320858652e-11
Pearson Corr S: 0.7418252609548613, p: 2.898781109868854e-23
---------------------------------------------------
Prediction using mast: v07
Error U: 1.654006226270304 +- 1.3124000639875926
Error V: 0.5019489903004364 +- 0.43205951180899776
Error W: 0.15882022660002623 +- 0.10816823384353975
Error S: 1.0072957101239204 +- 0.9528945816464132
Pearson Corr U: -0.8160411833432043, p: 2.6266341639042688e-31
Pearson Corr V: 0.015766751586220352, p: 0.8609001697739179
Pearson Corr W: 0.4461538222884557, p: 1.642010563822365e-07
Pearson Corr S: 0.7635746361665727, p: 2.5972939324137123e-25
---------------------------------------------------
Prediction error all masts
Error U: 1.1348619629825416 +- 0.9154663543956334
Error V: 0.5134384130530312 +- 0.3875731847283713
Error W: 0.1752301638116664 +- 0.15637094593910061
Error S: 0.910561873931115 +- 0.7644458645188559
Pearson Corr U: 0.23461215661022475, p: 2.54684461639062e-59
Pearson Corr V: -0.03673263122061516, p: 0.012133583030956732
Pearson Corr W: 0.4689231129995316, p: 1.3208586447912133e-253
Pearson Corr S: 0.34284030638396734, p: 1.004509018926566e-128
---------------------------------------------------
Pearson corr per case, then averaged over all cases
U:   0.3819608827157189
V:   -0.08322996249337167
W:   0.5338221119335168
S:   0.7209775222097751
---------------------------------------------------
