# Supplementary material for: WindSeer: real-time volumetric wind prediction over complex terrain aboard a small uncrewed aerial vehicle
Source: Nat Commun. 2024 Apr 25;15:3507. doi: 10.1038/s41467-024-47778-4 (PMC11045725; doi:10.1038/s41467-024-47778-4)
Supplement: Supplementary file 5 — Source Data [file 41467_2024_47778_MOESM5_ESM.zip › data_Table1_SupplementaryTable2/Perdigao_0512_avg100-200_AD4.txt]

Sender: LSF System <lsfadmin@eu-g1-033-3>
Subject: Job 208229368: <python3 predict_measurement_campaigns.py -model_dir ../wind_prediction/trained_models/final01 -model_version e3000 -d /cluster/work/riner/users/intel/perdigao_20170512.hdf5 -m tse04 -i 6 -e avg_1:00-2:00 --no_gpu --benchmark> in cluster <euler> Done

Job <python3 predict_measurement_campaigns.py -model_dir ../wind_prediction/trained_models/final01 -model_version e3000 -d /cluster/work/riner/users/intel/perdigao_20170512.hdf5 -m tse04 -i 6 -e avg_1:00-2:00 --no_gpu --benchmark> was submitted from host <eu-login-27> by user <acfloria> in cluster <euler> at Mon Mar 14 22:07:59 2022
Job was executed on host(s) <2*eu-g1-033-3>, in queue <normal.4h>, as user <acfloria> in cluster <euler> at Mon Mar 14 22:08:28 2022
</cluster/home/acfloria> was used as the home directory.
</cluster/home/acfloria/intel_wind/wind_analysis> was used as the working directory.
Started at Mon Mar 14 22:08:28 2022
Terminated at Mon Mar 14 22:59:49 2022
Results reported at Mon Mar 14 22:59:49 2022

Your job looked like:

------------------------------------------------------------
# LSBATCH: User input
python3 predict_measurement_campaigns.py -model_dir ../wind_prediction/trained_models/final01 -model_version e3000 -d /cluster/work/riner/users/intel/perdigao_20170512.hdf5 -m tse04 -i 6 -e avg_1:00-2:00 --no_gpu --benchmark
------------------------------------------------------------

Successfully completed.

Resource usage summary:

    CPU time :                                   3026.85 sec.
    Max Memory :                                 15988 MB
    Average Memory :                             11186.67 MB
    Total Requested Memory :                     26000.00 MB
    Delta Memory :                               10012.00 MB
    Max Swap :                                   -
    Max Processes :                              3
    Max Threads :                                4
    Run time :                                   3068 sec.
    Turnaround time :                            3110 sec.

The output (if any) follows:

/cluster/home/acfloria/.local/lib/python3.7/site-packages/pyproj/crs/crs.py:131: FutureWarning: '+init=<authority>:<code>' syntax is deprecated. '<authority>:<code>' is the preferred initialization method. When making the change, be mindful of axis order changes: https://pyproj4.github.io/pyproj/stable/gotchas.html#axis-order-changes-in-proj-6
  in_crs_string = _prepare_from_proj_string(in_crs_string)
/cluster/home/acfloria/.local/lib/python3.7/site-packages/pyproj/crs/crs.py:131: FutureWarning: '+init=<authority>:<code>' syntax is deprecated. '<authority>:<code>' is the preferred initialization method. When making the change, be mindful of axis order changes: https://pyproj4.github.io/pyproj/stable/gotchas.html#axis-order-changes-in-proj-6
  in_crs_string = _prepare_from_proj_string(in_crs_string)
mayavi could not get imported, disabling plotting with mayavi. Refer to the README for install instructions
'pygdal' is not installed. Use the command below to install it:
     pip3 install pygdal==2.3.2.4
GPy could not get imported, GPR baseline not available
Using YAML config: ../wind_prediction/trained_models/final01/params.yaml
Input data: avg_1:00-2:00 | scale: scale_2.0_n_384 | mast: rne01 
Measurement indices:
[333 193  39]
Input data: avg_1:00-2:00 | scale: scale_2.0_n_384 | mast: rne02 
Measurement indices:
[315 206  40]
[315 206  42]
Input data: avg_1:00-2:00 | scale: scale_2.0_n_384 | mast: rne03 
Measurement indices:
[302 223  41]
Input data: avg_1:00-2:00 | scale: scale_2.0_n_384 | mast: rne06 
Measurement indices:
[247 288  39]
[247 288  41]
Input data: avg_1:00-2:00 | scale: scale_2.0_n_384 | mast: rne07 
Measurement indices:
[212 323  41]
[212 323  43]
Input data: avg_1:00-2:00 | scale: scale_2.0_n_384 | mast: rsw01 
Measurement indices:
All measurements lie inside the terrain or outside of the prediction domain
Input mast outside the prediction region
Input data: avg_1:00-2:00 | scale: scale_2.0_n_384 | mast: rsw02 
Measurement indices:
All measurements lie inside the terrain or outside of the prediction domain
Input mast outside the prediction region
Input data: avg_1:00-2:00 | scale: scale_2.0_n_384 | mast: rsw03 
Measurement indices:
All measurements lie inside the terrain or outside of the prediction domain
Input mast outside the prediction region
Input data: avg_1:00-2:00 | scale: scale_2.0_n_384 | mast: rsw04 
Measurement indices:
All measurements lie inside the terrain or outside of the prediction domain
Input mast outside the prediction region
Input data: avg_1:00-2:00 | scale: scale_2.0_n_384 | mast: rsw05 
Measurement indices:
All measurements lie inside the terrain or outside of the prediction domain
Input mast outside the prediction region
Input data: avg_1:00-2:00 | scale: scale_2.0_n_384 | mast: rsw06 
Measurement indices:
All measurements lie inside the terrain or outside of the prediction domain
Input mast outside the prediction region
Input data: avg_1:00-2:00 | scale: scale_2.0_n_384 | mast: rsw07 
Measurement indices:
All measurements lie inside the terrain or outside of the prediction domain
Input mast outside the prediction region
Input data: avg_1:00-2:00 | scale: scale_2.0_n_384 | mast: rsw08 
Measurement indices:
All measurements lie inside the terrain or outside of the prediction domain
Input mast outside the prediction region
Input data: avg_1:00-2:00 | scale: scale_2.0_n_384 | mast: tnw01 
Measurement indices:
[ 59 175  12]
[ 59 175  14]
Input data: avg_1:00-2:00 | scale: scale_2.0_n_384 | mast: tnw03 
Measurement indices:
All measurements lie inside the terrain or outside of the prediction domain
Input mast outside the prediction region
Input data: avg_1:00-2:00 | scale: scale_2.0_n_384 | mast: tnw05 
Measurement indices:
All measurements lie inside the terrain or outside of the prediction domain
Input mast outside the prediction region
Input data: avg_1:00-2:00 | scale: scale_2.0_n_384 | mast: tnw06 
Measurement indices:
[158 247  17]
[158 247  18]
[158 247  18]
[158 247  18]
[158 247  19]
[158 247  19]
[158 247  20]
Input data: avg_1:00-2:00 | scale: scale_2.0_n_384 | mast: tnw07 
Measurement indices:
[176 263  10]
[176 263  10]
[176 263  10]
[176 263  11]
[176 263  11]
[176 263  12]
[176 263  14]
[176 263  16]
[176 263  19]
Input data: avg_1:00-2:00 | scale: scale_2.0_n_384 | mast: tnw08 
Measurement indices:
[196 278  18]
[196 278  19]
[196 278  21]
Input data: avg_1:00-2:00 | scale: scale_2.0_n_384 | mast: tnw09 
Measurement indices:
[210 291  27]
[210 291  28]
Input data: avg_1:00-2:00 | scale: scale_2.0_n_384 | mast: tnw10 
Measurement indices:
[220 296  32]
[220 296  34]
[220 296  36]
[220 296  37]
[220 296  41]
Input data: avg_1:00-2:00 | scale: scale_2.0_n_384 | mast: tnw11 
Measurement indices:
[231 304  35]
[231 304  36]
[231 304  38]
Input data: avg_1:00-2:00 | scale: scale_2.0_n_384 | mast: tse01 
Measurement indices:
[101  93   5]
[101  93   8]
Input data: avg_1:00-2:00 | scale: scale_2.0_n_384 | mast: tse02 
Measurement indices:
[137 117  29]
Input data: avg_1:00-2:00 | scale: scale_2.0_n_384 | mast: tse04 
Measurement indices:
All measurements lie inside the terrain or outside of the prediction domain
Input mast outside the prediction region
Input data: avg_1:00-2:00 | scale: scale_2.0_n_384 | mast: tse06 
Measurement indices:
[182 159  28]
[182 159  30]
[182 159  32]
[182 159  33]
[182 159  37]
Input data: avg_1:00-2:00 | scale: scale_2.0_n_384 | mast: tse07 
Measurement indices:
[204 159  24]
[204 159  26]
Input data: avg_1:00-2:00 | scale: scale_2.0_n_384 | mast: tse08 
Measurement indices:
[223 176  20]
[223 176  22]
Input data: avg_1:00-2:00 | scale: scale_2.0_n_384 | mast: tse09 
Measurement indices:
[244 202  14]
[244 202  16]
[244 202  17]
[244 202  19]
[244 202  23]
[244 202  26]
[244 202  30]
Input data: avg_1:00-2:00 | scale: scale_2.0_n_384 | mast: tse10 
Measurement indices:
[259 211  19]
[259 211  22]
Input data: avg_1:00-2:00 | scale: scale_2.0_n_384 | mast: tse11 
Measurement indices:
[266 217  22]
[266 217  24]
[266 217  26]
[266 217  28]
[266 217  31]
Input data: avg_1:00-2:00 | scale: scale_2.0_n_384 | mast: tse12 
Measurement indices:
[280 226  33]
[280 226  34]
Input data: avg_1:00-2:00 | scale: scale_2.0_n_384 | mast: tse13 
Measurement indices:
[290 234  39]
[290 234  41]
[290 234  43]
[290 234  44]
[290 234  48]
[290 234  51]
[290 234  55]
Input data: avg_1:00-2:00 | scale: scale_2.0_n_384 | mast: v01 
Measurement indices:
[295 161  17]
[295 161  18]
Input data: avg_1:00-2:00 | scale: scale_2.0_n_384 | mast: v03 
Measurement indices:
[254 184  13]
[254 184  15]
Input data: avg_1:00-2:00 | scale: scale_2.0_n_384 | mast: v04 
Measurement indices:
[220 218  12]
Input data: avg_1:00-2:00 | scale: scale_2.0_n_384 | mast: v05 
Measurement indices:
[204 235  10]
[204 235  12]
[204 235  13]
Input data: avg_1:00-2:00 | scale: scale_2.0_n_384 | mast: v06 
Measurement indices:
[190 249   9]
[190 249  11]
[190 249  13]
Input data: avg_1:00-2:00 | scale: scale_2.0_n_384 | mast: v07 
Measurement indices:
[153 275   8]
[153 275   9]
[153 275   9]
[153 275   9]
---------------------------------------------------
Prediction using mast: rne01
Error U: 3.299751562919624 +- 1.8652200521252997
Error V: 1.3547594061729453 +- 1.1330144267450366
Error W: 0.53417672812846 +- 0.45415632836221154
Error S: 1.8624638037541141 +- 1.1042748524908519
Pearson Corr U: 0.6214652115257877, p: 6.31357991128987e-11
Pearson Corr V: 0.8508184248517061, p: 2.536776853330775e-26
Pearson Corr W: 0.6697637748036782, p: 5.271158596492425e-13
Pearson Corr S: 0.7378485715199645, p: 1.0798672065855316e-16
---------------------------------------------------
Prediction using mast: rne02
Error U: 3.395405434490837 +- 1.7919620621045196
Error V: 1.27578436125147 +- 1.1927769728281516
Error W: 0.7583254757046366 +- 0.6175036127291262
Error S: 1.9251308394679376 +- 1.2963858881329327
Pearson Corr U: 0.6620438569250598, p: 1.201488788611826e-12
Pearson Corr V: 0.8522858821115644, p: 1.697466396175164e-26
Pearson Corr W: 0.6627201553043119, p: 1.1189051901215452e-12
Pearson Corr S: 0.7367356798398987, p: 1.266803752635306e-16
---------------------------------------------------
Prediction using mast: rne03
Error U: 3.0731216043830574 +- 1.7634947599846111
Error V: 1.2260568940437577 +- 1.0922092935160919
Error W: 0.6741440839897646 +- 0.5494893521906556
Error S: 1.8034992217202936 +- 1.2112644826496608
Pearson Corr U: 0.6716133098500311, p: 4.311171855534687e-13
Pearson Corr V: 0.8493243720673214, p: 3.802025230488493e-26
Pearson Corr W: 0.6599755359856787, p: 1.4921453845679652e-12
Pearson Corr S: 0.7322858230319145, p: 2.3796064510550705e-16
---------------------------------------------------
Prediction using mast: rne06
Error U: 2.1248230280263063 +- 1.3454709796539703
Error V: 1.32928410409455 +- 1.0550929116002317
Error W: 0.5042392671980653 +- 0.41469944974966955
Error S: 1.6214801868453883 +- 1.0159397218399342
Pearson Corr U: 0.7398052099266516, p: 8.139689669565265e-17
Pearson Corr V: 0.8460436020171267, p: 9.105902770278779e-26
Pearson Corr W: 0.6131006349171623, p: 1.3325095692046072e-10
Pearson Corr S: 0.7393272487973469, p: 8.723624632423554e-17
---------------------------------------------------
Prediction using mast: rne07
Error U: 1.9892465153326788 +- 1.2867954735853584
Error V: 1.3844472539324726 +- 1.2429851611018585
Error W: 0.3494137040985599 +- 0.2884349376610504
Error S: 1.908290078957158 +- 1.322746506069818
Pearson Corr U: 0.74813750703132, p: 2.3729311983793866e-17
Pearson Corr V: 0.8432865654004921, p: 1.8677146913764409e-25
Pearson Corr W: 0.6088209924525319, p: 1.9363886869886774e-10
Pearson Corr S: 0.751344976154866, p: 1.457508643054422e-17
---------------------------------------------------
Prediction using mast: tnw01
Error U: 1.9007219330269505 +- 1.4329431676873639
Error V: 2.253594591123954 +- 2.2311877858014966
Error W: 0.3193960414784158 +- 0.2780448574606454
Error S: 3.076464442641169 +- 2.243921559788586
Pearson Corr U: 0.39461493809629494, p: 0.00011872983547992321
Pearson Corr V: 0.8615356575843853, p: 1.2154607673669205e-27
Pearson Corr W: 0.6862832371147255, p: 8.30424567132157e-14
Pearson Corr S: 0.8356715451378967, p: 1.2668047434777754e-24
---------------------------------------------------
Prediction using mast: tnw06
Error U: 1.986047020611308 +- 1.9715060589641114
Error V: 3.278378449996299 +- 3.0473428523654307
Error W: 0.3819068281039244 +- 0.4069153415150623
Error S: 3.0552289120819762 +- 2.242740111143041
Pearson Corr U: -0.4576099517101982, p: 5.7710605831383336e-06
Pearson Corr V: -0.5381585177082854, p: 4.489062904486444e-08
Pearson Corr W: 0.10890648936317078, p: 0.3068857874097025
Pearson Corr S: 0.7548542657614793, p: 8.478279493777507e-18
---------------------------------------------------
Prediction using mast: tnw07
Error U: 2.627242442271771 +- 2.7224033794560096
Error V: 2.514791003844662 +- 2.4415218167407016
Error W: 0.4446594520792553 +- 0.4516861244626473
Error S: 1.7590366047893282 +- 1.4831593391480329
Pearson Corr U: -0.4851977171419813, p: 1.2553055307327534e-06
Pearson Corr V: -0.07325239011329525, p: 0.4926237407711055
Pearson Corr W: 0.03633593769440603, p: 0.7338514623645387
Pearson Corr S: 0.7595024868989338, p: 4.078350123589089e-18
---------------------------------------------------
Prediction using mast: tnw08
Error U: 2.328843762490324 +- 2.3815844805250035
Error V: 2.2854743543766576 +- 2.003558059445329
Error W: 0.3661917932471131 +- 0.38275200600097437
Error S: 1.8096508531961262 +- 1.6343006652043048
Pearson Corr U: -0.43508882703618507, p: 1.823883676484385e-05
Pearson Corr V: 0.3759538549244954, p: 0.00026053081031012973
Pearson Corr W: 0.2680054986110285, p: 0.010652818170462802
Pearson Corr S: 0.7577932111187883, p: 5.347932521576858e-18
---------------------------------------------------
Prediction using mast: tnw09
Error U: 1.807513014244113 +- 1.4487994002854447
Error V: 1.9050656428546107 +- 1.7660830202854887
Error W: 0.2936920466156331 +- 0.2538897059129364
Error S: 2.3216876722547166 +- 1.9706564908530992
Pearson Corr U: 0.3418496679127992, p: 0.0009748686737726738
Pearson Corr V: 0.8551937492250936, p: 7.558137775168167e-27
Pearson Corr W: 0.6644922382856994, p: 9.276398849805183e-13
Pearson Corr S: 0.8150247917658988, p: 1.441171051788798e-22
---------------------------------------------------
Prediction using mast: tnw10
Error U: 1.6686982100826913 +- 1.2107883699072375
Error V: 2.248340612065902 +- 1.3392175910509285
Error W: 0.4920552389829789 +- 0.4208852345403393
Error S: 1.5806506604210304 +- 1.2024590765469096
Pearson Corr U: 0.6952510252399952, p: 2.891099954507174e-14
Pearson Corr V: 0.8135655801284319, p: 1.9690305018035037e-22
Pearson Corr W: 0.583659194486342, p: 1.5641649347599791e-09
Pearson Corr S: 0.7381304456347559, p: 1.0369372332240387e-16
---------------------------------------------------
Prediction using mast: tnw11
Error U: 2.311532179167364 +- 1.4156826439392547
Error V: 1.1991868146030207 +- 1.076268870497621
Error W: 0.4955760743444339 +- 0.40547035094926454
Error S: 1.7770718794201514 +- 1.0214935329605983
Pearson Corr U: 0.7276245673103681, p: 4.544946162067431e-16
Pearson Corr V: 0.8449654665471145, p: 1.2079462064086397e-25
Pearson Corr W: 0.6323282362901991, p: 2.3138465383878175e-11
Pearson Corr S: 0.7310957825995993, p: 2.8106466169810945e-16
---------------------------------------------------
Prediction using mast: tse01
Error U: 1.8752897537834472 +- 1.4022177456015763
Error V: 1.989811412862354 +- 2.005340033252441
Error W: 0.2959357984283387 +- 0.26339269908521834
Error S: 2.7478947035898234 +- 2.073041200696771
Pearson Corr U: 0.5594573958014174, p: 9.930603898885287e-09
Pearson Corr V: 0.8683920296498474, p: 1.5177421449203307e-28
Pearson Corr W: 0.6644285388182732, p: 9.339324311969722e-13
Pearson Corr S: 0.8241264479877803, p: 1.9295725064153097e-23
---------------------------------------------------
Prediction using mast: tse02
Error U: 2.20200709281501 +- 1.3799211653056598
Error V: 1.4419768406841627 +- 1.4536683616783244
Error W: 0.33621653877957086 +- 0.27793137221263065
Error S: 2.3787435378843034 +- 1.4281287533008158
Pearson Corr U: 0.7223644417742677, p: 9.285329162210005e-16
Pearson Corr V: 0.8504957940770924, p: 2.7694433112932874e-26
Pearson Corr W: 0.6398995239969508, p: 1.1226596673160761e-11
Pearson Corr S: 0.7336629281083048, p: 1.960457331295865e-16
---------------------------------------------------
Prediction using mast: tse06
Error U: 2.2700678307193036 +- 2.3305339614756115
Error V: 2.4094997042209387 +- 2.3152401386592567
Error W: 0.390129716177246 +- 0.40573474096411555
Error S: 1.9791736212969517 +- 1.8612477741746032
Pearson Corr U: -0.46015562320157005, p: 5.040882789057524e-06
Pearson Corr V: 0.2410793835385383, p: 0.022080385570505894
Pearson Corr W: 0.1446130717259862, p: 0.17386061476667036
Pearson Corr S: 0.7596501615360444, p: 3.9835448752222106e-18
---------------------------------------------------
Prediction using mast: tse07
Error U: 2.1065340115528834 +- 1.5776242310283062
Error V: 3.6298668079194094 +- 3.1031621425467746
Error W: 0.3397280534137857 +- 0.35981973112501636
Error S: 4.170920330766901 +- 2.4188128023516033
Pearson Corr U: -0.5804571038660948, p: 2.0149216821345767e-09
Pearson Corr V: -0.7430446871785359, p: 5.0690595932774805e-17
Pearson Corr W: 0.34715548129198825, p: 0.0008015221985124285
Pearson Corr S: 0.7166384648306804, p: 1.9841498084604442e-15
---------------------------------------------------
Prediction using mast: tse08
Error U: 2.542466167340784 +- 2.549048383257483
Error V: 2.253820171409944 +- 1.5537478986034485
Error W: 0.3524104945640358 +- 0.36295837836575295
Error S: 1.7110543321378702 +- 1.160224535778726
Pearson Corr U: -0.4007858874332096, p: 9.060527259611874e-05
Pearson Corr V: 0.4751678259784627, p: 2.2197683068855415e-06
Pearson Corr W: 0.37587591100951234, p: 0.0002613619077380397
Pearson Corr S: 0.7495827214498555, p: 1.906799298451155e-17
---------------------------------------------------
Prediction using mast: tse09
Error U: 1.8536881161122674 +- 1.7228412111176798
Error V: 1.9966869512324619 +- 1.0686832679870208
Error W: 0.3124450376233451 +- 0.23824714767500005
Error S: 1.6061679261800659 +- 1.2357302530006817
Pearson Corr U: 0.07184887404347795, p: 0.5009722293575373
Pearson Corr V: 0.8047423833222054, p: 1.2281200316038313e-21
Pearson Corr W: 0.6314510660204609, p: 2.5128679908016355e-11
Pearson Corr S: 0.7608974828516221, p: 3.263607186243438e-18
---------------------------------------------------
Prediction using mast: tse10
Error U: 1.8119328263461563 +- 1.445194275832013
Error V: 1.9150562259842994 +- 1.7937204251454713
Error W: 0.2937626871442582 +- 0.2554512544779203
Error S: 2.362966332411984 +- 1.9891923133708882
Pearson Corr U: 0.3537121257642913, p: 0.0006262923194501588
Pearson Corr V: 0.8565579740381573, p: 5.139374969701624e-27
Pearson Corr W: 0.6653930306347042, p: 8.429144433287435e-13
Pearson Corr S: 0.8167194960940772, p: 9.995336584281706e-23
---------------------------------------------------
Prediction using mast: tse11
Error U: 1.756596961211706 +- 1.2883336854120186
Error V: 1.6305036739999006 +- 1.02113545842108
Error W: 0.338712892760331 +- 0.29099429542288874
Error S: 1.5725783427190714 +- 1.2442332991689085
Pearson Corr U: 0.6898157250508257, p: 5.5051342591046455e-14
Pearson Corr V: 0.8316371999071366, p: 3.358698542065686e-24
Pearson Corr W: 0.6066395286015214, p: 2.3377865802982935e-10
Pearson Corr S: 0.759292258477068, p: 4.2170967994275485e-18
---------------------------------------------------
Prediction using mast: tse12
Error U: 2.1394851643917647 +- 1.3497780633000052
Error V: 1.6217551471342764 +- 1.6630869913484922
Error W: 0.3075001019348912 +- 0.24881942313636973
Error S: 2.6180973502068676 +- 1.6342878911067935
Pearson Corr U: 0.7342958984161906, p: 1.7926901031804434e-16
Pearson Corr V: 0.8533992756532581, p: 1.247828357397475e-26
Pearson Corr W: 0.6389593395111058, p: 1.2294821480795645e-11
Pearson Corr S: 0.7392052952285605, p: 8.878995184063038e-17
---------------------------------------------------
Prediction using mast: tse13
Error U: 3.1745726979340576 +- 1.6988952352677762
Error V: 1.996208511929488 +- 1.6931931880602353
Error W: 0.8898258777879603 +- 0.7023746843675872
Error S: 2.3898375732316945 +- 1.6850767354367149
Pearson Corr U: 0.7032193752429274, p: 1.0955725417231934e-14
Pearson Corr V: 0.8456297050022508, p: 1.0151912704688908e-25
Pearson Corr W: 0.6501536712929672, p: 4.08095222212875e-12
Pearson Corr S: 0.7321862940137023, p: 2.413052492530362e-16
---------------------------------------------------
Prediction using mast: v01
Error U: 1.9773369982450422 +- 1.4424525821263667
Error V: 2.7657872415812625 +- 2.621605390970814
Error W: 0.33853036332382047 +- 0.30658546640033985
Error S: 3.754063864385921 +- 2.4761611537911836
Pearson Corr U: 0.11298514514982635, p: 0.28901377136226075
Pearson Corr V: 0.8059827591750738, p: 9.548738474065818e-22
Pearson Corr W: 0.691665214689954, p: 4.428740732431324e-14
Pearson Corr S: 0.7824294044025741, p: 8.530322434030899e-20
---------------------------------------------------
Prediction using mast: v03
Error U: 1.9698676155205905 +- 1.7671484090012488
Error V: 3.5403470186448582 +- 3.0816080396456584
Error W: 0.3587684693240344 +- 0.38622700193468695
Error S: 3.5868420965550216 +- 2.332211369020479
Pearson Corr U: -0.46055837161001545, p: 4.933654696743618e-06
Pearson Corr V: -0.6942123975900956, p: 3.273319056010156e-14
Pearson Corr W: 0.2198348193926914, p: 0.03734932234196503
Pearson Corr S: 0.7357877256875966, p: 1.450430545622073e-16
---------------------------------------------------
Prediction using mast: v04
Error U: 2.588796283228165 +- 2.680111592453176
Error V: 2.4794230577844756 +- 2.3872355079751943
Error W: 0.4370666797243433 +- 0.4455939410482283
Error S: 1.767525006417057 +- 1.5122200305049365
Pearson Corr U: -0.481705936076046, p: 1.5339997849056693e-06
Pearson Corr V: -0.010541431260905183, p: 0.921448241631151
Pearson Corr W: 0.049341723701433145, p: 0.6441997255903651
Pearson Corr S: 0.7587489403076824, p: 4.5972081519137175e-18
---------------------------------------------------
Prediction using mast: v05
Error U: 2.3283548129026403 +- 2.444111348531579
Error V: 2.6200332724367743 +- 2.5927151985144126
Error W: 0.42300111942230934 +- 0.43198505996146386
Error S: 2.034988374484592 +- 1.8548027043268605
Pearson Corr U: -0.48381146681495796, p: 1.3596715140513172e-06
Pearson Corr V: -0.08937542739799403, p: 0.4021903281221162
Pearson Corr W: 0.031082153086233296, p: 0.7711892794409951
Pearson Corr S: 0.7649355612571785, p: 1.6973702926676594e-18
---------------------------------------------------
Prediction using mast: v06
Error U: 2.2272755745545973 +- 2.3080891960919367
Error V: 2.6043206547237405 +- 2.5735154836401355
Error W: 0.4089831398640984 +- 0.42090653479245815
Error S: 2.1839994525238677 +- 1.9600712243851202
Pearson Corr U: -0.47631633867601114, p: 2.0814018695611157e-06
Pearson Corr V: 0.0029608927944637896, p: 0.9779038939419838
Pearson Corr W: 0.05071805419265263, p: 0.6349768373502513
Pearson Corr S: 0.7657018071017282, p: 1.4971326907276044e-18
---------------------------------------------------
Prediction using mast: v07
Error U: 1.9509082424515358 +- 1.7747497576808637
Error V: 3.1693873846232714 +- 2.9554841348610683
Error W: 0.38751220263509073 +- 0.40247870575372735
Error S: 3.3590897244455973 +- 2.3508129059998253
Pearson Corr U: -0.43698906436322554, p: 1.6602982408002145e-05
Pearson Corr V: -0.32633840574484463, p: 0.0016949477212843426
Pearson Corr W: 0.07479383562835303, p: 0.4835399714339973
Pearson Corr S: 0.7728952883923761, p: 4.499407239293491e-19
---------------------------------------------------
Prediction error all masts
Error U: 2.260290244862749 +- 1.8948376359787185
Error V: 2.1542731273404256 +- 2.1451119169259303
Error W: 0.4222966395313822 +- 0.42281385786115366
Error S: 2.3115927758852495 +- 1.8793056555411745
Pearson Corr U: 0.06644691666096818, p: 0.0008449230497464265
Pearson Corr V: 0.4018528908929677, p: 1.9772783195728107e-98
Pearson Corr W: 0.39537540954411377, p: 4.5720962871862284e-95
Pearson Corr S: 0.4772033038825361, p: 1.6920838889384852e-143
---------------------------------------------------
Pearson corr per case, then averaged over all cases
U:   0.15683671382614423
V:   0.4626462543214379
W:   0.45272846031799
S:   0.7593598252138634
---------------------------------------------------
