# Supplementary material for: WindSeer: real-time volumetric wind prediction over complex terrain aboard a small uncrewed aerial vehicle
Source: Nat Commun. 2024 Apr 25;15:3507. doi: 10.1038/s41467-024-47778-4 (PMC11045725; doi:10.1038/s41467-024-47778-4)
Supplement: Supplementary file 5 — Source Data [file 41467_2024_47778_MOESM5_ESM.zip › data_Table1_SupplementaryTable2/Perdigao_0512_avg100-200_AD6.txt]

Sender: LSF System <lsfadmin@eu-ms-020-30>
Subject: Job 208229437: <python3 predict_measurement_campaigns.py -model_dir ../wind_prediction/trained_models/final02 -model_version e1000 -d /cluster/work/riner/users/intel/perdigao_20170512.hdf5 -m tse04 -i 6 -e avg_1:00-2:00 --no_gpu --benchmark> in cluster <euler> Done

Job <python3 predict_measurement_campaigns.py -model_dir ../wind_prediction/trained_models/final02 -model_version e1000 -d /cluster/work/riner/users/intel/perdigao_20170512.hdf5 -m tse04 -i 6 -e avg_1:00-2:00 --no_gpu --benchmark> was submitted from host <eu-login-27> by user <acfloria> in cluster <euler> at Mon Mar 14 22:08:03 2022
Job was executed on host(s) <2*eu-ms-020-30>, in queue <normal.4h>, as user <acfloria> in cluster <euler> at Mon Mar 14 22:08:25 2022
</cluster/home/acfloria> was used as the home directory.
</cluster/home/acfloria/intel_wind/wind_analysis> was used as the working directory.
Started at Mon Mar 14 22:08:25 2022
Terminated at Mon Mar 14 22:51:59 2022
Results reported at Mon Mar 14 22:51:59 2022

Your job looked like:

------------------------------------------------------------
# LSBATCH: User input
python3 predict_measurement_campaigns.py -model_dir ../wind_prediction/trained_models/final02 -model_version e1000 -d /cluster/work/riner/users/intel/perdigao_20170512.hdf5 -m tse04 -i 6 -e avg_1:00-2:00 --no_gpu --benchmark
------------------------------------------------------------

Successfully completed.

Resource usage summary:

    CPU time :                                   2579.91 sec.
    Max Memory :                                 17103 MB
    Average Memory :                             11361.39 MB
    Total Requested Memory :                     26000.00 MB
    Delta Memory :                               8897.00 MB
    Max Swap :                                   -
    Max Processes :                              3
    Max Threads :                                4
    Run time :                                   2623 sec.
    Turnaround time :                            2636 sec.

The output (if any) follows:

/cluster/home/acfloria/.local/lib/python3.7/site-packages/pyproj/crs/crs.py:131: FutureWarning: '+init=<authority>:<code>' syntax is deprecated. '<authority>:<code>' is the preferred initialization method. When making the change, be mindful of axis order changes: https://pyproj4.github.io/pyproj/stable/gotchas.html#axis-order-changes-in-proj-6
  in_crs_string = _prepare_from_proj_string(in_crs_string)
/cluster/home/acfloria/.local/lib/python3.7/site-packages/pyproj/crs/crs.py:131: FutureWarning: '+init=<authority>:<code>' syntax is deprecated. '<authority>:<code>' is the preferred initialization method. When making the change, be mindful of axis order changes: https://pyproj4.github.io/pyproj/stable/gotchas.html#axis-order-changes-in-proj-6
  in_crs_string = _prepare_from_proj_string(in_crs_string)
mayavi could not get imported, disabling plotting with mayavi. Refer to the README for install instructions
'pygdal' is not installed. Use the command below to install it:
     pip3 install pygdal==2.3.2.4
GPy could not get imported, GPR baseline not available
Using YAML config: ../wind_prediction/trained_models/final02/params.yaml
Input data: avg_1:00-2:00 | scale: scale_2.0_n_384 | mast: rne01 
Measurement indices:
[333 193  39]
Input data: avg_1:00-2:00 | scale: scale_2.0_n_384 | mast: rne02 
Measurement indices:
[315 206  40]
[315 206  42]
Input data: avg_1:00-2:00 | scale: scale_2.0_n_384 | mast: rne03 
Measurement indices:
[302 223  41]
Input data: avg_1:00-2:00 | scale: scale_2.0_n_384 | mast: rne06 
Measurement indices:
[247 288  39]
[247 288  41]
Input data: avg_1:00-2:00 | scale: scale_2.0_n_384 | mast: rne07 
Measurement indices:
[212 323  41]
[212 323  43]
Input data: avg_1:00-2:00 | scale: scale_2.0_n_384 | mast: rsw01 
Measurement indices:
All measurements lie inside the terrain or outside of the prediction domain
Input mast outside the prediction region
Input data: avg_1:00-2:00 | scale: scale_2.0_n_384 | mast: rsw02 
Measurement indices:
All measurements lie inside the terrain or outside of the prediction domain
Input mast outside the prediction region
Input data: avg_1:00-2:00 | scale: scale_2.0_n_384 | mast: rsw03 
Measurement indices:
All measurements lie inside the terrain or outside of the prediction domain
Input mast outside the prediction region
Input data: avg_1:00-2:00 | scale: scale_2.0_n_384 | mast: rsw04 
Measurement indices:
All measurements lie inside the terrain or outside of the prediction domain
Input mast outside the prediction region
Input data: avg_1:00-2:00 | scale: scale_2.0_n_384 | mast: rsw05 
Measurement indices:
All measurements lie inside the terrain or outside of the prediction domain
Input mast outside the prediction region
Input data: avg_1:00-2:00 | scale: scale_2.0_n_384 | mast: rsw06 
Measurement indices:
All measurements lie inside the terrain or outside of the prediction domain
Input mast outside the prediction region
Input data: avg_1:00-2:00 | scale: scale_2.0_n_384 | mast: rsw07 
Measurement indices:
All measurements lie inside the terrain or outside of the prediction domain
Input mast outside the prediction region
Input data: avg_1:00-2:00 | scale: scale_2.0_n_384 | mast: rsw08 
Measurement indices:
All measurements lie inside the terrain or outside of the prediction domain
Input mast outside the prediction region
Input data: avg_1:00-2:00 | scale: scale_2.0_n_384 | mast: tnw01 
Measurement indices:
[ 59 175  12]
[ 59 175  14]
Input data: avg_1:00-2:00 | scale: scale_2.0_n_384 | mast: tnw03 
Measurement indices:
All measurements lie inside the terrain or outside of the prediction domain
Input mast outside the prediction region
Input data: avg_1:00-2:00 | scale: scale_2.0_n_384 | mast: tnw05 
Measurement indices:
All measurements lie inside the terrain or outside of the prediction domain
Input mast outside the prediction region
Input data: avg_1:00-2:00 | scale: scale_2.0_n_384 | mast: tnw06 
Measurement indices:
[158 247  17]
[158 247  18]
[158 247  18]
[158 247  18]
[158 247  19]
[158 247  19]
[158 247  20]
Input data: avg_1:00-2:00 | scale: scale_2.0_n_384 | mast: tnw07 
Measurement indices:
[176 263  10]
[176 263  10]
[176 263  10]
[176 263  11]
[176 263  11]
[176 263  12]
[176 263  14]
[176 263  16]
[176 263  19]
Input data: avg_1:00-2:00 | scale: scale_2.0_n_384 | mast: tnw08 
Measurement indices:
[196 278  18]
[196 278  19]
[196 278  21]
Input data: avg_1:00-2:00 | scale: scale_2.0_n_384 | mast: tnw09 
Measurement indices:
[210 291  27]
[210 291  28]
Input data: avg_1:00-2:00 | scale: scale_2.0_n_384 | mast: tnw10 
Measurement indices:
[220 296  32]
[220 296  34]
[220 296  36]
[220 296  37]
[220 296  41]
Input data: avg_1:00-2:00 | scale: scale_2.0_n_384 | mast: tnw11 
Measurement indices:
[231 304  35]
[231 304  36]
[231 304  38]
Input data: avg_1:00-2:00 | scale: scale_2.0_n_384 | mast: tse01 
Measurement indices:
[101  93   5]
[101  93   8]
Input data: avg_1:00-2:00 | scale: scale_2.0_n_384 | mast: tse02 
Measurement indices:
[137 117  29]
Input data: avg_1:00-2:00 | scale: scale_2.0_n_384 | mast: tse04 
Measurement indices:
All measurements lie inside the terrain or outside of the prediction domain
Input mast outside the prediction region
Input data: avg_1:00-2:00 | scale: scale_2.0_n_384 | mast: tse06 
Measurement indices:
[182 159  28]
[182 159  30]
[182 159  32]
[182 159  33]
[182 159  37]
Input data: avg_1:00-2:00 | scale: scale_2.0_n_384 | mast: tse07 
Measurement indices:
[204 159  24]
[204 159  26]
Input data: avg_1:00-2:00 | scale: scale_2.0_n_384 | mast: tse08 
Measurement indices:
[223 176  20]
[223 176  22]
Input data: avg_1:00-2:00 | scale: scale_2.0_n_384 | mast: tse09 
Measurement indices:
[244 202  14]
[244 202  16]
[244 202  17]
[244 202  19]
[244 202  23]
[244 202  26]
[244 202  30]
Input data: avg_1:00-2:00 | scale: scale_2.0_n_384 | mast: tse10 
Measurement indices:
[259 211  19]
[259 211  22]
Input data: avg_1:00-2:00 | scale: scale_2.0_n_384 | mast: tse11 
Measurement indices:
[266 217  22]
[266 217  24]
[266 217  26]
[266 217  28]
[266 217  31]
Input data: avg_1:00-2:00 | scale: scale_2.0_n_384 | mast: tse12 
Measurement indices:
[280 226  33]
[280 226  34]
Input data: avg_1:00-2:00 | scale: scale_2.0_n_384 | mast: tse13 
Measurement indices:
[290 234  39]
[290 234  41]
[290 234  43]
[290 234  44]
[290 234  48]
[290 234  51]
[290 234  55]
Input data: avg_1:00-2:00 | scale: scale_2.0_n_384 | mast: v01 
Measurement indices:
[295 161  17]
[295 161  18]
Input data: avg_1:00-2:00 | scale: scale_2.0_n_384 | mast: v03 
Measurement indices:
[254 184  13]
[254 184  15]
Input data: avg_1:00-2:00 | scale: scale_2.0_n_384 | mast: v04 
Measurement indices:
[220 218  12]
Input data: avg_1:00-2:00 | scale: scale_2.0_n_384 | mast: v05 
Measurement indices:
[204 235  10]
[204 235  12]
[204 235  13]
Input data: avg_1:00-2:00 | scale: scale_2.0_n_384 | mast: v06 
Measurement indices:
[190 249   9]
[190 249  11]
[190 249  13]
Input data: avg_1:00-2:00 | scale: scale_2.0_n_384 | mast: v07 
Measurement indices:
[153 275   8]
[153 275   9]
[153 275   9]
[153 275   9]
---------------------------------------------------
Prediction using mast: rne01
Error U: 3.335433811676386 +- 2.00160661694261
Error V: 1.581697675897581 +- 1.2765911379520738
Error W: 0.5531390441529093 +- 0.4029122144031903
Error S: 1.501782973060094 +- 1.1627635717420088
Pearson Corr U: 0.45409571957196493, p: 6.943643672137186e-06
Pearson Corr V: 0.8355930844346259, p: 1.2913799803202907e-24
Pearson Corr W: 0.7645125569451434, p: 1.8187950095226462e-18
Pearson Corr S: 0.7753386937099077, p: 2.961047611302008e-19
---------------------------------------------------
Prediction using mast: rne02
Error U: 3.29345756581128 +- 1.9822787242035464
Error V: 1.7500557098648553 +- 1.0770868838343413
Error W: 0.7493709325167559 +- 0.5374269637589119
Error S: 1.3531333152092988 +- 1.2272246398124895
Pearson Corr U: 0.510427213927132, p: 2.7549147517643865e-07
Pearson Corr V: 0.8289144846787467, p: 6.392583608848727e-24
Pearson Corr W: 0.7705515051237287, p: 6.688779750801369e-19
Pearson Corr S: 0.761456606967838, p: 2.9834581425460455e-18
---------------------------------------------------
Prediction using mast: rne03
Error U: 3.0591130141382368 +- 1.884493744962406
Error V: 1.6796627981163583 +- 1.0182727459327743
Error W: 0.6717872082173202 +- 0.47873049972264753
Error S: 1.3233663635582684 +- 1.1186161095045386
Pearson Corr U: 0.5130240436085263, p: 2.3402592933826807e-07
Pearson Corr V: 0.8307858665627724, p: 4.112442320126564e-24
Pearson Corr W: 0.7716048286494227, p: 5.600345493057446e-19
Pearson Corr S: 0.7638839571945588, p: 2.0149294375604947e-18
---------------------------------------------------
Prediction using mast: rne06
Error U: 2.1788104350510977 +- 1.4175328807037137
Error V: 1.7780057900095383 +- 0.9999254553439709
Error W: 0.4887131184200711 +- 0.3391438218042133
Error S: 1.4474119450037892 +- 1.0950011233514083
Pearson Corr U: 0.5330932845549017, p: 6.329742363613916e-08
Pearson Corr V: 0.8129448463537798, p: 2.2467208938270236e-22
Pearson Corr W: 0.7643299181079029, p: 1.87378797386211e-18
Pearson Corr S: 0.7536823997718409, p: 1.0169995869899886e-17
---------------------------------------------------
Prediction using mast: rne07
Error U: 2.0320631240538747 +- 1.3859841265543884
Error V: 1.7187624115810842 +- 1.2893256883292616
Error W: 0.30057589498649395 +- 0.23562400464223576
Error S: 1.8651438313662911 +- 1.5554100127708461
Pearson Corr U: 0.5259391389436496, p: 1.018679918788533e-07
Pearson Corr V: 0.8102660073917325, p: 3.948203182675748e-22
Pearson Corr W: 0.7627589552490658, p: 2.418329400631825e-18
Pearson Corr S: 0.757616821318929, p: 5.498913318774544e-18
---------------------------------------------------
Prediction using mast: tnw01
Error U: 1.9929252665631862 +- 1.4803290591640506
Error V: 2.3120287576309666 +- 2.3452127077536775
Error W: 0.2796268919117598 +- 0.2730083940767741
Error S: 3.192385397578548 +- 2.265751920936148
Pearson Corr U: -0.13928200752671518, p: 0.19044403529892126
Pearson Corr V: 0.7576820419839717, p: 5.442612394356648e-18
Pearson Corr W: 0.7630579303377267, p: 2.3040698156201026e-18
Pearson Corr S: 0.7350298351815971, p: 1.6155374119587652e-16
---------------------------------------------------
Prediction using mast: tnw06
Error U: 2.0087321362568025 +- 1.9560469980548303
Error V: 3.3357939447292364 +- 3.027758878538047
Error W: 0.37716901548555404 +- 0.3875253875001047
Error S: 3.0425477176289877 +- 2.20186881061246
Pearson Corr U: -0.43128561860866893, p: 2.1975961523597104e-05
Pearson Corr V: -0.5632028870077707, p: 7.532573767335486e-09
Pearson Corr W: 0.06488855086411528, p: 0.543437696531752
Pearson Corr S: 0.7684969098680383, p: 9.432493927485968e-19
---------------------------------------------------
Prediction using mast: tnw07
Error U: 2.545193916127636 +- 2.741186628650065
Error V: 2.6376728194567716 +- 2.5453050343921744
Error W: 0.4125969584000831 +- 0.4363086312085255
Error S: 1.7577804327128004 +- 1.5037384352554732
Pearson Corr U: -0.44791148033610073, p: 9.567823673549468e-06
Pearson Corr V: -0.26411965545362104, p: 0.01188728724905683
Pearson Corr W: -0.05200879796337579, p: 0.6263777369132368
Pearson Corr S: 0.7511976273524019, p: 1.4907526761376327e-17
---------------------------------------------------
Prediction using mast: tnw08
Error U: 2.2664277404743665 +- 2.376510453362122
Error V: 2.3472470730238135 +- 2.098803607707735
Error W: 0.34867613049735086 +- 0.3658389818275406
Error S: 1.8654913331838998 +- 1.6864971312629717
Pearson Corr U: -0.44165603344700755, p: 1.3149586439511543e-05
Pearson Corr V: 0.2227350004783885, p: 0.034849964040692856
Pearson Corr W: 0.2729791162152737, p: 0.009237232264048779
Pearson Corr S: 0.6953758280488656, p: 2.8481840455393414e-14
---------------------------------------------------
Prediction using mast: tnw09
Error U: 1.9358042555921107 +- 1.4831904829796572
Error V: 1.9688913769246545 +- 1.9098533970243132
Error W: 0.2524683408540367 +- 0.23095370480329488
Error S: 2.502544440713151 +- 2.0081334011015994
Pearson Corr U: -0.05107180944493688, p: 0.6326151916177514
Pearson Corr V: 0.771974904655671, p: 5.260383626306189e-19
Pearson Corr W: 0.7453321972230458, p: 3.612672878637149e-17
Pearson Corr S: 0.7165783946414146, p: 1.9998212479832956e-15
---------------------------------------------------
Prediction using mast: tnw10
Error U: 1.7745050001744138 +- 1.2997752622947867
Error V: 1.9807810862134418 +- 1.1453618570207462
Error W: 0.4729852856229417 +- 0.34848782923671023
Error S: 1.447424047921206 +- 1.1053257109207586
Pearson Corr U: 0.5371032082522845, p: 4.824466753140725e-08
Pearson Corr V: 0.8105107915254907, p: 3.7513462300305793e-22
Pearson Corr W: 0.7350201254612857, p: 1.6177664269168807e-16
Pearson Corr S: 0.7413498874737737, p: 6.500020913934785e-17
---------------------------------------------------
Prediction using mast: tnw11
Error U: 2.3830588499586605 +- 1.4560909546850478
Error V: 1.6792853815377764 +- 0.9982480800411838
Error W: 0.4887463477004215 +- 0.3390623567748232
Error S: 1.4710608041669817 +- 1.1183074496659393
Pearson Corr U: 0.5357573469567081, p: 5.286931709541065e-08
Pearson Corr V: 0.8211689074088826, p: 3.755215530918021e-23
Pearson Corr W: 0.769948140148114, p: 7.401936250328277e-19
Pearson Corr S: 0.7602579882254881, p: 3.6153343036628934e-18
---------------------------------------------------
Prediction using mast: tse01
Error U: 1.980752684964651 +- 1.460007819613941
Error V: 2.0975182039233973 +- 2.142757821978706
Error W: 0.2554994273710635 +- 0.245479279550803
Error S: 2.8981853741205437 +- 2.1494289697715954
Pearson Corr U: 0.01972289131188655, p: 0.8536132078567034
Pearson Corr V: 0.7890686371150231, p: 2.5484204464409285e-20
Pearson Corr W: 0.7515285912563656, p: 1.4170868034308894e-17
Pearson Corr S: 0.745190105393581, p: 3.68987247413862e-17
---------------------------------------------------
Prediction using mast: tse02
Error U: 2.2503881992787984 +- 1.4046055878352575
Error V: 1.7149368389883843 +- 1.4947359017436217
Error W: 0.30729330720569753 +- 0.23830283015736728
Error S: 2.0876349970951953 +- 1.6280985325356947
Pearson Corr U: 0.5586632829955326, p: 1.0525296689423045e-08
Pearson Corr V: 0.8195175275744077, p: 5.417435961649902e-23
Pearson Corr W: 0.7697456571100456, p: 7.657391061502167e-19
Pearson Corr S: 0.7725059893796842, p: 4.807264005309954e-19
---------------------------------------------------
Prediction using mast: tse06
Error U: 2.203657803418428 +- 2.337982244984961
Error V: 2.4867274176608114 +- 2.4064307339294673
Error W: 0.37373800318449846 +- 0.3959556960285749
Error S: 2.017696490228127 +- 1.8743667118296383
Pearson Corr U: -0.4585913831897278, p: 5.478502965295609e-06
Pearson Corr V: 0.03212168238308857, p: 0.7637569753423656
Pearson Corr W: 0.1135751876561852, p: 0.2864865723122287
Pearson Corr S: 0.7287438436892798, p: 3.895628451414961e-16
---------------------------------------------------
Prediction using mast: tse07
Error U: 2.084032793605819 +- 1.5382680319433992
Error V: 3.5094208428742353 +- 3.028430644658848
Error W: 0.3492302596003116 +- 0.35630454579329673
Error S: 4.216912673049117 +- 2.4810768841279516
Pearson Corr U: -0.5027561981425812, p: 4.425732884708831e-07
Pearson Corr V: -0.6703754045610627, p: 4.932895319469119e-13
Pearson Corr W: 0.33945931905649285, p: 0.0010635835183925332
Pearson Corr S: 0.6994157808909539, p: 1.7479216444455907e-14
---------------------------------------------------
Prediction using mast: tse08
Error U: 2.465258687623088 +- 2.5439359517576556
Error V: 2.2787937630093835 +- 1.647601948536585
Error W: 0.3338903875802962 +- 0.32047270229440905
Error S: 1.7017744982447736 +- 1.3136926782262284
Pearson Corr U: -0.4070491235012636, p: 6.848811162976794e-05
Pearson Corr V: 0.37154379939396365, p: 0.0003115859334440349
Pearson Corr W: 0.4185118677133897, p: 4.0442631689088024e-05
Pearson Corr S: 0.6712481495262088, p: 4.4862435368999945e-13
---------------------------------------------------
Prediction using mast: tse09
Error U: 1.9203529809989075 +- 1.7798232499588837
Error V: 1.9086023120518367 +- 1.2079995500016862
Error W: 0.25742632140375227 +- 0.22491501305132297
Error S: 1.6796334640558346 +- 1.3384231842809342
Pearson Corr U: -0.0780763685468373, p: 0.4644974356285201
Pearson Corr V: 0.7275544624426944, p: 4.588927215873293e-16
Pearson Corr W: 0.7330727177781377, p: 2.130520139656428e-16
Pearson Corr S: 0.6812869883986534, p: 1.4708240688410125e-13
---------------------------------------------------
Prediction using mast: tse10
Error U: 1.9391895546649425 +- 1.4800227994263535
Error V: 1.9832145627961217 +- 1.9355424568173711
Error W: 0.25253689973633014 +- 0.2327214920982155
Error S: 2.5448874683045677 +- 2.023693248626419
Pearson Corr U: -0.0500232064366933, p: 0.6396262182630115
Pearson Corr V: 0.7730671467652861, p: 4.369669231285463e-19
Pearson Corr W: 0.7465934402336246, p: 2.9926371656093595e-17
Pearson Corr S: 0.7187152646460755, p: 1.5097509237321187e-15
---------------------------------------------------
Prediction using mast: tse11
Error U: 1.881550628349778 +- 1.365644376379495
Error V: 1.7082189788358006 +- 1.1553820365946295
Error W: 0.3074403251833431 +- 0.24633836702922676
Error S: 1.7093762641942527 +- 1.4459235855961179
Pearson Corr U: 0.4514346939909885, p: 7.976775359359447e-06
Pearson Corr V: 0.8113499374058433, p: 3.1462698039968957e-22
Pearson Corr W: 0.7377761403853567, p: 1.0911735997171069e-16
Pearson Corr S: 0.742969747330919, p: 5.125310207851378e-17
---------------------------------------------------
Prediction using mast: tse12
Error U: 2.18287921687459 +- 1.3850444916177347
Error V: 1.8202999377514477 +- 1.7375976914903826
Error W: 0.2675911846029697 +- 0.2136549611543582
Error S: 2.388789301048059 +- 1.8372972452208354
Pearson Corr U: 0.5629731825876019, p: 7.662097325515588e-09
Pearson Corr V: 0.8152937796028991, p: 1.3601928546078768e-22
Pearson Corr W: 0.7676850035089441, p: 1.0794288962954892e-18
Pearson Corr S: 0.772890303742272, p: 4.503225432589247e-19
---------------------------------------------------
Prediction using mast: tse13
Error U: 3.0255262099454234 +- 1.912647067914889
Error V: 2.300044792510429 +- 1.466470891952232
Error W: 0.8644760955817851 +- 0.6338829968075128
Error S: 1.8166967924297888 +- 1.5363490226348326
Pearson Corr U: 0.5406017463970765, p: 3.795705045738704e-08
Pearson Corr V: 0.8250788965142494, p: 1.5530450037711493e-23
Pearson Corr W: 0.7708243865425674, p: 6.388573488417595e-19
Pearson Corr S: 0.7491988877517883, p: 2.0211270511407116e-17
---------------------------------------------------
Prediction using mast: v01
Error U: 1.962266524613353 +- 1.4674246852502046
Error V: 2.785961767083727 +- 2.64391121227261
Error W: 0.3103852787750775 +- 0.2918494272979677
Error S: 3.7259704159638734 +- 2.48203645644064
Pearson Corr U: -0.003130975206579231, p: 0.9766349754237232
Pearson Corr V: 0.6955692442932313, p: 2.7828875292411032e-14
Pearson Corr W: 0.7790810538275272, p: 1.5440924690600727e-19
Pearson Corr S: 0.720962910314724, p: 1.1201388898503412e-15
---------------------------------------------------
Prediction using mast: v03
Error U: 1.9938655555140372 +- 1.7713815899373784
Error V: 3.5246965049134182 +- 3.096989356737683
Error W: 0.36010159242202733 +- 0.3675786157848219
Error S: 3.5860613183365166 +- 2.3142784599118014
Pearson Corr U: -0.4575951922399039, p: 5.775570396341672e-06
Pearson Corr V: -0.7294866173649438, p: 3.515313356380388e-16
Pearson Corr W: 0.1864965321777835, p: 0.07840676515611404
Pearson Corr S: 0.7184334111214554, p: 1.5670134613676067e-15
---------------------------------------------------
Prediction using mast: v04
Error U: 2.4931389494086096 +- 2.7053643719718945
Error V: 2.5998736014158674 +- 2.490578722921352
Error W: 0.4047233613284057 +- 0.4320660804186979
Error S: 1.7695290178475085 +- 1.5381308408126193
Pearson Corr U: -0.4489650876013078, p: 9.063259222062025e-06
Pearson Corr V: -0.21100137038268052, p: 0.045902397129059816
Pearson Corr W: -0.031169885233689843, p: 0.7705612137706566
Pearson Corr S: 0.7486230673114034, p: 2.205188597521759e-17
---------------------------------------------------
Prediction using mast: v05
Error U: 2.245155082911207 +- 2.4600470774947896
Error V: 2.7242843561396666 +- 2.6800058645029896
Error W: 0.39924660740765744 +- 0.4252225125599196
Error S: 2.0294274797286587 +- 1.8791447643664523
Pearson Corr U: -0.4518531063397253, p: 7.80528553159003e-06
Pearson Corr V: -0.2573397655341816, p: 0.01434114245850566
Pearson Corr W: -0.047190131244321976, p: 0.658725744286165
Pearson Corr S: 0.7572970158947918, p: 5.7832541167476546e-18
---------------------------------------------------
Prediction using mast: v06
Error U: 2.159774530104763 +- 2.3157884272794726
Error V: 2.6991003717277966 +- 2.6598421300254196
Error W: 0.39154078897460903 +- 0.41553981576984766
Error S: 2.2006972504205677 +- 1.971709210850232
Pearson Corr U: -0.45653868440295475, p: 6.107140944264773e-06
Pearson Corr V: -0.17856705968442166, p: 0.09219734802610532
Pearson Corr W: -0.018161666184825443, p: 0.8650870171853767
Pearson Corr S: 0.7554716068458802, p: 7.700255223555965e-18
---------------------------------------------------
Prediction using mast: v07
Error U: 1.9970520505907117 +- 1.8052083547072268
Error V: 3.221365871584353 +- 2.936148329661661
Error W: 0.37663514804828757 +- 0.38945958124902336
Error S: 3.3253914250209613 +- 2.306802537622824
Pearson Corr U: -0.4706263542603699, p: 2.856591410408463e-06
Pearson Corr V: -0.4021543250644676, p: 8.527165730154553e-05
Pearson Corr W: 0.06708847412427983, p: 0.5298278164873331
Pearson Corr S: 0.7493565664476569, p: 1.973379356850486e-17
---------------------------------------------------
Prediction error all masts
Error U: 2.271084520312327 +- 1.9271509834386433
Error V: 2.290462319580455 +- 2.14806956407437
Error W: 0.40027179132756463 +- 0.39366608873263187
Error S: 2.2310263154354164 +- 1.9413795233759088
Pearson Corr U: 0.00822838872949414, p: 0.6797063414752449
Pearson Corr V: 0.31227934939221536, p: 4.000741688321099e-58
Pearson Corr W: 0.4524573410513939, p: 2.002164858819005e-127
Pearson Corr S: 0.44584551287953045, p: 2.3779329116001625e-123
---------------------------------------------------
Pearson corr per case, then averaged over all cases
U:   0.015943682995245713
V:   0.3888033558539857
W:   0.5077818469667611
S:   0.7397348067299994
---------------------------------------------------
