# Supplementary material for: WindSeer: real-time volumetric wind prediction over complex terrain aboard a small uncrewed aerial vehicle
Source: Nat Commun. 2024 Apr 25;15:3507. doi: 10.1038/s41467-024-47778-4 (PMC11045725; doi:10.1038/s41467-024-47778-4)
Supplement: Supplementary file 5 — Source Data [file 41467_2024_47778_MOESM5_ESM.zip › data_Table1_SupplementaryTable2/Perdigao_0512_avg1700-1800_AD4.txt]

Sender: LSF System <lsfadmin@eu-g1-004-4>
Subject: Job 208229376: <python3 predict_measurement_campaigns.py -model_dir ../wind_prediction/trained_models/final01 -model_version e3000 -d /cluster/work/riner/users/intel/perdigao_20170512.hdf5 -m tse04 -i 6 -e avg_17:00-18:00 --no_gpu --benchmark> in cluster <euler> Done

Job <python3 predict_measurement_campaigns.py -model_dir ../wind_prediction/trained_models/final01 -model_version e3000 -d /cluster/work/riner/users/intel/perdigao_20170512.hdf5 -m tse04 -i 6 -e avg_17:00-18:00 --no_gpu --benchmark> was submitted from host <eu-login-27> by user <acfloria> in cluster <euler> at Mon Mar 14 22:08:00 2022
Job was executed on host(s) <2*eu-g1-004-4>, in queue <normal.4h>, as user <acfloria> in cluster <euler> at Mon Mar 14 22:08:25 2022
</cluster/home/acfloria> was used as the home directory.
</cluster/home/acfloria/intel_wind/wind_analysis> was used as the working directory.
Started at Mon Mar 14 22:08:25 2022
Terminated at Mon Mar 14 23:12:30 2022
Results reported at Mon Mar 14 23:12:30 2022

Your job looked like:

------------------------------------------------------------
# LSBATCH: User input
python3 predict_measurement_campaigns.py -model_dir ../wind_prediction/trained_models/final01 -model_version e3000 -d /cluster/work/riner/users/intel/perdigao_20170512.hdf5 -m tse04 -i 6 -e avg_17:00-18:00 --no_gpu --benchmark
------------------------------------------------------------

Successfully completed.

Resource usage summary:

    CPU time :                                   3808.81 sec.
    Max Memory :                                 16121 MB
    Average Memory :                             10976.00 MB
    Total Requested Memory :                     26000.00 MB
    Delta Memory :                               9879.00 MB
    Max Swap :                                   -
    Max Processes :                              3
    Max Threads :                                4
    Run time :                                   3852 sec.
    Turnaround time :                            3870 sec.

The output (if any) follows:

/cluster/home/acfloria/.local/lib/python3.7/site-packages/pyproj/crs/crs.py:131: FutureWarning: '+init=<authority>:<code>' syntax is deprecated. '<authority>:<code>' is the preferred initialization method. When making the change, be mindful of axis order changes: https://pyproj4.github.io/pyproj/stable/gotchas.html#axis-order-changes-in-proj-6
  in_crs_string = _prepare_from_proj_string(in_crs_string)
/cluster/home/acfloria/.local/lib/python3.7/site-packages/pyproj/crs/crs.py:131: FutureWarning: '+init=<authority>:<code>' syntax is deprecated. '<authority>:<code>' is the preferred initialization method. When making the change, be mindful of axis order changes: https://pyproj4.github.io/pyproj/stable/gotchas.html#axis-order-changes-in-proj-6
  in_crs_string = _prepare_from_proj_string(in_crs_string)
mayavi could not get imported, disabling plotting with mayavi. Refer to the README for install instructions
'pygdal' is not installed. Use the command below to install it:
     pip3 install pygdal==2.3.2.4
GPy could not get imported, GPR baseline not available
Using YAML config: ../wind_prediction/trained_models/final01/params.yaml
Input data: avg_17:00-18:00 | scale: scale_2.0_n_384 | mast: rne01 
Measurement indices:
[333 193  39]
Input data: avg_17:00-18:00 | scale: scale_2.0_n_384 | mast: rne02 
Measurement indices:
[315 206  40]
[315 206  42]
Input data: avg_17:00-18:00 | scale: scale_2.0_n_384 | mast: rne03 
Measurement indices:
[302 223  41]
Input data: avg_17:00-18:00 | scale: scale_2.0_n_384 | mast: rne06 
Measurement indices:
[247 288  39]
[247 288  41]
Input data: avg_17:00-18:00 | scale: scale_2.0_n_384 | mast: rne07 
Measurement indices:
[212 323  41]
Input data: avg_17:00-18:00 | scale: scale_2.0_n_384 | mast: rsw01 
Measurement indices:
[194  77  43]
[194  77  44]
Input data: avg_17:00-18:00 | scale: scale_2.0_n_384 | mast: rsw02 
Measurement indices:
[182  88  43]
Input data: avg_17:00-18:00 | scale: scale_2.0_n_384 | mast: rsw03 
Measurement indices:
[174 101  43]
[174 101  44]
[174 101  46]
[174 101  48]
[174 101  51]
Input data: avg_17:00-18:00 | scale: scale_2.0_n_384 | mast: rsw04 
Measurement indices:
[160 121  43]
Input data: avg_17:00-18:00 | scale: scale_2.0_n_384 | mast: rsw05 
Measurement indices:
[129 166  44]
Input data: avg_17:00-18:00 | scale: scale_2.0_n_384 | mast: rsw06 
Measurement indices:
[116 183  44]
[116 183  46]
[116 183  48]
[116 183  49]
[116 183  53]
Input data: avg_17:00-18:00 | scale: scale_2.0_n_384 | mast: rsw07 
Measurement indices:
[ 85 221  45]
[ 85 221  47]
Input data: avg_17:00-18:00 | scale: scale_2.0_n_384 | mast: rsw08 
Measurement indices:
[ 74 237  45]
[ 74 237  47]
Input data: avg_17:00-18:00 | scale: scale_2.0_n_384 | mast: tnw01 
Measurement indices:
[ 59 175  11]
[ 59 175  12]
[ 59 175  14]
Input data: avg_17:00-18:00 | scale: scale_2.0_n_384 | mast: tnw03 
Measurement indices:
[ 96 204  43]
[ 96 204  45]
Input data: avg_17:00-18:00 | scale: scale_2.0_n_384 | mast: tnw05 
Measurement indices:
[130 225  23]
[130 225  24]
[130 225  24]
[130 225  24]
[130 225  25]
[130 225  25]
[130 225  26]
Input data: avg_17:00-18:00 | scale: scale_2.0_n_384 | mast: tnw06 
Measurement indices:
[158 247  18]
[158 247  18]
[158 247  19]
[158 247  19]
[158 247  20]
Input data: avg_17:00-18:00 | scale: scale_2.0_n_384 | mast: tnw07 
Measurement indices:
[176 263  10]
[176 263  10]
[176 263  10]
[176 263  11]
[176 263  11]
[176 263  12]
[176 263  14]
[176 263  16]
[176 263  19]
Input data: avg_17:00-18:00 | scale: scale_2.0_n_384 | mast: tnw08 
Measurement indices:
[196 278  18]
[196 278  19]
[196 278  21]
Input data: avg_17:00-18:00 | scale: scale_2.0_n_384 | mast: tnw09 
Measurement indices:
[210 291  27]
[210 291  28]
Input data: avg_17:00-18:00 | scale: scale_2.0_n_384 | mast: tnw10 
Measurement indices:
[220 296  32]
[220 296  34]
[220 296  36]
[220 296  37]
[220 296  41]
Input data: avg_17:00-18:00 | scale: scale_2.0_n_384 | mast: tnw11 
Measurement indices:
[231 304  35]
[231 304  36]
[231 304  38]
Input data: avg_17:00-18:00 | scale: scale_2.0_n_384 | mast: tse01 
Measurement indices:
[101  93   5]
[101  93   8]
Input data: avg_17:00-18:00 | scale: scale_2.0_n_384 | mast: tse02 
Measurement indices:
[137 117  26]
[137 117  29]
Input data: avg_17:00-18:00 | scale: scale_2.0_n_384 | mast: tse04 
Measurement indices:
[153 131  43]
[153 131  44]
[153 131  46]
[153 131  48]
[153 131  51]
[153 131  54]
[153 131  55]
[153 131  58]
Input data: avg_17:00-18:00 | scale: scale_2.0_n_384 | mast: tse06 
Measurement indices:
[182 159  28]
[182 159  30]
[182 159  32]
[182 159  33]
[182 159  37]
Input data: avg_17:00-18:00 | scale: scale_2.0_n_384 | mast: tse07 
Measurement indices:
[204 159  24]
[204 159  26]
Input data: avg_17:00-18:00 | scale: scale_2.0_n_384 | mast: tse08 
Measurement indices:
[223 176  20]
[223 176  22]
Input data: avg_17:00-18:00 | scale: scale_2.0_n_384 | mast: tse09 
Measurement indices:
[244 202  14]
[244 202  16]
[244 202  17]
[244 202  19]
[244 202  23]
[244 202  26]
[244 202  30]
Input data: avg_17:00-18:00 | scale: scale_2.0_n_384 | mast: tse10 
Measurement indices:
[259 211  19]
[259 211  22]
Input data: avg_17:00-18:00 | scale: scale_2.0_n_384 | mast: tse11 
Measurement indices:
[266 217  22]
[266 217  24]
[266 217  26]
[266 217  28]
[266 217  31]
Input data: avg_17:00-18:00 | scale: scale_2.0_n_384 | mast: tse12 
Measurement indices:
[280 226  33]
[280 226  34]
Input data: avg_17:00-18:00 | scale: scale_2.0_n_384 | mast: tse13 
Measurement indices:
[290 234  39]
[290 234  41]
[290 234  43]
[290 234  44]
[290 234  48]
[290 234  51]
[290 234  55]
Input data: avg_17:00-18:00 | scale: scale_2.0_n_384 | mast: v01 
Measurement indices:
[295 161  17]
[295 161  18]
Input data: avg_17:00-18:00 | scale: scale_2.0_n_384 | mast: v03 
Measurement indices:
[254 184  13]
[254 184  15]
Input data: avg_17:00-18:00 | scale: scale_2.0_n_384 | mast: v04 
Measurement indices:
[220 218  11]
[220 218  12]
Input data: avg_17:00-18:00 | scale: scale_2.0_n_384 | mast: v05 
Measurement indices:
[204 235  10]
[204 235  12]
[204 235  13]
Input data: avg_17:00-18:00 | scale: scale_2.0_n_384 | mast: v06 
Measurement indices:
[190 249   9]
[190 249  11]
Input data: avg_17:00-18:00 | scale: scale_2.0_n_384 | mast: v07 
Measurement indices:
[153 275   8]
[153 275   9]
[153 275   9]
[153 275   9]
---------------------------------------------------
Prediction using mast: rne01
Error U: 1.4676198465332764 +- 1.209606369954137
Error V: 1.022394979316531 +- 1.1064217663192528
Error W: 0.3482625813022124 +- 0.3436097521915935
Error S: 1.8393000476391186 +- 1.3319628987681336
Pearson Corr U: 0.8964003486549607, p: 1.2158743721489656e-45
Pearson Corr V: 0.606517475064574, p: 5.200555517266115e-14
Pearson Corr W: 0.7083143084213058, p: 1.7567429116869656e-20
Pearson Corr S: 0.7800661190162469, p: 5.1189940973708816e-27
---------------------------------------------------
Prediction using mast: rne02
Error U: 1.2360513181468142 +- 0.8785718713510765
Error V: 0.9995380569017602 +- 1.0273937807280797
Error W: 0.35703403161290703 +- 0.34207576996712863
Error S: 1.3514319456853943 +- 0.9380109223520443
Pearson Corr U: 0.9036611775481349, p: 1.6897344364169436e-47
Pearson Corr V: 0.6168790342906095, p: 1.4572844728325506e-14
Pearson Corr W: 0.7243498155239337, p: 9.21134679244534e-22
Pearson Corr S: 0.7893004938258671, p: 4.881474730036351e-28
---------------------------------------------------
Prediction using mast: rne03
Error U: 1.26704692331655 +- 0.9458900051769219
Error V: 1.46173520760559 +- 1.1098713127036806
Error W: 0.40062800419111344 +- 0.37441866300210247
Error S: 1.4520666016472707 +- 1.087936507877676
Pearson Corr U: 0.8948012921748101, p: 2.987898688940412e-45
Pearson Corr V: 0.634216776508219, p: 1.556710144394686e-15
Pearson Corr W: 0.7225193434060762, p: 1.3031837194398771e-21
Pearson Corr S: 0.7820958382888149, p: 3.084039082770473e-27
---------------------------------------------------
Prediction using mast: rne06
Error U: 1.263365416343887 +- 0.9624188836805302
Error V: 1.6880770370516325 +- 1.1607425201193422
Error W: 0.41911254013970023 +- 0.3898953280691265
Error S: 1.4880857134793408 +- 1.1360204211252047
Pearson Corr U: 0.8931138646280303, p: 7.59730536841859e-45
Pearson Corr V: 0.6304871014581361, p: 2.5486576488694013e-15
Pearson Corr W: 0.7184904959979277, p: 2.7698206388063267e-21
Pearson Corr S: 0.7814782415506702, p: 3.6002213848512514e-27
---------------------------------------------------
Prediction using mast: rne07
Error U: 1.2014824472286945 +- 0.9522385499610608
Error V: 1.4247811819932938 +- 1.1605143960733102
Error W: 0.3471218022997064 +- 0.32060247268770353
Error S: 1.4648559709237556 +- 1.130444223721513
Pearson Corr U: 0.888071567365068, p: 1.128332431390251e-43
Pearson Corr V: 0.6196376104888305, p: 1.0303971596722306e-14
Pearson Corr W: 0.7125162367008557, p: 8.272836799698372e-21
Pearson Corr S: 0.7760433741675833, p: 1.3756366215235366e-26
---------------------------------------------------
Prediction using mast: rsw01
Error U: 1.1678906889143994 +- 0.8133867765434356
Error V: 1.4293006179903889 +- 1.116915565511417
Error W: 0.3753813308600792 +- 0.3556678406838029
Error S: 1.3452340036564023 +- 1.0382299719235402
Pearson Corr U: 0.8931262302046605, p: 7.54595668573642e-45
Pearson Corr V: 0.6316457516748093, p: 2.1883087216860278e-15
Pearson Corr W: 0.7200592296904591, p: 2.0683916277196532e-21
Pearson Corr S: 0.7800517106029119, p: 5.1373415947391894e-27
---------------------------------------------------
Prediction using mast: rsw02
Error U: 1.4354170713793828 +- 1.2151771451544953
Error V: 1.2049529103898478 +- 1.1509877233226828
Error W: 0.3420964119298265 +- 0.32733610804108876
Error S: 1.7824464328323644 +- 1.3120762224342297
Pearson Corr U: 0.888497089373984, p: 9.031074817860162e-44
Pearson Corr V: 0.6189540653324545, p: 1.1231674795374033e-14
Pearson Corr W: 0.7124102810121844, p: 8.432828297516532e-21
Pearson Corr S: 0.7754179889729077, p: 1.6012051310622194e-26
---------------------------------------------------
Prediction using mast: rsw03
Error U: 1.5474036572530683 +- 1.0990410513694255
Error V: 1.0526266880808886 +- 1.0209247462812603
Error W: 0.39985522708538834 +- 0.3713923966212709
Error S: 1.6248021718626584 +- 1.061713649453453
Pearson Corr U: 0.9031704671629127, p: 2.2798761609984517e-47
Pearson Corr V: 0.6272311412788939, p: 3.898276458384137e-15
Pearson Corr W: 0.724647385269007, p: 8.703883971859194e-22
Pearson Corr S: 0.7892395918980107, p: 4.95962725032305e-28
---------------------------------------------------
Prediction using mast: rsw04
Error U: 1.4169445473303606 +- 1.067583997123691
Error V: 1.62401934240685 +- 1.1375191994023415
Error W: 0.4368229848129462 +- 0.40237273158285636
Error S: 1.6459276083483316 +- 1.1515431796251483
Pearson Corr U: 0.8950567978335385, p: 2.5905808766451924e-45
Pearson Corr V: 0.6339536871868728, p: 1.6121512799680073e-15
Pearson Corr W: 0.7220883182061831, p: 1.4135530489604998e-21
Pearson Corr S: 0.7831064076804342, p: 2.3915097928995875e-27
---------------------------------------------------
Prediction using mast: rsw05
Error U: 1.9278324497041321 +- 1.2121200779261374
Error V: 1.6044742484544006 +- 1.1158849091270564
Error W: 0.4897492401583186 +- 0.44300984081446876
Error S: 2.138811949021926 +- 1.166320374671723
Pearson Corr U: 0.898490303311724, p: 3.671198305359225e-46
Pearson Corr V: 0.6384810076087903, p: 8.786757367212346e-16
Pearson Corr W: 0.725749549111395, p: 7.051467081651769e-22
Pearson Corr S: 0.7868601918616956, p: 9.187125093161308e-28
---------------------------------------------------
Prediction using mast: rsw06
Error U: 2.032491091579215 +- 1.1835956559202996
Error V: 1.0377996200564172 +- 0.9844733123071264
Error W: 0.4378040145806422 +- 0.39667439319579184
Error S: 2.032403599486588 +- 1.100070842220887
Pearson Corr U: 0.9051476981480675, p: 6.751833646708357e-48
Pearson Corr V: 0.626583657984451, p: 4.239523193897722e-15
Pearson Corr W: 0.7214789780324198, p: 1.585301085321843e-21
Pearson Corr S: 0.7921806947149489, p: 2.289302714674569e-28
---------------------------------------------------
Prediction using mast: rsw07
Error U: 2.1962695735846935 +- 1.2590401751476186
Error V: 1.4844757638786736 +- 1.0701696936450464
Error W: 0.5046370562538768 +- 0.4520056745268719
Error S: 2.3503216779652942 +- 1.1694099497960604
Pearson Corr U: 0.9000962637666886, p: 1.4368633469558362e-46
Pearson Corr V: 0.6415854190507632, p: 5.761695549402531e-16
Pearson Corr W: 0.7270543141101327, p: 5.488617879576786e-22
Pearson Corr S: 0.7880902708983348, p: 6.686519689105343e-28
---------------------------------------------------
Prediction using mast: rsw08
Error U: 2.5930126654604466 +- 1.343863396289053
Error V: 1.51548984213866 +- 1.0643207083305242
Error W: 0.5455353340748432 +- 0.48465629798044957
Error S: 2.717227781752511 +- 1.2429088055815447
Pearson Corr U: 0.901149143950344, p: 7.701112894036263e-47
Pearson Corr V: 0.6433936598244201, p: 4.496000642216196e-16
Pearson Corr W: 0.7268350663626068, p: 5.725216836735184e-22
Pearson Corr S: 0.7898181642673556, p: 4.264081818694481e-28
---------------------------------------------------
Prediction using mast: tnw01
Error U: 2.2911067005566372 +- 1.9189244792585205
Error V: 1.018168937209236 +- 1.056968993814503
Error W: 0.4416025401566277 +- 0.4454944917074632
Error S: 2.8274053928598897 +- 1.831024187783576
Pearson Corr U: 0.9146663650153236, p: 1.2931481236519625e-50
Pearson Corr V: 0.6177544736521131, p: 1.305960677014372e-14
Pearson Corr W: 0.683487229431441, p: 1.1615595435975388e-18
Pearson Corr S: 0.8197382262022361, p: 8.42539346679748e-32
---------------------------------------------------
Prediction using mast: tnw03
Error U: 1.7058484372941718 +- 1.4709385612865138
Error V: 1.0782814938251717 +- 1.133062605301823
Error W: 0.361705024293735 +- 0.3577798355124734
Error S: 2.1381501563494942 +- 1.5015917136022896
Pearson Corr U: 0.8899157388699174, p: 4.2707053228019417e-44
Pearson Corr V: 0.6140728232396635, p: 2.0662305750876295e-14
Pearson Corr W: 0.7090346442106054, p: 1.545444356242381e-20
Pearson Corr S: 0.7745086332469636, p: 1.9950581004977045e-26
---------------------------------------------------
Prediction using mast: tnw05
Error U: 4.0915474512461705 +- 3.1684513050820353
Error V: 2.2166095044356857 +- 1.9629004616543027
Error W: 0.6058191485182098 +- 0.5335647799582864
Error S: 2.349445635180325 +- 1.5434125952720883
Pearson Corr U: -0.6287048636738627, p: 3.2181383567467204e-15
Pearson Corr V: -0.21185578062759874, p: 0.01724354424635673
Pearson Corr W: 0.11243880846188883, p: 0.21001538726746447
Pearson Corr S: 0.800330070421707, p: 2.5141341073013842e-29
---------------------------------------------------
Prediction using mast: tnw06
Error U: 2.2078811961204172 +- 1.8467469749066938
Error V: 1.0804396884897003 +- 0.8842676523912291
Error W: 0.46332138542952356 +- 0.45712604474620067
Error S: 2.623184609240331 +- 1.8072148152839775
Pearson Corr U: 0.9268664027525593, p: 1.3268516993391277e-54
Pearson Corr V: 0.6714346904572319, p: 7.679550923058517e-18
Pearson Corr W: 0.6549812992248528, p: 8.811815289862361e-17
Pearson Corr S: 0.8583666555660316, p: 9.503129764920033e-38
---------------------------------------------------
Prediction using mast: tnw07
Error U: 1.7736467033415872 +- 1.4425988132095497
Error V: 1.0510103447040298 +- 0.8577109259585061
Error W: 0.42890606774765955 +- 0.41754970688792503
Error S: 2.0789752694268193 +- 1.490402382764699
Pearson Corr U: 0.9242726626510204, p: 1.0620963966845002e-53
Pearson Corr V: 0.6394774933600024, p: 7.677602503008316e-16
Pearson Corr W: 0.6533074702019013, p: 1.1199673419457966e-16
Pearson Corr S: 0.8498640348394682, p: 2.6817027192121558e-36
---------------------------------------------------
Prediction using mast: tnw08
Error U: 1.9417719162014 +- 1.6334353342079395
Error V: 1.008557490930016 +- 0.9632229301767121
Error W: 0.4306442559233943 +- 0.42546749824193575
Error S: 2.3568455216851714 +- 1.63390936206729
Pearson Corr U: 0.9245566875062714, p: 8.48841984048181e-54
Pearson Corr V: 0.6217609441256656, p: 7.872624767881181e-15
Pearson Corr W: 0.6672672495195419, p: 1.4457945187841234e-17
Pearson Corr S: 0.8459872328544555, p: 1.1490181670100757e-35
---------------------------------------------------
Prediction using mast: tnw09
Error U: 2.6109786595189655 +- 2.0709980589650474
Error V: 1.236684353229027 +- 1.1973077869945148
Error W: 0.40592261718720396 +- 0.4113753427991736
Error S: 3.0885488959538536 +- 1.8154999352918313
Pearson Corr U: 0.8789507637806615, p: 1.0858809104212261e-41
Pearson Corr V: 0.6178606367697603, p: 1.2886824850602183e-14
Pearson Corr W: 0.7362602613581812, p: 8.983832402394153e-23
Pearson Corr S: 0.7794757051423642, p: 5.925971188643713e-27
---------------------------------------------------
Prediction using mast: tnw10
Error U: 1.1534624412299777 +- 0.7236281876189495
Error V: 1.024223245192091 +- 1.0640914568680984
Error W: 0.3396928605775685 +- 0.3255714595991514
Error S: 1.339326510619307 +- 0.9211743761175448
Pearson Corr U: 0.900231905447502, p: 1.326447734524767e-46
Pearson Corr V: 0.6166691015150202, p: 1.4960302735369648e-14
Pearson Corr W: 0.7208519031406688, p: 1.7832943368197955e-21
Pearson Corr S: 0.7854946185835429, p: 1.3040488645253576e-27
---------------------------------------------------
Prediction using mast: tnw11
Error U: 1.4047962387231785 +- 1.2154959798657126
Error V: 1.4854428322495377 +- 1.1960745275390257
Error W: 0.34452987267987184 +- 0.3170562650794081
Error S: 1.7262958076390402 +- 1.2463154450144285
Pearson Corr U: 0.886420854505034, p: 2.65389818757288e-43
Pearson Corr V: 0.6141649083727765, p: 2.0428044936419123e-14
Pearson Corr W: 0.7131044853826881, p: 7.43706405961908e-21
Pearson Corr S: 0.7776635364410309, p: 9.261327182300483e-27
---------------------------------------------------
Prediction using mast: tse01
Error U: 2.2039309637165125 +- 1.8579713403476927
Error V: 1.0142175739723542 +- 1.0043162833341208
Error W: 0.44733514623008874 +- 0.44582247322129337
Error S: 2.7008768138000274 +- 1.7952460941192299
Pearson Corr U: 0.9240931554190545, p: 1.223168734333894e-53
Pearson Corr V: 0.6363085575659686, p: 1.177201597522408e-15
Pearson Corr W: 0.670165138833013, p: 9.322036207809876e-18
Pearson Corr S: 0.8442984165429923, p: 2.1388567200614154e-35
---------------------------------------------------
Prediction using mast: tse02
Error U: 2.2265214649746614 +- 1.873436962407602
Error V: 1.0244187047084294 +- 1.1031011444204446
Error W: 0.4198065244038229 +- 0.42450979402029493
Error S: 2.7704077810607317 +- 1.7840716341900726
Pearson Corr U: 0.8976872614827628, p: 5.834071803767917e-46
Pearson Corr V: 0.606036233886934, p: 5.5109299058608514e-14
Pearson Corr W: 0.7020340282919181, p: 5.2830102017031056e-20
Pearson Corr S: 0.7860544133844415, p: 1.1299822290249155e-27
---------------------------------------------------
Prediction using mast: tse04
Error U: 2.7526861908037508 +- 1.2775095357469346
Error V: 1.011360446180243 +- 0.9397767428610314
Error W: 0.48959187170612023 +- 0.436612135128585
Error S: 2.627751237928328 +- 1.2289548455685686
Pearson Corr U: 0.9087122256402047, p: 7.025763459003268e-49
Pearson Corr V: 0.6245891465542626, p: 5.483384742139476e-15
Pearson Corr W: 0.7111243850463101, p: 1.063245490993366e-20
Pearson Corr S: 0.8003266299587517, p: 2.5165337576088516e-29
---------------------------------------------------
Prediction using mast: tse06
Error U: 3.2864351736382105 +- 2.785705428327645
Error V: 2.3088960516061574 +- 1.837632338540741
Error W: 0.7153224574333376 +- 0.6755765061145826
Error S: 2.0519270321977503 +- 1.6533428841987678
Pearson Corr U: -0.27133362512728504, p: 0.0021175803506271575
Pearson Corr V: -0.21573110051722205, p: 0.015262855716701398
Pearson Corr W: -0.4351037333774602, p: 3.55543034747227e-07
Pearson Corr S: 0.8206413795200933, p: 6.356786045896946e-32
---------------------------------------------------
Prediction using mast: tse07
Error U: 3.9052795185237756 +- 2.982161699536988
Error V: 1.8284904536911841 +- 1.4996045281323283
Error W: 0.6266577534432526 +- 0.5903788724419697
Error S: 2.895122827584577 +- 1.8662325452209936
Pearson Corr U: -0.5269051048163172, p: 2.3292014959413877e-10
Pearson Corr V: -0.22512795497313925, p: 0.0112610060777475
Pearson Corr W: -0.04985539143232884, p: 0.5793099338483914
Pearson Corr S: 0.8229686545021809, p: 3.0532610563160075e-32
---------------------------------------------------
Prediction using mast: tse08
Error U: 2.8299668592203515 +- 2.3991572069310116
Error V: 2.3395910558312756 +- 1.7410664016644513
Error W: 0.674302859905107 +- 0.6462233392757551
Error S: 1.8938954468923528 +- 1.570001478093891
Pearson Corr U: 0.19075929510227504, p: 0.032385816804999856
Pearson Corr V: -0.15312679859010678, p: 0.08692901264684627
Pearson Corr W: -0.35781893920732405, p: 3.896655072567822e-05
Pearson Corr S: 0.8025188873054129, p: 1.365046838751879e-29
---------------------------------------------------
Prediction using mast: tse09
Error U: 1.527440001936494 +- 0.838459943502208
Error V: 1.9096975154877691 +- 1.123665576192524
Error W: 0.4266887439409553 +- 0.404735179617991
Error S: 1.311486646551492 +- 0.767012347686817
Pearson Corr U: 0.8943735974242409, p: 3.790880680722526e-45
Pearson Corr V: 0.40190801429324924, p: 3.0909217236709162e-06
Pearson Corr W: 0.624993414926285, p: 5.205547417903258e-15
Pearson Corr S: 0.8561951384985559, p: 2.275940649425864e-37
---------------------------------------------------
Prediction using mast: tse10
Error U: 2.1579881135678325 +- 1.7736429695685694
Error V: 1.2517706034722293 +- 0.8390339873928556
Error W: 0.4750735734658655 +- 0.46335196389493544
Error S: 2.3914740760853253 +- 1.7423031037225218
Pearson Corr U: 0.9138322941866613, p: 2.302557143421306e-50
Pearson Corr V: 0.5506840233594194, p: 2.379684903264114e-11
Pearson Corr W: 0.636488226085192, p: 1.1491690752173926e-15
Pearson Corr S: 0.8557984403165552, p: 2.6655011422316725e-37
---------------------------------------------------
Prediction using mast: tse11
Error U: 1.4036798632050993 +- 0.8664735398743244
Error V: 1.2520514120492214 +- 0.7080903503590337
Error W: 0.4141832326995851 +- 0.39240356939176113
Error S: 1.400943133258762 +- 0.939889221681898
Pearson Corr U: 0.9221241273731531, p: 5.628460775650071e-53
Pearson Corr V: 0.657596028557476, p: 6.040393354861236e-17
Pearson Corr W: 0.6266135942863754, p: 4.223124517617968e-15
Pearson Corr S: 0.8579082952098755, p: 1.1440655256333137e-37
---------------------------------------------------
Prediction using mast: tse12
Error U: 1.551844075105729 +- 1.2271040807240015
Error V: 0.9740451160167991 +- 0.9595650249488111
Error W: 0.393464820049824 +- 0.3901332586475007
Error S: 1.851395207026374 +- 1.3164215378439652
Pearson Corr U: 0.9216204717083715, p: 8.263207925101359e-53
Pearson Corr V: 0.595067705342534, p: 2.0124484054216678e-13
Pearson Corr W: 0.6699042131144143, p: 9.699730012048111e-18
Pearson Corr S: 0.8352353850334263, p: 5.315179284207688e-34
---------------------------------------------------
Prediction using mast: tse13
Error U: 2.4865567932213675 +- 1.1778816190830954
Error V: 0.9385610438489286 +- 0.9125691866482749
Error W: 0.4535276310945813 +- 0.4057306891608367
Error S: 2.281473065323177 +- 1.1745875969953763
Pearson Corr U: 0.9146990598834449, p: 1.2640791983189495e-50
Pearson Corr V: 0.6181101051958792, p: 1.2489508128092026e-14
Pearson Corr W: 0.6991218506471694, p: 8.717803322922745e-20
Pearson Corr S: 0.8122784451885038, p: 8.141626564023059e-31
---------------------------------------------------
Prediction using mast: v01
Error U: 3.035236439463326 +- 2.430430985072986
Error V: 1.5395291095423882 +- 1.093737945483737
Error W: 0.5985928049305488 +- 0.5921258175040202
Error S: 2.9142674649107385 +- 2.108735982775138
Pearson Corr U: 0.7075231049224411, p: 2.0213624486584116e-20
Pearson Corr V: -0.031167091234617715, p: 0.7290066247588523
Pearson Corr W: 0.010030801481089651, p: 0.9112388047942203
Pearson Corr S: 0.8094939720966003, p: 1.850241786758401e-30
---------------------------------------------------
Prediction using mast: v03
Error U: 2.2691793966828118 +- 1.8950332003963763
Error V: 1.0891349469154445 +- 0.883997374290948
Error W: 0.46937868015849993 +- 0.46327734063484244
Error S: 2.6934972635332604 +- 1.8419488538947146
Pearson Corr U: 0.9259517594187381, p: 2.786910520667696e-54
Pearson Corr V: 0.6757981523975045, p: 3.9159146990905574e-18
Pearson Corr W: 0.6531062118629448, p: 1.1526113609775033e-16
Pearson Corr S: 0.8586671301621169, p: 8.411753595463127e-38
---------------------------------------------------
Prediction using mast: v04
Error U: 3.2991332769225536 +- 2.556978230850815
Error V: 1.4212391374249442 +- 1.0025808144367423
Error W: 0.6076574238481026 +- 0.6002770772213898
Error S: 3.3435618669504037 +- 2.216992963535352
Pearson Corr U: 0.7109223323542787, p: 1.1025553491643232e-20
Pearson Corr V: -0.054832766975961775, p: 0.5419802813114883
Pearson Corr W: -0.05445576517794178, p: 0.5447657309376158
Pearson Corr S: 0.8229268267422554, p: 3.0940610534771115e-32
---------------------------------------------------
Prediction using mast: v05
Error U: 2.6715855689909875 +- 2.167078202039389
Error V: 1.1483184821968215 +- 0.8938319901627972
Error W: 0.5111826438677746 +- 0.5043848301723836
Error S: 3.1083902400078194 +- 2.046232244564527
Pearson Corr U: 0.9225396949589406, p: 4.092113246133879e-53
Pearson Corr V: 0.648898116812454, p: 2.091373649273734e-16
Pearson Corr W: 0.6336967306774123, p: 1.6681515955671381e-15
Pearson Corr S: 0.8729459449654614, p: 1.8036421763498465e-40
---------------------------------------------------
Prediction using mast: v06
Error U: 2.95589908258456 +- 2.3224493672302766
Error V: 1.198427625510466 +- 0.9137004611874366
Error W: 0.539913559279538 +- 0.5305692402586382
Error S: 3.3684833668430763 +- 2.155567082527785
Pearson Corr U: 0.9107972023410689, p: 1.790593544214378e-49
Pearson Corr V: 0.4826238842646463, p: 1.0470345954730306e-08
Pearson Corr W: 0.6118892708073742, p: 2.70477421116902e-14
Pearson Corr S: 0.883437327957554, p: 1.204689156727736e-42
---------------------------------------------------
Prediction using mast: v07
Error U: 3.055419783553136 +- 2.3528724437212176
Error V: 1.086371881019649 +- 1.015672991130185
Error W: 0.48988216920008293 +- 0.4851015127156844
Error S: 3.6550661967413745 +- 2.149759839132193
Pearson Corr U: 0.9344172772772511, p: 1.9515015526853318e-57
Pearson Corr V: 0.7758644506814414, p: 1.436785309481645e-26
Pearson Corr W: 0.7404034397531203, p: 3.880774890936172e-23
Pearson Corr S: 0.8904567680144223, p: 3.201015313543689e-44
---------------------------------------------------
Prediction error all masts
Error U: 2.1423756412081687 +- 1.888036720643027
Error V: 1.335518065282147 +- 1.1917252435829846
Error W: 0.46099349301211384 +- 0.4581750352877033
Error S: 2.231310588973096 +- 1.6440193735922153
Pearson Corr U: 0.5143473527149403, p: 0.0
Pearson Corr V: 0.2869741867231062, p: 8.462231865840076e-94
Pearson Corr W: 0.48818792938032135, p: 9.780677318560375e-293
Pearson Corr S: 0.5175328371363033, p: 0.0
---------------------------------------------------
Pearson corr per case, then averaged over all cases
U:   0.7712762279622214
V:   0.501651394493261
W:   0.5669124140870211
S:   0.8132648681139175
---------------------------------------------------
