# Supplementary material for: WindSeer: real-time volumetric wind prediction over complex terrain aboard a small uncrewed aerial vehicle
Source: Nat Commun. 2024 Apr 25;15:3507. doi: 10.1038/s41467-024-47778-4 (PMC11045725; doi:10.1038/s41467-024-47778-4)
Supplement: Supplementary file 5 — Source Data [file 41467_2024_47778_MOESM5_ESM.zip › data_Table1_SupplementaryTable2/Perdigao_0512_avg1700-1800_AD6.txt]

Sender: LSF System <lsfadmin@eu-ms-021-26>
Subject: Job 208229449: <python3 predict_measurement_campaigns.py -model_dir ../wind_prediction/trained_models/final02 -model_version e1000 -d /cluster/work/riner/users/intel/perdigao_20170512.hdf5 -m tse04 -i 6 -e avg_17:00-18:00 --no_gpu --benchmark> in cluster <euler> Done

Job <python3 predict_measurement_campaigns.py -model_dir ../wind_prediction/trained_models/final02 -model_version e1000 -d /cluster/work/riner/users/intel/perdigao_20170512.hdf5 -m tse04 -i 6 -e avg_17:00-18:00 --no_gpu --benchmark> was submitted from host <eu-login-27> by user <acfloria> in cluster <euler> at Mon Mar 14 22:08:04 2022
Job was executed on host(s) <2*eu-ms-021-26>, in queue <normal.4h>, as user <acfloria> in cluster <euler> at Mon Mar 14 22:08:25 2022
</cluster/home/acfloria> was used as the home directory.
</cluster/home/acfloria/intel_wind/wind_analysis> was used as the working directory.
Started at Mon Mar 14 22:08:25 2022
Terminated at Mon Mar 14 23:14:02 2022
Results reported at Mon Mar 14 23:14:02 2022

Your job looked like:

------------------------------------------------------------
# LSBATCH: User input
python3 predict_measurement_campaigns.py -model_dir ../wind_prediction/trained_models/final02 -model_version e1000 -d /cluster/work/riner/users/intel/perdigao_20170512.hdf5 -m tse04 -i 6 -e avg_17:00-18:00 --no_gpu --benchmark
------------------------------------------------------------

Successfully completed.

Resource usage summary:

    CPU time :                                   3877.92 sec.
    Max Memory :                                 17099 MB
    Average Memory :                             11431.77 MB
    Total Requested Memory :                     26000.00 MB
    Delta Memory :                               8901.00 MB
    Max Swap :                                   -
    Max Processes :                              3
    Max Threads :                                4
    Run time :                                   3952 sec.
    Turnaround time :                            3958 sec.

The output (if any) follows:

/cluster/home/acfloria/.local/lib/python3.7/site-packages/pyproj/crs/crs.py:131: FutureWarning: '+init=<authority>:<code>' syntax is deprecated. '<authority>:<code>' is the preferred initialization method. When making the change, be mindful of axis order changes: https://pyproj4.github.io/pyproj/stable/gotchas.html#axis-order-changes-in-proj-6
  in_crs_string = _prepare_from_proj_string(in_crs_string)
/cluster/home/acfloria/.local/lib/python3.7/site-packages/pyproj/crs/crs.py:131: FutureWarning: '+init=<authority>:<code>' syntax is deprecated. '<authority>:<code>' is the preferred initialization method. When making the change, be mindful of axis order changes: https://pyproj4.github.io/pyproj/stable/gotchas.html#axis-order-changes-in-proj-6
  in_crs_string = _prepare_from_proj_string(in_crs_string)
mayavi could not get imported, disabling plotting with mayavi. Refer to the README for install instructions
'pygdal' is not installed. Use the command below to install it:
     pip3 install pygdal==2.3.2.4
GPy could not get imported, GPR baseline not available
Using YAML config: ../wind_prediction/trained_models/final02/params.yaml
Input data: avg_17:00-18:00 | scale: scale_2.0_n_384 | mast: rne01 
Measurement indices:
[333 193  39]
Input data: avg_17:00-18:00 | scale: scale_2.0_n_384 | mast: rne02 
Measurement indices:
[315 206  40]
[315 206  42]
Input data: avg_17:00-18:00 | scale: scale_2.0_n_384 | mast: rne03 
Measurement indices:
[302 223  41]
Input data: avg_17:00-18:00 | scale: scale_2.0_n_384 | mast: rne06 
Measurement indices:
[247 288  39]
[247 288  41]
Input data: avg_17:00-18:00 | scale: scale_2.0_n_384 | mast: rne07 
Measurement indices:
[212 323  41]
Input data: avg_17:00-18:00 | scale: scale_2.0_n_384 | mast: rsw01 
Measurement indices:
[194  77  43]
[194  77  44]
Input data: avg_17:00-18:00 | scale: scale_2.0_n_384 | mast: rsw02 
Measurement indices:
[182  88  43]
Input data: avg_17:00-18:00 | scale: scale_2.0_n_384 | mast: rsw03 
Measurement indices:
[174 101  43]
[174 101  44]
[174 101  46]
[174 101  48]
[174 101  51]
Input data: avg_17:00-18:00 | scale: scale_2.0_n_384 | mast: rsw04 
Measurement indices:
[160 121  43]
Input data: avg_17:00-18:00 | scale: scale_2.0_n_384 | mast: rsw05 
Measurement indices:
[129 166  44]
Input data: avg_17:00-18:00 | scale: scale_2.0_n_384 | mast: rsw06 
Measurement indices:
[116 183  44]
[116 183  46]
[116 183  48]
[116 183  49]
[116 183  53]
Input data: avg_17:00-18:00 | scale: scale_2.0_n_384 | mast: rsw07 
Measurement indices:
[ 85 221  45]
[ 85 221  47]
Input data: avg_17:00-18:00 | scale: scale_2.0_n_384 | mast: rsw08 
Measurement indices:
[ 74 237  45]
[ 74 237  47]
Input data: avg_17:00-18:00 | scale: scale_2.0_n_384 | mast: tnw01 
Measurement indices:
[ 59 175  11]
[ 59 175  12]
[ 59 175  14]
Input data: avg_17:00-18:00 | scale: scale_2.0_n_384 | mast: tnw03 
Measurement indices:
[ 96 204  43]
[ 96 204  45]
Input data: avg_17:00-18:00 | scale: scale_2.0_n_384 | mast: tnw05 
Measurement indices:
[130 225  23]
[130 225  24]
[130 225  24]
[130 225  24]
[130 225  25]
[130 225  25]
[130 225  26]
Input data: avg_17:00-18:00 | scale: scale_2.0_n_384 | mast: tnw06 
Measurement indices:
[158 247  18]
[158 247  18]
[158 247  19]
[158 247  19]
[158 247  20]
Input data: avg_17:00-18:00 | scale: scale_2.0_n_384 | mast: tnw07 
Measurement indices:
[176 263  10]
[176 263  10]
[176 263  10]
[176 263  11]
[176 263  11]
[176 263  12]
[176 263  14]
[176 263  16]
[176 263  19]
Input data: avg_17:00-18:00 | scale: scale_2.0_n_384 | mast: tnw08 
Measurement indices:
[196 278  18]
[196 278  19]
[196 278  21]
Input data: avg_17:00-18:00 | scale: scale_2.0_n_384 | mast: tnw09 
Measurement indices:
[210 291  27]
[210 291  28]
Input data: avg_17:00-18:00 | scale: scale_2.0_n_384 | mast: tnw10 
Measurement indices:
[220 296  32]
[220 296  34]
[220 296  36]
[220 296  37]
[220 296  41]
Input data: avg_17:00-18:00 | scale: scale_2.0_n_384 | mast: tnw11 
Measurement indices:
[231 304  35]
[231 304  36]
[231 304  38]
Input data: avg_17:00-18:00 | scale: scale_2.0_n_384 | mast: tse01 
Measurement indices:
[101  93   5]
[101  93   8]
Input data: avg_17:00-18:00 | scale: scale_2.0_n_384 | mast: tse02 
Measurement indices:
[137 117  26]
[137 117  29]
Input data: avg_17:00-18:00 | scale: scale_2.0_n_384 | mast: tse04 
Measurement indices:
[153 131  43]
[153 131  44]
[153 131  46]
[153 131  48]
[153 131  51]
[153 131  54]
[153 131  55]
[153 131  58]
Input data: avg_17:00-18:00 | scale: scale_2.0_n_384 | mast: tse06 
Measurement indices:
[182 159  28]
[182 159  30]
[182 159  32]
[182 159  33]
[182 159  37]
Input data: avg_17:00-18:00 | scale: scale_2.0_n_384 | mast: tse07 
Measurement indices:
[204 159  24]
[204 159  26]
Input data: avg_17:00-18:00 | scale: scale_2.0_n_384 | mast: tse08 
Measurement indices:
[223 176  20]
[223 176  22]
Input data: avg_17:00-18:00 | scale: scale_2.0_n_384 | mast: tse09 
Measurement indices:
[244 202  14]
[244 202  16]
[244 202  17]
[244 202  19]
[244 202  23]
[244 202  26]
[244 202  30]
Input data: avg_17:00-18:00 | scale: scale_2.0_n_384 | mast: tse10 
Measurement indices:
[259 211  19]
[259 211  22]
Input data: avg_17:00-18:00 | scale: scale_2.0_n_384 | mast: tse11 
Measurement indices:
[266 217  22]
[266 217  24]
[266 217  26]
[266 217  28]
[266 217  31]
Input data: avg_17:00-18:00 | scale: scale_2.0_n_384 | mast: tse12 
Measurement indices:
[280 226  33]
[280 226  34]
Input data: avg_17:00-18:00 | scale: scale_2.0_n_384 | mast: tse13 
Measurement indices:
[290 234  39]
[290 234  41]
[290 234  43]
[290 234  44]
[290 234  48]
[290 234  51]
[290 234  55]
Input data: avg_17:00-18:00 | scale: scale_2.0_n_384 | mast: v01 
Measurement indices:
[295 161  17]
[295 161  18]
Input data: avg_17:00-18:00 | scale: scale_2.0_n_384 | mast: v03 
Measurement indices:
[254 184  13]
[254 184  15]
Input data: avg_17:00-18:00 | scale: scale_2.0_n_384 | mast: v04 
Measurement indices:
[220 218  11]
[220 218  12]
Input data: avg_17:00-18:00 | scale: scale_2.0_n_384 | mast: v05 
Measurement indices:
[204 235  10]
[204 235  12]
[204 235  13]
Input data: avg_17:00-18:00 | scale: scale_2.0_n_384 | mast: v06 
Measurement indices:
[190 249   9]
[190 249  11]
Input data: avg_17:00-18:00 | scale: scale_2.0_n_384 | mast: v07 
Measurement indices:
[153 275   8]
[153 275   9]
[153 275   9]
[153 275   9]
---------------------------------------------------
Prediction using mast: rne01
Error U: 1.7065743704214196 +- 1.382692591948707
Error V: 1.1330956319218701 +- 1.1612284749292616
Error W: 0.3153055555869743 +- 0.28971371912910776
Error S: 1.8402046030048804 +- 1.441386974777223
Pearson Corr U: 0.8790352955734663, p: 1.0426601330758062e-41
Pearson Corr V: 0.42286433908282983, p: 8.10787438274666e-07
Pearson Corr W: 0.7632427073634409, p: 2.8016449797451184e-25
Pearson Corr S: 0.8318119862213975, p: 1.701041701940648e-33
---------------------------------------------------
Prediction using mast: rne02
Error U: 1.5109382293136853 +- 0.9797771040814811
Error V: 1.0684504224904703 +- 1.1515888524496452
Error W: 0.4004673075907279 +- 0.3531277306793406
Error S: 1.171936032977282 +- 0.9100421449586952
Pearson Corr U: 0.8764027802763377, p: 3.6422596185373473e-41
Pearson Corr V: 0.3942408472565556, p: 4.932507372478136e-06
Pearson Corr W: 0.7715204965862211, p: 4.0802350912059045e-26
Pearson Corr S: 0.8185978939749574, p: 1.1997772780056822e-31
---------------------------------------------------
Prediction using mast: rne03
Error U: 1.4636552673289218 +- 0.9900885554366262
Error V: 1.3954660539764636 +- 1.3035086078208211
Error W: 0.47430588564794196 +- 0.40210714360755434
Error S: 1.116035631879427 +- 0.9432803903988553
Pearson Corr U: 0.8726042339012599, p: 2.1072917910273095e-40
Pearson Corr V: 0.4564889474870622, p: 7.7740468088609e-08
Pearson Corr W: 0.7876630811241897, p: 7.468307111022663e-28
Pearson Corr S: 0.8245246587794087, p: 1.858758849237427e-32
---------------------------------------------------
Prediction using mast: rne06
Error U: 1.4372816644258501 +- 0.9912698608316238
Error V: 1.6114495139970502 +- 1.3441694194498646
Error W: 0.5066474696202735 +- 0.42187356545589794
Error S: 1.1089353646609978 +- 0.9584764442640984
Pearson Corr U: 0.8720870836995477, p: 2.664543639606338e-40
Pearson Corr V: 0.4629315075284273, p: 4.816421531466532e-08
Pearson Corr W: 0.7902060365067831, p: 3.8522654583370483e-28
Pearson Corr S: 0.8261141916874308, p: 1.1138647704193841e-32
---------------------------------------------------
Prediction using mast: rne07
Error U: 1.4855602689837244 +- 1.1115047451210214
Error V: 1.444571487595574 +- 1.294290696214085
Error W: 0.33000806417096884 +- 0.3215668571881592
Error S: 1.400804009210138 +- 1.1472906924168977
Pearson Corr U: 0.8727752800639701, p: 1.9495043831690003e-40
Pearson Corr V: 0.4574496611338508, p: 7.242905664883551e-08
Pearson Corr W: 0.785078217485253, p: 1.4502973755315494e-27
Pearson Corr S: 0.8297858273303257, p: 3.3449730657876886e-33
---------------------------------------------------
Prediction using mast: rsw01
Error U: 1.4060736442700028 +- 0.9304769651486973
Error V: 1.39336561533352 +- 1.2963578277917933
Error W: 0.4281140549538042 +- 0.3733631822401653
Error S: 1.1218483171006137 +- 0.9036011646262753
Pearson Corr U: 0.8725549362017542, p: 2.1550499773309976e-40
Pearson Corr V: 0.45436212772756807, p: 9.085557938933864e-08
Pearson Corr W: 0.7876379953061163, p: 7.516899181554439e-28
Pearson Corr S: 0.825642797362981, p: 1.2972383658693156e-32
---------------------------------------------------
Prediction using mast: rsw02
Error U: 1.6734190331151118 +- 1.375961500869862
Error V: 1.2812637962162696 +- 1.2345931241410548
Error W: 0.3066066320178272 +- 0.28962400372294567
Error S: 1.7894622543659253 +- 1.378266278780736
Pearson Corr U: 0.8759963737802446, p: 4.4068480645761154e-41
Pearson Corr V: 0.4523554848865217, p: 1.051500759971103e-07
Pearson Corr W: 0.775028735388728, p: 1.7594804859710967e-26
Pearson Corr S: 0.8335659071494577, p: 9.404145796004959e-34
---------------------------------------------------
Prediction using mast: rsw03
Error U: 1.6934807993170633 +- 1.1475526880991984
Error V: 1.0869182407774352 +- 1.1567288751175095
Error W: 0.46820040450516076 +- 0.39696161451685436
Error S: 1.2778284635494184 +- 1.032365297026057
Pearson Corr U: 0.8766604683918814, p: 3.2266077000140777e-41
Pearson Corr V: 0.40898373348023576, p: 1.9871800314900737e-06
Pearson Corr W: 0.775086067354957, p: 1.7352419652550334e-26
Pearson Corr S: 0.8190527072373406, p: 1.0423260439340175e-31
---------------------------------------------------
Prediction using mast: rsw04
Error U: 1.532802293934748 +- 1.077663938884312
Error V: 1.523355868819504 +- 1.334995307824893
Error W: 0.5324263918964225 +- 0.4412892589178733
Error S: 1.1766070097116916 +- 1.0228768726547381
Pearson Corr U: 0.8721153916404438, p: 2.6306106272067673e-40
Pearson Corr V: 0.46224457764999693, p: 5.071057452330399e-08
Pearson Corr W: 0.7887374581117578, p: 5.652440767014146e-28
Pearson Corr S: 0.8241835453310112, p: 2.0732717656148368e-32
---------------------------------------------------
Prediction using mast: rsw05
Error U: 1.8859762842889443 +- 1.226935699778104
Error V: 1.4443213755064748 +- 1.3341003047392541
Error W: 0.6009199498320968 +- 0.4961047263271348
Error S: 1.4785777509412614 +- 1.2008072138378876
Pearson Corr U: 0.8726256559402025, p: 2.086863945400473e-40
Pearson Corr V: 0.4602173809003478, p: 5.899846484972254e-08
Pearson Corr W: 0.7856898789623136, p: 1.2405419578098276e-27
Pearson Corr S: 0.8212696191848192, p: 5.220624265605082e-32
---------------------------------------------------
Prediction using mast: rsw06
Error U: 2.028087508344535 +- 1.2581267546161652
Error V: 1.0711657582143446 +- 1.122629997046684
Error W: 0.5194930728274465 +- 0.427359514483108
Error S: 1.5531054767085064 +- 1.1897883066822854
Pearson Corr U: 0.8772960838754077, p: 2.3902099279138737e-41
Pearson Corr V: 0.39956450453748643, p: 3.569988281433582e-06
Pearson Corr W: 0.769915301004359, p: 5.965782380962397e-26
Pearson Corr S: 0.8159472906208639, p: 2.7026878875592698e-31
---------------------------------------------------
Prediction using mast: rsw07
Error U: 2.0999645589548024 +- 1.2780883619876988
Error V: 1.3151901441002871 +- 1.2911589592123445
Error W: 0.6126064441726252 +- 0.5023228319536801
Error S: 1.6570158285317464 +- 1.2612955765600726
Pearson Corr U: 0.8739483366291148, p: 1.1397045987202275e-40
Pearson Corr V: 0.45481159851149283, p: 8.791877944612797e-08
Pearson Corr W: 0.7828960236509821, p: 2.5218208315283043e-27
Pearson Corr S: 0.8206022005408895, p: 6.435162523499407e-32
---------------------------------------------------
Prediction using mast: rsw08
Error U: 2.425360024916639 +- 1.326317631406984
Error V: 1.3099135335533596 +- 1.2860958367813324
Error W: 0.6601436897643574 +- 0.5398143191293902
Error S: 1.9739382306798747 +- 1.3532237731625545
Pearson Corr U: 0.8744089233534259, p: 9.21760230211935e-41
Pearson Corr V: 0.45339807977002305, p: 9.747414625229558e-08
Pearson Corr W: 0.7811447857149464, p: 3.9131497387662875e-27
Pearson Corr S: 0.8196326770727652, p: 8.706519387715729e-32
---------------------------------------------------
Prediction using mast: tnw01
Error U: 2.4349130765686606 +- 2.027360440870402
Error V: 1.1194483308894099 +- 1.0607560050242462
Error W: 0.415300405005328 +- 0.4288534489110935
Error S: 2.906964168574777 +- 1.9251172052878907
Pearson Corr U: 0.868198057923078, p: 1.506568717618118e-39
Pearson Corr V: 0.4405253599390891, p: 2.442066046091772e-07
Pearson Corr W: 0.6920223349501982, p: 2.8835583493353787e-19
Pearson Corr S: 0.8299250052057431, p: 3.194065499728638e-33
---------------------------------------------------
Prediction using mast: tnw03
Error U: 1.9034398716827778 +- 1.615892868825928
Error V: 1.1888548425835355 +- 1.1764537349643103
Error W: 0.3231082564763988 +- 0.2968851230023634
Error S: 2.1832031309336974 +- 1.5752514351890587
Pearson Corr U: 0.8764910722241952, p: 3.4942445035742914e-41
Pearson Corr V: 0.452577168621485, p: 1.0347109995281361e-07
Pearson Corr W: 0.7580658117971999, p: 8.985421323622719e-25
Pearson Corr S: 0.8349288790060017, p: 5.9049992203866805e-34
---------------------------------------------------
Prediction using mast: tnw05
Error U: 4.119738209599922 +- 3.062111994008764
Error V: 2.424914056610971 +- 1.8348720337311186
Error W: 0.6237221967116823 +- 0.5536299854588267
Error S: 2.091606193284499 +- 1.6559191351877864
Pearson Corr U: -0.6743986456422378, p: 4.866219885530882e-18
Pearson Corr V: -0.13672245569033845, p: 0.1268633143086477
Pearson Corr W: -0.05860029426166467, p: 0.5145356950277424
Pearson Corr S: 0.771358821819323, p: 4.239971568712088e-26
---------------------------------------------------
Prediction using mast: tnw06
Error U: 2.3474685332914613 +- 1.9589796905307864
Error V: 1.2113310024647135 +- 0.9862182467931266
Error W: 0.442925137276569 +- 0.45919517148738004
Error S: 2.7089997455716763 +- 1.9192619276917975
Pearson Corr U: 0.8736972824223027, p: 1.2790337865638922e-40
Pearson Corr V: 0.11222155645305369, p: 0.21090322756479232
Pearson Corr W: 0.673998765905174, p: 5.176759505353944e-18
Pearson Corr S: 0.810708456178327, p: 1.295547738231787e-30
---------------------------------------------------
Prediction using mast: tnw07
Error U: 1.9816067011546081 +- 1.576753314613707
Error V: 1.2127624536452781 +- 0.9754783729720208
Error W: 0.4034091831858996 +- 0.40018317063982467
Error S: 2.174632768689643 +- 1.6611011769070243
Pearson Corr U: 0.8759316690913859, p: 4.542313927299238e-41
Pearson Corr V: 0.15493583641716785, p: 0.08322116517319003
Pearson Corr W: 0.6915565150382113, p: 3.1152540470611034e-19
Pearson Corr S: 0.7973924366993045, p: 5.639490948711314e-29
---------------------------------------------------
Prediction using mast: tnw08
Error U: 2.112162842992159 +- 1.7630299744276796
Error V: 1.1142262131515723 +- 1.0218667255214582
Error W: 0.40374352332976554 +- 0.404375238747003
Error S: 2.435520367954033 +- 1.7795999875690596
Pearson Corr U: 0.8786046511453666, p: 1.2819437866232414e-41
Pearson Corr V: 0.3341802742367286, p: 0.00013112947069987498
Pearson Corr W: 0.7001037850453591, p: 7.368069175321591e-20
Pearson Corr S: 0.8190511395358624, p: 1.0428323134485475e-31
---------------------------------------------------
Prediction using mast: tnw09
Error U: 2.702231854546064 +- 2.181675591517706
Error V: 1.3218929161740312 +- 1.225612603419142
Error W: 0.37666539238737606 +- 0.3703727974785924
Error S: 3.148528501883829 +- 1.9198300610582704
Pearson Corr U: 0.8498670268052211, p: 2.6786507025002635e-36
Pearson Corr V: 0.4977773752895318, p: 3.0249021039331425e-09
Pearson Corr W: 0.7204518394131544, p: 1.9220224576142636e-21
Pearson Corr S: 0.8186741924999813, p: 1.171825832783292e-31
---------------------------------------------------
Prediction using mast: tnw10
Error U: 1.4540434492004775 +- 0.9099823450899585
Error V: 1.0977683539424818 +- 1.1744499127022794
Error W: 0.34393560459683853 +- 0.3297487505798078
Error S: 1.2447732517992078 +- 0.9314893118724912
Pearson Corr U: 0.876872354106344, p: 2.920026239330685e-41
Pearson Corr V: 0.4087572911537972, p: 2.015789644281377e-06
Pearson Corr W: 0.7749506684148074, p: 1.7930187753575323e-26
Pearson Corr S: 0.8238061575787973, p: 2.3389148220040877e-32
---------------------------------------------------
Prediction using mast: tnw11
Error U: 1.6322050483099584 +- 1.3640962917552164
Error V: 1.514147187184248 +- 1.3110213493396274
Error W: 0.3067591206662974 +- 0.30144716419672174
Error S: 1.7059857978197914 +- 1.2960403607004916
Pearson Corr U: 0.872667839916796, p: 2.04720427991665e-40
Pearson Corr V: 0.4558130625502349, p: 8.169829124939709e-08
Pearson Corr W: 0.784127005126352, p: 1.8472559328994363e-27
Pearson Corr S: 0.8330160981902691, p: 1.1332546685023456e-33
---------------------------------------------------
Prediction using mast: tse01
Error U: 2.3444219602692082 +- 1.9653398879607795
Error V: 1.1129614548196698 +- 1.0404018015806769
Error W: 0.4213893109219325 +- 0.43389857783666885
Error S: 2.7803536484841325 +- 1.8938895002409029
Pearson Corr U: 0.8738891223763008, p: 1.1711600037370574e-40
Pearson Corr V: 0.36902171307491727, p: 2.1182721486988278e-05
Pearson Corr W: 0.6922118498634626, p: 2.7941844215220635e-19
Pearson Corr S: 0.827527141809395, p: 7.034671906802379e-33
---------------------------------------------------
Prediction using mast: tse02
Error U: 2.3786874703718692 +- 1.989196269622072
Error V: 1.1449700978319266 +- 1.092107337217802
Error W: 0.3939346190329419 +- 0.394024937692382
Error S: 2.845929510218159 +- 1.8732357537840967
Pearson Corr U: 0.8631068794231508, p: 1.3412790315945104e-38
Pearson Corr V: 0.49205931681657455, p: 4.867222948222441e-09
Pearson Corr W: 0.7016258547064739, p: 5.669284272550096e-20
Pearson Corr S: 0.8258848189430356, p: 1.1996732904891308e-32
---------------------------------------------------
Prediction using mast: tse04
Error U: 2.5769509763084284 +- 1.3262469486885125
Error V: 1.070126066760651 +- 1.0670014629229916
Error W: 0.5808851399965109 +- 0.46759613729823507
Error S: 2.062973145716073 +- 1.35576825985912
Pearson Corr U: 0.8787498268346507, p: 1.1958019780798955e-41
Pearson Corr V: 0.3903510564466455, p: 6.2248224565425435e-06
Pearson Corr W: 0.7623060901645938, p: 3.4668591162780223e-25
Pearson Corr S: 0.8136117543746858, p: 5.468770551693917e-31
---------------------------------------------------
Prediction using mast: tse06
Error U: 3.3326195137802332 +- 2.6839650484179316
Error V: 2.4085455041535893 +- 1.6920185980345868
Error W: 0.6529028616297995 +- 0.6185068037944818
Error S: 2.0487918401484593 +- 1.7343950932765282
Pearson Corr U: -0.07816647287839876, p: 0.38429815996799177
Pearson Corr V: -0.12619712524989868, p: 0.15910808940399754
Pearson Corr W: -0.28188425664520567, p: 0.0013852267272078595
Pearson Corr S: 0.7484496757694065, p: 7.257083381800987e-24
---------------------------------------------------
Prediction using mast: tse07
Error U: 3.9548400893507254 +- 2.8955965886702772
Error V: 1.8596782097695599 +- 1.429803215424222
Error W: 0.6118909376918651 +- 0.5878323968770853
Error S: 2.7779041993383005 +- 1.9821585900848544
Pearson Corr U: -0.40412065582328566, p: 2.695044619649781e-06
Pearson Corr V: -0.13342740856681348, p: 0.1363661015262825
Pearson Corr W: -0.10677737005108008, p: 0.23403328530379672
Pearson Corr S: 0.7717519750577503, p: 3.86173890411479e-26
---------------------------------------------------
Prediction using mast: tse08
Error U: 2.902888009123184 +- 2.4002774941195146
Error V: 2.471603096575901 +- 1.6229391018934807
Error W: 0.6269810704037954 +- 0.6097491104940118
Error S: 1.9134978759489745 +- 1.6344484024094361
Pearson Corr U: 0.2683801301711263, p: 0.0023777255065848654
Pearson Corr V: -0.1037204813747279, p: 0.24777257398021338
Pearson Corr W: -0.2084400628393708, p: 0.019170259050768943
Pearson Corr S: 0.742785317192298, p: 2.377886301938929e-23
---------------------------------------------------
Prediction using mast: tse09
Error U: 1.7174020677367383 +- 0.9948430921771817
Error V: 2.2177058517299657 +- 1.220114981296213
Error W: 0.4305430144864898 +- 0.4205908215434751
Error S: 1.5115022773336542 +- 0.8768401693336891
Pearson Corr U: 0.8500591990390809, p: 2.48959692877841e-36
Pearson Corr V: 0.15744082416581925, p: 0.07829702992005334
Pearson Corr W: 0.5578726614048932, p: 1.1518942095983088e-11
Pearson Corr S: 0.778792396007059, p: 7.016054829987738e-27
---------------------------------------------------
Prediction using mast: tse10
Error U: 2.2689857764016863 +- 1.8651670788814492
Error V: 1.4352068198958998 +- 0.9535410674495767
Error W: 0.460361846644144 +- 0.4732463847437724
Error S: 2.4106067958997635 +- 1.823810184035128
Pearson Corr U: 0.873974967335618, p: 1.1258297557991466e-40
Pearson Corr V: -0.008536830317802589, p: 0.9244161898695594
Pearson Corr W: 0.6314223570099052, p: 2.2536918881299155e-15
Pearson Corr S: 0.8023732185917439, p: 1.422010407207572e-29
---------------------------------------------------
Prediction using mast: tse11
Error U: 1.6693626111459303 +- 1.0528103240431042
Error V: 1.5303564371963703 +- 0.8882705012693249
Error W: 0.3910515567818946 +- 0.38486028625346635
Error S: 1.6167783774043003 +- 1.0958900705900656
Pearson Corr U: 0.871705333955642, p: 3.1663447224367815e-40
Pearson Corr V: 0.16554655087716583, p: 0.06394837070431522
Pearson Corr W: 0.6579808301902633, p: 5.712059400027546e-17
Pearson Corr S: 0.7848272081796834, p: 1.5460909262616348e-27
---------------------------------------------------
Prediction using mast: tse12
Error U: 1.8039801491278205 +- 1.3967989081738772
Error V: 1.1001322120427017 +- 1.0122454900490163
Error W: 0.36834053423090113 +- 0.3496540597726786
Error S: 1.9380154093756823 +- 1.5136067720067647
Pearson Corr U: 0.8806368548849467, p: 4.8020515832528744e-42
Pearson Corr V: 0.3390064296486825, p: 0.00010315683679957314
Pearson Corr W: 0.7136295161657359, p: 6.761160588044595e-21
Pearson Corr S: 0.8121489936932569, p: 8.46091065780603e-31
---------------------------------------------------
Prediction using mast: tse13
Error U: 2.293307774486318 +- 1.3086077888159011
Error V: 1.0683052330007627 +- 1.0372290826759094
Error W: 0.5167620507280543 +- 0.42774156097819255
Error S: 1.7997308857022187 +- 1.2885595352621628
Pearson Corr U: 0.878364428024749, p: 1.4380444827984782e-41
Pearson Corr V: 0.3674722044616371, p: 2.3077246806232528e-05
Pearson Corr W: 0.7578367870280619, p: 9.454436499143933e-25
Pearson Corr S: 0.8104443251413428, p: 1.4002620718817907e-30
---------------------------------------------------
Prediction using mast: v01
Error U: 3.134935546509378 +- 2.4729458104217557
Error V: 1.601083168990231 +- 1.1029984183418458
Error W: 0.5763040736413884 +- 0.5775079823522824
Error S: 2.9077070566900214 +- 2.129807949817613
Pearson Corr U: 0.6312558397214977, p: 2.3036600676733846e-15
Pearson Corr V: -0.049306257204844585, p: 0.5835002722979503
Pearson Corr W: 0.14741043556526953, p: 0.09951718180515295
Pearson Corr S: 0.7640619725169334, p: 2.3234397747274583e-25
---------------------------------------------------
Prediction using mast: v03
Error U: 2.404813893198594 +- 2.0021388119981616
Error V: 1.2185761849148267 +- 0.9817630598457284
Error W: 0.45087816893556665 +- 0.46648456086756973
Error S: 2.7788592233312284 +- 1.9452052625094503
Pearson Corr U: 0.8713980177317158, p: 3.636709659964858e-40
Pearson Corr V: 0.1009800548557265, p: 0.2605550675413426
Pearson Corr W: 0.6706745531613382, p: 8.625512858713637e-18
Pearson Corr S: 0.811104846410461, p: 1.1526445301168777e-30
---------------------------------------------------
Prediction using mast: v04
Error U: 3.3478314087039864 +- 2.6129500357740016
Error V: 1.4515591395962606 +- 0.9946705649709526
Error W: 0.5705406559006491 +- 0.5663164673191378
Error S: 3.300462703914915 +- 2.2487895778032985
Pearson Corr U: 0.5729683935578602, p: 2.369152213167085e-12
Pearson Corr V: -0.004611178805979162, p: 0.959130478954382
Pearson Corr W: 0.34128283788292474, p: 9.199227913127024e-05
Pearson Corr S: 0.7687183232611219, p: 7.903612419550904e-26
---------------------------------------------------
Prediction using mast: v05
Error U: 2.753350888950503 +- 2.23179630073163
Error V: 1.2439864634167845 +- 0.9453987772010755
Error W: 0.4936116402106877 +- 0.5022565775945812
Error S: 3.1382107853226215 +- 2.102382669934588
Pearson Corr U: 0.8776147020342224, p: 2.0551444758352248e-41
Pearson Corr V: 0.1428177010842989, p: 0.11063690591497435
Pearson Corr W: 0.6668575874501838, p: 1.5377251406644087e-17
Pearson Corr S: 0.83883031520522, p: 1.521914326184449e-34
---------------------------------------------------
Prediction using mast: v06
Error U: 3.004132017746561 +- 2.393582500763625
Error V: 1.2574067002397096 +- 0.9255121628972443
Error W: 0.5250963495388322 +- 0.5293075331122895
Error S: 3.359821657368559 +- 2.2093305813890747
Pearson Corr U: 0.8687251985170601, p: 1.1951437887275176e-39
Pearson Corr V: 0.20999580123790143, p: 0.01827079900778603
Pearson Corr W: 0.6362042591112756, p: 1.193778593502659e-15
Pearson Corr S: 0.8476760202570253, p: 6.126579318303114e-36
---------------------------------------------------
Prediction using mast: v07
Error U: 3.1452280673120736 +- 2.456133440998121
Error V: 1.11521384465172 +- 1.0080773247056385
Error W: 0.496742597990227 +- 0.49625986128518323
Error S: 3.73335775974659 +- 2.231058597877037
Pearson Corr U: 0.8846699538772222, p: 6.4810015447817975e-43
Pearson Corr V: 0.5579718068497123, p: 1.1402861105339043e-11
Pearson Corr W: 0.7045558945057085, p: 3.40702789281115e-20
Pearson Corr S: 0.8437042397487059, p: 2.656824865236166e-35
---------------------------------------------------
Prediction error all masts
Error U: 2.25822363475602 +- 1.9182032578622779
Error V: 1.3997766483265486 +- 1.258857001670698
Error W: 0.4708469274612427 +- 0.45934044348208974
Error S: 2.107461950045553 +- 1.7359873582505085
Pearson Corr U: 0.42824616495530005, p: 2.118606083944129e-218
Pearson Corr V: 0.12379389226567535, p: 3.0588271728724592e-18
Pearson Corr W: 0.5203339025004522, p: 0.0
Pearson Corr S: 0.4786655509772697, p: 6.523870695700855e-280
---------------------------------------------------
Pearson corr per case, then averaged over all cases
U:   0.7469142017975042
V:   0.2904318573569786
W:   0.6134690523246993
S:   0.8113406418299074
---------------------------------------------------
