# Supplementary material for: WindSeer: real-time volumetric wind prediction over complex terrain aboard a small uncrewed aerial vehicle
Source: Nat Commun. 2024 Apr 25;15:3507. doi: 10.1038/s41467-024-47778-4 (PMC11045725; doi:10.1038/s41467-024-47778-4)
Supplement: Supplementary file 5 — Source Data [file 41467_2024_47778_MOESM5_ESM.zip › data_Table1_SupplementaryTable2/Perdigao_0516_114230_AD4.txt]

Sender: LSF System <lsfadmin@eu-ms-026-21>
Subject: Job 208229384: <python3 predict_measurement_campaigns.py -model_dir ../wind_prediction/trained_models/final01 -model_version e3000 -d /cluster/work/riner/users/intel/perdigao_20170516.hdf5 -m tse04 -i 6 -e 11:42:30 --no_gpu --benchmark> in cluster <euler> Done

Job <python3 predict_measurement_campaigns.py -model_dir ../wind_prediction/trained_models/final01 -model_version e3000 -d /cluster/work/riner/users/intel/perdigao_20170516.hdf5 -m tse04 -i 6 -e 11:42:30 --no_gpu --benchmark> was submitted from host <eu-login-27> by user <acfloria> in cluster <euler> at Mon Mar 14 22:08:00 2022
Job was executed on host(s) <2*eu-ms-026-21>, in queue <normal.4h>, as user <acfloria> in cluster <euler> at Mon Mar 14 22:08:25 2022
</cluster/home/acfloria> was used as the home directory.
</cluster/home/acfloria/intel_wind/wind_analysis> was used as the working directory.
Started at Mon Mar 14 22:08:25 2022
Terminated at Mon Mar 14 23:14:45 2022
Results reported at Mon Mar 14 23:14:45 2022

Your job looked like:

------------------------------------------------------------
# LSBATCH: User input
python3 predict_measurement_campaigns.py -model_dir ../wind_prediction/trained_models/final01 -model_version e3000 -d /cluster/work/riner/users/intel/perdigao_20170516.hdf5 -m tse04 -i 6 -e 11:42:30 --no_gpu --benchmark
------------------------------------------------------------

Successfully completed.

Resource usage summary:

    CPU time :                                   3945.61 sec.
    Max Memory :                                 16166 MB
    Average Memory :                             10949.15 MB
    Total Requested Memory :                     26000.00 MB
    Delta Memory :                               9834.00 MB
    Max Swap :                                   -
    Max Processes :                              3
    Max Threads :                                4
    Run time :                                   3989 sec.
    Turnaround time :                            4005 sec.

The output (if any) follows:

/cluster/home/acfloria/.local/lib/python3.7/site-packages/pyproj/crs/crs.py:131: FutureWarning: '+init=<authority>:<code>' syntax is deprecated. '<authority>:<code>' is the preferred initialization method. When making the change, be mindful of axis order changes: https://pyproj4.github.io/pyproj/stable/gotchas.html#axis-order-changes-in-proj-6
  in_crs_string = _prepare_from_proj_string(in_crs_string)
/cluster/home/acfloria/.local/lib/python3.7/site-packages/pyproj/crs/crs.py:131: FutureWarning: '+init=<authority>:<code>' syntax is deprecated. '<authority>:<code>' is the preferred initialization method. When making the change, be mindful of axis order changes: https://pyproj4.github.io/pyproj/stable/gotchas.html#axis-order-changes-in-proj-6
  in_crs_string = _prepare_from_proj_string(in_crs_string)
mayavi could not get imported, disabling plotting with mayavi. Refer to the README for install instructions
'pygdal' is not installed. Use the command below to install it:
     pip3 install pygdal==2.3.2.4
GPy could not get imported, GPR baseline not available
Using YAML config: ../wind_prediction/trained_models/final01/params.yaml
Input data: 11:42:30 | scale: scale_2.0_n_384 | mast: rne01 
Measurement indices:
[333 193  39]
Input data: 11:42:30 | scale: scale_2.0_n_384 | mast: rne02 
Measurement indices:
[315 206  40]
[315 206  42]
Input data: 11:42:30 | scale: scale_2.0_n_384 | mast: rne03 
Measurement indices:
[302 223  41]
Input data: 11:42:30 | scale: scale_2.0_n_384 | mast: rne04 
Measurement indices:
All measurements lie inside the terrain or outside of the prediction domain
Input mast outside the prediction region
Input data: 11:42:30 | scale: scale_2.0_n_384 | mast: rne06 
Measurement indices:
[247 288  39]
[247 288  41]
Input data: 11:42:30 | scale: scale_2.0_n_384 | mast: rne07 
Measurement indices:
[212 323  41]
[212 323  43]
Input data: 11:42:30 | scale: scale_2.0_n_384 | mast: rsw01 
Measurement indices:
[194  77  43]
[194  77  44]
Input data: 11:42:30 | scale: scale_2.0_n_384 | mast: rsw02 
Measurement indices:
[182  88  43]
[182  88  45]
Input data: 11:42:30 | scale: scale_2.0_n_384 | mast: rsw03 
Measurement indices:
[174 101  43]
[174 101  44]
[174 101  46]
[174 101  48]
[174 101  51]
Input data: 11:42:30 | scale: scale_2.0_n_384 | mast: rsw04 
Measurement indices:
[160 121  43]
Input data: 11:42:30 | scale: scale_2.0_n_384 | mast: rsw05 
Measurement indices:
[129 166  44]
Input data: 11:42:30 | scale: scale_2.0_n_384 | mast: rsw06 
Measurement indices:
[116 183  44]
[116 183  46]
[116 183  48]
[116 183  49]
[116 183  53]
Input data: 11:42:30 | scale: scale_2.0_n_384 | mast: rsw07 
Measurement indices:
[ 85 221  45]
[ 85 221  47]
Input data: 11:42:30 | scale: scale_2.0_n_384 | mast: rsw08 
Measurement indices:
[ 74 237  45]
[ 74 237  47]
Input data: 11:42:30 | scale: scale_2.0_n_384 | mast: tnw01 
Measurement indices:
[ 59 175  11]
[ 59 175  12]
[ 59 175  14]
Input data: 11:42:30 | scale: scale_2.0_n_384 | mast: tnw02 
Measurement indices:
[ 82 190  28]
[ 82 190  29]
[ 82 190  31]
Input data: 11:42:30 | scale: scale_2.0_n_384 | mast: tnw03 
Measurement indices:
[ 96 204  43]
[ 96 204  45]
Input data: 11:42:30 | scale: scale_2.0_n_384 | mast: tnw05 
Measurement indices:
[130 225  23]
[130 225  24]
[130 225  24]
[130 225  24]
[130 225  25]
[130 225  25]
[130 225  26]
Input data: 11:42:30 | scale: scale_2.0_n_384 | mast: tnw06 
Measurement indices:
[158 247  17]
[158 247  18]
[158 247  18]
[158 247  18]
[158 247  19]
[158 247  19]
[158 247  20]
Input data: 11:42:30 | scale: scale_2.0_n_384 | mast: tnw07 
Measurement indices:
[176 263  10]
[176 263  10]
[176 263  10]
Input data: 11:42:30 | scale: scale_2.0_n_384 | mast: tnw08 
Measurement indices:
All measurements lie inside the terrain or outside of the prediction domain
Input mast outside the prediction region
Input data: 11:42:30 | scale: scale_2.0_n_384 | mast: tnw09 
Measurement indices:
[210 291  27]
[210 291  28]
Input data: 11:42:30 | scale: scale_2.0_n_384 | mast: tnw10 
Measurement indices:
[220 296  34]
[220 296  36]
[220 296  37]
[220 296  41]
Input data: 11:42:30 | scale: scale_2.0_n_384 | mast: tnw11 
Measurement indices:
[231 304  35]
[231 304  36]
[231 304  38]
Input data: 11:42:30 | scale: scale_2.0_n_384 | mast: tnw12 
Measurement indices:
[238 307  33]
[238 307  33]
Input data: 11:42:30 | scale: scale_2.0_n_384 | mast: tnw13 
Measurement indices:
[243 314  26]
[243 314  27]
[243 314  27]
Input data: 11:42:30 | scale: scale_2.0_n_384 | mast: tnw14 
Measurement indices:
[253 319  24]
Input data: 11:42:30 | scale: scale_2.0_n_384 | mast: tnw15 
Measurement indices:
[259 322  21]
Input data: 11:42:30 | scale: scale_2.0_n_384 | mast: tnw16 
Measurement indices:
[268 325  14]
[268 325  14]
[268 325  14]
[268 325  15]
[268 325  16]
[268 325  17]
Input data: 11:42:30 | scale: scale_2.0_n_384 | mast: tse01 
Measurement indices:
[101  93   5]
[101  93   8]
Input data: 11:42:30 | scale: scale_2.0_n_384 | mast: tse02 
Measurement indices:
[137 117  26]
[137 117  29]
Input data: 11:42:30 | scale: scale_2.0_n_384 | mast: tse04 
Measurement indices:
[153 131  43]
[153 131  44]
[153 131  46]
[153 131  48]
[153 131  51]
[153 131  54]
[153 131  55]
[153 131  58]
Input data: 11:42:30 | scale: scale_2.0_n_384 | mast: tse06 
Measurement indices:
[182 159  28]
[182 159  30]
[182 159  32]
[182 159  33]
[182 159  37]
Input data: 11:42:30 | scale: scale_2.0_n_384 | mast: tse07 
Measurement indices:
[204 159  24]
[204 159  26]
Input data: 11:42:30 | scale: scale_2.0_n_384 | mast: tse08 
Measurement indices:
[223 176  20]
[223 176  22]
Input data: 11:42:30 | scale: scale_2.0_n_384 | mast: tse09 
Measurement indices:
[244 202  14]
[244 202  16]
[244 202  17]
[244 202  19]
[244 202  23]
[244 202  26]
[244 202  30]
Input data: 11:42:30 | scale: scale_2.0_n_384 | mast: tse10 
Measurement indices:
[259 211  19]
[259 211  22]
Input data: 11:42:30 | scale: scale_2.0_n_384 | mast: tse11 
Measurement indices:
[266 217  22]
[266 217  24]
[266 217  26]
[266 217  28]
[266 217  31]
Input data: 11:42:30 | scale: scale_2.0_n_384 | mast: tse12 
Measurement indices:
[280 226  33]
[280 226  34]
Input data: 11:42:30 | scale: scale_2.0_n_384 | mast: tse13 
Measurement indices:
[290 234  39]
[290 234  41]
[290 234  43]
[290 234  44]
[290 234  48]
[290 234  51]
[290 234  55]
Input data: 11:42:30 | scale: scale_2.0_n_384 | mast: v01 
Measurement indices:
[295 161  17]
[295 161  18]
Input data: 11:42:30 | scale: scale_2.0_n_384 | mast: v03 
Measurement indices:
[254 184  13]
[254 184  15]
Input data: 11:42:30 | scale: scale_2.0_n_384 | mast: v04 
Measurement indices:
[220 218  11]
[220 218  12]
Input data: 11:42:30 | scale: scale_2.0_n_384 | mast: v05 
Measurement indices:
[204 235  10]
[204 235  12]
[204 235  13]
Input data: 11:42:30 | scale: scale_2.0_n_384 | mast: v06 
Measurement indices:
[190 249  11]
Input data: 11:42:30 | scale: scale_2.0_n_384 | mast: v07 
Measurement indices:
[153 275   8]
[153 275   9]
[153 275   9]
[153 275   9]
[153 275  10]
[153 275  10]
[153 275  11]
---------------------------------------------------
Prediction using mast: rne01
Error U: 0.6708093770033067 +- 0.5291026789222412
Error V: 0.6802111287541378 +- 0.5797596788081071
Error W: 0.2674574787202786 +- 0.21438042209269884
Error S: 0.8214971398839993 +- 0.6572161914147592
Pearson Corr U: 0.3449760915117686, p: 3.5797662076090602e-06
Pearson Corr V: 0.006756256623148282, p: 0.9299065894768334
Pearson Corr W: 0.1284225461585528, p: 0.09316686793004955
Pearson Corr S: 0.263325220549561, p: 0.0004828434069151726
---------------------------------------------------
Prediction using mast: rne02
Error U: 1.0017699579170658 +- 0.4979925827695116
Error V: 0.6936579828503127 +- 0.5833365384863222
Error W: 0.2878683547109792 +- 0.23935216570793336
Error S: 0.5160548318500453 +- 0.3565611360032762
Pearson Corr U: 0.5898396566778343, p: 1.6858767794866892e-17
Pearson Corr V: 0.04361837327499276, p: 0.5699339332487834
Pearson Corr W: -0.07999469323573485, p: 0.29688194950316193
Pearson Corr S: 0.5056417775865643, p: 1.496435932658344e-12
---------------------------------------------------
Prediction using mast: rne03
Error U: 0.6797602308207439 +- 0.5009218472399913
Error V: 0.7188256048111437 +- 0.6321087304478193
Error W: 0.25398775333193974 +- 0.21361319613265647
Error S: 0.632185136146207 +- 0.5752436913858404
Pearson Corr U: 0.4391555752652665, p: 1.6758072694952704e-09
Pearson Corr V: 0.11069081965132527, p: 0.14830152106068598
Pearson Corr W: 0.1568820778823144, p: 0.039856769147272084
Pearson Corr S: 0.48440828633218497, p: 1.6635050536168042e-11
---------------------------------------------------
Prediction using mast: rne06
Error U: 0.6117190141160215 +- 0.5550636785834342
Error V: 1.1516555953448588 +- 0.779733345570139
Error W: 0.3226238868841787 +- 0.23042194103755495
Error S: 0.7504612842542584 +- 0.49648134511140546
Pearson Corr U: 0.47052481022995063, p: 7.362934439143852e-11
Pearson Corr V: 0.09408086394900601, p: 0.21960219536769868
Pearson Corr W: 0.03398022664387288, p: 0.6581095325687166
Pearson Corr S: 0.32351040578087525, p: 1.4989182655425681e-05
---------------------------------------------------
Prediction using mast: rne07
Error U: 0.7039473009178339 +- 0.46583487856805716
Error V: 0.7407434041236871 +- 0.6422443723773893
Error W: 0.2590470328293883 +- 0.21815835128174957
Error S: 0.5617665493747142 +- 0.5218272398598433
Pearson Corr U: 0.5248962593492895, p: 1.4522492265755731e-13
Pearson Corr V: 0.12368827151163714, p: 0.10597727829553147
Pearson Corr W: 0.07370604270043203, p: 0.3366000450554812
Pearson Corr S: 0.5246601917073324, p: 1.4957232598207772e-13
---------------------------------------------------
Prediction using mast: rsw01
Error U: 1.4538127046479365 +- 0.8716871296690852
Error V: 1.2054494722327882 +- 0.8461263362946517
Error W: 0.4395436328118769 +- 0.38470741732475744
Error S: 1.0777324212887407 +- 0.7785046734444759
Pearson Corr U: 0.4600180608242329, p: 2.1728819790622984e-10
Pearson Corr V: 0.05420690379303094, p: 0.4800311476464
Pearson Corr W: 0.05269986012647099, p: 0.49234130965547446
Pearson Corr S: 0.27585353283278585, p: 0.00024954002564858864
---------------------------------------------------
Prediction using mast: rsw02
Error U: 0.8998241980826915 +- 0.484455486861121
Error V: 0.7403394332491992 +- 0.5608165498495283
Error W: 0.2915439558710966 +- 0.23433808145358478
Error S: 0.5698952325162987 +- 0.4347645900079983
Pearson Corr U: 0.5327284996466408, p: 5.3870300656653887e-14
Pearson Corr V: 0.01068822360974941, p: 0.8893264211631725
Pearson Corr W: 0.010823133612452835, p: 0.887938549048765
Pearson Corr S: 0.4053599151995283, p: 3.4655136430305216e-08
---------------------------------------------------
Prediction using mast: rsw03
Error U: 2.0788481423638263 +- 0.8911080707350104
Error V: 0.7545225696532936 +- 0.5773974799772664
Error W: 0.38525936936870986 +- 0.3350520646805457
Error S: 1.3164072955949984 +- 0.7454160286418836
Pearson Corr U: 0.5228855437586618, p: 1.8656704284535354e-13
Pearson Corr V: 0.03503594740398972, p: 0.6481874061275673
Pearson Corr W: -0.039024454346777274, p: 0.6112691820226349
Pearson Corr S: 0.3862635185689925, p: 1.6640828737205657e-07
---------------------------------------------------
Prediction using mast: rsw04
Error U: 1.1724961085203764 +- 0.5760925927090426
Error V: 0.7021748360350699 +- 0.5789608658894483
Error W: 0.2997699201411418 +- 0.24792994574946928
Error S: 0.571059460392974 +- 0.35674888478427635
Pearson Corr U: 0.5755363326612879, p: 1.4753890142648705e-16
Pearson Corr V: 0.03633727759331139, p: 0.6360417712763283
Pearson Corr W: -0.07777963584897962, p: 0.3105019057470994
Pearson Corr S: 0.48808242904699467, p: 1.1095513796313995e-11
---------------------------------------------------
Prediction using mast: rsw05
Error U: 0.6465660267470611 +- 0.46501184336414025
Error V: 1.1992782175331727 +- 0.8218090517670202
Error W: 0.3347104706299149 +- 0.2523026443911778
Error S: 0.7358007904600692 +- 0.4584934296216733
Pearson Corr U: 0.49434950149771173, p: 5.498927339662039e-12
Pearson Corr V: 0.08984113874597308, p: 0.24118278604967094
Pearson Corr W: 0.05269481675783618, p: 0.49238278579177447
Pearson Corr S: 0.3314404807178234, p: 8.941923890242393e-06
---------------------------------------------------
Prediction using mast: rsw06
Error U: 0.7734902468140281 +- 0.4929836798181619
Error V: 1.218826573805771 +- 0.8373729975668868
Error W: 0.3441144118278306 +- 0.2781615116453609
Error S: 0.7157170967357362 +- 0.4953734047230581
Pearson Corr U: 0.49226822874589093, p: 6.953628931016746e-12
Pearson Corr V: 0.0922002024561459, p: 0.22899909268066354
Pearson Corr W: 0.07981601491151005, p: 0.297965692635558
Pearson Corr S: 0.31136008596622805, p: 3.217586080970363e-05
---------------------------------------------------
Prediction using mast: rsw07
Error U: 1.1322201820045767 +- 0.7336370644183008
Error V: 1.261505780156623 +- 0.8806185456512097
Error W: 0.41116296146541303 +- 0.3509936766448899
Error S: 0.8854707576959264 +- 0.690588221435438
Pearson Corr U: 0.4604053990063957, p: 2.0892561270346373e-10
Pearson Corr V: 0.06610424535670342, p: 0.3889240532815964
Pearson Corr W: 0.06075346121858192, p: 0.42853803052693257
Pearson Corr S: 0.27935513732598233, p: 0.00020631663504306428
---------------------------------------------------
Prediction using mast: rsw08
Error U: 1.3582285733083275 +- 0.712988359121396
Error V: 0.7950211888080331 +- 0.5584398222378643
Error W: 0.33330673004332806 +- 0.27809523289758237
Error S: 0.7419087553994468 +- 0.4918119341161536
Pearson Corr U: 0.5174455417728193, p: 3.6442811387816425e-13
Pearson Corr V: 0.041021906025984836, p: 0.5931345175641499
Pearson Corr W: 0.022745452962534222, p: 0.7671025851843696
Pearson Corr S: 0.37302026780611197, p: 4.6666226564582613e-07
---------------------------------------------------
Prediction using mast: tnw01
Error U: 0.8493257958872384 +- 1.0273047680721117
Error V: 0.9965746345761338 +- 0.9051435072500064
Error W: 0.22730119719947314 +- 0.21995562677790625
Error S: 0.5783255377915358 +- 0.4569012572493061
Pearson Corr U: -0.6908461062075277, p: 9.946504654264898e-26
Pearson Corr V: 0.07082476088702208, p: 0.35587956495718037
Pearson Corr W: 0.38575629868113703, p: 1.7325803423471894e-07
Pearson Corr S: 0.6491920148494665, p: 5.87844251585572e-22
---------------------------------------------------
Prediction using mast: tnw02
Error U: 0.6632060025015879 +- 0.6013256111352927
Error V: 0.8711590947455191 +- 0.7435079781314347
Error W: 0.22591825286545716 +- 0.21106377348100364
Error S: 0.5150883112432044 +- 0.49926310605704555
Pearson Corr U: 0.15000343490733314, p: 0.04952329115340556
Pearson Corr V: 0.05581998736404487, p: 0.46704132601739357
Pearson Corr W: 0.3532360276756622, p: 2.0042514352065195e-06
Pearson Corr S: 0.6817204018173865, p: 7.541011224834796e-25
---------------------------------------------------
Prediction using mast: tnw03
Error U: 0.7276304854414681 +- 0.4596053134501278
Error V: 1.2890517605843674 +- 0.8619604096351998
Error W: 0.34437229518449564 +- 0.27579238500294095
Error S: 0.7251807101225249 +- 0.486309225385058
Pearson Corr U: 0.4992391049596755, p: 3.148310025469975e-12
Pearson Corr V: 0.0977181557378431, p: 0.20221335227398932
Pearson Corr W: 0.07625414526346112, p: 0.3201158548072209
Pearson Corr S: 0.3182941083773906, p: 2.089120635149409e-05
---------------------------------------------------
Prediction using mast: tnw05
Error U: 0.6042834371382324 +- 0.6122730625691929
Error V: 1.1789841147457247 +- 0.7874193393414306
Error W: 0.31653811061871223 +- 0.22607123502657817
Error S: 0.7280252249149319 +- 0.49956289366435835
Pearson Corr U: 0.45630690048973477, p: 3.156930170611289e-10
Pearson Corr V: 0.08665221700120404, p: 0.25836085448356094
Pearson Corr W: 0.0090230925139277, p: 0.90648266866981
Pearson Corr S: 0.32914603942557785, p: 1.0398868361787271e-05
---------------------------------------------------
Prediction using mast: tnw06
Error U: 0.7058053093878464 +- 0.4475197057255083
Error V: 1.3801823181683281 +- 0.8936047170348393
Error W: 0.34986833822035124 +- 0.2809741933007442
Error S: 0.7402684269475203 +- 0.48644392026812294
Pearson Corr U: 0.5021110674489018, p: 2.259518382933167e-12
Pearson Corr V: 0.10239531048996504, p: 0.1813448498384203
Pearson Corr W: 0.07237662392201055, p: 0.34541134521371775
Pearson Corr S: 0.3211126642520594, p: 1.747374495579069e-05
---------------------------------------------------
Prediction using mast: tnw07
Error U: 0.8754997930153978 +- 1.0420954656645571
Error V: 0.708365508953127 +- 0.6478244623809228
Error W: 0.21514471433085575 +- 0.21849737094279018
Error S: 0.8808663908713081 +- 0.5217951919372997
Pearson Corr U: -0.6822062355461305, p: 6.782644367907477e-25
Pearson Corr V: 0.08610735484379416, p: 0.26137797263128026
Pearson Corr W: 0.4172852453166908, p: 1.236003994839821e-08
Pearson Corr S: 0.6689747932769642, p: 1.1324658235176977e-23
---------------------------------------------------
Prediction using mast: tnw09
Error U: 0.8740770885198679 +- 1.0445700451314612
Error V: 0.7887422990023919 +- 0.7209862644852826
Error W: 0.21964201165098027 +- 0.21840367223485793
Error S: 0.7546547591826042 +- 0.511364923717214
Pearson Corr U: -0.6897433821529247, p: 1.2755671177545386e-25
Pearson Corr V: 0.06627218086378521, p: 0.3877176304300957
Pearson Corr W: 0.4150310349955615, p: 1.5066100840010885e-08
Pearson Corr S: 0.6562211201012369, p: 1.4946437145035372e-22
---------------------------------------------------
Prediction using mast: tnw10
Error U: 0.7388954028194462 +- 0.4704063778597361
Error V: 0.9732820677435781 +- 0.6531969893986505
Error W: 0.3212068600874598 +- 0.24356402657283885
Error S: 0.7131396658766416 +- 0.4713639429638183
Pearson Corr U: 0.47566126303460343, p: 4.2797118178023925e-11
Pearson Corr V: 0.03850924851423895, p: 0.6159858903745509
Pearson Corr W: 0.07457543539000132, p: 0.3309159755858674
Pearson Corr S: 0.3222900660327015, p: 1.6208730250216495e-05
---------------------------------------------------
Prediction using mast: tnw11
Error U: 0.6583777799913896 +- 0.5983659588370105
Error V: 0.6978596048513396 +- 0.549848716490713
Error W: 0.25569176823132617 +- 0.21443607929572797
Error S: 1.0307607442385511 +- 0.7079860031777286
Pearson Corr U: 0.2270625345451117, p: 0.002740779526489735
Pearson Corr V: 0.07983515578591584, p: 0.29784947178237714
Pearson Corr W: 0.15081577742698318, p: 0.04828880372705594
Pearson Corr S: 0.16646153740706304, p: 0.02907606595831265
---------------------------------------------------
Prediction using mast: tnw12
Error U: 0.6647178416133965 +- 0.8034744896712338
Error V: 0.739013141390684 +- 0.5615669438422094
Error W: 0.23092758478887082 +- 0.22492834460456596
Error S: 1.3694614396068514 +- 0.6954800905508473
Pearson Corr U: -0.6803911116446157, p: 1.0067467696650454e-24
Pearson Corr V: -0.17787915419286404, p: 0.01956948934832514
Pearson Corr W: 0.4326105216560652, p: 3.093322767753873e-09
Pearson Corr S: 0.5923247688081414, p: 1.1438556593229678e-17
---------------------------------------------------
Prediction using mast: tnw13
Error U: 0.6587725360398518 +- 0.7683394361127704
Error V: 0.8333592901790089 +- 0.5765837478006893
Error W: 0.2507003222776609 +- 0.21123650135788274
Error S: 1.1510174835495794 +- 0.6909819457415973
Pearson Corr U: -0.2136260576613116, p: 0.004895864490879208
Pearson Corr V: -0.060149515224233216, p: 0.4331508321590854
Pearson Corr W: 0.18104740918561688, p: 0.017464673865381197
Pearson Corr S: 0.2945512208797735, p: 8.774072009604469e-05
---------------------------------------------------
Prediction using mast: tnw14
Error U: 0.9153412302417373 +- 1.0774455095032012
Error V: 0.8274989647973645 +- 0.7570274786526695
Error W: 0.22378844099853887 +- 0.21756665836262967
Error S: 0.7082762266291616 +- 0.49473722276534804
Pearson Corr U: -0.6791505187033466, p: 1.316563685249649e-24
Pearson Corr V: 0.06269648704773821, p: 0.41389118252476015
Pearson Corr W: 0.41343963334464157, p: 1.7310931889765332e-08
Pearson Corr S: 0.6504579213654648, p: 4.605883963171834e-22
---------------------------------------------------
Prediction using mast: tnw15
Error U: 0.8099657026181403 +- 0.9903490463918803
Error V: 0.7959897632983397 +- 0.7306891104556582
Error W: 0.2180903091142342 +- 0.21771961375113982
Error S: 0.7423019515752342 +- 0.5061577903466239
Pearson Corr U: -0.7009204497152379, p: 9.723950941757643e-27
Pearson Corr V: 0.07590870715520816, p: 0.32231938031767166
Pearson Corr W: 0.4062540968311996, p: 3.2121669435940315e-08
Pearson Corr S: 0.6616398655810447, p: 5.0715169744367163e-23
---------------------------------------------------
Prediction using mast: tnw16
Error U: 0.8931406096909094 +- 1.0586048884312131
Error V: 0.7685805589278295 +- 0.7028339113890083
Error W: 0.21954480550021443 +- 0.21841682571622456
Error S: 0.7768586573862767 +- 0.5156759247064158
Pearson Corr U: -0.6838889363687914, p: 4.6911573370073165e-25
Pearson Corr V: 0.06638274369138267, p: 0.38692459965939635
Pearson Corr W: 0.4195222410642567, p: 1.0140691062541055e-08
Pearson Corr S: 0.6585081099254487, p: 9.497450198523467e-23
---------------------------------------------------
Prediction using mast: tse01
Error U: 0.8185807541237259 +- 0.9982004550074872
Error V: 0.8894691531852733 +- 0.8118588562808112
Error W: 0.22232255271540838 +- 0.2177187212419464
Error S: 0.6446503973574838 +- 0.4659111249007552
Pearson Corr U: -0.692254220710484, p: 7.22793593133138e-26
Pearson Corr V: 0.06759870722560847, p: 0.3782677451713361
Pearson Corr W: 0.3945656187754326, p: 8.51545097147433e-08
Pearson Corr S: 0.656848161291866, p: 1.3204249253744325e-22
---------------------------------------------------
Prediction using mast: tse02
Error U: 0.7792284622765714 +- 0.9568949645290948
Error V: 1.180537946363477 +- 1.0442762397647343
Error W: 0.2346893181989172 +- 0.2251280870734718
Error S: 0.50882030688333 +- 0.43191688680218826
Pearson Corr U: -0.652368429503255, p: 3.180226294881779e-22
Pearson Corr V: 0.09563756719861441, p: 0.21203410876235923
Pearson Corr W: 0.36911690766037664, p: 6.269796767989856e-07
Pearson Corr S: 0.6610127706185605, p: 5.753837276791683e-23
---------------------------------------------------
Prediction using mast: tse04
Error U: 1.570306208869248 +- 0.7343416084390864
Error V: 0.7473785373469749 +- 0.5999153238231058
Error W: 0.33519298627852795 +- 0.27207046532968054
Error S: 0.8662268316381648 +- 0.5065553916518113
Pearson Corr U: 0.5578702958383892, p: 1.866409253688863e-15
Pearson Corr V: 0.09288100002392481, p: 0.2255652001947993
Pearson Corr W: -0.12379736298970166, p: 0.10566725637573339
Pearson Corr S: 0.4772719584383065, p: 3.603411418360624e-11
---------------------------------------------------
Prediction using mast: tse06
Error U: 0.8517318254557144 +- 0.4483316914834483
Error V: 1.108023171351899 +- 0.8052060833674571
Error W: 0.2467912126297696 +- 0.21504888406038675
Error S: 0.5123689532978318 +- 0.3062206158964823
Pearson Corr U: 0.5439085667342767, p: 1.2502025728915357e-14
Pearson Corr V: 0.1072127582693789, p: 0.16155302116870224
Pearson Corr W: 0.20100661470864797, p: 0.008193359852640098
Pearson Corr S: 0.6346199012817951, p: 8.98746653651608e-21
---------------------------------------------------
Prediction using mast: tse07
Error U: 0.6805346192606022 +- 0.8266775910134082
Error V: 0.7592357903940584 +- 0.5692110790257988
Error W: 0.22681007417320037 +- 0.21829370658497854
Error S: 1.3154440744707299 +- 0.6745573821922995
Pearson Corr U: -0.742889743615548, p: 1.9108101521312383e-31
Pearson Corr V: -0.18841379744856512, p: 0.013315578935000506
Pearson Corr W: 0.3986232746223702, p: 6.096274214669076e-08
Pearson Corr S: 0.6132928035646337, p: 3.779458081109567e-19
---------------------------------------------------
Prediction using mast: tse08
Error U: 0.6133245833761584 +- 0.6012178734436685
Error V: 1.1091770324057253 +- 0.7461072440129254
Error W: 0.31754394771077515 +- 0.22614614077895315
Error S: 0.7677306803279376 +- 0.5369819253365089
Pearson Corr U: 0.42725485327364987, p: 5.059198392964376e-09
Pearson Corr V: 0.08308548070817395, p: 0.2785488577147176
Pearson Corr W: 0.03270580250089209, p: 0.6701669849604045
Pearson Corr S: 0.3127729823094918, p: 2.9490870838740058e-05
---------------------------------------------------
Prediction using mast: tse09
Error U: 0.7173801335046973 +- 0.8855122942333449
Error V: 0.6603183530363121 +- 0.5965312402008277
Error W: 0.2177745994359508 +- 0.2170561415918596
Error S: 1.074755084686849 +- 0.5856813354064287
Pearson Corr U: -0.6606837480969845, p: 6.147063615117679e-23
Pearson Corr V: 0.15616330349431187, p: 0.0407862463744289
Pearson Corr W: 0.3655067611997873, p: 8.210690188991897e-07
Pearson Corr S: 0.647940866597408, p: 7.472813896296976e-22
---------------------------------------------------
Prediction using mast: tse10
Error U: 0.9842048527960195 +- 1.126503101216439
Error V: 0.8284108163280518 +- 0.7612808749046864
Error W: 0.22664261730420715 +- 0.21715804978688394
Error S: 0.6918796221775247 +- 0.49037444680288217
Pearson Corr U: -0.658411788715225, p: 9.68134552796897e-23
Pearson Corr V: 0.05958326510002376, p: 0.43750146581757865
Pearson Corr W: 0.4214560607103903, p: 8.536051015116214e-09
Pearson Corr S: 0.650925873108541, p: 4.2074654021831e-22
---------------------------------------------------
Prediction using mast: tse11
Error U: 0.7332523233661685 +- 0.8920937594105371
Error V: 1.1014193406425674 +- 0.9677300107109559
Error W: 0.22702061726747277 +- 0.22108553274816775
Error S: 0.45499023791541165 +- 0.39298964658319435
Pearson Corr U: -0.5992257460914948, p: 3.8274044270486644e-18
Pearson Corr V: 0.07322558063095293, p: 0.33976783861979865
Pearson Corr W: 0.36808729306353355, p: 6.77334641612029e-07
Pearson Corr S: 0.6797399654900493, p: 1.1591776811353262e-24
---------------------------------------------------
Prediction using mast: tse12
Error U: 0.7923435757230082 +- 0.9734381204390611
Error V: 0.8909324191104424 +- 0.8152231627849047
Error W: 0.2219410931524096 +- 0.21748241601733317
Error S: 0.6268100638870695 +- 0.4538335433443068
Pearson Corr U: -0.6846175565172512, p: 3.9958840328959915e-25
Pearson Corr V: 0.07102388461410249, p: 0.35452537939811124
Pearson Corr W: 0.3912634401929597, p: 1.1140372514819919e-07
Pearson Corr S: 0.6680965821269781, p: 1.3581807688758206e-23
---------------------------------------------------
Prediction using mast: tse13
Error U: 0.6917566219659452 +- 0.7894769656260651
Error V: 1.020890881620522 +- 0.8803099065443054
Error W: 0.22144754518273893 +- 0.2172592269169779
Error S: 0.4473427168187033 +- 0.383310250938429
Pearson Corr U: -0.43474735473914805, p: 2.53592590748898e-09
Pearson Corr V: 0.0391380215196917, p: 0.6102316119283827
Pearson Corr W: 0.37307326862739115, p: 4.6478239195830163e-07
Pearson Corr S: 0.7128218434093104, p: 5.483910212908136e-28
---------------------------------------------------
Prediction using mast: v01
Error U: 0.7218813672950359 +- 0.8765240810687289
Error V: 0.8986571775476524 +- 0.8198444573734579
Error W: 0.22074031216009263 +- 0.21640559774993046
Error S: 0.5684325960919043 +- 0.43515877998240454
Pearson Corr U: -0.5887751571758292, p: 1.9885774625238035e-17
Pearson Corr V: 0.05341105250449362, p: 0.4865111777185215
Pearson Corr W: 0.3831564167621312, p: 2.1282670241209525e-07
Pearson Corr S: 0.7007645531461122, p: 1.0087665711433384e-26
---------------------------------------------------
Prediction using mast: v03
Error U: 0.7170699732688804 +- 0.8684855673794142
Error V: 0.8015468787285586 +- 0.5832327844709595
Error W: 0.22436531393395615 +- 0.2100647194340343
Error S: 1.1956430571701089 +- 0.6468677963926881
Pearson Corr U: -0.6742403245428885, p: 3.758968368569535e-24
Pearson Corr V: -0.17141343925899716, p: 0.02455445174446131
Pearson Corr W: 0.39063159649891416, p: 1.1724188145687784e-07
Pearson Corr S: 0.6311889271328045, p: 1.6725625491122094e-20
---------------------------------------------------
Prediction using mast: v04
Error U: 0.9843805684379994 +- 0.985130593462934
Error V: 1.0935165534266234 +- 0.7305632999763445
Error W: 0.24238208272346223 +- 0.20410496613603188
Error S: 0.6143144970924872 +- 0.5424284635537747
Pearson Corr U: -0.5618106966010035, p: 1.0735859415961706e-15
Pearson Corr V: -0.01694331195353062, p: 0.8254000314989108
Pearson Corr W: 0.2945784267375369, p: 8.760268641133109e-05
Pearson Corr S: 0.5814989275729021, p: 6.050384074811026e-17
---------------------------------------------------
Prediction using mast: v05
Error U: 1.1398456649719653 +- 1.074752177130316
Error V: 0.9604531305618157 +- 0.6760328971123222
Error W: 0.2173505170812587 +- 0.2103325208426099
Error S: 0.6151160059598877 +- 0.5296062641936988
Pearson Corr U: -0.6123434541349372, p: 4.434727656961512e-19
Pearson Corr V: -0.059411213460576304, p: 0.4388282997856052
Pearson Corr W: 0.4247852177572319, p: 6.329327257774509e-09
Pearson Corr S: 0.7010362440562706, p: 9.462165482323657e-27
---------------------------------------------------
Prediction using mast: v06
Error U: 1.1228196115811817 +- 1.1111443521629492
Error V: 0.8490292782458438 +- 0.6249093508507473
Error W: 0.21325785091143498 +- 0.20852845755545515
Error S: 0.712933267515499 +- 0.5271264271587495
Pearson Corr U: -0.6346446277491709, p: 8.947073161527175e-21
Pearson Corr V: -0.08136510368223399, p: 0.28865689635150893
Pearson Corr W: 0.43417257324958863, p: 2.6755065812970184e-09
Pearson Corr S: 0.7434599599656957, p: 1.6255708833690485e-31
---------------------------------------------------
Prediction using mast: v07
Error U: 0.6693358333541453 +- 0.5358444708674643
Error V: 0.6771175241359809 +- 0.5881506550234288
Error W: 0.2615489973033957 +- 0.21226947390352857
Error S: 0.7922128106009744 +- 0.6497974742511292
Pearson Corr U: 0.33461022597897144, p: 7.244318678788672e-06
Pearson Corr V: 0.07540547954248784, p: 0.32554694373955123
Pearson Corr W: 0.1617080458677682, p: 0.034066368446525185
Pearson Corr S: 0.31825713388622867, p: 2.093996952705116e-05
---------------------------------------------------
Prediction error all masts
Error U: 0.8729660922226675 +- 0.8443785355953922
Error V: 0.9156129294034911 +- 0.7563706956767263
Error W: 0.2710671047242656 +- 0.24662334817261045
Error S: 0.7663603064868463 +- 0.5852599498892764
Pearson Corr U: 0.04958034741737667, p: 1.5949700150212766e-05
Pearson Corr V: 0.029193231346526582, p: 0.011092694054296965
Pearson Corr W: 0.1592176227404595, p: 3.73664685633205e-44
Pearson Corr S: 0.3167860698277692, p: 5.192161596085683e-176
---------------------------------------------------
Pearson corr per case, then averaged over all cases
U:   -0.05951654313715246
V:   0.04345871147699784
W:   0.21735437247171668
S:   0.5071528485344917
---------------------------------------------------
