# Supplementary material for: WindSeer: real-time volumetric wind prediction over complex terrain aboard a small uncrewed aerial vehicle
Source: Nat Commun. 2024 Apr 25;15:3507. doi: 10.1038/s41467-024-47778-4 (PMC11045725; doi:10.1038/s41467-024-47778-4)
Supplement: Supplementary file 5 — Source Data [file 41467_2024_47778_MOESM5_ESM.zip › data_Table1_SupplementaryTable2/Perdigao_0516_114230_AD6.txt]

Sender: LSF System <lsfadmin@eu-ms-027-01>
Subject: Job 208229459: <python3 predict_measurement_campaigns.py -model_dir ../wind_prediction/trained_models/final02 -model_version e1000 -d /cluster/work/riner/users/intel/perdigao_20170516.hdf5 -m tse04 -i 6 -e 11:42:30 --no_gpu --benchmark> in cluster <euler> Done

Job <python3 predict_measurement_campaigns.py -model_dir ../wind_prediction/trained_models/final02 -model_version e1000 -d /cluster/work/riner/users/intel/perdigao_20170516.hdf5 -m tse04 -i 6 -e 11:42:30 --no_gpu --benchmark> was submitted from host <eu-login-27> by user <acfloria> in cluster <euler> at Mon Mar 14 22:08:05 2022
Job was executed on host(s) <2*eu-ms-027-01>, in queue <normal.4h>, as user <acfloria> in cluster <euler> at Mon Mar 14 22:08:25 2022
</cluster/home/acfloria> was used as the home directory.
</cluster/home/acfloria/intel_wind/wind_analysis> was used as the working directory.
Started at Mon Mar 14 22:08:25 2022
Terminated at Mon Mar 14 23:16:43 2022
Results reported at Mon Mar 14 23:16:43 2022

Your job looked like:

------------------------------------------------------------
# LSBATCH: User input
python3 predict_measurement_campaigns.py -model_dir ../wind_prediction/trained_models/final02 -model_version e1000 -d /cluster/work/riner/users/intel/perdigao_20170516.hdf5 -m tse04 -i 6 -e 11:42:30 --no_gpu --benchmark
------------------------------------------------------------

Successfully completed.

Resource usage summary:

    CPU time :                                   4062.54 sec.
    Max Memory :                                 17085 MB
    Average Memory :                             11303.53 MB
    Total Requested Memory :                     26000.00 MB
    Delta Memory :                               8915.00 MB
    Max Swap :                                   -
    Max Processes :                              3
    Max Threads :                                4
    Run time :                                   4126 sec.
    Turnaround time :                            4118 sec.

The output (if any) follows:

/cluster/home/acfloria/.local/lib/python3.7/site-packages/pyproj/crs/crs.py:131: FutureWarning: '+init=<authority>:<code>' syntax is deprecated. '<authority>:<code>' is the preferred initialization method. When making the change, be mindful of axis order changes: https://pyproj4.github.io/pyproj/stable/gotchas.html#axis-order-changes-in-proj-6
  in_crs_string = _prepare_from_proj_string(in_crs_string)
/cluster/home/acfloria/.local/lib/python3.7/site-packages/pyproj/crs/crs.py:131: FutureWarning: '+init=<authority>:<code>' syntax is deprecated. '<authority>:<code>' is the preferred initialization method. When making the change, be mindful of axis order changes: https://pyproj4.github.io/pyproj/stable/gotchas.html#axis-order-changes-in-proj-6
  in_crs_string = _prepare_from_proj_string(in_crs_string)
mayavi could not get imported, disabling plotting with mayavi. Refer to the README for install instructions
'pygdal' is not installed. Use the command below to install it:
     pip3 install pygdal==2.3.2.4
GPy could not get imported, GPR baseline not available
Using YAML config: ../wind_prediction/trained_models/final02/params.yaml
Input data: 11:42:30 | scale: scale_2.0_n_384 | mast: rne01 
Measurement indices:
[333 193  39]
Input data: 11:42:30 | scale: scale_2.0_n_384 | mast: rne02 
Measurement indices:
[315 206  40]
[315 206  42]
Input data: 11:42:30 | scale: scale_2.0_n_384 | mast: rne03 
Measurement indices:
[302 223  41]
Input data: 11:42:30 | scale: scale_2.0_n_384 | mast: rne04 
Measurement indices:
All measurements lie inside the terrain or outside of the prediction domain
Input mast outside the prediction region
Input data: 11:42:30 | scale: scale_2.0_n_384 | mast: rne06 
Measurement indices:
[247 288  39]
[247 288  41]
Input data: 11:42:30 | scale: scale_2.0_n_384 | mast: rne07 
Measurement indices:
[212 323  41]
[212 323  43]
Input data: 11:42:30 | scale: scale_2.0_n_384 | mast: rsw01 
Measurement indices:
[194  77  43]
[194  77  44]
Input data: 11:42:30 | scale: scale_2.0_n_384 | mast: rsw02 
Measurement indices:
[182  88  43]
[182  88  45]
Input data: 11:42:30 | scale: scale_2.0_n_384 | mast: rsw03 
Measurement indices:
[174 101  43]
[174 101  44]
[174 101  46]
[174 101  48]
[174 101  51]
Input data: 11:42:30 | scale: scale_2.0_n_384 | mast: rsw04 
Measurement indices:
[160 121  43]
Input data: 11:42:30 | scale: scale_2.0_n_384 | mast: rsw05 
Measurement indices:
[129 166  44]
Input data: 11:42:30 | scale: scale_2.0_n_384 | mast: rsw06 
Measurement indices:
[116 183  44]
[116 183  46]
[116 183  48]
[116 183  49]
[116 183  53]
Input data: 11:42:30 | scale: scale_2.0_n_384 | mast: rsw07 
Measurement indices:
[ 85 221  45]
[ 85 221  47]
Input data: 11:42:30 | scale: scale_2.0_n_384 | mast: rsw08 
Measurement indices:
[ 74 237  45]
[ 74 237  47]
Input data: 11:42:30 | scale: scale_2.0_n_384 | mast: tnw01 
Measurement indices:
[ 59 175  11]
[ 59 175  12]
[ 59 175  14]
Input data: 11:42:30 | scale: scale_2.0_n_384 | mast: tnw02 
Measurement indices:
[ 82 190  28]
[ 82 190  29]
[ 82 190  31]
Input data: 11:42:30 | scale: scale_2.0_n_384 | mast: tnw03 
Measurement indices:
[ 96 204  43]
[ 96 204  45]
Input data: 11:42:30 | scale: scale_2.0_n_384 | mast: tnw05 
Measurement indices:
[130 225  23]
[130 225  24]
[130 225  24]
[130 225  24]
[130 225  25]
[130 225  25]
[130 225  26]
Input data: 11:42:30 | scale: scale_2.0_n_384 | mast: tnw06 
Measurement indices:
[158 247  17]
[158 247  18]
[158 247  18]
[158 247  18]
[158 247  19]
[158 247  19]
[158 247  20]
Input data: 11:42:30 | scale: scale_2.0_n_384 | mast: tnw07 
Measurement indices:
[176 263  10]
[176 263  10]
[176 263  10]
Input data: 11:42:30 | scale: scale_2.0_n_384 | mast: tnw08 
Measurement indices:
All measurements lie inside the terrain or outside of the prediction domain
Input mast outside the prediction region
Input data: 11:42:30 | scale: scale_2.0_n_384 | mast: tnw09 
Measurement indices:
[210 291  27]
[210 291  28]
Input data: 11:42:30 | scale: scale_2.0_n_384 | mast: tnw10 
Measurement indices:
[220 296  34]
[220 296  36]
[220 296  37]
[220 296  41]
Input data: 11:42:30 | scale: scale_2.0_n_384 | mast: tnw11 
Measurement indices:
[231 304  35]
[231 304  36]
[231 304  38]
Input data: 11:42:30 | scale: scale_2.0_n_384 | mast: tnw12 
Measurement indices:
[238 307  33]
[238 307  33]
Input data: 11:42:30 | scale: scale_2.0_n_384 | mast: tnw13 
Measurement indices:
[243 314  26]
[243 314  27]
[243 314  27]
Input data: 11:42:30 | scale: scale_2.0_n_384 | mast: tnw14 
Measurement indices:
[253 319  24]
Input data: 11:42:30 | scale: scale_2.0_n_384 | mast: tnw15 
Measurement indices:
[259 322  21]
Input data: 11:42:30 | scale: scale_2.0_n_384 | mast: tnw16 
Measurement indices:
[268 325  14]
[268 325  14]
[268 325  14]
[268 325  15]
[268 325  16]
[268 325  17]
Input data: 11:42:30 | scale: scale_2.0_n_384 | mast: tse01 
Measurement indices:
[101  93   5]
[101  93   8]
Input data: 11:42:30 | scale: scale_2.0_n_384 | mast: tse02 
Measurement indices:
[137 117  26]
[137 117  29]
Input data: 11:42:30 | scale: scale_2.0_n_384 | mast: tse04 
Measurement indices:
[153 131  43]
[153 131  44]
[153 131  46]
[153 131  48]
[153 131  51]
[153 131  54]
[153 131  55]
[153 131  58]
Input data: 11:42:30 | scale: scale_2.0_n_384 | mast: tse06 
Measurement indices:
[182 159  28]
[182 159  30]
[182 159  32]
[182 159  33]
[182 159  37]
Input data: 11:42:30 | scale: scale_2.0_n_384 | mast: tse07 
Measurement indices:
[204 159  24]
[204 159  26]
Input data: 11:42:30 | scale: scale_2.0_n_384 | mast: tse08 
Measurement indices:
[223 176  20]
[223 176  22]
Input data: 11:42:30 | scale: scale_2.0_n_384 | mast: tse09 
Measurement indices:
[244 202  14]
[244 202  16]
[244 202  17]
[244 202  19]
[244 202  23]
[244 202  26]
[244 202  30]
Input data: 11:42:30 | scale: scale_2.0_n_384 | mast: tse10 
Measurement indices:
[259 211  19]
[259 211  22]
Input data: 11:42:30 | scale: scale_2.0_n_384 | mast: tse11 
Measurement indices:
[266 217  22]
[266 217  24]
[266 217  26]
[266 217  28]
[266 217  31]
Input data: 11:42:30 | scale: scale_2.0_n_384 | mast: tse12 
Measurement indices:
[280 226  33]
[280 226  34]
Input data: 11:42:30 | scale: scale_2.0_n_384 | mast: tse13 
Measurement indices:
[290 234  39]
[290 234  41]
[290 234  43]
[290 234  44]
[290 234  48]
[290 234  51]
[290 234  55]
Input data: 11:42:30 | scale: scale_2.0_n_384 | mast: v01 
Measurement indices:
[295 161  17]
[295 161  18]
Input data: 11:42:30 | scale: scale_2.0_n_384 | mast: v03 
Measurement indices:
[254 184  13]
[254 184  15]
Input data: 11:42:30 | scale: scale_2.0_n_384 | mast: v04 
Measurement indices:
[220 218  11]
[220 218  12]
Input data: 11:42:30 | scale: scale_2.0_n_384 | mast: v05 
Measurement indices:
[204 235  10]
[204 235  12]
[204 235  13]
Input data: 11:42:30 | scale: scale_2.0_n_384 | mast: v06 
Measurement indices:
[190 249  11]
Input data: 11:42:30 | scale: scale_2.0_n_384 | mast: v07 
Measurement indices:
[153 275   8]
[153 275   9]
[153 275   9]
[153 275   9]
[153 275  10]
[153 275  10]
[153 275  11]
---------------------------------------------------
Prediction using mast: rne01
Error U: 0.6547439183462255 +- 0.516836975675445
Error V: 0.6744648080843352 +- 0.5995451233937338
Error W: 0.25104852266554356 +- 0.20725213071180548
Error S: 0.7686474649751447 +- 0.6352692115488245
Pearson Corr U: 0.54255798453367, p: 1.4957710797925222e-14
Pearson Corr V: 0.043766013933914924, p: 0.5686276925264641
Pearson Corr W: 0.2465013021356793, p: 0.001115260941262495
Pearson Corr S: 0.5155212858208819, p: 4.605051185841547e-13
---------------------------------------------------
Prediction using mast: rne02
Error U: 1.0852178062975317 +- 0.5574665752628282
Error V: 0.6791602957132136 +- 0.6004090292888121
Error W: 0.29602781867785316 +- 0.2374786640448045
Error S: 0.5416923404744532 +- 0.373253018294804
Pearson Corr U: 0.5463098325532967, p: 9.070701599272832e-15
Pearson Corr V: 0.0299796598897724, p: 0.6962405506030007
Pearson Corr W: -0.1118037683245706, p: 0.14423985775314116
Pearson Corr S: 0.45782990079499736, p: 2.7097191093750146e-10
---------------------------------------------------
Prediction using mast: rne03
Error U: 0.6969368520537068 +- 0.4842471431887805
Error V: 0.7279174936068011 +- 0.6354373107804547
Error W: 0.2382193880857767 +- 0.2064623421265493
Error S: 0.5991780178005857 +- 0.5541667185237655
Pearson Corr U: 0.49098919637194427, p: 8.026270566325465e-12
Pearson Corr V: 0.18039437085079268, p: 0.01788165604399515
Pearson Corr W: 0.3093107771600803, p: 3.648194548846754e-05
Pearson Corr S: 0.5188136097139852, p: 3.082994252175129e-13
---------------------------------------------------
Prediction using mast: rne06
Error U: 0.6063431142605894 +- 0.5995433629106371
Error V: 1.014156278716085 +- 0.6997066011482621
Error W: 0.31335900496911395 +- 0.2335832086980621
Error S: 0.8335243301519346 +- 0.6063279021692719
Pearson Corr U: 0.45706174068887834, p: 2.927019100557141e-10
Pearson Corr V: 0.037990965627080604, p: 0.6207466815105397
Pearson Corr W: -0.02963690146308768, p: 0.6995448920992352
Pearson Corr S: 0.33846945241895643, p: 5.588607100342518e-06
---------------------------------------------------
Prediction using mast: rne07
Error U: 0.7472203221618439 +- 0.4580375725433654
Error V: 0.7550282898877341 +- 0.6494697253994015
Error W: 0.2436100985368431 +- 0.2075951393456456
Error S: 0.5381272734221639 +- 0.4903636236992299
Pearson Corr U: 0.4879852559428816, p: 1.1215689059872643e-11
Pearson Corr V: 0.1943170711308609, p: 0.010641493189452338
Pearson Corr W: 0.25425838620027114, p: 0.0007633899684534205
Pearson Corr S: 0.5122140984210319, p: 6.861309636380819e-13
---------------------------------------------------
Prediction using mast: rsw01
Error U: 1.3699109615075715 +- 0.7613646297167019
Error V: 1.195515033528044 +- 0.8486622706714284
Error W: 0.38634347721435547 +- 0.3365215824698262
Error S: 0.9059983460002787 +- 0.6521988749227806
Pearson Corr U: 0.5205532435943682, p: 2.4896268349747316e-13
Pearson Corr V: 0.12108805595334941, p: 0.11358042232725607
Pearson Corr W: -0.09092853833731097, p: 0.23551170428804233
Pearson Corr S: 0.42371796040512333, p: 6.968737128573812e-09
---------------------------------------------------
Prediction using mast: rsw02
Error U: 0.9032202757629322 +- 0.5112822164819356
Error V: 0.7145338530031848 +- 0.558399436689519
Error W: 0.30392694628569694 +- 0.24565046893536252
Error S: 0.5969610644024879 +- 0.40492257647969687
Pearson Corr U: 0.5223133302670767, p: 2.0029259075691406e-13
Pearson Corr V: 0.05675632837585629, p: 0.4595907275180412
Pearson Corr W: -0.06531190153625521, p: 0.3946466158966126
Pearson Corr S: 0.3830307127619492, p: 2.1494422889869447e-07
---------------------------------------------------
Prediction using mast: rsw03
Error U: 2.074690481567035 +- 0.8299342088700099
Error V: 0.7447934894825674 +- 0.5947577640396128
Error W: 0.3620323099270836 +- 0.31667120209774796
Error S: 1.2484488275932222 +- 0.7005709499756417
Pearson Corr U: 0.5427183144242689, p: 1.4643251656179622e-14
Pearson Corr V: 0.068568531283248, p: 0.37144870938299884
Pearson Corr W: -0.09585563219135858, p: 0.21098906232529857
Pearson Corr S: 0.4765977783746183, p: 3.8728283968047463e-11
---------------------------------------------------
Prediction using mast: rsw04
Error U: 1.2652389264829043 +- 0.6187792479345909
Error V: 0.6848339771737991 +- 0.5869123872759079
Error W: 0.3053740915887447 +- 0.24636639064978882
Error S: 0.6080058056272872 +- 0.40939864707332485
Pearson Corr U: 0.537009727554678, p: 3.09878599158439e-14
Pearson Corr V: 0.05311606408314951, p: 0.4889249011572244
Pearson Corr W: -0.12041088543994538, p: 0.11562877696234668
Pearson Corr S: 0.4490121615728346, p: 6.494215328661898e-10
---------------------------------------------------
Prediction using mast: rsw05
Error U: 0.638484585427819 +- 0.46895697286840693
Error V: 1.1392229442156654 +- 0.7609114863816234
Error W: 0.3273943620391758 +- 0.25745094769084903
Error S: 0.7413613142546989 +- 0.4634276377574096
Pearson Corr U: 0.4988731353665332, p: 3.283512733600811e-12
Pearson Corr V: 0.17939372456966157, p: 0.018537364215601246
Pearson Corr W: -0.08997644094330516, p: 0.24047200306387131
Pearson Corr S: 0.3171791722483455, p: 2.2409746601830684e-05
---------------------------------------------------
Prediction using mast: rsw06
Error U: 0.7585915064451946 +- 0.47490879168602546
Error V: 1.2956756394886768 +- 0.8296238686087409
Error W: 0.3366868807286669 +- 0.2770721163060761
Error S: 0.6748340992466207 +- 0.44623553198553245
Pearson Corr U: 0.5186857887122618, p: 3.131650492297132e-13
Pearson Corr V: 0.17445297617614305, p: 0.022089450182895695
Pearson Corr W: -0.11709095411037469, p: 0.1260903395558322
Pearson Corr S: 0.37010907974602714, p: 5.818532919097594e-07
---------------------------------------------------
Prediction using mast: rsw07
Error U: 1.0656447542386192 +- 0.636138094301848
Error V: 1.3085131673882207 +- 0.8744230792635375
Error W: 0.36946732625210155 +- 0.31432685625263035
Error S: 0.7854316140761948 +- 0.5522716149608848
Pearson Corr U: 0.5203461095190448, p: 2.5539714666651986e-13
Pearson Corr V: 0.13710715179569233, p: 0.07289122046232371
Pearson Corr W: -0.10401971177234647, p: 0.17448118562952394
Pearson Corr S: 0.40885078981506673, p: 2.573385776309526e-08
---------------------------------------------------
Prediction using mast: rsw08
Error U: 1.384437033405568 +- 0.6929298749114184
Error V: 0.7633353624337251 +- 0.576177927432946
Error W: 0.3341060398379503 +- 0.28316798421803896
Error S: 0.7110745858118637 +- 0.4777118237696549
Pearson Corr U: 0.5200407816359658, p: 2.6517804082302793e-13
Pearson Corr V: 0.05593402936812159, p: 0.46613034174961526
Pearson Corr W: -0.11528986427376796, p: 0.13206374042741592
Pearson Corr S: 0.41665448653671516, p: 1.3065991047264185e-08
---------------------------------------------------
Prediction using mast: tnw01
Error U: 0.7881658660435014 +- 0.96442604632353
Error V: 1.0040274158207299 +- 0.8577025626299446
Error W: 0.24985229204671022 +- 0.21627590902972832
Error S: 0.45552173883604097 +- 0.4081866502607165
Pearson Corr U: -0.7263934026988198, p: 1.7191400944121206e-29
Pearson Corr V: 0.08355299390177903, p: 0.2758437538493434
Pearson Corr W: 0.39411688134207357, p: 8.83364615271408e-08
Pearson Corr S: 0.6927565911737127, p: 6.446941176058384e-26
---------------------------------------------------
Prediction using mast: tnw02
Error U: 0.6965914310976405 +- 0.5821122801184688
Error V: 0.8778752457582386 +- 0.693601189103845
Error W: 0.21369852274070436 +- 0.2058945519246088
Error S: 0.524353538066851 +- 0.500940509384001
Pearson Corr U: 0.055321026425777874, p: 0.47103858470433
Pearson Corr V: 0.2192108809527382, p: 0.003862410088419625
Pearson Corr W: 0.4425456293135323, p: 1.213685494383439e-09
Pearson Corr S: 0.5709234523902614, p: 2.904405135425843e-16
---------------------------------------------------
Prediction using mast: tnw03
Error U: 0.7122133439741843 +- 0.4493679113704585
Error V: 1.3738506819687082 +- 0.8444942972274946
Error W: 0.3351363527743821 +- 0.2743065728864535
Error S: 0.6738664973140969 +- 0.4448066064092414
Pearson Corr U: 0.5210185895136287, p: 2.3507724242127017e-13
Pearson Corr V: 0.18129602615813747, p: 0.017308160664147823
Pearson Corr W: -0.11906998970809438, p: 0.11976963440546085
Pearson Corr S: 0.36505352109323463, p: 8.49148954530052e-07
---------------------------------------------------
Prediction using mast: tnw05
Error U: 0.6154155706696935 +- 0.6484511652105824
Error V: 1.0307109043812448 +- 0.7090712131297376
Error W: 0.30610125557441104 +- 0.23030793885973017
Error S: 0.8300537590452507 +- 0.6094606775056177
Pearson Corr U: 0.4108314883413454, p: 2.1702090066104883e-08
Pearson Corr V: 0.013896884882210404, p: 0.8564180561842811
Pearson Corr W: -0.028708675666479607, p: 0.7085215987432778
Pearson Corr S: 0.3376449380005413, p: 5.908912170578144e-06
---------------------------------------------------
Prediction using mast: tnw06
Error U: 0.6857800782554431 +- 0.44073969413597774
Error V: 1.4866904578418343 +- 0.8785998334789192
Error W: 0.3374608385158189 +- 0.27592823067886046
Error S: 0.6698474888388904 +- 0.4555550318818318
Pearson Corr U: 0.5272115235260149, p: 1.0861188302190633e-13
Pearson Corr V: 0.17239387367526438, p: 0.023734723637892398
Pearson Corr W: -0.12425897631276649, p: 0.10436330488501307
Pearson Corr S: 0.3724063080670956, p: 4.889752575172313e-07
---------------------------------------------------
Prediction using mast: tnw07
Error U: 0.7537095995982468 +- 0.9266110448976286
Error V: 0.6842080472004797 +- 0.6337574049870828
Error W: 0.22948867871358483 +- 0.21780628040174252
Error S: 0.9751225847736934 +- 0.5663460988075963
Pearson Corr U: -0.6664574465532647, p: 1.9035536105964605e-23
Pearson Corr V: -0.04063337295721534, p: 0.5966427889109952
Pearson Corr W: 0.3608834154104694, p: 1.1542687518074184e-06
Pearson Corr S: 0.7340005748343942, p: 2.2505530564461395e-30
---------------------------------------------------
Prediction using mast: tnw09
Error U: 0.7859147872597412 +- 0.9652246781082177
Error V: 0.7628500541569281 +- 0.687863830225052
Error W: 0.24404319956993553 +- 0.21634285272892856
Error S: 0.7573305841742167 +- 0.5209870563515145
Pearson Corr U: -0.705845054927753, p: 3.010909368169701e-27
Pearson Corr V: 0.007578437212091343, p: 0.9214027129826966
Pearson Corr W: 0.36218055411277567, p: 1.0496328491016422e-06
Pearson Corr S: 0.7066071495075084, p: 2.505905174977166e-27
---------------------------------------------------
Prediction using mast: tnw10
Error U: 0.7110420925854414 +- 0.45996817033790627
Error V: 0.8777946249855252 +- 0.5983088731319756
Error W: 0.32461770842094156 +- 0.2550832161541546
Error S: 0.7436797745751678 +- 0.4892031610339191
Pearson Corr U: 0.4944613352340673, p: 5.429767768844854e-12
Pearson Corr V: 0.10997964434627912, p: 0.15094190590566695
Pearson Corr W: -0.06841772494920073, p: 0.3725040686587724
Pearson Corr S: 0.3232394185470193, p: 1.5252259574640363e-05
---------------------------------------------------
Prediction using mast: tnw11
Error U: 0.6317913418836608 +- 0.5851784396396328
Error V: 0.6787616065600082 +- 0.5798296641333228
Error W: 0.24862941742481706 +- 0.2124826560522758
Error S: 0.9711108818512771 +- 0.6783938336372853
Pearson Corr U: 0.558282681275129, p: 1.7620577101917045e-15
Pearson Corr V: -0.1226166615586844, p: 0.10906077366994593
Pearson Corr W: 0.18874834291044545, p: 0.013149622481769513
Pearson Corr S: 0.5077669698115028, p: 1.1650525736876675e-12
---------------------------------------------------
Prediction using mast: tnw12
Error U: 0.6518660515487791 +- 0.7791546939694162
Error V: 0.7328573673188551 +- 0.5694070016278331
Error W: 0.23847128732704878 +- 0.23270101090896247
Error S: 1.3771275115330184 +- 0.7000574085367006
Pearson Corr U: -0.0012513814934108543, p: 0.9870014010850516
Pearson Corr V: -0.2937933387844533, p: 9.166882591477257e-05
Pearson Corr W: 0.23258364948640234, p: 0.0021385758692757735
Pearson Corr S: 0.7428345858401281, p: 1.9408830264087154e-31
---------------------------------------------------
Prediction using mast: tnw13
Error U: 0.6414260320409348 +- 0.7585025253820986
Error V: 0.7629657746720946 +- 0.5810585042389375
Error W: 0.2393873805363682 +- 0.2226349508003609
Error S: 1.2838054279628324 +- 0.6656918729996391
Pearson Corr U: 0.27960959166398514, p: 0.0002034645154311211
Pearson Corr V: -0.19270093874971247, p: 0.011321896651577202
Pearson Corr W: 0.1506502148564001, p: 0.04853830278456699
Pearson Corr S: 0.6642139263191011, p: 3.0111512189735304e-23
---------------------------------------------------
Prediction using mast: tnw14
Error U: 0.833626959839524 +- 1.0068202841526475
Error V: 0.8130863603541664 +- 0.7188235932728554
Error W: 0.24972710855516195 +- 0.21779713091166616
Error S: 0.6533199146162356 +- 0.5059619755153097
Pearson Corr U: -0.6917567026070919, p: 8.092733990646611e-26
Pearson Corr V: 0.015242593715359682, p: 0.8426862775471107
Pearson Corr W: 0.3643858204881242, p: 8.921907199795812e-07
Pearson Corr S: 0.6939843973317829, p: 4.8702714681586886e-26
---------------------------------------------------
Prediction using mast: tnw15
Error U: 0.7427406802985165 +- 0.9120420250380824
Error V: 0.7781945866971426 +- 0.6943530323146329
Error W: 0.23972455625538458 +- 0.21502571034752235
Error S: 0.7318352774725311 +- 0.5241083831733521
Pearson Corr U: -0.7391827886695854, p: 5.4097691113056535e-31
Pearson Corr V: 0.030445779933369208, p: 0.6917561134368707
Pearson Corr W: 0.37115632800068116, p: 5.375948821934111e-07
Pearson Corr S: 0.7090740413111245, p: 1.377551155109004e-27
---------------------------------------------------
Prediction using mast: tnw16
Error U: 0.793705992817443 +- 0.9721971241294789
Error V: 0.738333205317994 +- 0.6739860534030083
Error W: 0.2426976843115875 +- 0.2165666688345064
Error S: 0.8074516390228591 +- 0.5266007667529526
Pearson Corr U: -0.6972900441530789, p: 2.272845447122546e-26
Pearson Corr V: -0.007726152037628158, p: 0.9198758024521316
Pearson Corr W: 0.3590024978656036, p: 1.3238179902904247e-06
Pearson Corr S: 0.7096186499763778, p: 1.2060742954488176e-27
---------------------------------------------------
Prediction using mast: tse01
Error U: 0.7604665063534182 +- 0.9325071855014765
Error V: 0.885603197752549 +- 0.7673005307779629
Error W: 0.24504755344283094 +- 0.21470473034952273
Error S: 0.5637871440358168 +- 0.48277717774515594
Pearson Corr U: -0.7300084787039925, p: 6.598169746481e-30
Pearson Corr V: 0.055377789561418096, p: 0.4705829048032848
Pearson Corr W: 0.3760961093889195, p: 3.687661272630031e-07
Pearson Corr S: 0.6879438397058588, p: 1.9097268703016744e-25
---------------------------------------------------
Prediction using mast: tse02
Error U: 0.7530354399872551 +- 0.8986276735401437
Error V: 1.2380867017210124 +- 0.9402855215518222
Error W: 0.24434216313905727 +- 0.21821673161706026
Error S: 0.3918765512235778 +- 0.36865909469385216
Pearson Corr U: -0.7386358590522055, p: 6.2981356427954195e-31
Pearson Corr V: 0.12899318361824882, p: 0.09170974253505657
Pearson Corr W: 0.41415810872522935, p: 1.6260227850625784e-08
Pearson Corr S: 0.6849607642153719, p: 3.704474247865682e-25
---------------------------------------------------
Prediction using mast: tse04
Error U: 1.6085762678475348 +- 0.7343024991252408
Error V: 0.715238568050494 +- 0.5987185116370319
Error W: 0.3163950812297444 +- 0.25904650100236554
Error S: 0.8561513642013185 +- 0.5131946302500269
Pearson Corr U: 0.5436205495100397, p: 1.2990291321140686e-14
Pearson Corr V: 0.09588555982785242, p: 0.21084592688606482
Pearson Corr W: -0.13615310224490793, p: 0.07492662778812324
Pearson Corr S: 0.49391646730216393, p: 5.774883115455481e-12
---------------------------------------------------
Prediction using mast: tse06
Error U: 0.9283878226796624 +- 0.4688036369130137
Error V: 1.0962089377819113 +- 0.7843628621820201
Error W: 0.23663520389245837 +- 0.20919423079125452
Error S: 0.5436467470896708 +- 0.360590389525595
Pearson Corr U: 0.41340735878968826, p: 1.7359632193428632e-08
Pearson Corr V: 0.21948882173922127, p: 0.0038165324365736822
Pearson Corr W: 0.3047154083407878, p: 4.818815175546993e-05
Pearson Corr S: 0.5500648235753408, p: 5.4639621125302975e-15
---------------------------------------------------
Prediction using mast: tse07
Error U: 0.6571538278621329 +- 0.7886222630665747
Error V: 0.7421645230618628 +- 0.5733770507764965
Error W: 0.23727266011941892 +- 0.23086351224647383
Error S: 1.3635022016148513 +- 0.6846779575335359
Pearson Corr U: -0.157214384168921, p: 0.039433109209406736
Pearson Corr V: -0.26679614773958676, p: 0.00040342805276211
Pearson Corr W: 0.20788165349078735, p: 0.006211135105735715
Pearson Corr S: 0.7344187633693207, p: 2.00848006507424e-30
---------------------------------------------------
Prediction using mast: tse08
Error U: 0.6182003796092059 +- 0.6416873510258776
Error V: 0.9620708079563061 +- 0.6619581632746473
Error W: 0.3013839041520639 +- 0.22476283357582788
Error S: 0.8950900117124845 +- 0.6494101471385517
Pearson Corr U: 0.404510974673941, p: 3.723741903788405e-08
Pearson Corr V: -0.00643277082231575, p: 0.93325465747255
Pearson Corr W: 0.0022738010480713154, p: 0.9763835044669127
Pearson Corr S: 0.3334687774910562, p: 7.8169986919067e-06
---------------------------------------------------
Prediction using mast: tse09
Error U: 0.6588425059601012 +- 0.7951067178846135
Error V: 0.6705816917865753 +- 0.6054077254122824
Error W: 0.22370405243744354 +- 0.22146723971311824
Error S: 1.093381059065855 +- 0.6423801585913145
Pearson Corr U: -0.4581271528736006, p: 2.629892906613176e-10
Pearson Corr V: -0.05125522636902229, p: 0.5042973675681279
Pearson Corr W: 0.30468614375476305, p: 4.8272915899115015e-05
Pearson Corr S: 0.7313285155254585, p: 4.6332422310208906e-30
---------------------------------------------------
Prediction using mast: tse10
Error U: 0.9104729358973207 +- 1.0605116650162367
Error V: 0.8163372561762414 +- 0.7237113684735721
Error W: 0.2547474738285607 +- 0.22080149586833395
Error S: 0.6187462186709005 +- 0.49691474572129635
Pearson Corr U: -0.6735999811720654, p: 4.303699765048524e-24
Pearson Corr V: 0.008818147311985356, p: 0.9085974249675636
Pearson Corr W: 0.36287082632595874, p: 9.977042060556511e-07
Pearson Corr S: 0.6915183289382758, p: 8.542324458784266e-26
---------------------------------------------------
Prediction using mast: tse11
Error U: 0.7187617653290261 +- 0.8292969598586237
Error V: 1.117893479264608 +- 0.880293183158155
Error W: 0.23357847259733636 +- 0.21120753489976957
Error S: 0.3983461540683395 +- 0.39122557499191135
Pearson Corr U: -0.7034467393876792, p: 5.345176890705191e-27
Pearson Corr V: 0.12312905376262982, p: 0.10757773351497883
Pearson Corr W: 0.414966610271216, p: 1.5151264771804582e-08
Pearson Corr S: 0.6764773817505038, p: 2.336575271189455e-24
---------------------------------------------------
Prediction using mast: tse12
Error U: 0.7438373199482524 +- 0.9063258630859324
Error V: 0.8878369228016482 +- 0.7681951998365615
Error W: 0.24259200437259165 +- 0.21368402808496223
Error S: 0.5616979116025687 +- 0.48229145016137065
Pearson Corr U: -0.7412602040506634, p: 3.0258451414208105e-31
Pearson Corr V: 0.06175973074516635, p: 0.4209156205255045
Pearson Corr W: 0.3781318189433778, p: 3.151342293172538e-07
Pearson Corr S: 0.6880806159692535, p: 1.8522281553319576e-25
---------------------------------------------------
Prediction using mast: tse13
Error U: 0.6927895852065515 +- 0.7310298510963895
Error V: 0.9884672790136605 +- 0.8060105115562803
Error W: 0.2192222807856081 +- 0.20794207430006334
Error S: 0.44675062934375326 +- 0.43847941944579544
Pearson Corr U: -0.4535397957115494, p: 4.158771576668115e-10
Pearson Corr V: 0.14536112698829834, p: 0.05709142745351746
Pearson Corr W: 0.43283466371011875, p: 3.0297173165546267e-09
Pearson Corr S: 0.6705963507678084, p: 8.083003963458592e-24
---------------------------------------------------
Prediction using mast: v01
Error U: 0.7070873019639355 +- 0.8117148080880248
Error V: 0.8817777967873227 +- 0.753479185236179
Error W: 0.22843271045266939 +- 0.21167362891836394
Error S: 0.548553555406485 +- 0.49031278616356966
Pearson Corr U: -0.6927527460231844, p: 6.452591866124513e-26
Pearson Corr V: 0.10390947923930348, p: 0.17494078792707773
Pearson Corr W: 0.4031443740868978, p: 4.178700076461692e-08
Pearson Corr S: 0.6894631349749866, p: 1.3585701745162896e-25
---------------------------------------------------
Prediction using mast: v03
Error U: 0.6663933952139458 +- 0.8043202798436729
Error V: 0.7627675336976053 +- 0.5841242312906186
Error W: 0.2344828394060054 +- 0.22431354550644272
Error S: 1.3058105730548224 +- 0.6607741974546213
Pearson Corr U: -0.20634275537379604, p: 0.006613269828677116
Pearson Corr V: -0.23253748776683586, p: 0.002143067538637135
Pearson Corr W: 0.2235918392036282, p: 0.0031940511319746815
Pearson Corr S: 0.7044692176636306, p: 4.1879224328572584e-27
---------------------------------------------------
Prediction using mast: v04
Error U: 0.8820995568504151 +- 0.9205125449571605
Error V: 1.0555239765360593 +- 0.724461611404524
Error W: 0.23823840967805235 +- 0.20823142803806902
Error S: 0.7024653019978223 +- 0.6025480555769415
Pearson Corr U: -0.26058725156606055, p: 0.0005554285077853908
Pearson Corr V: -0.14053417948739774, p: 0.0659467892259954
Pearson Corr W: 0.2924339458057951, p: 9.91300364617196e-05
Pearson Corr S: 0.46531416656763935, p: 1.2651061425015101e-10
---------------------------------------------------
Prediction using mast: v05
Error U: 1.0211896668639195 +- 0.9845425467367295
Error V: 0.9550972974989523 +- 0.6965649905048699
Error W: 0.21724792646944868 +- 0.20710710772324048
Error S: 0.7081824964050103 +- 0.5996067080240094
Pearson Corr U: -0.44344649085244975, p: 1.1132997875652182e-09
Pearson Corr V: -0.1981340248625828, p: 0.009175696793373767
Pearson Corr W: 0.433696157642893, p: 2.7967932368734452e-09
Pearson Corr S: 0.5638825668208235, p: 8.003395584301409e-16
---------------------------------------------------
Prediction using mast: v06
Error U: 0.9694098853228824 +- 0.981268981868625
Error V: 0.8415938136640355 +- 0.6492339739837628
Error W: 0.2134459842677874 +- 0.2070598914121873
Error S: 0.8604627082488361 +- 0.6086418109491106
Pearson Corr U: -0.4970336256662521, p: 4.053209339999202e-12
Pearson Corr V: -0.21328380592849294, p: 0.004966601097339254
Pearson Corr W: 0.44497417954937807, p: 9.611226544137306e-10
Pearson Corr S: 0.6279170353395914, p: 3.002632996001137e-20
---------------------------------------------------
Prediction using mast: v07
Error U: 0.654173850830155 +- 0.5194917427149754
Error V: 0.6792766616936543 +- 0.606507499379287
Error W: 0.2444872044396326 +- 0.20769519599729308
Error S: 0.7470798072001422 +- 0.6291852806209507
Pearson Corr U: 0.541270819835731, p: 1.7732466249944922e-14
Pearson Corr V: 0.07991944463866794, p: 0.29733803824753496
Pearson Corr W: 0.2824338067717057, p: 0.00017417969289598752
Pearson Corr S: 0.534389510541862, p: 4.350871910236897e-14
---------------------------------------------------
Prediction error all masts
Error U: 0.8464897358999092 +- 0.8033566600021007
Error V: 0.8999064411591023 +- 0.736022328853943
Error W: 0.27040655623378346 +- 0.2404606575341485
Error S: 0.7639373212923217 +- 0.5970483651754265
Pearson Corr U: 0.07204154012088165, p: 3.5116997979558067e-10
Pearson Corr V: 0.029879150151371048, p: 0.009336911403715443
Pearson Corr W: 0.1346662403314848, p: 5.781860784041238e-32
Pearson Corr S: 0.2859809616325662, p: 2.1082270111677035e-142
---------------------------------------------------
Pearson corr per case, then averaged over all cases
U:   0.010700411232927086
V:   0.03233318836781218
W:   0.1795063677060976
S:   0.5510530743943923
---------------------------------------------------
