# Supplementary material for: WindSeer: real-time volumetric wind prediction over complex terrain aboard a small uncrewed aerial vehicle
Source: Nat Commun. 2024 Apr 25;15:3507. doi: 10.1038/s41467-024-47778-4 (PMC11045725; doi:10.1038/s41467-024-47778-4)
Supplement: Supplementary file 5 — Source Data [file 41467_2024_47778_MOESM5_ESM.zip › data_Table1_SupplementaryTable2/Perdigao_0516_124230_AD4.txt]

Sender: LSF System <lsfadmin@eu-ms-026-37>
Subject: Job 208229380: <python3 predict_measurement_campaigns.py -model_dir ../wind_prediction/trained_models/final01 -model_version e3000 -d /cluster/work/riner/users/intel/perdigao_20170516.hdf5 -m tse04 -i 6 -e 12:42:30 --no_gpu --benchmark> in cluster <euler> Done

Job <python3 predict_measurement_campaigns.py -model_dir ../wind_prediction/trained_models/final01 -model_version e3000 -d /cluster/work/riner/users/intel/perdigao_20170516.hdf5 -m tse04 -i 6 -e 12:42:30 --no_gpu --benchmark> was submitted from host <eu-login-27> by user <acfloria> in cluster <euler> at Mon Mar 14 22:08:00 2022
Job was executed on host(s) <2*eu-ms-026-37>, in queue <normal.4h>, as user <acfloria> in cluster <euler> at Mon Mar 14 22:08:25 2022
</cluster/home/acfloria> was used as the home directory.
</cluster/home/acfloria/intel_wind/wind_analysis> was used as the working directory.
Started at Mon Mar 14 22:08:25 2022
Terminated at Mon Mar 14 23:15:11 2022
Results reported at Mon Mar 14 23:15:11 2022

Your job looked like:

------------------------------------------------------------
# LSBATCH: User input
python3 predict_measurement_campaigns.py -model_dir ../wind_prediction/trained_models/final01 -model_version e3000 -d /cluster/work/riner/users/intel/perdigao_20170516.hdf5 -m tse04 -i 6 -e 12:42:30 --no_gpu --benchmark
------------------------------------------------------------

Successfully completed.

Resource usage summary:

    CPU time :                                   3972.30 sec.
    Max Memory :                                 16125 MB
    Average Memory :                             10461.73 MB
    Total Requested Memory :                     26000.00 MB
    Delta Memory :                               9875.00 MB
    Max Swap :                                   -
    Max Processes :                              3
    Max Threads :                                4
    Run time :                                   4021 sec.
    Turnaround time :                            4031 sec.

The output (if any) follows:

/cluster/home/acfloria/.local/lib/python3.7/site-packages/pyproj/crs/crs.py:131: FutureWarning: '+init=<authority>:<code>' syntax is deprecated. '<authority>:<code>' is the preferred initialization method. When making the change, be mindful of axis order changes: https://pyproj4.github.io/pyproj/stable/gotchas.html#axis-order-changes-in-proj-6
  in_crs_string = _prepare_from_proj_string(in_crs_string)
/cluster/home/acfloria/.local/lib/python3.7/site-packages/pyproj/crs/crs.py:131: FutureWarning: '+init=<authority>:<code>' syntax is deprecated. '<authority>:<code>' is the preferred initialization method. When making the change, be mindful of axis order changes: https://pyproj4.github.io/pyproj/stable/gotchas.html#axis-order-changes-in-proj-6
  in_crs_string = _prepare_from_proj_string(in_crs_string)
mayavi could not get imported, disabling plotting with mayavi. Refer to the README for install instructions
'pygdal' is not installed. Use the command below to install it:
     pip3 install pygdal==2.3.2.4
GPy could not get imported, GPR baseline not available
Using YAML config: ../wind_prediction/trained_models/final01/params.yaml
Input data: 12:42:30 | scale: scale_2.0_n_384 | mast: rne01 
Measurement indices:
[333 193  39]
Input data: 12:42:30 | scale: scale_2.0_n_384 | mast: rne02 
Measurement indices:
[315 206  40]
[315 206  42]
Input data: 12:42:30 | scale: scale_2.0_n_384 | mast: rne03 
Measurement indices:
[302 223  41]
Input data: 12:42:30 | scale: scale_2.0_n_384 | mast: rne04 
Measurement indices:
All measurements lie inside the terrain or outside of the prediction domain
Input mast outside the prediction region
Input data: 12:42:30 | scale: scale_2.0_n_384 | mast: rne06 
Measurement indices:
[247 288  39]
[247 288  41]
Input data: 12:42:30 | scale: scale_2.0_n_384 | mast: rne07 
Measurement indices:
[212 323  41]
[212 323  43]
Input data: 12:42:30 | scale: scale_2.0_n_384 | mast: rsw01 
Measurement indices:
[194  77  44]
Input data: 12:42:30 | scale: scale_2.0_n_384 | mast: rsw02 
Measurement indices:
[182  88  43]
[182  88  45]
Input data: 12:42:30 | scale: scale_2.0_n_384 | mast: rsw03 
Measurement indices:
[174 101  43]
[174 101  44]
[174 101  46]
[174 101  48]
[174 101  51]
Input data: 12:42:30 | scale: scale_2.0_n_384 | mast: rsw04 
Measurement indices:
[160 121  43]
Input data: 12:42:30 | scale: scale_2.0_n_384 | mast: rsw05 
Measurement indices:
[129 166  44]
Input data: 12:42:30 | scale: scale_2.0_n_384 | mast: rsw06 
Measurement indices:
[116 183  44]
[116 183  46]
[116 183  48]
[116 183  49]
[116 183  53]
Input data: 12:42:30 | scale: scale_2.0_n_384 | mast: rsw07 
Measurement indices:
[ 85 221  45]
[ 85 221  47]
Input data: 12:42:30 | scale: scale_2.0_n_384 | mast: rsw08 
Measurement indices:
[ 74 237  45]
[ 74 237  47]
Input data: 12:42:30 | scale: scale_2.0_n_384 | mast: tnw01 
Measurement indices:
[ 59 175  11]
[ 59 175  12]
[ 59 175  14]
Input data: 12:42:30 | scale: scale_2.0_n_384 | mast: tnw02 
Measurement indices:
[ 82 190  28]
[ 82 190  29]
[ 82 190  31]
Input data: 12:42:30 | scale: scale_2.0_n_384 | mast: tnw03 
Measurement indices:
[ 96 204  43]
[ 96 204  45]
Input data: 12:42:30 | scale: scale_2.0_n_384 | mast: tnw05 
Measurement indices:
[130 225  23]
[130 225  24]
[130 225  24]
[130 225  24]
[130 225  25]
[130 225  25]
[130 225  26]
Input data: 12:42:30 | scale: scale_2.0_n_384 | mast: tnw06 
Measurement indices:
[158 247  17]
[158 247  18]
[158 247  18]
[158 247  18]
[158 247  19]
[158 247  19]
[158 247  20]
Input data: 12:42:30 | scale: scale_2.0_n_384 | mast: tnw07 
Measurement indices:
[176 263  10]
[176 263  10]
[176 263  10]
[176 263  11]
[176 263  11]
[176 263  12]
[176 263  14]
[176 263  16]
[176 263  19]
Input data: 12:42:30 | scale: scale_2.0_n_384 | mast: tnw08 
Measurement indices:
All measurements lie inside the terrain or outside of the prediction domain
Input mast outside the prediction region
Input data: 12:42:30 | scale: scale_2.0_n_384 | mast: tnw09 
Measurement indices:
[210 291  27]
[210 291  28]
Input data: 12:42:30 | scale: scale_2.0_n_384 | mast: tnw10 
Measurement indices:
[220 296  32]
[220 296  34]
[220 296  36]
[220 296  37]
[220 296  41]
Input data: 12:42:30 | scale: scale_2.0_n_384 | mast: tnw11 
Measurement indices:
[231 304  35]
[231 304  36]
[231 304  38]
Input data: 12:42:30 | scale: scale_2.0_n_384 | mast: tnw12 
Measurement indices:
[238 307  33]
[238 307  33]
[238 307  33]
[238 307  34]
[238 307  34]
[238 307  34]
[238 307  36]
[238 307  37]
Input data: 12:42:30 | scale: scale_2.0_n_384 | mast: tnw13 
Measurement indices:
[243 314  26]
[243 314  27]
[243 314  27]
[243 314  27]
[243 314  28]
[243 314  28]
[243 314  29]
[243 314  31]
Input data: 12:42:30 | scale: scale_2.0_n_384 | mast: tnw14 
Measurement indices:
[253 319  20]
[253 319  20]
[253 319  21]
[253 319  21]
[253 319  21]
[253 319  22]
[253 319  23]
[253 319  24]
Input data: 12:42:30 | scale: scale_2.0_n_384 | mast: tnw15 
Measurement indices:
[259 322  17]
[259 322  17]
[259 322  17]
[259 322  18]
[259 322  18]
[259 322  19]
[259 322  20]
[259 322  21]
Input data: 12:42:30 | scale: scale_2.0_n_384 | mast: tnw16 
Measurement indices:
[268 325  13]
[268 325  13]
[268 325  14]
[268 325  14]
[268 325  14]
[268 325  15]
[268 325  16]
[268 325  17]
Input data: 12:42:30 | scale: scale_2.0_n_384 | mast: tse01 
Measurement indices:
[101  93   5]
[101  93   8]
Input data: 12:42:30 | scale: scale_2.0_n_384 | mast: tse02 
Measurement indices:
[137 117  26]
[137 117  29]
Input data: 12:42:30 | scale: scale_2.0_n_384 | mast: tse04 
Measurement indices:
[153 131  43]
[153 131  44]
[153 131  46]
[153 131  48]
[153 131  51]
[153 131  54]
[153 131  55]
[153 131  58]
Input data: 12:42:30 | scale: scale_2.0_n_384 | mast: tse06 
Measurement indices:
[182 159  28]
[182 159  30]
[182 159  32]
[182 159  33]
[182 159  37]
Input data: 12:42:30 | scale: scale_2.0_n_384 | mast: tse07 
Measurement indices:
[204 159  26]
Input data: 12:42:30 | scale: scale_2.0_n_384 | mast: tse08 
Measurement indices:
[223 176  20]
[223 176  22]
Input data: 12:42:30 | scale: scale_2.0_n_384 | mast: tse09 
Measurement indices:
[244 202  14]
[244 202  16]
[244 202  17]
[244 202  19]
[244 202  23]
[244 202  26]
[244 202  30]
Input data: 12:42:30 | scale: scale_2.0_n_384 | mast: tse10 
Measurement indices:
[259 211  19]
[259 211  22]
Input data: 12:42:30 | scale: scale_2.0_n_384 | mast: tse11 
Measurement indices:
[266 217  22]
[266 217  24]
[266 217  26]
[266 217  28]
[266 217  31]
Input data: 12:42:30 | scale: scale_2.0_n_384 | mast: tse12 
Measurement indices:
[280 226  33]
[280 226  34]
Input data: 12:42:30 | scale: scale_2.0_n_384 | mast: tse13 
Measurement indices:
[290 234  39]
[290 234  41]
[290 234  43]
[290 234  44]
[290 234  48]
[290 234  51]
[290 234  55]
Input data: 12:42:30 | scale: scale_2.0_n_384 | mast: v01 
Measurement indices:
[295 161  17]
[295 161  18]
Input data: 12:42:30 | scale: scale_2.0_n_384 | mast: v03 
Measurement indices:
[254 184  13]
[254 184  15]
Input data: 12:42:30 | scale: scale_2.0_n_384 | mast: v04 
Measurement indices:
[220 218  11]
[220 218  12]
Input data: 12:42:30 | scale: scale_2.0_n_384 | mast: v05 
Measurement indices:
[204 235  10]
[204 235  12]
[204 235  13]
Input data: 12:42:30 | scale: scale_2.0_n_384 | mast: v06 
Measurement indices:
[190 249   9]
[190 249  11]
[190 249  13]
Input data: 12:42:30 | scale: scale_2.0_n_384 | mast: v07 
Measurement indices:
[153 275   9]
[153 275   9]
[153 275   9]
[153 275  10]
[153 275  10]
[153 275  11]
---------------------------------------------------
Prediction using mast: rne01
Error U: 0.6002529259740388 +- 0.4077733670226547
Error V: 0.7971518359376292 +- 0.689027834049845
Error W: 0.20050651162107608 +- 0.15213981703486393
Error S: 1.0610672504552805 +- 0.6785557651695037
Pearson Corr U: 0.7147380643904054, p: 3.4047229496646413e-28
Pearson Corr V: 0.4895569654503901, p: 9.418303858335559e-12
Pearson Corr W: 0.38413151009775764, p: 1.9706619127794153e-07
Pearson Corr S: 0.3496968127971818, p: 2.574907340550217e-06
---------------------------------------------------
Prediction using mast: rne02
Error U: 0.4617955950705459 +- 0.2785124510270168
Error V: 0.6957103610184763 +- 0.6079762824805097
Error W: 0.19906328956828948 +- 0.1660100713177476
Error S: 0.7344409657227129 +- 0.5482286485978572
Pearson Corr U: 0.7640699178412925, p: 3.480057477944663e-34
Pearson Corr V: 0.6107052028907597, p: 5.8363886102126565e-19
Pearson Corr W: 0.3309733048964973, p: 9.221923733808793e-06
Pearson Corr S: 0.4971052685634595, p: 4.020195402725127e-12
---------------------------------------------------
Prediction using mast: rne03
Error U: 0.4583141686899758 +- 0.28889175643625253
Error V: 1.0117004185704364 +- 0.7958060140813771
Error W: 0.21568354210790647 +- 0.1705401551492121
Error S: 0.8040644514577179 +- 0.639681439124014
Pearson Corr U: 0.7250083593183702, p: 2.4711163138059477e-29
Pearson Corr V: 0.3705686010616752, p: 5.620206909825332e-07
Pearson Corr W: 0.32833948148652803, p: 1.0962395581585857e-05
Pearson Corr S: 0.2828669510419182, p: 0.00017005248090550947
---------------------------------------------------
Prediction using mast: rne06
Error U: 0.8964096293679261 +- 0.5064909841080388
Error V: 0.7274439339546844 +- 0.6141708641165036
Error W: 0.24690991826687397 +- 0.18973035186695497
Error S: 0.7193372806467785 +- 0.5048558918888185
Pearson Corr U: 0.7268092439130116, p: 1.5410289362971995e-29
Pearson Corr V: 0.4667081223493617, p: 1.0955358372298181e-10
Pearson Corr W: 0.2991886872488178, p: 6.693515037699534e-05
Pearson Corr S: 0.38449885440836, p: 1.9142383694811764e-07
---------------------------------------------------
Prediction using mast: rne07
Error U: 1.0102204071230663 +- 0.54776750652913
Error V: 0.9239147635422119 +- 0.7389755488421169
Error W: 0.27876436358977197 +- 0.20476028259937662
Error S: 0.8493845068253202 +- 0.564769589731222
Pearson Corr U: 0.7204319584027111, p: 8.068662553516382e-29
Pearson Corr V: 0.41586717340051965, p: 1.4001752411708749e-08
Pearson Corr W: 0.3284896182048727, p: 1.0855355597863833e-05
Pearson Corr S: 0.3052615119564782, p: 4.663180406482701e-05
---------------------------------------------------
Prediction using mast: rsw01
Error U: 0.5674899348558043 +- 0.3772713201434732
Error V: 1.0457006631371273 +- 0.8033146922742479
Error W: 0.22078203951011216 +- 0.16408489881955135
Error S: 1.0395511909909592 +- 0.7162420480163005
Pearson Corr U: 0.6712478877692047, p: 7.054530541568454e-24
Pearson Corr V: 0.3843198577902988, p: 1.9415358711805026e-07
Pearson Corr W: 0.33306279480300227, p: 8.030834537373896e-06
Pearson Corr S: 0.19278964885866645, p: 0.011283579248158941
---------------------------------------------------
Prediction using mast: rsw02
Error U: 0.5121804423264978 +- 0.3243394201031138
Error V: 0.9124002816183358 +- 0.7635968135922002
Error W: 0.20896794785397813 +- 0.16130698494464016
Error S: 0.9399625385553736 +- 0.6674888272713612
Pearson Corr U: 0.7146929355829795, p: 3.443313670774176e-28
Pearson Corr V: 0.36845034619089034, p: 6.591534611128226e-07
Pearson Corr W: 0.3376479673663623, p: 5.907704081065119e-06
Pearson Corr S: 0.2799996526988261, p: 0.00019916359562143876
---------------------------------------------------
Prediction using mast: rsw03
Error U: 0.4854184730493289 +- 0.3099735342448434
Error V: 0.6381591429136583 +- 0.49673139075782585
Error W: 0.20248988155050432 +- 0.1707139191024516
Error S: 0.5907163132009781 +- 0.43256258472361225
Pearson Corr U: 0.7407130422963525, p: 3.5281046946526133e-31
Pearson Corr V: 0.6851474584055417, p: 3.554827059302336e-25
Pearson Corr W: 0.3144080946466742, p: 2.6647309853015964e-05
Pearson Corr S: 0.5492850867005882, p: 6.073591227857549e-15
---------------------------------------------------
Prediction using mast: rsw04
Error U: 0.6348325570814727 +- 0.44886493627492885
Error V: 0.7620873686324309 +- 0.6589565752167009
Error W: 0.22585596349083115 +- 0.18060647794457632
Error S: 0.6098648629229294 +- 0.49355206608426666
Pearson Corr U: 0.7388469075763867, p: 5.939512029527669e-31
Pearson Corr V: 0.4593282199202286, p: 2.3299099813937276e-10
Pearson Corr W: 0.30449020927597453, p: 4.884405447665961e-05
Pearson Corr S: 0.3970090714287582, p: 6.966870428784007e-08
---------------------------------------------------
Prediction using mast: rsw05
Error U: 0.4647575868322558 +- 0.2807735516161159
Error V: 0.6984799607555572 +- 0.611165311807905
Error W: 0.19868180274295463 +- 0.16514670725552047
Error S: 0.7503716889472103 +- 0.5567520066290336
Pearson Corr U: 0.7651579997999082, p: 2.472299561417317e-34
Pearson Corr V: 0.6073772584896463, p: 1.0146776941279008e-18
Pearson Corr W: 0.3346158037245881, p: 7.241620468467212e-06
Pearson Corr S: 0.4947407987421812, p: 5.2606167274961964e-12
---------------------------------------------------
Prediction using mast: rsw06
Error U: 0.5720570483333826 +- 0.3917114053704963
Error V: 0.7097350558729518 +- 0.41286754918487434
Error W: 0.20526790968190606 +- 0.15681596732407987
Error S: 0.5416193772720825 +- 0.4293211888860111
Pearson Corr U: 0.7110356864717752, p: 8.521747464828486e-28
Pearson Corr V: 0.6147508550088726, p: 2.9534383875784355e-19
Pearson Corr W: 0.3609688444451541, p: 1.1470821513842537e-06
Pearson Corr S: 0.5731010446431665, p: 2.1123789950500533e-16
---------------------------------------------------
Prediction using mast: rsw07
Error U: 0.5320742558137069 +- 0.3962757846838915
Error V: 1.0147753420851513 +- 0.7910258533670078
Error W: 0.23316253463368702 +- 0.18279252033177906
Error S: 0.6688113995310592 +- 0.562480107724068
Pearson Corr U: 0.7328537389430902, p: 3.0714623955459136e-30
Pearson Corr V: 0.4028213949100346, p: 4.29378042999919e-08
Pearson Corr W: 0.33857803643514456, p: 5.547673394759337e-06
Pearson Corr S: 0.3123388056311101, p: 3.0292622500548942e-05
---------------------------------------------------
Prediction using mast: rsw08
Error U: 0.4981678154830977 +- 0.3526973604333142
Error V: 0.945055816705207 +- 0.7721527997197085
Error W: 0.21806725631528076 +- 0.17695801245287174
Error S: 0.6629129141103826 +- 0.5475934256775428
Pearson Corr U: 0.7450363997080517, p: 1.0373505962903903e-31
Pearson Corr V: 0.4199743503888825, p: 9.741363830176198e-09
Pearson Corr W: 0.3323307496393944, p: 8.43048815554063e-06
Pearson Corr S: 0.3501212075882797, p: 2.499099219111108e-06
---------------------------------------------------
Prediction using mast: tnw01
Error U: 1.2184237558715738 +- 0.8133657324288244
Error V: 0.8717590363307179 +- 0.59613570518209
Error W: 0.22797653400347404 +- 0.19096618295121853
Error S: 0.7589491326460409 +- 0.5470899139231887
Pearson Corr U: -0.2955489345110686, p: 8.280958869108321e-05
Pearson Corr V: 0.2501380781174785, p: 0.0009350328701394123
Pearson Corr W: 0.2246491558666057, p: 0.0030492711676358077
Pearson Corr S: 0.5240953927331243, p: 1.6049428618529995e-13
---------------------------------------------------
Prediction using mast: tnw02
Error U: 1.248075802873321 +- 0.8278999094964816
Error V: 0.8673714118067741 +- 0.5910216734893281
Error W: 0.22767821115873157 +- 0.18979434425780442
Error S: 0.7821965237802849 +- 0.5620711714570317
Pearson Corr U: -0.3346543737968506, p: 7.222988413102233e-06
Pearson Corr V: 0.24744812179954628, p: 0.0010655024821718906
Pearson Corr W: 0.23116482266224975, p: 0.0022806126943186737
Pearson Corr S: 0.5153596794155966, p: 4.696129687437905e-13
---------------------------------------------------
Prediction using mast: tnw03
Error U: 0.515691796871808 +- 0.3269889835721196
Error V: 0.795927081562446 +- 0.6902910676961211
Error W: 0.20207442164773512 +- 0.15770584531954926
Error S: 0.921567775721027 +- 0.642501751632761
Pearson Corr U: 0.7446594482111923, p: 1.1553209264657634e-31
Pearson Corr V: 0.4482291296007321, p: 7.009960282482686e-10
Pearson Corr W: 0.34861660246144105, p: 2.77785543865552e-06
Pearson Corr S: 0.3792915936786907, p: 2.880058004238891e-07
---------------------------------------------------
Prediction using mast: tnw05
Error U: 0.6321902500968203 +- 0.4299962154084099
Error V: 0.9865308702890574 +- 0.787790683937498
Error W: 0.2157341963017898 +- 0.15846053814701078
Error S: 1.1321108970685485 +- 0.7345235679136113
Pearson Corr U: 0.6549831525320289, p: 1.9073383029352006e-22
Pearson Corr V: 0.4186135097503597, p: 1.0991564886127712e-08
Pearson Corr W: 0.3588031491393955, p: 1.3431186815429051e-06
Pearson Corr S: 0.18925329836876326, p: 0.012902564508667157
---------------------------------------------------
Prediction using mast: tnw06
Error U: 0.47002888468620563 +- 0.2855897738619018
Error V: 0.6565344731640497 +- 0.5111290333686523
Error W: 0.19523120022391108 +- 0.16629774981929576
Error S: 0.681744712632096 +- 0.5036768406232792
Pearson Corr U: 0.7580798292848221, p: 2.2126861251599352e-33
Pearson Corr V: 0.6673026057034429, p: 1.599883799915125e-23
Pearson Corr W: 0.3565765887927243, p: 1.5777430956499077e-06
Pearson Corr S: 0.5769597450016024, p: 1.1945511620186616e-16
---------------------------------------------------
Prediction using mast: tnw07
Error U: 0.5351816179729924 +- 0.32794789830860777
Error V: 1.1089361622529925 +- 0.7743179676689782
Error W: 0.23465790740700226 +- 0.18669447062114589
Error S: 0.5689555083768666 +- 0.42453317953518666
Pearson Corr U: 0.6181896878286193, p: 1.6425389430768025e-19
Pearson Corr V: 0.3787385110473978, p: 3.006517586085454e-07
Pearson Corr W: 0.2480727348243163, p: 0.0010338002671016373
Pearson Corr S: 0.6848030297613998, p: 3.8357153419008027e-25
---------------------------------------------------
Prediction using mast: tnw09
Error U: 1.3157344551867396 +- 0.8593670166709766
Error V: 0.8818306666501371 +- 0.6250164171472309
Error W: 0.23036252185576642 +- 0.18969631268531845
Error S: 0.8117582777827552 +- 0.58252191419067
Pearson Corr U: -0.40207469099388116, p: 4.571613076108149e-08
Pearson Corr V: 0.2464826145445789, p: 0.001116264120399224
Pearson Corr W: 0.24397861359215395, p: 0.0012584108856576643
Pearson Corr S: 0.5017770247933168, p: 2.3487731507291065e-12
---------------------------------------------------
Prediction using mast: tnw10
Error U: 0.736615580831817 +- 0.5430158887885644
Error V: 1.0541069443839362 +- 0.7968001199205597
Error W: 0.23892285096720037 +- 0.19549309176634766
Error S: 0.526122610644176 +- 0.4043379538203492
Pearson Corr U: 0.3666479625177123, p: 7.542389878295454e-07
Pearson Corr V: 0.33160044442812525, p: 8.84791478857254e-06
Pearson Corr W: 0.20171343541277056, p: 0.00796643647971339
Pearson Corr S: 0.6432788954573154, p: 1.8095794892034375e-21
---------------------------------------------------
Prediction using mast: tnw11
Error U: 0.4532632818098911 +- 0.2848054622814933
Error V: 0.8993774591510639 +- 0.7576467253519641
Error W: 0.20826308395662402 +- 0.16880441527420267
Error S: 0.7515953414403164 +- 0.6006570251412598
Pearson Corr U: 0.7462897998557699, p: 7.240925422565103e-32
Pearson Corr V: 0.3983943341971987, p: 6.213060103271118e-08
Pearson Corr W: 0.3264296888615136, p: 1.241413386436536e-05
Pearson Corr S: 0.3439964325919273, p: 3.830537287560133e-06
---------------------------------------------------
Prediction using mast: tnw12
Error U: 0.559072770070149 +- 0.4129542552229614
Error V: 0.9892313595431605 +- 0.7829477870645452
Error W: 0.23394811618946407 +- 0.18330100575751576
Error S: 0.6612720359807062 +- 0.5532548834316319
Pearson Corr U: 0.7337111399228771, p: 2.434670501996092e-30
Pearson Corr V: 0.40669009726672867, p: 3.095188780820519e-08
Pearson Corr W: 0.3371967948458382, p: 6.090233118606153e-06
Pearson Corr S: 0.31842710286040043, p: 2.071669323545517e-05
---------------------------------------------------
Prediction using mast: tnw13
Error U: 0.5022177020972713 +- 0.3200103008864674
Error V: 0.991011839941769 +- 0.7888335992230392
Error W: 0.2145577021574202 +- 0.16570711093362275
Error S: 0.9278844250847631 +- 0.674513717871973
Pearson Corr U: 0.7034364326374354, p: 5.358310901332235e-27
Pearson Corr V: 0.37234660747746007, p: 4.911985343717718e-07
Pearson Corr W: 0.33038203410397166, p: 9.588211843175282e-06
Pearson Corr S: 0.24601411134362736, p: 0.001141685922641882
---------------------------------------------------
Prediction using mast: tnw14
Error U: 0.49827966144835045 +- 0.3153844651058763
Error V: 0.9769199107656631 +- 0.7850156039751274
Error W: 0.21354711191566295 +- 0.16536761235400085
Error S: 0.9186311061040878 +- 0.6691052994664447
Pearson Corr U: 0.7072382038125833, p: 2.1515320151415243e-27
Pearson Corr V: 0.3738314992817822, p: 4.3866885407321453e-07
Pearson Corr W: 0.3297354416747629, p: 1.0004522956123898e-05
Pearson Corr S: 0.25426307232446393, p: 0.0007632124571205373
---------------------------------------------------
Prediction using mast: tnw15
Error U: 0.5034816860839859 +- 0.35021690676325395
Error V: 0.7483432127315434 +- 0.6610781608599797
Error W: 0.21185387367890485 +- 0.17393032024495672
Error S: 0.6226981018774332 +- 0.4893175218189113
Pearson Corr U: 0.7511414362374567, p: 1.7648199129109524e-32
Pearson Corr V: 0.4941828510851414, p: 5.603576395644701e-12
Pearson Corr W: 0.3012767921032866, p: 5.9165895733941555e-05
Pearson Corr S: 0.4342127582357259, p: 2.6655116507145405e-09
---------------------------------------------------
Prediction using mast: tnw16
Error U: 0.48425635508064335 +- 0.3081698967245893
Error V: 0.6374026097304604 +- 0.48393007666977844
Error W: 0.2017798081755623 +- 0.16977697976696265
Error S: 0.5873440704814222 +- 0.4272906519288281
Pearson Corr U: 0.7390347707182525, p: 5.637232354057e-31
Pearson Corr V: 0.6858758416705513, p: 3.02567391466381e-25
Pearson Corr W: 0.3194553405030025, p: 1.9413147938343157e-05
Pearson Corr S: 0.5565655377234131, p: 2.237877321660655e-15
---------------------------------------------------
Prediction using mast: tse01
Error U: 0.6264025179568498 +- 0.4369011701253079
Error V: 0.9115372204431872 +- 0.5859105856726916
Error W: 0.2189095471734287 +- 0.17681074533604957
Error S: 0.49476770281801136 +- 0.35822279417222663
Pearson Corr U: 0.6007300631238119, p: 3.004239916456354e-18
Pearson Corr V: 0.34805785776231063, p: 2.8887125641841117e-06
Pearson Corr W: 0.24177450465148992, p: 0.001397041913963432
Pearson Corr S: 0.681614324841971, p: 7.717347699092398e-25
---------------------------------------------------
Prediction using mast: tse02
Error U: 0.8310208912629137 +- 0.6100702345428818
Error V: 0.8211450044886122 +- 0.48564099847941083
Error W: 0.21436527811773373 +- 0.17901026255606697
Error S: 0.6590989808263721 +- 0.4727590476755706
Pearson Corr U: 0.4388377814112575, p: 1.7269524681787387e-09
Pearson Corr V: 0.2949758912268113, p: 8.560912543623234e-05
Pearson Corr W: 0.23089957485882848, p: 0.002308097661082447
Pearson Corr S: 0.6535115310062234, p: 2.54483976756874e-22
---------------------------------------------------
Prediction using mast: tse04
Error U: 0.8283625413960207 +- 0.49019375011942007
Error V: 0.6479760405568291 +- 0.5312881177029425
Error W: 0.23480207536123335 +- 0.18443457396498567
Error S: 0.6638899013272038 +- 0.47951412851993314
Pearson Corr U: 0.7255719745518463, p: 2.1324784932582517e-29
Pearson Corr V: 0.5694535142305713, p: 3.596075895460249e-16
Pearson Corr W: 0.29076882081248706, p: 0.00010904353369687011
Pearson Corr S: 0.43753608060980953, p: 1.952628197955593e-09
---------------------------------------------------
Prediction using mast: tse06
Error U: 0.48689442333875127 +- 0.30100960063168647
Error V: 0.8007000148291785 +- 0.44967895442360667
Error W: 0.20126609286158023 +- 0.15255428568870302
Error S: 0.5017248467565615 +- 0.3756214020672226
Pearson Corr U: 0.7091200891819023, p: 1.3621701972215413e-27
Pearson Corr V: 0.4638453443125082, p: 1.471228571616506e-10
Pearson Corr W: 0.3750734907661819, p: 3.988994392892194e-07
Pearson Corr S: 0.6558572199845424, p: 1.6058890487560827e-22
---------------------------------------------------
Prediction using mast: tse07
Error U: 0.6751815798805844 +- 0.4768203285204127
Error V: 0.666423034834801 +- 0.48972169080885475
Error W: 0.1955094375972563 +- 0.15155102171454005
Error S: 0.8622266846339158 +- 0.5757638771793854
Pearson Corr U: 0.7264789880316915, p: 1.6809013180309748e-29
Pearson Corr V: 0.46910407322186076, p: 8.541614100766397e-11
Pearson Corr W: 0.4207506952149307, p: 9.09073514006446e-09
Pearson Corr S: 0.666909184937959, p: 1.7348160085304997e-23
---------------------------------------------------
Prediction using mast: tse08
Error U: 0.9789222492013508 +- 0.6942140903718038
Error V: 0.8085729256657981 +- 0.4926604350282003
Error W: 0.2180062085728102 +- 0.18197772218727387
Error S: 0.734658550228561 +- 0.5140941920567071
Pearson Corr U: 0.15229927453308512, p: 0.046100499148285436
Pearson Corr V: 0.2693749411964039, p: 0.0003524543466321957
Pearson Corr W: 0.2228728883785767, p: 0.0032960146866987962
Pearson Corr S: 0.6174337226347493, p: 1.8698196513175668e-19
---------------------------------------------------
Prediction using mast: tse09
Error U: 0.5212437065029977 +- 0.3331780557105416
Error V: 0.9352680181746846 +- 0.5602772290557538
Error W: 0.20734750356742992 +- 0.16073055260437716
Error S: 0.5495379008956203 +- 0.43413015121571075
Pearson Corr U: 0.6919290827847874, p: 7.782173722255766e-26
Pearson Corr V: 0.4610902472404692, p: 1.948961719119538e-10
Pearson Corr W: 0.3557002297720539, p: 1.6803977468952447e-06
Pearson Corr S: 0.6628797934046666, p: 3.947818634713427e-23
---------------------------------------------------
Prediction using mast: tse10
Error U: 0.6110107498274103 +- 0.41551044978882123
Error V: 0.8409782052094862 +- 0.4918889012366268
Error W: 0.21141142630722773 +- 0.16904930415818
Error S: 0.5402852001420123 +- 0.3803576789707445
Pearson Corr U: 0.6578145517489749, p: 1.090208379112695e-22
Pearson Corr V: 0.3521365500752029, p: 2.167183333845804e-06
Pearson Corr W: 0.267089767602947, p: 0.0003972977701177415
Pearson Corr S: 0.6834304644563268, p: 5.18815526904327e-25
---------------------------------------------------
Prediction using mast: tse11
Error U: 0.6676229558076539 +- 0.4751333246362252
Error V: 1.1306699128240716 +- 0.8484182469765752
Error W: 0.24417606273970754 +- 0.19802303136874824
Error S: 0.5606435696789465 +- 0.42313187333427243
Pearson Corr U: 0.4383342351263784, p: 1.8110926440789093e-09
Pearson Corr V: 0.3463337593963408, p: 3.257909926598692e-06
Pearson Corr W: 0.20756594356810357, p: 0.006291808788341681
Pearson Corr S: 0.6527874803793816, p: 2.931036837487151e-22
---------------------------------------------------
Prediction using mast: tse12
Error U: 1.027709045648829 +- 0.7186569087418379
Error V: 0.7161862989842109 +- 0.47247924939756253
Error W: 0.21357595789986802 +- 0.17611537651486298
Error S: 0.9093163274960905 +- 0.5881158570267372
Pearson Corr U: 0.10857801848126765, p: 0.1562494543376802
Pearson Corr V: 0.3213396635149772, p: 1.722282036360716e-05
Pearson Corr W: 0.24897700219960456, p: 0.0009894352057728732
Pearson Corr S: 0.6330043213082743, p: 1.2052460133286528e-20
---------------------------------------------------
Prediction using mast: tse13
Error U: 0.673936787452628 +- 0.45846867222970594
Error V: 0.6289149478304406 +- 0.50859923962495
Error W: 0.22156726327687698 +- 0.17755636418481194
Error S: 0.5828966664485463 +- 0.4608173282572072
Pearson Corr U: 0.7272172577381186, p: 1.3839466198857845e-29
Pearson Corr V: 0.6235458217990449, p: 6.491458496323596e-20
Pearson Corr W: 0.29348727301851946, p: 9.330134712734879e-05
Pearson Corr S: 0.4756418059022813, p: 4.288590024173957e-11
---------------------------------------------------
Prediction using mast: v01
Error U: 0.9995318990604062 +- 0.7049471204391802
Error V: 0.7314653049873799 +- 0.47032080155803124
Error W: 0.21397684180665646 +- 0.17664776842249455
Error S: 0.868616753175981 +- 0.5764412920079053
Pearson Corr U: 0.1631093197306767, p: 0.03252496855396313
Pearson Corr V: 0.30704060867439825, p: 4.1882857232818445e-05
Pearson Corr W: 0.2444563957328809, p: 0.0012300717740737275
Pearson Corr S: 0.6327030029412152, p: 1.2728022024682846e-20
---------------------------------------------------
Prediction using mast: v03
Error U: 0.5795149329160175 +- 0.3865941052663323
Error V: 1.1060476444179437 +- 0.815251891485367
Error W: 0.22721198267276083 +- 0.16613912605517636
Error S: 1.0526698198444577 +- 0.7289883484184574
Pearson Corr U: 0.6622895673029647, p: 4.44839184037554e-23
Pearson Corr V: 0.3833463671675093, p: 2.0966478649978357e-07
Pearson Corr W: 0.3245454867936809, p: 1.4023259732901683e-05
Pearson Corr S: 0.17055285757304187, p: 0.02529389278911755
---------------------------------------------------
Prediction using mast: v04
Error U: 1.2658936240034562 +- 0.8330022743503791
Error V: 0.7352483713835575 +- 0.4828106466322848
Error W: 0.217042355192633 +- 0.18024209067166133
Error S: 1.0040185627846978 +- 0.6216836232144219
Pearson Corr U: -0.3478079311974264, p: 2.939649213479599e-06
Pearson Corr V: 0.30717130279170746, p: 4.155256141887003e-05
Pearson Corr W: 0.2513195715410099, p: 0.0008825053929106985
Pearson Corr S: 0.5375483596253968, p: 2.8889220060293256e-14
---------------------------------------------------
Prediction using mast: v05
Error U: 1.2728942784825465 +- 0.8383116246145836
Error V: 0.8446538620464711 +- 0.5549185323709522
Error W: 0.22499224903331116 +- 0.18761558653738702
Error S: 0.8231493802257198 +- 0.5862580257067697
Pearson Corr U: -0.36729106235558656, p: 7.189002866228222e-07
Pearson Corr V: 0.24405652785342766, p: 0.0012537490908555995
Pearson Corr W: 0.2365512326062389, p: 0.0017830119781408935
Pearson Corr S: 0.5095895897639918, p: 9.38663193430577e-13
---------------------------------------------------
Prediction using mast: v06
Error U: 1.101823951000732 +- 0.7544589813959534
Error V: 0.8594088591554473 +- 0.5667286466100419
Error W: 0.22506865354457034 +- 0.19020658975278615
Error S: 0.7034458844409764 +- 0.507502331965324
Pearson Corr U: -0.11186572014512446, p: 0.14401627529001357
Pearson Corr V: 0.2555108836645098, p: 0.0007172739942091486
Pearson Corr W: 0.2110383007697272, p: 0.005453862841737778
Pearson Corr S: 0.5687374507305908, p: 3.988913996532058e-16
---------------------------------------------------
Prediction using mast: v07
Error U: 0.5315526489073953 +- 0.3484043813124189
Error V: 0.6815161630468495 +- 0.5756234175572161
Error W: 0.1934910339172671 +- 0.15728549675926695
Error S: 0.8683591576661684 +- 0.5937293139093419
Pearson Corr U: 0.7623805002441091, p: 5.895947364431991e-34
Pearson Corr V: 0.6708774442912554, p: 7.622397052268444e-24
Pearson Corr W: 0.3903987688873947, p: 1.1946626972771673e-07
Pearson Corr S: 0.53487528829447, p: 4.086465621275181e-14
---------------------------------------------------
Prediction error all masts
Error U: 0.7055909823552095 +- 0.5664634982511704
Error V: 0.845779768452877 +- 0.659385297019358
Error W: 0.21803432886851756 +- 0.17555504217199222
Error S: 0.7500963897647533 +- 0.5753434202499678
Pearson Corr U: 0.31114354663864907, p: 1.516537263321237e-169
Pearson Corr V: 0.17325637190738616, p: 4.4600551448915215e-52
Pearson Corr W: 0.28257371943602927, p: 6.189252559675637e-139
Pearson Corr S: 0.35577193845862126, p: 1.1747308636154714e-224
---------------------------------------------------
Pearson corr per case, then averaged over all cases
U:   0.5158977726491641
V:   0.42506161024197586
W:   0.3022396873702149
S:   0.4752664742668916
---------------------------------------------------
