# Supplementary material for: WindSeer: real-time volumetric wind prediction over complex terrain aboard a small uncrewed aerial vehicle
Source: Nat Commun. 2024 Apr 25;15:3507. doi: 10.1038/s41467-024-47778-4 (PMC11045725; doi:10.1038/s41467-024-47778-4)
Supplement: Supplementary file 5 — Source Data [file 41467_2024_47778_MOESM5_ESM.zip › data_Table1_SupplementaryTable2/Perdigao_0516_124230_AD6.txt]

Sender: LSF System <lsfadmin@eu-ms-025-29>
Subject: Job 208229455: <python3 predict_measurement_campaigns.py -model_dir ../wind_prediction/trained_models/final02 -model_version e1000 -d /cluster/work/riner/users/intel/perdigao_20170516.hdf5 -m tse04 -i 6 -e 12:42:30 --no_gpu --benchmark> in cluster <euler> Done

Job <python3 predict_measurement_campaigns.py -model_dir ../wind_prediction/trained_models/final02 -model_version e1000 -d /cluster/work/riner/users/intel/perdigao_20170516.hdf5 -m tse04 -i 6 -e 12:42:30 --no_gpu --benchmark> was submitted from host <eu-login-27> by user <acfloria> in cluster <euler> at Mon Mar 14 22:08:04 2022
Job was executed on host(s) <2*eu-ms-025-29>, in queue <normal.4h>, as user <acfloria> in cluster <euler> at Mon Mar 14 22:08:25 2022
</cluster/home/acfloria> was used as the home directory.
</cluster/home/acfloria/intel_wind/wind_analysis> was used as the working directory.
Started at Mon Mar 14 22:08:25 2022
Terminated at Mon Mar 14 23:16:53 2022
Results reported at Mon Mar 14 23:16:53 2022

Your job looked like:

------------------------------------------------------------
# LSBATCH: User input
python3 predict_measurement_campaigns.py -model_dir ../wind_prediction/trained_models/final02 -model_version e1000 -d /cluster/work/riner/users/intel/perdigao_20170516.hdf5 -m tse04 -i 6 -e 12:42:30 --no_gpu --benchmark
------------------------------------------------------------

Successfully completed.

Resource usage summary:

    CPU time :                                   4072.17 sec.
    Max Memory :                                 17044 MB
    Average Memory :                             11433.10 MB
    Total Requested Memory :                     26000.00 MB
    Delta Memory :                               8956.00 MB
    Max Swap :                                   -
    Max Processes :                              3
    Max Threads :                                4
    Run time :                                   4117 sec.
    Turnaround time :                            4129 sec.

The output (if any) follows:

/cluster/home/acfloria/.local/lib/python3.7/site-packages/pyproj/crs/crs.py:131: FutureWarning: '+init=<authority>:<code>' syntax is deprecated. '<authority>:<code>' is the preferred initialization method. When making the change, be mindful of axis order changes: https://pyproj4.github.io/pyproj/stable/gotchas.html#axis-order-changes-in-proj-6
  in_crs_string = _prepare_from_proj_string(in_crs_string)
/cluster/home/acfloria/.local/lib/python3.7/site-packages/pyproj/crs/crs.py:131: FutureWarning: '+init=<authority>:<code>' syntax is deprecated. '<authority>:<code>' is the preferred initialization method. When making the change, be mindful of axis order changes: https://pyproj4.github.io/pyproj/stable/gotchas.html#axis-order-changes-in-proj-6
  in_crs_string = _prepare_from_proj_string(in_crs_string)
mayavi could not get imported, disabling plotting with mayavi. Refer to the README for install instructions
'pygdal' is not installed. Use the command below to install it:
     pip3 install pygdal==2.3.2.4
GPy could not get imported, GPR baseline not available
Using YAML config: ../wind_prediction/trained_models/final02/params.yaml
Input data: 12:42:30 | scale: scale_2.0_n_384 | mast: rne01 
Measurement indices:
[333 193  39]
Input data: 12:42:30 | scale: scale_2.0_n_384 | mast: rne02 
Measurement indices:
[315 206  40]
[315 206  42]
Input data: 12:42:30 | scale: scale_2.0_n_384 | mast: rne03 
Measurement indices:
[302 223  41]
Input data: 12:42:30 | scale: scale_2.0_n_384 | mast: rne04 
Measurement indices:
All measurements lie inside the terrain or outside of the prediction domain
Input mast outside the prediction region
Input data: 12:42:30 | scale: scale_2.0_n_384 | mast: rne06 
Measurement indices:
[247 288  39]
[247 288  41]
Input data: 12:42:30 | scale: scale_2.0_n_384 | mast: rne07 
Measurement indices:
[212 323  41]
[212 323  43]
Input data: 12:42:30 | scale: scale_2.0_n_384 | mast: rsw01 
Measurement indices:
[194  77  44]
Input data: 12:42:30 | scale: scale_2.0_n_384 | mast: rsw02 
Measurement indices:
[182  88  43]
[182  88  45]
Input data: 12:42:30 | scale: scale_2.0_n_384 | mast: rsw03 
Measurement indices:
[174 101  43]
[174 101  44]
[174 101  46]
[174 101  48]
[174 101  51]
Input data: 12:42:30 | scale: scale_2.0_n_384 | mast: rsw04 
Measurement indices:
[160 121  43]
Input data: 12:42:30 | scale: scale_2.0_n_384 | mast: rsw05 
Measurement indices:
[129 166  44]
Input data: 12:42:30 | scale: scale_2.0_n_384 | mast: rsw06 
Measurement indices:
[116 183  44]
[116 183  46]
[116 183  48]
[116 183  49]
[116 183  53]
Input data: 12:42:30 | scale: scale_2.0_n_384 | mast: rsw07 
Measurement indices:
[ 85 221  45]
[ 85 221  47]
Input data: 12:42:30 | scale: scale_2.0_n_384 | mast: rsw08 
Measurement indices:
[ 74 237  45]
[ 74 237  47]
Input data: 12:42:30 | scale: scale_2.0_n_384 | mast: tnw01 
Measurement indices:
[ 59 175  11]
[ 59 175  12]
[ 59 175  14]
Input data: 12:42:30 | scale: scale_2.0_n_384 | mast: tnw02 
Measurement indices:
[ 82 190  28]
[ 82 190  29]
[ 82 190  31]
Input data: 12:42:30 | scale: scale_2.0_n_384 | mast: tnw03 
Measurement indices:
[ 96 204  43]
[ 96 204  45]
Input data: 12:42:30 | scale: scale_2.0_n_384 | mast: tnw05 
Measurement indices:
[130 225  23]
[130 225  24]
[130 225  24]
[130 225  24]
[130 225  25]
[130 225  25]
[130 225  26]
Input data: 12:42:30 | scale: scale_2.0_n_384 | mast: tnw06 
Measurement indices:
[158 247  17]
[158 247  18]
[158 247  18]
[158 247  18]
[158 247  19]
[158 247  19]
[158 247  20]
Input data: 12:42:30 | scale: scale_2.0_n_384 | mast: tnw07 
Measurement indices:
[176 263  10]
[176 263  10]
[176 263  10]
[176 263  11]
[176 263  11]
[176 263  12]
[176 263  14]
[176 263  16]
[176 263  19]
Input data: 12:42:30 | scale: scale_2.0_n_384 | mast: tnw08 
Measurement indices:
All measurements lie inside the terrain or outside of the prediction domain
Input mast outside the prediction region
Input data: 12:42:30 | scale: scale_2.0_n_384 | mast: tnw09 
Measurement indices:
[210 291  27]
[210 291  28]
Input data: 12:42:30 | scale: scale_2.0_n_384 | mast: tnw10 
Measurement indices:
[220 296  32]
[220 296  34]
[220 296  36]
[220 296  37]
[220 296  41]
Input data: 12:42:30 | scale: scale_2.0_n_384 | mast: tnw11 
Measurement indices:
[231 304  35]
[231 304  36]
[231 304  38]
Input data: 12:42:30 | scale: scale_2.0_n_384 | mast: tnw12 
Measurement indices:
[238 307  33]
[238 307  33]
[238 307  33]
[238 307  34]
[238 307  34]
[238 307  34]
[238 307  36]
[238 307  37]
Input data: 12:42:30 | scale: scale_2.0_n_384 | mast: tnw13 
Measurement indices:
[243 314  26]
[243 314  27]
[243 314  27]
[243 314  27]
[243 314  28]
[243 314  28]
[243 314  29]
[243 314  31]
Input data: 12:42:30 | scale: scale_2.0_n_384 | mast: tnw14 
Measurement indices:
[253 319  20]
[253 319  20]
[253 319  21]
[253 319  21]
[253 319  21]
[253 319  22]
[253 319  23]
[253 319  24]
Input data: 12:42:30 | scale: scale_2.0_n_384 | mast: tnw15 
Measurement indices:
[259 322  17]
[259 322  17]
[259 322  17]
[259 322  18]
[259 322  18]
[259 322  19]
[259 322  20]
[259 322  21]
Input data: 12:42:30 | scale: scale_2.0_n_384 | mast: tnw16 
Measurement indices:
[268 325  13]
[268 325  13]
[268 325  14]
[268 325  14]
[268 325  14]
[268 325  15]
[268 325  16]
[268 325  17]
Input data: 12:42:30 | scale: scale_2.0_n_384 | mast: tse01 
Measurement indices:
[101  93   5]
[101  93   8]
Input data: 12:42:30 | scale: scale_2.0_n_384 | mast: tse02 
Measurement indices:
[137 117  26]
[137 117  29]
Input data: 12:42:30 | scale: scale_2.0_n_384 | mast: tse04 
Measurement indices:
[153 131  43]
[153 131  44]
[153 131  46]
[153 131  48]
[153 131  51]
[153 131  54]
[153 131  55]
[153 131  58]
Input data: 12:42:30 | scale: scale_2.0_n_384 | mast: tse06 
Measurement indices:
[182 159  28]
[182 159  30]
[182 159  32]
[182 159  33]
[182 159  37]
Input data: 12:42:30 | scale: scale_2.0_n_384 | mast: tse07 
Measurement indices:
[204 159  26]
Input data: 12:42:30 | scale: scale_2.0_n_384 | mast: tse08 
Measurement indices:
[223 176  20]
[223 176  22]
Input data: 12:42:30 | scale: scale_2.0_n_384 | mast: tse09 
Measurement indices:
[244 202  14]
[244 202  16]
[244 202  17]
[244 202  19]
[244 202  23]
[244 202  26]
[244 202  30]
Input data: 12:42:30 | scale: scale_2.0_n_384 | mast: tse10 
Measurement indices:
[259 211  19]
[259 211  22]
Input data: 12:42:30 | scale: scale_2.0_n_384 | mast: tse11 
Measurement indices:
[266 217  22]
[266 217  24]
[266 217  26]
[266 217  28]
[266 217  31]
Input data: 12:42:30 | scale: scale_2.0_n_384 | mast: tse12 
Measurement indices:
[280 226  33]
[280 226  34]
Input data: 12:42:30 | scale: scale_2.0_n_384 | mast: tse13 
Measurement indices:
[290 234  39]
[290 234  41]
[290 234  43]
[290 234  44]
[290 234  48]
[290 234  51]
[290 234  55]
Input data: 12:42:30 | scale: scale_2.0_n_384 | mast: v01 
Measurement indices:
[295 161  17]
[295 161  18]
Input data: 12:42:30 | scale: scale_2.0_n_384 | mast: v03 
Measurement indices:
[254 184  13]
[254 184  15]
Input data: 12:42:30 | scale: scale_2.0_n_384 | mast: v04 
Measurement indices:
[220 218  11]
[220 218  12]
Input data: 12:42:30 | scale: scale_2.0_n_384 | mast: v05 
Measurement indices:
[204 235  10]
[204 235  12]
[204 235  13]
Input data: 12:42:30 | scale: scale_2.0_n_384 | mast: v06 
Measurement indices:
[190 249   9]
[190 249  11]
[190 249  13]
Input data: 12:42:30 | scale: scale_2.0_n_384 | mast: v07 
Measurement indices:
[153 275   9]
[153 275   9]
[153 275   9]
[153 275  10]
[153 275  10]
[153 275  11]
---------------------------------------------------
Prediction using mast: rne01
Error U: 0.6118841885439028 +- 0.4085421613900979
Error V: 0.745331934701014 +- 0.6796732065322499
Error W: 0.20377810789267514 +- 0.16057782247524588
Error S: 1.0295232766016127 +- 0.6703441796050078
Pearson Corr U: 0.6951967676073847, p: 3.687083969143004e-26
Pearson Corr V: 0.43020453673415404, p: 3.86250155609535e-09
Pearson Corr W: 0.3085586739771664, p: 3.819411879990325e-05
Pearson Corr S: 0.36429127161711367, p: 8.984513374258183e-07
---------------------------------------------------
Prediction using mast: rne02
Error U: 0.488480882514539 +- 0.31079015144681377
Error V: 0.6993851255636129 +- 0.6371389119870102
Error W: 0.20305302884879242 +- 0.1590161497699841
Error S: 0.7131985182236448 +- 0.5520350586044112
Pearson Corr U: 0.6889466272649012, p: 1.525671754838807e-25
Pearson Corr V: 0.42570349365994314, p: 5.824774185861081e-09
Pearson Corr W: 0.333861264194382, p: 7.615408892027704e-06
Pearson Corr S: 0.3524004345068609, p: 2.1269660209148025e-06
---------------------------------------------------
Prediction using mast: rne03
Error U: 0.47268804612257687 +- 0.309689058813988
Error V: 0.967559724345443 +- 0.7888592807852224
Error W: 0.22362967859946647 +- 0.16141593140998758
Error S: 0.8260472764401621 +- 0.6382973520816999
Pearson Corr U: 0.6856624963712508, p: 3.1720893378805423e-25
Pearson Corr V: 0.31052138043438077, p: 3.387686135479472e-05
Pearson Corr W: 0.3590616810670516, p: 1.3181390342166027e-06
Pearson Corr S: 0.21604204548309136, p: 0.004421690078868871
---------------------------------------------------
Prediction using mast: rne06
Error U: 0.9045477035030363 +- 0.5146389279247415
Error V: 0.7559468892313661 +- 0.6479111248172258
Error W: 0.2213865046500307 +- 0.17300866242101018
Error S: 0.687460589887693 +- 0.4790341078868029
Pearson Corr U: 0.7436363927338111, p: 1.5461221822245256e-31
Pearson Corr V: 0.42028932119889834, p: 9.472163937942402e-09
Pearson Corr W: 0.3428984653213922, p: 4.131406759873872e-06
Pearson Corr S: 0.4444509506732348, p: 1.0108276304586608e-09
---------------------------------------------------
Prediction using mast: rne07
Error U: 0.9906082498245284 +- 0.5196864993772945
Error V: 0.9484795607128229 +- 0.7532867485619676
Error W: 0.25242724578032366 +- 0.18173714898907578
Error S: 0.7666998770293826 +- 0.5108790102500458
Pearson Corr U: 0.7543711789987304, p: 6.771249869019131e-33
Pearson Corr V: 0.2838728739507801, p: 0.0001608166800371288
Pearson Corr W: 0.35797144754472476, p: 1.4265754284766162e-06
Pearson Corr S: 0.406960716460966, p: 3.0246539763692934e-08
---------------------------------------------------
Prediction using mast: rsw01
Error U: 0.5946494939850603 +- 0.3896103292314745
Error V: 0.9472328223679316 +- 0.7847312764301259
Error W: 0.22171849030460544 +- 0.16415961541673066
Error S: 1.0799948811812936 +- 0.7274151287491264
Pearson Corr U: 0.6609512789309333, p: 5.825403512157566e-23
Pearson Corr V: 0.35400962672818775, p: 1.8966747442544272e-06
Pearson Corr W: 0.29348523919891856, p: 9.331228575074097e-05
Pearson Corr S: 0.169937300243647, p: 0.025834446087655383
---------------------------------------------------
Prediction using mast: rsw02
Error U: 0.5211757595978482 +- 0.3298910382347472
Error V: 0.8464441746380512 +- 0.7495946851874032
Error W: 0.21605824046436578 +- 0.16264694816534941
Error S: 0.943725588298245 +- 0.6691488876260644
Pearson Corr U: 0.6807041110344032, p: 9.406571972004646e-25
Pearson Corr V: 0.43809646009713804, p: 1.8521866597278778e-09
Pearson Corr W: 0.29515330856869515, p: 8.473303952590557e-05
Pearson Corr S: 0.2339278258911001, p: 0.0020114772389266383
---------------------------------------------------
Prediction using mast: rsw03
Error U: 0.5429434047191826 +- 0.3809911166314879
Error V: 0.6570837123940177 +- 0.5512725054889653
Error W: 0.19930253807416445 +- 0.16229645730269615
Error S: 0.6147228696542992 +- 0.46403403062785425
Pearson Corr U: 0.6868203601917121, p: 2.4532977634038734e-25
Pearson Corr V: 0.4817821954854138, p: 2.2154214844265377e-11
Pearson Corr W: 0.35476073410602127, p: 1.7975025029393842e-06
Pearson Corr S: 0.4094372993109461, p: 2.447043079942422e-08
---------------------------------------------------
Prediction using mast: rsw04
Error U: 0.6785363357742341 +- 0.480810806768793
Error V: 0.7896952540232626 +- 0.6795731661906163
Error W: 0.21275189766232996 +- 0.1659893949620322
Error S: 0.619399607762195 +- 0.48631972130858164
Pearson Corr U: 0.7302430732513951, p: 6.19730829215928e-30
Pearson Corr V: 0.3880721263070836, p: 1.4403506855422958e-07
Pearson Corr W: 0.3584530167271701, p: 1.3776690372078678e-06
Pearson Corr S: 0.396089629161433, p: 7.51486671604271e-08
---------------------------------------------------
Prediction using mast: rsw05
Error U: 0.48747350581638066 +- 0.3065614668994706
Error V: 0.6992287617567225 +- 0.6382113414978374
Error W: 0.20296386389158957 +- 0.1586925456879721
Error S: 0.7257849445408029 +- 0.557420278942493
Pearson Corr U: 0.690058236573377, p: 1.188246479202078e-25
Pearson Corr V: 0.4269702134054242, p: 5.191982444989934e-09
Pearson Corr W: 0.3339289440658871, p: 7.581148900392099e-06
Pearson Corr S: 0.354049481523666, p: 1.8912841934866896e-06
---------------------------------------------------
Prediction using mast: rsw06
Error U: 0.6063253843375302 +- 0.42474281388101637
Error V: 0.6648966629673057 +- 0.41440083594512017
Error W: 0.19793889541276508 +- 0.15924111802481838
Error S: 0.5627246738269891 +- 0.4268507984378363
Pearson Corr U: 0.697125429952641, p: 2.3613405833384854e-26
Pearson Corr V: 0.6213616591339888, p: 9.499193202110692e-20
Pearson Corr W: 0.3837114630825337, p: 2.0371329435256383e-07
Pearson Corr S: 0.5468832842125264, p: 8.39847201538349e-15
---------------------------------------------------
Prediction using mast: rsw07
Error U: 0.5577717652011311 +- 0.4336132099442857
Error V: 0.9918305607229225 +- 0.7856986116832062
Error W: 0.23068196166788563 +- 0.16691407510256986
Error S: 0.6674291009886595 +- 0.5269562428283263
Pearson Corr U: 0.7251051948175028, p: 2.4093900296205932e-29
Pearson Corr V: 0.27104603839198926, p: 0.0003226831481176994
Pearson Corr W: 0.37339235832305184, p: 4.5361675383587676e-07
Pearson Corr S: 0.32261970324588796, p: 1.5870375827704087e-05
---------------------------------------------------
Prediction using mast: rsw08
Error U: 0.5335532442435805 +- 0.4077862579156901
Error V: 0.9508944356962177 +- 0.7692379279468499
Error W: 0.22149105891323026 +- 0.16199325677611437
Error S: 0.6768632153003398 +- 0.5283813961779922
Pearson Corr U: 0.7197861869373051, p: 9.516889484711743e-29
Pearson Corr V: 0.2730608044854067, p: 0.0002898946011836521
Pearson Corr W: 0.3814803526924923, p: 2.4277708964520457e-07
Pearson Corr S: 0.308162015737544, p: 3.912728868800061e-05
---------------------------------------------------
Prediction using mast: tnw01
Error U: 1.1433868732560828 +- 0.763198211196369
Error V: 0.8472166914811864 +- 0.5002945571232862
Error W: 0.22760629636579838 +- 0.17908214277575202
Error S: 0.6824613574136335 +- 0.5064744119261342
Pearson Corr U: -0.20319125809310046, p: 0.0075099271052759785
Pearson Corr V: 0.31265592926080765, p: 2.970503039396395e-05
Pearson Corr W: 0.2873880255805351, p: 0.0001320880421044368
Pearson Corr S: 0.5862914714213094, p: 2.9164360261860664e-17
---------------------------------------------------
Prediction using mast: tnw02
Error U: 1.1695302104143697 +- 0.777833463501693
Error V: 0.8387476045053056 +- 0.49360767637988084
Error W: 0.22802842444919588 +- 0.17953810765859152
Error S: 0.6947010170242196 +- 0.5172418518321152
Pearson Corr U: -0.25021545892245484, p: 0.0009315066789314228
Pearson Corr V: 0.31652293833451894, p: 2.3351599105687888e-05
Pearson Corr W: 0.29036783130337873, p: 0.00011156561420575515
Pearson Corr S: 0.5830649056809917, p: 4.7730627643533345e-17
---------------------------------------------------
Prediction using mast: tnw03
Error U: 0.5223910537180625 +- 0.32058755091414065
Error V: 0.7470907089590267 +- 0.690737769867741
Error W: 0.20670878046626442 +- 0.16055143644550768
Error S: 0.8913166405013666 +- 0.6314705987899203
Pearson Corr U: 0.6919888255135893, p: 7.67729661401599e-26
Pearson Corr V: 0.4413800750387157, p: 1.3566089011643001e-09
Pearson Corr W: 0.3032025597703012, p: 5.275839471531802e-05
Pearson Corr S: 0.3209108620161997, p: 1.769971188760641e-05
---------------------------------------------------
Prediction using mast: tnw05
Error U: 0.6583758240419006 +- 0.4558889127964578
Error V: 0.8822805401562537 +- 0.7597683812143363
Error W: 0.21718182356602558 +- 0.1650978930785073
Error S: 1.1668051747402541 +- 0.7368249677335975
Pearson Corr U: 0.6698789720932339, p: 9.385928940333906e-24
Pearson Corr V: 0.36351628375804473, p: 9.513716087977809e-07
Pearson Corr W: 0.2717281075905296, p: 0.00031121628421464066
Pearson Corr S: 0.2101703318928156, p: 0.005653385018003502
---------------------------------------------------
Prediction using mast: tnw06
Error U: 0.49128455795505266 +- 0.3143892384116473
Error V: 0.6559854914989175 +- 0.5493593706043355
Error W: 0.19978222484295663 +- 0.16053237490371694
Error S: 0.6652897278576275 +- 0.5056544880094263
Pearson Corr U: 0.6876946917638157, p: 2.0190035131120265e-25
Pearson Corr V: 0.4770663803950779, p: 3.6835774133524123e-11
Pearson Corr W: 0.35471172388741373, p: 1.8038199695067655e-06
Pearson Corr S: 0.42229417378110307, p: 7.91931260971311e-09
---------------------------------------------------
Prediction using mast: tnw07
Error U: 0.5495367132754319 +- 0.3422016584325321
Error V: 1.1185642765677983 +- 0.7228888420258895
Error W: 0.22718303428822084 +- 0.18684024387346843
Error S: 0.581301026775774 +- 0.43862521701210105
Pearson Corr U: 0.5632027846554953, p: 8.815067859157451e-16
Pearson Corr V: 0.3545106392548255, p: 1.829962027094164e-06
Pearson Corr W: 0.2766580071529079, p: 0.00023892348339610986
Pearson Corr S: 0.6348852063263123, p: 8.563232996077126e-21
---------------------------------------------------
Prediction using mast: tnw09
Error U: 1.2339822472067505 +- 0.8140269450547332
Error V: 0.8491725076591005 +- 0.514115467741958
Error W: 0.23259708149057953 +- 0.18343626196390178
Error S: 0.6792743790441486 +- 0.5106519024841445
Pearson Corr U: -0.3529269342349853, p: 2.0488375874275465e-06
Pearson Corr V: 0.32391388286515577, p: 1.4605416342297813e-05
Pearson Corr W: 0.2970507055039908, p: 7.587430159773928e-05
Pearson Corr S: 0.579060100743595, p: 8.731260163588712e-17
---------------------------------------------------
Prediction using mast: tnw10
Error U: 0.7321238059471524 +- 0.5063638131887918
Error V: 1.0756542121632298 +- 0.7165718839842651
Error W: 0.23149366407554536 +- 0.1913022792726712
Error S: 0.5347884860300536 +- 0.3859611551312305
Pearson Corr U: 0.42655263715766295, p: 5.392879394431115e-09
Pearson Corr V: 0.28609329983675813, p: 0.00014206076881777478
Pearson Corr W: 0.2618973221226809, p: 0.0005195256217799947
Pearson Corr S: 0.6135004997820973, p: 3.6492783626370805e-19
---------------------------------------------------
Prediction using mast: tnw11
Error U: 0.47453503020591037 +- 0.3179950343596408
Error V: 0.8914308656504215 +- 0.7565451246062113
Error W: 0.21529802585237912 +- 0.15863761533510862
Error S: 0.7642888394190754 +- 0.5963697436244338
Pearson Corr U: 0.6975120159653826, p: 2.1586550987810418e-26
Pearson Corr V: 0.3624353370340123, p: 1.030172507789532e-06
Pearson Corr W: 0.3603795014703405, p: 1.1975412741239457e-06
Pearson Corr S: 0.2556659676948818, p: 0.0007117459806300114
---------------------------------------------------
Prediction using mast: tnw12
Error U: 0.5853620045773088 +- 0.4487170895984446
Error V: 0.9778355876345807 +- 0.7780958348002226
Error W: 0.23008785563740206 +- 0.167235952009839
Error S: 0.6588851883033857 +- 0.5207662392212327
Pearson Corr U: 0.7274058331787769, p: 1.3167732139453315e-29
Pearson Corr V: 0.26458693361227137, p: 0.00045243834655887426
Pearson Corr W: 0.37252740721298117, p: 4.844949783860498e-07
Pearson Corr S: 0.3320949727612588, p: 8.563169935057948e-06
---------------------------------------------------
Prediction using mast: tnw13
Error U: 0.5179844871878522 +- 0.32803561435890144
Error V: 0.9254935782057518 +- 0.7771758119077121
Error W: 0.2217899506123169 +- 0.1632849410238928
Error S: 0.9503661907672598 +- 0.6814188396290516
Pearson Corr U: 0.6723365817367564, p: 5.61527336711416e-24
Pearson Corr V: 0.37999157641739395, p: 2.727297094600451e-07
Pearson Corr W: 0.3102175926117084, p: 3.451360058777937e-05
Pearson Corr S: 0.19295373549340053, p: 0.011213004438085143
---------------------------------------------------
Prediction using mast: tnw14
Error U: 0.5131746087116161 +- 0.3234754727688826
Error V: 0.9157269988047395 +- 0.7742806871753459
Error W: 0.22122757781244012 +- 0.16295958762523685
Error S: 0.938195363193924 +- 0.675612690704491
Pearson Corr U: 0.6740322033961142, p: 3.928140745623279e-24
Pearson Corr V: 0.3880847105957578, p: 1.4388999928563586e-07
Pearson Corr W: 0.3097906236722467, p: 3.5427591773503184e-05
Pearson Corr S: 0.1984058189549068, p: 0.009078483561282132
---------------------------------------------------
Prediction using mast: tnw15
Error U: 0.5604077759158798 +- 0.41391079020672134
Error V: 0.7719649312296157 +- 0.6799790038079574
Error W: 0.20689979567078362 +- 0.16115101273899937
Error S: 0.6403293936432136 +- 0.4924368260856897
Pearson Corr U: 0.7129207549955514, p: 5.351141498313705e-28
Pearson Corr V: 0.37946544437808816, p: 2.8413708149715874e-07
Pearson Corr W: 0.36290492183017614, p: 9.952038207141048e-07
Pearson Corr S: 0.3562306757020288, p: 1.6175276866181952e-06
---------------------------------------------------
Prediction using mast: tnw16
Error U: 0.539894423203994 +- 0.37618700603434985
Error V: 0.652241284297498 +- 0.5361476982983925
Error W: 0.19886185873474146 +- 0.16240636559180435
Error S: 0.6115463716375408 +- 0.45918114883060984
Pearson Corr U: 0.6853299693527868, p: 3.41427646957666e-25
Pearson Corr V: 0.495268598173467, p: 4.955008340303392e-12
Pearson Corr W: 0.3572047572625162, p: 1.5078674525263305e-06
Pearson Corr S: 0.418543159475055, p: 1.1060229518420291e-08
---------------------------------------------------
Prediction using mast: tse01
Error U: 0.6168029605853896 +- 0.4146583062396829
Error V: 0.9161344018656774 +- 0.529160831808667
Error W: 0.21274471605505005 +- 0.17320109995379857
Error S: 0.5198178160163175 +- 0.3678305439727983
Pearson Corr U: 0.5885052619872856, p: 2.0734038818274753e-17
Pearson Corr V: 0.3384614028475558, p: 5.591652986895233e-06
Pearson Corr W: 0.30116255794884905, p: 5.9568048304189705e-05
Pearson Corr S: 0.65125131740879, p: 3.9505111311910954e-22
---------------------------------------------------
Prediction using mast: tse02
Error U: 0.7871502493268927 +- 0.5450102427613529
Error V: 0.8224555857628706 +- 0.4589986179829217
Error W: 0.2170314205589854 +- 0.1773692441641441
Error S: 0.657260612122254 +- 0.4523512609802456
Pearson Corr U: 0.5429773621947397, p: 1.4148746403598914e-14
Pearson Corr V: 0.3073786701175261, p: 4.103351580803589e-05
Pearson Corr W: 0.2687526016385563, p: 0.00036417778281699545
Pearson Corr S: 0.6510646374430711, p: 4.095959680067766e-22
---------------------------------------------------
Prediction using mast: tse04
Error U: 0.8476443789028889 +- 0.5162612650920613
Error V: 0.678276442495354 +- 0.5892594432203757
Error W: 0.2132212078856716 +- 0.1711535616475027
Error S: 0.6571044370805463 +- 0.4707308155999159
Pearson Corr U: 0.7303879556787373, p: 5.961806822055785e-30
Pearson Corr V: 0.4735707543261455, p: 5.343055186714507e-11
Pearson Corr W: 0.33423421169327056, p: 7.428427487360423e-06
Pearson Corr S: 0.4572970010393938, p: 2.858736536408046e-10
---------------------------------------------------
Prediction using mast: tse06
Error U: 0.49425801419011534 +- 0.3267770574945819
Error V: 0.789401935960499 +- 0.42149647665903556
Error W: 0.20185809490927012 +- 0.1537627907162392
Error S: 0.511391015129113 +- 0.39602787893265196
Pearson Corr U: 0.6779883605710348, p: 1.690747572662e-24
Pearson Corr V: 0.4934770926880774, p: 6.068610767099131e-12
Pearson Corr W: 0.3836902392638128, p: 2.040547911340472e-07
Pearson Corr S: 0.6177247935924071, p: 1.7788794956315686e-19
---------------------------------------------------
Prediction using mast: tse07
Error U: 0.6590306843689001 +- 0.447834990284217
Error V: 0.6786756015286268 +- 0.48989527566900315
Error W: 0.20709272039054624 +- 0.1637378166910421
Error S: 0.8153525777219152 +- 0.5407760780108939
Pearson Corr U: 0.6538231894683187, p: 2.394400700182913e-22
Pearson Corr V: 0.4007504797815628, p: 5.107337364676727e-08
Pearson Corr W: 0.2877508838994232, p: 0.0001294127108660238
Pearson Corr S: 0.6293297671624886, p: 2.3342580430836615e-20
---------------------------------------------------
Prediction using mast: tse08
Error U: 0.9244569712867492 +- 0.6306644929968149
Error V: 0.791678037591053 +- 0.4497680934652337
Error W: 0.22276331496107973 +- 0.18175719660695674
Error S: 0.7330055232551783 +- 0.5066369690570003
Pearson Corr U: 0.37901127049170735, p: 2.9435025077080437e-07
Pearson Corr V: 0.3179410095226498, p: 2.1361291408108965e-05
Pearson Corr W: 0.24068250606319272, p: 0.001470773636730258
Pearson Corr S: 0.6360043703145982, p: 6.97956688011934e-21
---------------------------------------------------
Prediction using mast: tse09
Error U: 0.5209182496868706 +- 0.360767400177667
Error V: 0.9054453278542688 +- 0.5043736915891869
Error W: 0.2040252751419119 +- 0.15721511525307422
Error S: 0.5482047843982416 +- 0.42168074796362226
Pearson Corr U: 0.6604640305871483, p: 6.424212889693184e-23
Pearson Corr V: 0.5123891161368435, p: 6.718764239875587e-13
Pearson Corr W: 0.3677392035277068, p: 6.952154819439092e-07
Pearson Corr S: 0.6403022125019652, p: 3.1576901335145344e-21
---------------------------------------------------
Prediction using mast: tse10
Error U: 0.5888167517170507 +- 0.39021707759841073
Error V: 0.8496634135578496 +- 0.4524254602703605
Error W: 0.20798070961478202 +- 0.16814606189773457
Error S: 0.540895113170128 +- 0.3911302193997991
Pearson Corr U: 0.6347274045175583, p: 8.81313870355916e-21
Pearson Corr V: 0.3646716665307925, p: 8.735154267943994e-07
Pearson Corr W: 0.31435320399410244, p: 2.6738422606071974e-05
Pearson Corr S: 0.6592083425680638, p: 8.259761170314517e-23
---------------------------------------------------
Prediction using mast: tse11
Error U: 0.6704358272291083 +- 0.45576233166887503
Error V: 1.1571280317485735 +- 0.7857034904387745
Error W: 0.23818713564796798 +- 0.19566201028986754
Error S: 0.571751366374355 +- 0.4126946544590065
Pearson Corr U: 0.44203512105429965, p: 1.274398030689726e-09
Pearson Corr V: 0.28966881961165425, p: 0.00011609299466800187
Pearson Corr W: 0.256812808245379, p: 0.0006720685650108243
Pearson Corr S: 0.6112718245180853, p: 5.308453654350733e-19
---------------------------------------------------
Prediction using mast: tse12
Error U: 0.9806964088065604 +- 0.677580451671886
Error V: 0.7059299053483039 +- 0.45874239791075033
Error W: 0.232646744488523 +- 0.18742091305831887
Error S: 0.9127377046454 +- 0.5942711535067435
Pearson Corr U: 0.19096584355175064, p: 0.012094722857908299
Pearson Corr V: 0.35685563715430113, p: 1.5463299989082665e-06
Pearson Corr W: 0.17621849805478418, p: 0.02075799542964781
Pearson Corr S: 0.6572297033142152, p: 1.2243348401930848e-22
---------------------------------------------------
Prediction using mast: tse13
Error U: 0.7201465456868398 +- 0.49166287578350726
Error V: 0.660067178040109 +- 0.568016075879554
Error W: 0.2065386359401682 +- 0.16651706859384852
Error S: 0.6048982614157403 +- 0.4711003474716963
Pearson Corr U: 0.7161620708039008, p: 2.383094835555243e-28
Pearson Corr V: 0.4904985400215079, p: 8.479016087800424e-12
Pearson Corr W: 0.3411566219041398, p: 4.655202831338939e-06
Pearson Corr S: 0.4451574978858469, p: 9.442733943734488e-10
---------------------------------------------------
Prediction using mast: v01
Error U: 0.955358851960757 +- 0.6599569099071535
Error V: 0.7223669111755101 +- 0.44868065613187746
Error W: 0.23086718596077907 +- 0.18736941940844357
Error S: 0.869163623801973 +- 0.5726925478596107
Pearson Corr U: 0.26674232952677696, p: 0.00040456113861158055
Pearson Corr V: 0.34610709411130064, p: 3.30965948657635e-06
Pearson Corr W: 0.1844805534575555, p: 0.015408674356829848
Pearson Corr S: 0.6588579337097394, p: 8.857941295508003e-23
---------------------------------------------------
Prediction using mast: v03
Error U: 0.6141294180617193 +- 0.40446908657923764
Error V: 0.9889569046837654 +- 0.800339607870685
Error W: 0.22445221267754947 +- 0.16454753870696895
Error S: 1.1069465241859124 +- 0.7434891383408294
Pearson Corr U: 0.6516811525419588, p: 3.634597058375875e-22
Pearson Corr V: 0.32076699940893416, p: 1.7862482941967893e-05
Pearson Corr W: 0.30032404135453505, p: 6.259946483205784e-05
Pearson Corr S: 0.14985883026922933, p: 0.04974576936099769
---------------------------------------------------
Prediction using mast: v04
Error U: 1.1704947508228685 +- 0.7792807232122726
Error V: 0.7046761894226169 +- 0.459523224896087
Error W: 0.22876140523746147 +- 0.18326864657611777
Error S: 0.9930505118990648 +- 0.6321532523966324
Pearson Corr U: -0.2561079378726036, p: 0.0006962063424772668
Pearson Corr V: 0.35712313398061585, p: 1.5167773734636743e-06
Pearson Corr W: 0.2181020131416673, p: 0.00405042556315798
Pearson Corr S: 0.5672040939015788, p: 4.976293256333752e-16
---------------------------------------------------
Prediction using mast: v05
Error U: 1.1896384515313807 +- 0.7863521821535233
Error V: 0.8049685005925725 +- 0.46525378338794293
Error W: 0.22616405190838137 +- 0.17968129742590808
Error S: 0.7469463717491522 +- 0.5491745784931994
Pearson Corr U: -0.2726607107400487, p: 0.0002961487252997072
Pearson Corr V: 0.3267099044622484, p: 1.2190298021840879e-05
Pearson Corr W: 0.28925609290405624, p: 0.00011884619585108343
Pearson Corr S: 0.5802073098532974, p: 7.350406166561216e-17
---------------------------------------------------
Prediction using mast: v06
Error U: 1.037021805036324 +- 0.6997092685884079
Error V: 0.8400865881621589 +- 0.4837193308065429
Error W: 0.22171628199189525 +- 0.17898911820082533
Error S: 0.686814805022097 +- 0.49649649132427776
Pearson Corr U: 0.08328921858351682, p: 0.27736780719993653
Pearson Corr V: 0.30699076243758644, p: 4.20094799179696e-05
Pearson Corr W: 0.27662894547755656, p: 0.00023929957817259007
Pearson Corr S: 0.6027155690858897, p: 2.178085876488312e-18
---------------------------------------------------
Prediction using mast: v07
Error U: 0.5311903353156857 +- 0.3261038907000021
Error V: 0.6715248604817248 +- 0.588386496084705
Error W: 0.19706391417884114 +- 0.15669836610158178
Error S: 0.8177553509764452 +- 0.5751721232108253
Pearson Corr U: 0.7039958952653856, p: 4.689291030058449e-27
Pearson Corr V: 0.4618373263901363, p: 1.8063232453526056e-10
Pearson Corr W: 0.37000597383746064, p: 5.863942204520006e-07
Pearson Corr S: 0.44937589462726535, p: 6.267310337408771e-10
---------------------------------------------------
Prediction error all masts
Error U: 0.7043363235072045 +- 0.5432108569205254
Error V: 0.8295647889592194 +- 0.6423414520766092
Error W: 0.2173873393994486 +- 0.17049262253923364
Error S: 0.7424140903420597 +- 0.5677469633820399
Pearson Corr U: 0.3140099617321909, p: 8.203890235850433e-173
Pearson Corr V: 0.15765145449954024, p: 2.5886016827543723e-43
Pearson Corr W: 0.2963933634090677, p: 2.6451830832707254e-153
Pearson Corr S: 0.33291762323566815, p: 2.764036962385214e-195
---------------------------------------------------
Pearson corr per case, then averaged over all cases
U:   0.5217071993508055
V:   0.38035639019311646
W:   0.3137294770965282
S:   0.45212238497704327
---------------------------------------------------
