# Supplementary material for: WindSeer: real-time volumetric wind prediction over complex terrain aboard a small uncrewed aerial vehicle
Source: Nat Commun. 2024 Apr 25;15:3507. doi: 10.1038/s41467-024-47778-4 (PMC11045725; doi:10.1038/s41467-024-47778-4)
Supplement: Supplementary file 5 — Source Data [file 41467_2024_47778_MOESM5_ESM.zip › data_Table1_SupplementaryTable2/Perdigao_0516_16_114230_avg.txt]

Using YAML config: ../wind_prediction/trained_models/final01//params.yaml
Input data: 11:42:30 | scale: scale_2.0_n_384 | mast: rne01 
Measurement indices:
[333 193  39]
Input data: 11:42:30 | scale: scale_2.0_n_384 | mast: rne02 
Measurement indices:
[315 206  40]
[315 206  42]
Input data: 11:42:30 | scale: scale_2.0_n_384 | mast: rne03 
Measurement indices:
[302 223  41]
Input data: 11:42:30 | scale: scale_2.0_n_384 | mast: rne04 
Measurement indices:
All measurements lie inside the terrain or outside of the prediction domain
Input mast outside the prediction region
Input data: 11:42:30 | scale: scale_2.0_n_384 | mast: rne06 
Measurement indices:
[247 288  39]
[247 288  41]
Input data: 11:42:30 | scale: scale_2.0_n_384 | mast: rne07 
Measurement indices:
[212 323  41]
[212 323  43]
Input data: 11:42:30 | scale: scale_2.0_n_384 | mast: rsw01 
Measurement indices:
[194  77  43]
[194  77  44]
Input data: 11:42:30 | scale: scale_2.0_n_384 | mast: rsw02 
Measurement indices:
[182  88  43]
[182  88  45]
Input data: 11:42:30 | scale: scale_2.0_n_384 | mast: rsw03 
Measurement indices:
[174 101  43]
[174 101  44]
[174 101  46]
[174 101  48]
[174 101  51]
Input data: 11:42:30 | scale: scale_2.0_n_384 | mast: rsw04 
Measurement indices:
[160 121  43]
Input data: 11:42:30 | scale: scale_2.0_n_384 | mast: rsw05 
Measurement indices:
[129 166  44]
Input data: 11:42:30 | scale: scale_2.0_n_384 | mast: rsw06 
Measurement indices:
[116 183  44]
[116 183  46]
[116 183  48]
[116 183  49]
[116 183  53]
Input data: 11:42:30 | scale: scale_2.0_n_384 | mast: rsw07 
Measurement indices:
[ 85 221  45]
[ 85 221  47]
Input data: 11:42:30 | scale: scale_2.0_n_384 | mast: rsw08 
Measurement indices:
[ 74 237  45]
[ 74 237  47]
Input data: 11:42:30 | scale: scale_2.0_n_384 | mast: tnw01 
Measurement indices:
[ 59 175  11]
[ 59 175  12]
[ 59 175  14]
Input data: 11:42:30 | scale: scale_2.0_n_384 | mast: tnw02 
Measurement indices:
[ 82 190  28]
[ 82 190  29]
[ 82 190  31]
Input data: 11:42:30 | scale: scale_2.0_n_384 | mast: tnw03 
Measurement indices:
[ 96 204  43]
[ 96 204  45]
Input data: 11:42:30 | scale: scale_2.0_n_384 | mast: tnw05 
Measurement indices:
[130 225  23]
[130 225  24]
[130 225  24]
[130 225  24]
[130 225  25]
[130 225  25]
[130 225  26]
Input data: 11:42:30 | scale: scale_2.0_n_384 | mast: tnw06 
Measurement indices:
[158 247  17]
[158 247  18]
[158 247  18]
[158 247  18]
[158 247  19]
[158 247  19]
[158 247  20]
Input data: 11:42:30 | scale: scale_2.0_n_384 | mast: tnw07 
Measurement indices:
[176 263  10]
[176 263  10]
[176 263  10]
Input data: 11:42:30 | scale: scale_2.0_n_384 | mast: tnw08 
Measurement indices:
All measurements lie inside the terrain or outside of the prediction domain
Input mast outside the prediction region
Input data: 11:42:30 | scale: scale_2.0_n_384 | mast: tnw09 
Measurement indices:
[210 291  27]
[210 291  28]
Input data: 11:42:30 | scale: scale_2.0_n_384 | mast: tnw10 
Measurement indices:
[220 296  34]
[220 296  36]
[220 296  37]
[220 296  41]
Input data: 11:42:30 | scale: scale_2.0_n_384 | mast: tnw11 
Measurement indices:
[231 304  35]
[231 304  36]
[231 304  38]
Input data: 11:42:30 | scale: scale_2.0_n_384 | mast: tnw12 
Measurement indices:
[238 307  33]
[238 307  33]
Input data: 11:42:30 | scale: scale_2.0_n_384 | mast: tnw13 
Measurement indices:
[243 314  26]
[243 314  27]
[243 314  27]
Input data: 11:42:30 | scale: scale_2.0_n_384 | mast: tnw14 
Measurement indices:
[253 319  24]
Input data: 11:42:30 | scale: scale_2.0_n_384 | mast: tnw15 
Measurement indices:
[259 322  21]
Input data: 11:42:30 | scale: scale_2.0_n_384 | mast: tnw16 
Measurement indices:
[268 325  14]
[268 325  14]
[268 325  14]
[268 325  15]
[268 325  16]
[268 325  17]
Input data: 11:42:30 | scale: scale_2.0_n_384 | mast: tse01 
Measurement indices:
[101  93   5]
[101  93   8]
Input data: 11:42:30 | scale: scale_2.0_n_384 | mast: tse02 
Measurement indices:
[137 117  26]
[137 117  29]
Input data: 11:42:30 | scale: scale_2.0_n_384 | mast: tse04 
Measurement indices:
[153 131  43]
[153 131  44]
[153 131  46]
[153 131  48]
[153 131  51]
[153 131  54]
[153 131  55]
[153 131  58]
Input data: 11:42:30 | scale: scale_2.0_n_384 | mast: tse06 
Measurement indices:
[182 159  28]
[182 159  30]
[182 159  32]
[182 159  33]
[182 159  37]
Input data: 11:42:30 | scale: scale_2.0_n_384 | mast: tse07 
Measurement indices:
[204 159  24]
[204 159  26]
Input data: 11:42:30 | scale: scale_2.0_n_384 | mast: tse08 
Measurement indices:
[223 176  20]
[223 176  22]
Input data: 11:42:30 | scale: scale_2.0_n_384 | mast: tse09 
Measurement indices:
[244 202  14]
[244 202  16]
[244 202  17]
[244 202  19]
[244 202  23]
[244 202  26]
[244 202  30]
Input data: 11:42:30 | scale: scale_2.0_n_384 | mast: tse10 
Measurement indices:
[259 211  19]
[259 211  22]
Input data: 11:42:30 | scale: scale_2.0_n_384 | mast: tse11 
Measurement indices:
[266 217  22]
[266 217  24]
[266 217  26]
[266 217  28]
[266 217  31]
Input data: 11:42:30 | scale: scale_2.0_n_384 | mast: tse12 
Measurement indices:
[280 226  33]
[280 226  34]
Input data: 11:42:30 | scale: scale_2.0_n_384 | mast: tse13 
Measurement indices:
[290 234  39]
[290 234  41]
[290 234  43]
[290 234  44]
[290 234  48]
[290 234  51]
[290 234  55]
Input data: 11:42:30 | scale: scale_2.0_n_384 | mast: v01 
Measurement indices:
[295 161  17]
[295 161  18]
Input data: 11:42:30 | scale: scale_2.0_n_384 | mast: v03 
Measurement indices:
[254 184  13]
[254 184  15]
Input data: 11:42:30 | scale: scale_2.0_n_384 | mast: v04 
Measurement indices:
[220 218  11]
[220 218  12]
Input data: 11:42:30 | scale: scale_2.0_n_384 | mast: v05 
Measurement indices:
[204 235  10]
[204 235  12]
[204 235  13]
Input data: 11:42:30 | scale: scale_2.0_n_384 | mast: v06 
Measurement indices:
[190 249  11]
Input data: 11:42:30 | scale: scale_2.0_n_384 | mast: v07 
Measurement indices:
[153 275   8]
[153 275   9]
[153 275   9]
[153 275   9]
[153 275  10]
[153 275  10]
[153 275  11]
---------------------------------------------------
Prediction using mast: rne01
Error U: 0.6898045469140417 +- 0.5828065231129279
Error V: 0.678704094038843 +- 0.5955223043601018
Error W: 0.2837729106523871 +- 0.25694489154251926
Error S: 0.8265001103924902 +- 0.7096317294253661
Pearson Corr U: -0.08724267684423526, p: 0.2551183577115739
Pearson Corr V: -0.05529431818994735, p: 0.47125307502539665
Pearson Corr W: -0.009699859224876692, p: 0.8995041015039397
Pearson Corr S: -0.10794918738483839, p: 0.15867575377981386
---------------------------------------------------
Prediction using mast: rne02
Error U: 1.2896159275998036 +- 0.5246250592678633
Error V: 0.6984933912591619 +- 0.609563117710066
Error W: 0.42130041574053523 +- 0.25729322603402893
Error S: 0.6868551406294046 +- 0.3399982179416059
Pearson Corr U: 0.06044040327811914, p: 0.4309255508864681
Pearson Corr V: -0.09446686558754182, p: 0.21770792895347996
Pearson Corr W: 0.02820178131146368, p: 0.7134407731126318
Pearson Corr S: -0.005579981494785199, p: 0.9420864588487631
---------------------------------------------------
Prediction using mast: rne03
Error U: 0.7425676749174505 +- 0.533582041707863
Error V: 0.7636291866223219 +- 0.629590641050965
Error W: 0.2692667322215045 +- 0.22102990687750546
Error S: 0.6350949669529856 +- 0.6207610494717729
Pearson Corr U: 0.037511636277133054, p: 0.6251637216940211
Pearson Corr V: 0.10763382787585539, p: 0.15990313748320198
Pearson Corr W: 0.09031251157665005, p: 0.23871285622223665
Pearson Corr S: 0.06697499561667365, p: 0.3826932934690882
---------------------------------------------------
Prediction using mast: rne06
Error U: 0.6465167562953781 +- 0.692132194285225
Error V: 1.0728436518016509 +- 0.6567801319165405
Error W: 0.3787314330534279 +- 0.24672038127515641
Error S: 0.685907295959199 +- 0.655198670732602
Pearson Corr U: 0.05740206831898404, p: 0.45449115965493797
Pearson Corr V: 0.08221024829419293, p: 0.28366104520535257
Pearson Corr W: 0.0016395462036854454, p: 0.982969914423966
Pearson Corr S: -0.05479943338282165, p: 0.4752370754327133
---------------------------------------------------
Prediction using mast: rne07
Error U: 0.8048998538816218 +- 0.4998988554572591
Error V: 0.8055821605037551 +- 0.6443439946638494
Error W: 0.2592970687401248 +- 0.2188302683573278
Error S: 0.5931953156460522 +- 0.549598306158827
Pearson Corr U: -0.06279191435462113, p: 0.4131794833867551
Pearson Corr V: -0.0911995759399271, p: 0.2341128524418023
Pearson Corr W: -0.03602371195457018, p: 0.6389596584359798
Pearson Corr S: -0.13976684906774461, p: 0.06745277503437364
---------------------------------------------------
Prediction using mast: rsw01
Error U: 1.9713635263033211 +- 0.7691462420503988
Error V: 1.4943488098323605 +- 0.7906410614033433
Error W: 0.24651143133476497 +- 0.2416365378402827
Error S: 1.3181440765921018 +- 0.6390277043602814
Pearson Corr U: -0.06991066389838385, p: 0.3621374909599723
Pearson Corr V: -0.040876953849630415, p: 0.5944422722059827
Pearson Corr W: 0.029680019170572617, p: 0.6991289067341274
Pearson Corr S: -0.1270519659490275, p: 0.09674191372351428
---------------------------------------------------
Prediction using mast: rsw02
Error U: 1.0696013221885403 +- 0.4900778455477391
Error V: 0.6916139032962451 +- 0.5611250052043304
Error W: 0.2567622261450133 +- 0.21860723338358512
Error S: 0.5778613702467542 +- 0.4722535601703356
Pearson Corr U: -0.005682220696671781, p: 0.9410272380997947
Pearson Corr V: 0.10483335225797846, p: 0.1711164084815963
Pearson Corr W: 0.06715923584317168, p: 0.38138275473616345
Pearson Corr S: -0.023410562709762564, p: 0.7604959043005463
---------------------------------------------------
Prediction using mast: rsw03
Error U: 2.587224010670514 +- 0.8908099142753232
Error V: 0.6816140591589257 +- 0.5647614936928695
Error W: 0.24460976371551094 +- 0.2400287230708372
Error S: 1.6504144099805729 +- 0.7098281722486997
Pearson Corr U: -0.08097212789890182, p: 0.29099976965642155
Pearson Corr V: 0.06470653271033469, p: 0.3990526113562617
Pearson Corr W: 0.033497061554893674, p: 0.6626706504397819
Pearson Corr S: -0.045788549981972036, p: 0.5508777749907606
---------------------------------------------------
Prediction using mast: rsw04
Error U: 1.542891463427263 +- 0.6130671221445613
Error V: 0.696669461752483 +- 0.608878462105376
Error W: 0.34308384392419994 +- 0.26885457409136676
Error S: 0.7945985208652614 +- 0.40293818487531674
Pearson Corr U: -0.0731293568500688, p: 0.340404533154259
Pearson Corr V: 0.01836685820099191, p: 0.8109948510589341
Pearson Corr W: -0.011085838893752701, p: 0.8852369774843624
Pearson Corr S: -0.006721700814780435, p: 0.930264183410833
---------------------------------------------------
Prediction using mast: rsw05
Error U: 0.7292404644689414 +- 0.5438336406933467
Error V: 1.2982463611582251 +- 0.7294014898678963
Error W: 0.25438461141954555 +- 0.21874466507069634
Error S: 0.5801874637216518 +- 0.5065140335418513
Pearson Corr U: -0.014528009287904767, p: 0.8499723569003054
Pearson Corr V: -0.040999045849435006, p: 0.5933406746767822
Pearson Corr W: 0.05621100626649197, p: 0.46392188691842323
Pearson Corr S: 0.008152223943134236, p: 0.9154732075053021
---------------------------------------------------
Prediction using mast: rsw06
Error U: 1.0615619779997614 +- 0.4892469139170087
Error V: 1.5810819445123767 +- 0.8131458496281329
Error W: 0.5389541262915754 +- 0.2840475038858936
Error S: 0.779746871104939 +- 0.3896246737152593
Pearson Corr U: 0.010486365444501608, p: 0.8914036420128493
Pearson Corr V: 0.00181869738187103, p: 0.9811093857995031
Pearson Corr W: 0.012430940864321402, p: 0.8714257739327294
Pearson Corr S: 0.052474874358479036, p: 0.4941933741297946
---------------------------------------------------
Prediction using mast: rsw07
Error U: 1.591049586476888 +- 0.6332356050427548
Error V: 1.645270415186492 +- 0.8275044081125159
Error W: 0.3275463761396971 +- 0.23454466995726328
Error S: 1.086221727199196 +- 0.5768301751788248
Pearson Corr U: -0.08756804192488517, p: 0.25334365722141017
Pearson Corr V: -0.11273257859663056, p: 0.14091536721395853
Pearson Corr W: -0.018825934342209735, p: 0.806362602995578
Pearson Corr S: -0.04544338105882766, p: 0.5538877889489187
---------------------------------------------------
Prediction using mast: rsw08
Error U: 1.8009133933566857 +- 0.7129982846636463
Error V: 0.77108270503299 +- 0.5596879401462505
Error W: 0.6725928090451161 +- 0.3008609959239687
Error S: 1.0124024679113939 +- 0.5519389081628348
Pearson Corr U: 0.08851866308556423, p: 0.24820739491715205
Pearson Corr V: -0.14902244487921923, p: 0.05104892774410108
Pearson Corr W: 0.03304614542982849, p: 0.6669385539182011
Pearson Corr S: 0.08318196393915187, p: 0.2779891308216263
---------------------------------------------------
Prediction using mast: tnw01
Error U: 0.816650528688157 +- 0.8658754212405683
Error V: 1.365363146313791 +- 0.7992726556899369
Error W: 0.2753338559187521 +- 0.22225621277424
Error S: 0.640928553469352 +- 0.35647342473687343
Pearson Corr U: -0.07063759538689086, p: 0.35715536940449394
Pearson Corr V: 0.08621255037694621, p: 0.260793590615129
Pearson Corr W: 0.012095311805873487, p: 0.8748684688372964
Pearson Corr S: 0.0477829698443217, p: 0.5336434504165978
---------------------------------------------------
Prediction using mast: tnw02
Error U: 0.6993906461893645 +- 0.571665139814334
Error V: 0.9609201484478923 +- 0.6895895205240441
Error W: 0.2410658798617078 +- 0.22657299370881295
Error S: 0.5882099557810623 +- 0.5350080820010128
Pearson Corr U: -0.045276925197191134, p: 0.5553421989987128
Pearson Corr V: -0.015043333354807058, p: 0.8447166715413175
Pearson Corr W: 0.09670201001306875, p: 0.20696789608466054
Pearson Corr S: -0.10990053267717595, p: 0.1512378051049333
---------------------------------------------------
Prediction using mast: tnw03
Error U: 0.9664883820101792 +- 0.47935320848912344
Error V: 1.6631754231476767 +- 0.831502453878325
Error W: 0.24570443205092762 +- 0.22101616545319938
Error S: 0.7326599928922222 +- 0.3513995268528659
Pearson Corr U: 0.08526621487248989, p: 0.26608294088024476
Pearson Corr V: 0.07968835867016776, p: 0.29874157230174864
Pearson Corr W: 0.14552349112404658, p: 0.056811501464757955
Pearson Corr S: 0.05706729957235163, p: 0.4571309565722492
---------------------------------------------------
Prediction using mast: tnw05
Error U: 0.6477937156789352 +- 0.7675599751805744
Error V: 1.0014275121989897 +- 0.6355448944705862
Error W: 0.23997410576347922 +- 0.23256110332425634
Error S: 0.8516554423778175 +- 0.7131950469573779
Pearson Corr U: -0.10401785787260057, p: 0.1744889078637123
Pearson Corr V: 0.10433444663273415, p: 0.1731738521503312
Pearson Corr W: 0.005695579572435922, p: 0.9408888447882687
Pearson Corr S: -0.04267858118582086, p: 0.5782817512261202
---------------------------------------------------
Prediction using mast: tnw06
Error U: 0.9147148574485855 +- 0.4769074516082747
Error V: 1.8465374926657439 +- 0.861661008930792
Error W: 0.4381719335678797 +- 0.2606799142809958
Error S: 0.8026637136738891 +- 0.40999981674260805
Pearson Corr U: -0.004911604901878842, p: 0.9490134053644901
Pearson Corr V: 0.06503667768259254, p: 0.3966461233656314
Pearson Corr W: 0.025135801763772718, p: 0.7434403182669733
Pearson Corr S: -0.015046652584613466, p: 0.8446828413258541
---------------------------------------------------
Prediction using mast: tnw07
Error U: 0.6454134393201838 +- 0.6999017620558421
Error V: 0.685914142344277 +- 0.5630650612559481
Error W: 0.5443546203568139 +- 0.289649229422198
Error S: 0.945221974574934 +- 0.7229964837182272
Pearson Corr U: -0.10241751252410673, p: 0.18124971878943913
Pearson Corr V: -0.11624827501414203, p: 0.12885863139505874
Pearson Corr W: 0.04370312385302409, p: 0.5691839348420455
Pearson Corr S: -0.053892530883724775, p: 0.48258526614279645
---------------------------------------------------
Prediction using mast: tnw09
Error U: 0.7984148473262267 +- 0.8620301418669168
Error V: 0.8221496873654338 +- 0.6494172325052858
Error W: 0.3219017760809863 +- 0.2332327431904592
Error S: 0.6695185160020766 +- 0.645314536898886
Pearson Corr U: -0.03615848327232824, p: 0.637704860780459
Pearson Corr V: -0.23606561092945938, p: 0.0018234319732407865
Pearson Corr W: -0.08500727104891163, p: 0.26754291936429303
Pearson Corr S: 0.09951008734868191, p: 0.19402207981240258
---------------------------------------------------
Prediction using mast: tnw10
Error U: 0.7821439066576923 +- 0.5099768060282466
Error V: 0.9213195606188979 +- 0.6166175269074948
Error W: 0.4597074472515297 +- 0.2840933608160068
Error S: 0.6303641450658681 +- 0.6158766666940998
Pearson Corr U: 0.01726960949639947, p: 0.8220928167486251
Pearson Corr V: 0.006329325250373378, p: 0.9343255657753685
Pearson Corr W: 0.03568442729531421, p: 0.6421231241201099
Pearson Corr S: 0.03605736393038808, p: 0.638646243240108
---------------------------------------------------
Prediction using mast: tnw11
Error U: 0.6610351879214651 +- 0.6363180218087495
Error V: 0.6762809437905374 +- 0.5708766502898555
Error W: 0.26673406855234344 +- 0.2509058135119289
Error S: 1.0265237056809304 +- 0.7250858127943456
Pearson Corr U: -0.03570791843094964, p: 0.6419038861046835
Pearson Corr V: 0.10074486902840933, p: 0.18851989131928185
Pearson Corr W: -0.04839135016612728, p: 0.5284405501973508
Pearson Corr S: -0.07423894928080485, p: 0.33310857220843126
---------------------------------------------------
Prediction using mast: tnw12
Error U: 0.6856836072429148 +- 0.8186787429738313
Error V: 0.676862706435671 +- 0.5694516180080692
Error W: 0.268013174179603 +- 0.2513617918260966
Error S: 1.19741873150324 +- 0.7250858127943456
Pearson Corr U: -0.010848586718639551, p: 0.887676741010718
Pearson Corr V: 0.14513391008732052, p: 0.057485071964676115
Pearson Corr W: 0.0506228885481687, p: 0.5095780680801117
Pearson Corr S: -0.02492665570321269, p: 0.745501473991916
---------------------------------------------------
Prediction using mast: tnw13
Error U: 0.6876035336686601 +- 0.8200952077215019
Error V: 0.6877373526966589 +- 0.5624490176938566
Error W: 0.3344872288814026 +- 0.2669115023710134
Error S: 1.2043006558440836 +- 0.7250858127943454
Pearson Corr U: -0.029672953272762825, p: 0.6991970700476396
Pearson Corr V: 0.008481637544714388, p: 0.9120711351172888
Pearson Corr W: 0.006908076275459768, p: 0.9283356810307417
Pearson Corr S: -0.0230227578436359, p: 0.7643459846328168
---------------------------------------------------
Prediction using mast: tnw14
Error U: 0.6498643633216447 +- 0.7737589340094843
Error V: 0.7047459011691687 +- 0.6114038130193729
Error W: 0.3773478191494157 +- 0.27548476388419507
Error S: 0.8900543929460415 +- 0.71765655167738
Pearson Corr U: 0.15599450312302562, p: 0.04100714977027035
Pearson Corr V: -0.051436757307895986, p: 0.5027866918850635
Pearson Corr W: -0.0956358996422606, p: 0.2120421145530749
Pearson Corr S: 0.020667007591566193, p: 0.7878545886269507
---------------------------------------------------
Prediction using mast: tnw15
Error U: 0.6860622434963494 +- 0.8189586483766678
Error V: 0.6763859782638678 +- 0.5704986498647415
Error W: 0.2860073071987731 +- 0.25752118761078413
Error S: 1.1732006269014332 +- 0.7250858127943456
Pearson Corr U: -0.12379958950705866, p: 0.10566093637462204
Pearson Corr V: -0.025907189548628994, p: 0.735854059542715
Pearson Corr W: -0.001194181836023975, p: 0.9875955081667692
Pearson Corr S: -0.020862861478455015, p: 0.7858924725487743
---------------------------------------------------
Prediction using mast: tnw16
Error U: 0.720391689832214 +- 0.8379063940448948
Error V: 0.677857355999782 +- 0.5937684216565384
Error W: 0.265895414913038 +- 0.25060204113878043
Error S: 1.0355954139851802 +- 0.7250858127943454
Pearson Corr U: 0.08396990028592459, p: 0.273446498526549
Pearson Corr V: -0.0024223109648962332, p: 0.9748415195944403
Pearson Corr W: -0.0760802546844723, p: 0.3212238674669582
Pearson Corr S: 0.011829141082431086, p: 0.8776003723260072
---------------------------------------------------
Prediction using mast: tse01
Error U: 0.7432535732229955 +- 0.8464214887652822
Error V: 1.0596175169366477 +- 0.718612515847033
Error W: 0.3004620376602763 +- 0.2610524881420323
Error S: 0.5839512125020844 +- 0.5204229574920927
Pearson Corr U: 0.05380367650548338, p: 0.48330848677787597
Pearson Corr V: -0.05272665319727834, p: 0.4921209973845443
Pearson Corr W: 0.002995271104173718, p: 0.9688933740075268
Pearson Corr S: -0.043192815360921386, p: 0.573706943199184
---------------------------------------------------
Prediction using mast: tse02
Error U: 0.6876697673375697 +- 0.8201419850391238
Error V: 1.7526951989992847 +- 0.8572809651624624
Error W: 0.42264678278365336 +- 0.25758917316657565
Error S: 0.8098208803070881 +- 0.4162597984765244
Pearson Corr U: -0.14393943869114828, p: 0.05959140012008346
Pearson Corr V: -0.05284655010164244, p: 0.49113575957120975
Pearson Corr W: 0.017314720606391623, p: 0.8216358345304294
Pearson Corr S: 0.11207050026734271, p: 0.1432791031430282
---------------------------------------------------
Prediction using mast: tse04
Error U: 1.9707495097482448 +- 0.7689445419018146
Error V: 0.794157680714243 +- 0.6403885456758317
Error W: 0.3354687618073428 +- 0.23656583502459413
Error S: 1.1657356028681825 +- 0.5994352397457748
Pearson Corr U: -0.05307957617888034, p: 0.4892239048190717
Pearson Corr V: -0.09011569161093166, p: 0.23974200635610576
Pearson Corr W: 0.009002241253873767, p: 0.9066977955987044
Pearson Corr S: -0.03934788006877581, p: 0.6083163487887461
---------------------------------------------------
Prediction using mast: tse06
Error U: 1.0822854747584219 +- 0.4910316697775983
Error V: 1.3485321475160417 +- 0.7950925081702073
Error W: 0.2586577001117782 +- 0.21873807564520997
Error S: 0.7970776569466145 +- 0.40509658894729833
Pearson Corr U: -0.0725362186980797, p: 0.3443459307364965
Pearson Corr V: -0.03579798086326966, p: 0.6410636384196597
Pearson Corr W: -0.03793897269067441, p: 0.62122514759971
Pearson Corr S: -0.05302051589339937, p: 0.48970808682615113
---------------------------------------------------
Prediction using mast: tse07
Error U: 0.6665880337769036 +- 0.8006598154772158
Error V: 0.7650725586978762 +- 0.558509579395409
Error W: 0.2399500426189936 +- 0.2303990916008957
Error S: 1.2882972452146721 +- 0.7250858127943456
Pearson Corr U: -0.11501401289447305, p: 0.13299749360187796
Pearson Corr V: 0.04372185888000962, p: 0.5690182026912018
Pearson Corr W: 0.10336588918404035, p: 0.17722032904110488
Pearson Corr S: 0.00870819914943537, p: 0.9097322063886457
---------------------------------------------------
Prediction using mast: tse08
Error U: 0.6440675118613208 +- 0.7374624194414269
Error V: 0.997357978740014 +- 0.6344677890932057
Error W: 0.2817708460805629 +- 0.25632369878927314
Error S: 0.8411881177213418 +- 0.7118065278811679
Pearson Corr U: -0.021301233454289695, p: 0.7815056453038297
Pearson Corr V: 0.006519017710643965, p: 0.932361887986614
Pearson Corr W: 0.10081677232485836, p: 0.18820304142649458
Pearson Corr S: -0.13036137027223824, p: 0.08828996406321081
---------------------------------------------------
Prediction using mast: tse09
Error U: 0.6606037091994441 +- 0.7928592385920946
Error V: 0.6770655956216763 +- 0.592249201970172
Error W: 0.24659274190394911 +- 0.22050762677883015
Error S: 1.0622060160595448 +- 0.7250858127943454
Pearson Corr U: 0.04347784122101531, p: 0.5711785971216985
Pearson Corr V: -0.05743178448205493, p: 0.4542572469871442
Pearson Corr W: 0.01893745562077251, p: 0.8052383211736537
Pearson Corr S: 0.007940278667467656, p: 0.917662922259806
---------------------------------------------------
Prediction using mast: tse10
Error U: 1.0323237951433415 +- 0.884630062342366
Error V: 0.9404828336880391 +- 0.6844617069944695
Error W: 0.33054286935725413 +- 0.23527472897639162
Error S: 0.5857245575663176 +- 0.5264532918590242
Pearson Corr U: -0.09779782493822102, p: 0.2018439436287021
Pearson Corr V: 0.05169486240130774, p: 0.5006428653129761
Pearson Corr W: 0.06464696046863327, p: 0.39948777022138643
Pearson Corr S: 0.02498059738180255, p: 0.7449696997718207
---------------------------------------------------
Prediction using mast: tse11
Error U: 0.6457094680409619 +- 0.7562707402725731
Error V: 1.479461422130509 +- 0.8236690795963597
Error W: 0.3123152755139271 +- 0.2307402072702171
Error S: 0.6799987805297576 +- 0.34019626255650914
Pearson Corr U: 0.025557333925093025, p: 0.739291622734519
Pearson Corr V: 0.09436304456913465, p: 0.2182162722142538
Pearson Corr W: 0.005475627455564462, p: 0.9431676944657562
Pearson Corr S: 0.031626924085528786, p: 0.6804407631392511
---------------------------------------------------
Prediction using mast: tse12
Error U: 0.7053257088003637 +- 0.8306809484084343
Error V: 1.0595354288654013 +- 0.7185891959347193
Error W: 0.41742883415839926 +- 0.2564529430882987
Error S: 0.5778421685172381 +- 0.4928721974674415
Pearson Corr U: -0.005960581919262148, p: 0.9381438835235658
Pearson Corr V: 0.012167692940254632, p: 0.8741258228481515
Pearson Corr W: -0.06536522937276143, p: 0.39425988800703515
Pearson Corr S: -0.044144314073144085, p: 0.5652871958453048
---------------------------------------------------
Prediction using mast: tse13
Error U: 0.6516381802232286 +- 0.6685811511784605
Error V: 1.2213425778209903 +- 0.7647752119594534
Error W: 0.6360192319793155 +- 0.298408885716462
Error S: 0.6348494375968087 +- 0.3620325037675028
Pearson Corr U: 0.035180787383338435, p: 0.6468309040524473
Pearson Corr V: -0.001378125575534914, p: 0.985684993307616
Pearson Corr W: 0.003256100402846005, p: 0.966186141169092
Pearson Corr S: 0.030632367864077775, p: 0.6899639804741515
---------------------------------------------------
Prediction using mast: v01
Error U: 0.6448608803519502 +- 0.7494726336734667
Error V: 1.038478872440972 +- 0.7125964783253774
Error W: 0.25995255349411056 +- 0.21894990658074112
Error S: 0.5886335967826144 +- 0.5362573222534829
Pearson Corr U: 0.09100420010899826, p: 0.23512061787841065
Pearson Corr V: 0.0375472185666499, p: 0.6248353679725431
Pearson Corr W: 0.09153213909582193, p: 0.2324044469196973
Pearson Corr S: 0.0179804360883389, p: 0.814899090982503
---------------------------------------------------
Prediction using mast: v03
Error U: 0.6907827597393026 +- 0.8222482604591859
Error V: 0.7983196802426477 +- 0.5680010256486099
Error W: 0.295998485986655 +- 0.2266886854832298
Error S: 1.087205484812869 +- 0.7250858127943456
Pearson Corr U: -0.0214002776382781, p: 0.780515449459942
Pearson Corr V: -0.14019419807180114, p: 0.06661062360611401
Pearson Corr W: 0.1236784452508152, p: 0.10600523814570989
Pearson Corr S: 0.02029895055338247, p: 0.79154548462494
---------------------------------------------------
Prediction using mast: v04
Error U: 0.9847931277634966 +- 0.8820480959281389
Error V: 1.0802594163552532 +- 0.6589447893488702
Error W: 0.2835536304489726 +- 0.2568842785037433
Error S: 0.6688733770185957 +- 0.6449195293079097
Pearson Corr U: 0.1932795771556604, p: 0.011074008643610229
Pearson Corr V: -0.006619827506171403, p: 0.9313184800973081
Pearson Corr W: -0.09577437627844962, p: 0.21137803768063562
Pearson Corr S: -0.014952653878222946, p: 0.8456410034489362
---------------------------------------------------
Prediction using mast: v05
Error U: 1.1435077455176343 +- 0.890379769319748
Error V: 1.0086965231863825 +- 0.6375417733025962
Error W: 0.24011911147546164 +- 0.2334373339507163
Error S: 0.6570239328305382 +- 0.6376961465914812
Pearson Corr U: 0.01847655857262568, p: 0.809887330639631
Pearson Corr V: 0.06899371673539176, p: 0.36848312714055514
Pearson Corr W: -0.030949850253305353, p: 0.6869185988428088
Pearson Corr S: -0.02312439532111485, p: 0.7633363771566785
---------------------------------------------------
Prediction using mast: v06
Error U: 0.8194528272007268 +- 0.8663177716912528
Error V: 0.8663336166971212 +- 0.5972484132198393
Error W: 0.28988222594793916 +- 0.2586187327265717
Error S: 0.9547370982854807 +- 0.7238107756523103
Pearson Corr U: 0.019733466787356404, p: 0.7972251952086967
Pearson Corr V: -0.06676990367573862, p: 0.3841553678117626
Pearson Corr W: 0.018373940041245526, p: 0.8109233423899529
Pearson Corr S: -0.009528494346655326, p: 0.9012704460778767
---------------------------------------------------
Prediction using mast: v07
Error U: 0.6859604905489399 +- 0.587779656697068
Error V: 0.6907121046868607 +- 0.6060111140623169
Error W: 0.24154817426697686 +- 0.2255206895584063
Error S: 0.8053661763028083 +- 0.7049321126354149
Pearson Corr U: -0.03968896492679863, p: 0.6052091336281177
Pearson Corr V: -0.16434486179390173, p: 0.031215391864532115
Pearson Corr W: -0.008067554981198011, p: 0.9163478904191072
Pearson Corr S: -0.030422682912137896, p: 0.6919780741771935
---------------------------------------------------
Prediction error all masts
Error U: 0.9397380458304007 +- 0.8417427461623387
Error V: 0.9959995147489586 +- 0.7533890801469296
Error W: 0.32850959358512777 +- 0.2689944902597086
Error S: 0.8500903840855156 +- 0.6474107517446153
Pearson Corr U: -6.938893903907228e-18, p: 1.0000000000000369
Pearson Corr V: 5.366800753803247e-18, p: 1.0000000000000369
Pearson Corr W: -4.933119884809045e-18, p: 1.0000000000000369
Pearson Corr S: -7.589415207398531e-18, p: 1.0000000000000369
---------------------------------------------------
Pearson corr per case, then averaged over all cases
U:   -0.012241349144040868
V:   -0.009304593933922979
W:   0.016218278088901958
S:   -0.012982728961910406
---------------------------------------------------
