# Supplementary material for: WindSeer: real-time volumetric wind prediction over complex terrain aboard a small uncrewed aerial vehicle
Source: Nat Commun. 2024 Apr 25;15:3507. doi: 10.1038/s41467-024-47778-4 (PMC11045725; doi:10.1038/s41467-024-47778-4)
Supplement: Supplementary file 5 — Source Data [file 41467_2024_47778_MOESM5_ESM.zip › data_Table1_SupplementaryTable2/Perdigao_0516_16_124230_avg.txt]

Using YAML config: ../wind_prediction/trained_models/final01//params.yaml
Input data: 12:42:30 | scale: scale_2.0_n_384 | mast: rne01 
Measurement indices:
[333 193  39]
Input data: 12:42:30 | scale: scale_2.0_n_384 | mast: rne02 
Measurement indices:
[315 206  40]
[315 206  42]
Input data: 12:42:30 | scale: scale_2.0_n_384 | mast: rne03 
Measurement indices:
[302 223  41]
Input data: 12:42:30 | scale: scale_2.0_n_384 | mast: rne04 
Measurement indices:
All measurements lie inside the terrain or outside of the prediction domain
Input mast outside the prediction region
Input data: 12:42:30 | scale: scale_2.0_n_384 | mast: rne06 
Measurement indices:
[247 288  39]
[247 288  41]
Input data: 12:42:30 | scale: scale_2.0_n_384 | mast: rne07 
Measurement indices:
[212 323  41]
[212 323  43]
Input data: 12:42:30 | scale: scale_2.0_n_384 | mast: rsw01 
Measurement indices:
[194  77  44]
Input data: 12:42:30 | scale: scale_2.0_n_384 | mast: rsw02 
Measurement indices:
[182  88  43]
[182  88  45]
Input data: 12:42:30 | scale: scale_2.0_n_384 | mast: rsw03 
Measurement indices:
[174 101  43]
[174 101  44]
[174 101  46]
[174 101  48]
[174 101  51]
Input data: 12:42:30 | scale: scale_2.0_n_384 | mast: rsw04 
Measurement indices:
[160 121  43]
Input data: 12:42:30 | scale: scale_2.0_n_384 | mast: rsw05 
Measurement indices:
[129 166  44]
Input data: 12:42:30 | scale: scale_2.0_n_384 | mast: rsw06 
Measurement indices:
[116 183  44]
[116 183  46]
[116 183  48]
[116 183  49]
[116 183  53]
Input data: 12:42:30 | scale: scale_2.0_n_384 | mast: rsw07 
Measurement indices:
[ 85 221  45]
[ 85 221  47]
Input data: 12:42:30 | scale: scale_2.0_n_384 | mast: rsw08 
Measurement indices:
[ 74 237  45]
[ 74 237  47]
Input data: 12:42:30 | scale: scale_2.0_n_384 | mast: tnw01 
Measurement indices:
[ 59 175  11]
[ 59 175  12]
[ 59 175  14]
Input data: 12:42:30 | scale: scale_2.0_n_384 | mast: tnw02 
Measurement indices:
[ 82 190  28]
[ 82 190  29]
[ 82 190  31]
Input data: 12:42:30 | scale: scale_2.0_n_384 | mast: tnw03 
Measurement indices:
[ 96 204  43]
[ 96 204  45]
Input data: 12:42:30 | scale: scale_2.0_n_384 | mast: tnw05 
Measurement indices:
[130 225  23]
[130 225  24]
[130 225  24]
[130 225  24]
[130 225  25]
[130 225  25]
[130 225  26]
Input data: 12:42:30 | scale: scale_2.0_n_384 | mast: tnw06 
Measurement indices:
[158 247  17]
[158 247  18]
[158 247  18]
[158 247  18]
[158 247  19]
[158 247  19]
[158 247  20]
Input data: 12:42:30 | scale: scale_2.0_n_384 | mast: tnw07 
Measurement indices:
[176 263  10]
[176 263  10]
[176 263  10]
[176 263  11]
[176 263  11]
[176 263  12]
[176 263  14]
[176 263  16]
[176 263  19]
Input data: 12:42:30 | scale: scale_2.0_n_384 | mast: tnw08 
Measurement indices:
All measurements lie inside the terrain or outside of the prediction domain
Input mast outside the prediction region
Input data: 12:42:30 | scale: scale_2.0_n_384 | mast: tnw09 
Measurement indices:
[210 291  27]
[210 291  28]
Input data: 12:42:30 | scale: scale_2.0_n_384 | mast: tnw10 
Measurement indices:
[220 296  32]
[220 296  34]
[220 296  36]
[220 296  37]
[220 296  41]
Input data: 12:42:30 | scale: scale_2.0_n_384 | mast: tnw11 
Measurement indices:
[231 304  35]
[231 304  36]
[231 304  38]
Input data: 12:42:30 | scale: scale_2.0_n_384 | mast: tnw12 
Measurement indices:
[238 307  33]
[238 307  33]
[238 307  33]
[238 307  34]
[238 307  34]
[238 307  34]
[238 307  36]
[238 307  37]
Input data: 12:42:30 | scale: scale_2.0_n_384 | mast: tnw13 
Measurement indices:
[243 314  26]
[243 314  27]
[243 314  27]
[243 314  27]
[243 314  28]
[243 314  28]
[243 314  29]
[243 314  31]
Input data: 12:42:30 | scale: scale_2.0_n_384 | mast: tnw14 
Measurement indices:
[253 319  20]
[253 319  20]
[253 319  21]
[253 319  21]
[253 319  21]
[253 319  22]
[253 319  23]
[253 319  24]
Input data: 12:42:30 | scale: scale_2.0_n_384 | mast: tnw15 
Measurement indices:
[259 322  17]
[259 322  17]
[259 322  17]
[259 322  18]
[259 322  18]
[259 322  19]
[259 322  20]
[259 322  21]
Input data: 12:42:30 | scale: scale_2.0_n_384 | mast: tnw16 
Measurement indices:
[268 325  13]
[268 325  13]
[268 325  14]
[268 325  14]
[268 325  14]
[268 325  15]
[268 325  16]
[268 325  17]
Input data: 12:42:30 | scale: scale_2.0_n_384 | mast: tse01 
Measurement indices:
[101  93   5]
[101  93   8]
Input data: 12:42:30 | scale: scale_2.0_n_384 | mast: tse02 
Measurement indices:
[137 117  26]
[137 117  29]
Input data: 12:42:30 | scale: scale_2.0_n_384 | mast: tse04 
Measurement indices:
[153 131  43]
[153 131  44]
[153 131  46]
[153 131  48]
[153 131  51]
[153 131  54]
[153 131  55]
[153 131  58]
Input data: 12:42:30 | scale: scale_2.0_n_384 | mast: tse06 
Measurement indices:
[182 159  28]
[182 159  30]
[182 159  32]
[182 159  33]
[182 159  37]
Input data: 12:42:30 | scale: scale_2.0_n_384 | mast: tse07 
Measurement indices:
[204 159  26]
Input data: 12:42:30 | scale: scale_2.0_n_384 | mast: tse08 
Measurement indices:
[223 176  20]
[223 176  22]
Input data: 12:42:30 | scale: scale_2.0_n_384 | mast: tse09 
Measurement indices:
[244 202  14]
[244 202  16]
[244 202  17]
[244 202  19]
[244 202  23]
[244 202  26]
[244 202  30]
Input data: 12:42:30 | scale: scale_2.0_n_384 | mast: tse10 
Measurement indices:
[259 211  19]
[259 211  22]
Input data: 12:42:30 | scale: scale_2.0_n_384 | mast: tse11 
Measurement indices:
[266 217  22]
[266 217  24]
[266 217  26]
[266 217  28]
[266 217  31]
Input data: 12:42:30 | scale: scale_2.0_n_384 | mast: tse12 
Measurement indices:
[280 226  33]
[280 226  34]
Input data: 12:42:30 | scale: scale_2.0_n_384 | mast: tse13 
Measurement indices:
[290 234  39]
[290 234  41]
[290 234  43]
[290 234  44]
[290 234  48]
[290 234  51]
[290 234  55]
Input data: 12:42:30 | scale: scale_2.0_n_384 | mast: v01 
Measurement indices:
[295 161  17]
[295 161  18]
Input data: 12:42:30 | scale: scale_2.0_n_384 | mast: v03 
Measurement indices:
[254 184  13]
[254 184  15]
Input data: 12:42:30 | scale: scale_2.0_n_384 | mast: v04 
Measurement indices:
[220 218  11]
[220 218  12]
Input data: 12:42:30 | scale: scale_2.0_n_384 | mast: v05 
Measurement indices:
[204 235  10]
[204 235  12]
[204 235  13]
Input data: 12:42:30 | scale: scale_2.0_n_384 | mast: v06 
Measurement indices:
[190 249   9]
[190 249  11]
[190 249  13]
Input data: 12:42:30 | scale: scale_2.0_n_384 | mast: v07 
Measurement indices:
[153 275   9]
[153 275   9]
[153 275   9]
[153 275  10]
[153 275  10]
[153 275  11]
---------------------------------------------------
Prediction using mast: rne01
Error U: 0.7400088248135479 +- 0.512495706074482
Error V: 0.7684784822509797 +- 0.6904614866405479
Error W: 0.2049873825081429 +- 0.17492338947470915
Error S: 1.0898211172582537 +- 0.7397744229361998
Pearson Corr U: -0.054645108611830855, p: 0.4764831815321932
Pearson Corr V: -0.002865936007918562, p: 0.9702359191064959
Pearson Corr W: 0.011499439138192935, p: 0.8809863437934928
Pearson Corr S: -0.054531994939104725, p: 0.47739765126627387
---------------------------------------------------
Prediction using mast: rne02
Error U: 0.6669439389532822 +- 0.4090398714669851
Error V: 0.7312048843257714 +- 0.609932498195173
Error W: 0.32735039583179926 +- 0.17948763840240906
Error S: 0.7680907411161217 +- 0.4637815996945308
Pearson Corr U: -0.09278931899507857, p: 0.22602549737732935
Pearson Corr V: -0.06566236059228639, p: 0.39210928786795557
Pearson Corr W: -0.07838677748743496, p: 0.3067286825836272
Pearson Corr S: -0.027146413144431353, p: 0.7237203965992772
---------------------------------------------------
Prediction using mast: rne03
Error U: 0.6659722141325907 +- 0.4065212481907076
Error V: 0.957312639755316 +- 0.8334235189296206
Error W: 0.2763775182850009 +- 0.16425173122880615
Error S: 0.8176377867120391 +- 0.5102574153769441
Pearson Corr U: -0.07839800075586875, p: 0.3066592175879121
Pearson Corr V: 0.0332994431606781, p: 0.6645397749101405
Pearson Corr W: -0.08339549706221025, p: 0.27675306398145477
Pearson Corr S: -0.04796981327144703, p: 0.5320428299828748
---------------------------------------------------
Prediction using mast: rne06
Error U: 1.2697142466826927 +- 0.7449753988921479
Error V: 0.7337164237572769 +- 0.6186145857928557
Error W: 0.32333439531422026 +- 0.1780402677741802
Error S: 0.8557761800739545 +- 0.6324619337328153
Pearson Corr U: 0.0006144911060618662, p: 0.9936168232932624
Pearson Corr V: -0.07142099367160012, p: 0.35183439526366195
Pearson Corr W: -0.0619967231190246, p: 0.419131967275448
Pearson Corr S: -0.030074348115627335, p: 0.6953287178671643
---------------------------------------------------
Prediction using mast: rne07
Error U: 1.431956171323437 +- 0.7662648393625069
Error V: 0.8892039478862074 +- 0.7952357355109639
Error W: 0.7634655113662269 +- 0.26836539044806057
Error S: 0.9923614277423908 +- 0.7196891507707769
Pearson Corr U: -0.07431771735071215, p: 0.3325944756872236
Pearson Corr V: -0.03533326707886406, p: 0.6454041078689905
Pearson Corr W: -0.06545617185757813, p: 0.39360090716253815
Pearson Corr S: -0.0781624787545444, p: 0.308119117562872
---------------------------------------------------
Prediction using mast: rsw01
Error U: 0.7869549601847783 +- 0.5706385970312352
Error V: 0.9828916271068264 +- 0.8443174339910381
Error W: 0.3063678811277198 +- 0.245434309262542
Error S: 1.2403512800390077 +- 0.7940588253511954
Pearson Corr U: -0.029463283586310906, p: 0.701220803417095
Pearson Corr V: 0.03269056517959597, p: 0.6703116652810194
Pearson Corr W: -0.01997046743562163, p: 0.7948434499027355
Pearson Corr S: -0.03301735494042724, p: 0.6672114197566447
---------------------------------------------------
Prediction using mast: rsw02
Error U: 0.6864793668230346 +- 0.4131694217961897
Error V: 0.8423625296455548 +- 0.7655691986424416
Error W: 0.255980875567793 +- 0.22398086495053704
Error S: 0.9797155431850867 +- 0.6662929554863304
Pearson Corr U: -0.08591924054194428, p: 0.2624252202801992
Pearson Corr V: -0.012286213477563758, p: 0.8729100142548485
Pearson Corr W: -0.02769305307251837, p: 0.7183896461100598
Pearson Corr S: -0.07952802582839619, p: 0.2997179487207982
---------------------------------------------------
Prediction using mast: rsw03
Error U: 0.7501734197410473 +- 0.5171189929816602
Error V: 0.7349291918406717 +- 0.5180958441645103
Error W: 0.2716231242683175 +- 0.23290977332941687
Error S: 0.6963828871819265 +- 0.43195990034196474
Pearson Corr U: -0.13670389074796313, p: 0.07374601394425544
Pearson Corr V: -0.22035998104004237, p: 0.0036758989257777183
Pearson Corr W: 0.11693826659096031, p: 0.126588499349392
Pearson Corr S: -0.1395029650225167, p: 0.06797711816456307
---------------------------------------------------
Prediction using mast: rsw04
Error U: 1.0041084532398556 +- 0.6709697020959352
Error V: 0.750477651159853 +- 0.6624744996871748
Error W: 0.3686637629424547 +- 0.25520425462205226
Error S: 0.7275597200607803 +- 0.4992647399917329
Pearson Corr U: -0.054193179294575206, p: 0.4801424994321066
Pearson Corr V: -0.21145466575432953, p: 0.00536040706493179
Pearson Corr W: 0.0033390048346633797, p: 0.9653257283037925
Pearson Corr S: -0.07984030027700523, p: 0.2978182402333762
---------------------------------------------------
Prediction using mast: rsw05
Error U: 0.6647400558265576 +- 0.40153272434400156
Error V: 0.7319646002765376 +- 0.6133771563976955
Error W: 0.3467570521278567 +- 0.2522256773540859
Error S: 0.7906479297560464 +- 0.48401827940695114
Pearson Corr U: -0.03137856667256628, p: 0.6828142155621189
Pearson Corr V: -0.022472262668440688, p: 0.7698211434040813
Pearson Corr W: -0.05746601064015751, p: 0.45398791697789387
Pearson Corr S: -0.006501009319733565, p: 0.9325482917470809
---------------------------------------------------
Prediction using mast: rsw06
Error U: 0.8544495140668005 +- 0.5924811431962799
Error V: 0.9160351125823962 +- 0.49967417873142356
Error W: 0.2061444991728464 +- 0.17351490672786893
Error S: 0.7775175945289352 +- 0.564999788221899
Pearson Corr U: -0.04713661356182702, p: 0.5391990889732349
Pearson Corr V: -0.029500114146034515, p: 0.7008651619421654
Pearson Corr W: -0.044303835813183326, p: 0.5638813816123485
Pearson Corr S: -0.004322294631784635, p: 0.9551241083532139
---------------------------------------------------
Prediction using mast: rsw07
Error U: 0.9043209157981585 +- 0.6205138733320664
Error V: 1.020788614417502 +- 0.8575462730951692
Error W: 0.46240679273479296 +- 0.22508079341375817
Error S: 0.7035958541676609 +- 0.4630832111860537
Pearson Corr U: 0.12895490901759002, p: 0.0918069055675812
Pearson Corr V: 0.007159131310388682, p: 0.9257385742946527
Pearson Corr W: -0.024125194131187726, p: 0.7534165715354053
Pearson Corr S: 0.05256234712233563, p: 0.4934728669040911
---------------------------------------------------
Prediction using mast: rsw08
Error U: 0.8360330580549618 +- 0.5803569288567278
Error V: 0.9199919145118424 +- 0.8144066782448588
Error W: 0.23031556098667774 +- 0.16439558122935274
Error S: 0.6969556908356181 +- 0.4300253199274592
Pearson Corr U: -0.0009483203272036969, p: 0.9901492344818217
Pearson Corr V: -0.047399188805470005, p: 0.5369387110141949
Pearson Corr W: -0.09984184724977181, p: 0.1925324085298592
Pearson Corr S: -0.0015470564091959018, p: 0.9839304800372194
---------------------------------------------------
Prediction using mast: tnw01
Error U: 1.0853107764201542 +- 0.7269551311995581
Error V: 1.0888156984258595 +- 0.5796314424663116
Error W: 0.26060378702281606 +- 0.16184161851511963
Error S: 0.7100380399526548 +- 0.4269864974523754
Pearson Corr U: -0.03560341797253075, p: 0.6428794047780729
Pearson Corr V: -0.04440764910117022, p: 0.5629674057632753
Pearson Corr W: 0.04849337408033306, p: 0.527570550219957
Pearson Corr S: 0.007407041638173948, p: 0.9231747681732988
---------------------------------------------------
Prediction using mast: tnw02
Error U: 1.1267845889087766 +- 0.7386280296376204
Error V: 1.07655236019271 +- 0.5727308268310068
Error W: 0.3200981472645951 +- 0.1767842647187574
Error S: 0.7110345658929145 +- 0.4273358604956346
Pearson Corr U: -0.18017163246907414, p: 0.018025844167837077
Pearson Corr V: -0.18582282609676826, p: 0.01466419282531781
Pearson Corr W: -0.027479361598052608, p: 0.7204719330016314
Pearson Corr S: -0.11198107190080896, p: 0.14360067572989849
---------------------------------------------------
Prediction using mast: tnw03
Error U: 0.6860660363346078 +- 0.41261036754356584
Error V: 0.7692889581410063 +- 0.6916196495061646
Error W: 0.21081611924793917 +- 0.17063098290879436
Error S: 0.9501232071599758 +- 0.639494398951023
Pearson Corr U: -0.025268163538926035, p: 0.7421368193966748
Pearson Corr V: -0.12704534603215445, p: 0.0967594414456409
Pearson Corr W: 0.04248723736360055, p: 0.5799883424388378
Pearson Corr S: -0.009835896437349645, p: 0.8981022478407539
---------------------------------------------------
Prediction using mast: tnw05
Error U: 0.8275354892979268 +- 0.6098354710072623
Error V: 0.920367167681878 +- 0.8146211988311435
Error W: 0.20808859060377663 +- 0.18205708930548317
Error S: 1.3401924171038284 +- 0.8107638102750448
Pearson Corr U: 0.06434478727814323, p: 0.4016994163500266
Pearson Corr V: -0.012398595271703741, p: 0.871757452864865
Pearson Corr W: -0.13773127649574174, p: 0.07158412151284976
Pearson Corr S: 0.033348234412143817, p: 0.6640781021662885
---------------------------------------------------
Prediction using mast: tnw06
Error U: 0.6647245114896619 +- 0.40145462174284113
Error V: 0.7274500377473508 +- 0.542966146736309
Error W: 0.2194606721005944 +- 0.19271914343930394
Error S: 0.7676088058610674 +- 0.4633207578886792
Pearson Corr U: -0.054882894395463254, p: 0.4745639028550118
Pearson Corr V: 0.0019132789845032231, p: 0.9801271732561025
Pearson Corr W: 0.045309488409904695, p: 0.5550575321279727
Pearson Corr S: -0.09943908601496708, p: 0.19434197710076476
---------------------------------------------------
Prediction using mast: tnw07
Error U: 0.6678309420091209 +- 0.390284453744954
Error V: 1.2554408238894783 +- 0.6679102574547555
Error W: 0.31324551952732077 +- 0.24711851038088642
Error S: 0.7526283554897396 +- 0.5318514768529863
Pearson Corr U: -0.17085168671423748, p: 0.02503499245933821
Pearson Corr V: -0.13314093248437098, p: 0.08165647573454027
Pearson Corr W: 0.10304463374062914, p: 0.1785777801272432
Pearson Corr S: -0.04957112887045305, p: 0.5184245226064069
---------------------------------------------------
Prediction using mast: tnw09
Error U: 1.2319934692526193 +- 0.7569662804000524
Error V: 1.1347250352589262 +- 0.6055878774685385
Error W: 0.4437867196325516 +- 0.22036874774207305
Error S: 0.6976775554094011 +- 0.42855589759531487
Pearson Corr U: 0.0100699068564743, p: 0.8956915270228522
Pearson Corr V: -0.07557026616131313, p: 0.3244877614372217
Pearson Corr W: 0.010098191274542437, p: 0.8954002117463266
Pearson Corr S: -0.07349704859707568, p: 0.33797566880702457
---------------------------------------------------
Prediction using mast: tnw10
Error U: 0.6935426003981902 +- 0.42459520345108576
Error V: 1.5142387161938322 +- 0.772375474321364
Error W: 0.46304145190312507 +- 0.22523241898430374
Error S: 0.8630115355160987 +- 0.6380907566588514
Pearson Corr U: -0.03029682123246641, p: 0.6931880564531087
Pearson Corr V: -0.012279592379891742, p: 0.8729779270489443
Pearson Corr W: 0.05493295249262878, p: 0.4741603977664627
Pearson Corr S: 0.027623291955948405, p: 0.7190691966390199
---------------------------------------------------
Prediction using mast: tnw11
Error U: 0.679985401962429 +- 0.4307080396353116
Error V: 0.8560546709178557 +- 0.7740069555706345
Error W: 0.2366808959050104 +- 0.16309623120876984
Error S: 0.7800672105538815 +- 0.47464199587853484
Pearson Corr U: -0.006347587945949098, p: 0.934136494716834
Pearson Corr V: 0.02928354625922635, p: 0.7029573041762709
Pearson Corr W: -0.08281823123685662, p: 0.2801032147552893
Pearson Corr S: -0.030796717126760367, p: 0.6883868704447046
---------------------------------------------------
Prediction using mast: tnw12
Error U: 0.7371739253325951 +- 0.5023726977560063
Error V: 1.1141371448202124 +- 0.876883435756304
Error W: 0.5049700606533132 +- 0.23480254372839854
Error S: 0.7053656263441629 +- 0.42599702066802064
Pearson Corr U: 0.04587989663261266, p: 0.5500825317254538
Pearson Corr V: 0.127045760260649, p: 0.09675834460850195
Pearson Corr W: -0.08685972529486205, p: 0.25721811569830627
Pearson Corr S: -0.0477504017345587, p: 0.5339226963158284
---------------------------------------------------
Prediction using mast: tnw13
Error U: 0.7211495783710635 +- 0.4821058189623438
Error V: 0.9773666799937505 +- 0.8420438119595307
Error W: 0.26550787352946004 +- 0.16238954915016873
Error S: 1.0769710390444092 +- 0.7330662060886786
Pearson Corr U: -0.02241259904781806, p: 0.7704152396896288
Pearson Corr V: 0.02527643890013151, p: 0.7420553479327961
Pearson Corr W: 0.03328302092328618, p: 0.6646951938480337
Pearson Corr S: -0.029682620016880223, p: 0.6991038174912638
---------------------------------------------------
Prediction using mast: tnw14
Error U: 0.7177720264217622 +- 0.4759076332047944
Error V: 0.9422129737253864 +- 0.8259785617515949
Error W: 0.253301671892946 +- 0.16162290720339328
Error S: 1.0734024085611098 +- 0.7311257222885034
Pearson Corr U: 0.09822575204308072, p: 0.19986808164134964
Pearson Corr V: -0.12509143227096758, p: 0.1020438596951051
Pearson Corr W: -0.00582928726210758, p: 0.9395037777250921
Pearson Corr S: 0.013560622684549163, p: 0.859856224092633
---------------------------------------------------
Prediction using mast: tnw15
Error U: 0.6739865520936545 +- 0.4216504409110952
Error V: 0.7963246851983523 +- 0.7267475450837972
Error W: 0.21330552248468318 +- 0.1695449493813272
Error S: 0.7884984027951273 +- 0.4822021244457652
Pearson Corr U: -0.02705516847147322, p: 0.7246115041605619
Pearson Corr V: -0.125794287611765, p: 0.10011734602457496
Pearson Corr W: -0.00884430169042249, p: 0.9083275112256106
Pearson Corr S: 0.03863379159390313, p: 0.6148442472925499
---------------------------------------------------
Prediction using mast: tnw16
Error U: 0.6833212382842375 +- 0.43609774621151487
Error V: 0.7292733556133435 +- 0.5332492736210027
Error W: 0.24500101342050054 +- 0.21590488633009353
Error S: 0.7257041834179884 +- 0.4327847514177034
Pearson Corr U: -0.03493671340372953, p: 0.6491174533052658
Pearson Corr V: -0.03458414666460124, p: 0.6524261809850672
Pearson Corr W: 0.040492944301902915, p: 0.597913093340102
Pearson Corr S: -0.05243921722406589, p: 0.49448723946561973
---------------------------------------------------
Prediction using mast: tse01
Error U: 0.6754031299429317 +- 0.39798173561595157
Error V: 1.1998491061805359 +- 0.6419174372904627
Error W: 0.3417358948215626 +- 0.25142733726268435
Error S: 0.7248873534739574 +- 0.495700483397826
Pearson Corr U: 0.05848805312606791, p: 0.44598657504060035
Pearson Corr V: 0.0421636544989522, p: 0.5828796837885386
Pearson Corr W: -0.08976547240729787, p: 0.24158092261651656
Pearson Corr S: 0.018208060930287165, p: 0.8125987111564411
---------------------------------------------------
Prediction using mast: tse02
Error U: 0.7687099798051857 +- 0.5508021772155999
Error V: 0.9729160094501039 +- 0.5232840150074708
Error W: 0.20691821926955653 +- 0.17281729649065397
Error S: 0.726160438283622 +- 0.43302003685005697
Pearson Corr U: 0.029970371423068826, p: 0.6963300205443749
Pearson Corr V: -0.039403034503781846, p: 0.6078134255621445
Pearson Corr W: 0.0086010648000104, p: 0.9108381219100656
Pearson Corr S: -0.07450060410742293, p: 0.3314027861361935
---------------------------------------------------
Prediction using mast: tse04
Error U: 1.1748599444981664 +- 0.727503261360524
Error V: 0.7274520275721781 +- 0.5429502100227908
Error W: 0.2044810527464548 +- 0.1761145437821328
Error S: 0.8200548115870531 +- 0.6046089519077325
Pearson Corr U: -0.09929008005464085, p: 0.19501457210542955
Pearson Corr V: -0.0010689062622208164, p: 0.9888967124996305
Pearson Corr W: -0.03388922588475764, p: 0.6589676301586058
Pearson Corr S: -0.04356733628633616, p: 0.5703858092181182
---------------------------------------------------
Prediction using mast: tse06
Error U: 0.6887699275786534 +- 0.4443622632800683
Error V: 1.0242247217440392 +- 0.5457820150971855
Error W: 0.20689581381427774 +- 0.18112111909799206
Error S: 0.7263150297861953 +- 0.49757658600093857
Pearson Corr U: -0.014134611281542014, p: 0.8539890082770517
Pearson Corr V: -0.043400852850380874, p: 0.5718610106654025
Pearson Corr W: 0.06519546549359989, p: 0.39549178784263295
Pearson Corr S: -0.022922973170511764, p: 0.7653375738261322
---------------------------------------------------
Prediction using mast: tse07
Error U: 0.8713556393212097 +- 0.6419275856212269
Error V: 0.7453713077269386 +- 0.6513363742788197
Error W: 0.25440041959924664 +- 0.22286292723261414
Error S: 1.2348492890768952 +- 0.7929705900304196
Pearson Corr U: -0.014556850526836277, p: 0.8496780340892984
Pearson Corr V: -0.07432629366007157, p: 0.33253853125924543
Pearson Corr W: -0.10997866410816488, p: 0.15094556958584424
Pearson Corr S: 0.013695197949700555, p: 0.8584799174089903
---------------------------------------------------
Prediction using mast: tse08
Error U: 0.869813980431794 +- 0.6411172000254016
Error V: 0.9275245288600821 +- 0.5048915701123451
Error W: 0.3518894523203503 +- 0.2529225791558062
Error S: 0.764238656303457 +- 0.46022544105232577
Pearson Corr U: 0.06724937463510747, p: 0.38074257471795425
Pearson Corr V: 0.04235126355017136, p: 0.5812025104619843
Pearson Corr W: -0.01818320778658324, p: 0.812849799819421
Pearson Corr S: 0.07670446339311597, p: 0.3172580016924521
---------------------------------------------------
Prediction using mast: tse09
Error U: 0.7597996710615535 +- 0.5261480618958655
Error V: 1.2739113939880005 +- 0.6763217797961327
Error W: 0.2609389080898836 +- 0.227059230888934
Error S: 0.9052330664388197 +- 0.6696214477538651
Pearson Corr U: -0.13309581677980176, p: 0.08176085165386089
Pearson Corr V: -0.1209956922261393, p: 0.11385813076281942
Pearson Corr W: 0.09800334813355702, p: 0.2008932297078116
Pearson Corr S: -0.04880822506201484, p: 0.5248902582081384
---------------------------------------------------
Prediction using mast: tse10
Error U: 0.6756544092637595 +- 0.3984206790716209
Error V: 1.05128085854068 +- 0.5590046273375304
Error W: 0.24227804028656508 +- 0.21391947691958552
Error S: 0.6956551719543546 +- 0.4433454027569328
Pearson Corr U: 0.009362944585598684, p: 0.9029773116481267
Pearson Corr V: -0.17441506424091302, p: 0.022118830492686137
Pearson Corr W: -0.0036009138447975235, p: 0.962607807265764
Pearson Corr S: -0.018641001158831733, p: 0.8082278472278992
---------------------------------------------------
Prediction using mast: tse11
Error U: 0.670785871383106 +- 0.391931016654228
Error V: 1.6490704191802612 +- 0.8179905982877574
Error W: 0.20582878047351313 +- 0.17384216147458514
Error S: 0.9521366825170906 +- 0.6996021937803518
Pearson Corr U: 0.01908751792393017, p: 0.8037261249285477
Pearson Corr V: 0.08194353820709295, p: 0.28523132512593424
Pearson Corr W: -0.0897989002476785, p: 0.2414049775282094
Pearson Corr S: 0.010742850149107445, p: 0.888764415775784
---------------------------------------------------
Prediction using mast: tse12
Error U: 0.9487195171166731 +- 0.6795648908048841
Error V: 0.7827933981492141 +- 0.4829084497365801
Error W: 0.3152476442939883 +- 0.17504684015077232
Error S: 0.8981183404110273 +- 0.5918027983820984
Pearson Corr U: 0.05568572040473167, p: 0.46811512345154177
Pearson Corr V: 0.014712046312054031, p: 0.8480946294981437
Pearson Corr W: -0.0689171487686396, p: 0.36901609224521326
Pearson Corr S: 0.01947086252186894, p: 0.7998664312082973
---------------------------------------------------
Prediction using mast: tse13
Error U: 1.0115970144708923 +- 0.6746675724604632
Error V: 0.7318110198992694 +- 0.5250043258358654
Error W: 0.2080738062261019 +- 0.1719914119600673
Error S: 0.7564461172885952 +- 0.5370169134308358
Pearson Corr U: -0.011530122043722734, p: 0.8806711446491946
Pearson Corr V: -0.06499391000500074, p: 0.396957374571232
Pearson Corr W: -0.0285886264251943, p: 0.7096855413225848
Pearson Corr S: -0.02285784757144962, p: 0.7659849515085402
---------------------------------------------------
Prediction using mast: v01
Error U: 0.9201213350400416 +- 0.66743704677816
Error V: 0.8051401331498245 +- 0.47565936464731945
Error W: 0.20459424179361396 +- 0.1775641789962956
Error S: 0.8875660993405355 +- 0.5816062012082714
Pearson Corr U: 0.01761517234396396, p: 0.8185937512000611
Pearson Corr V: -0.10487514968528863, p: 0.1709448666840357
Pearson Corr W: -0.1409226152269861, p: 0.06519496903553397
Pearson Corr S: -0.018928030890471997, p: 0.8053333195033326
---------------------------------------------------
Prediction using mast: v03
Error U: 0.7335491582675469 +- 0.5031719131726766
Error V: 0.9824913972081768 +- 0.8441597527640449
Error W: 0.2147933140229217 +- 0.16887245494295586
Error S: 1.1282658788917157 +- 0.7585275661414498
Pearson Corr U: -0.034888289350447195, p: 0.6495714933196776
Pearson Corr V: 0.033156665160451564, p: 0.6658914936588868
Pearson Corr W: -0.10734374309490147, p: 0.16103842180816416
Pearson Corr S: -0.027354860009863827, p: 0.7216860705784512
---------------------------------------------------
Prediction using mast: v04
Error U: 1.1665158436666134 +- 0.7480402258409852
Error V: 0.78111724207194 +- 0.48364283750696824
Error W: 0.2586299411080734 +- 0.22569779600088422
Error S: 0.9502813764260697 +- 0.6396379618207022
Pearson Corr U: 0.04812418578276366, p: 0.5307221970350486
Pearson Corr V: 0.010472687116907459, p: 0.8915444256905498
Pearson Corr W: 0.08780987763148754, p: 0.25203009997545817
Pearson Corr S: 0.019650543878956036, p: 0.798058974875888
---------------------------------------------------
Prediction using mast: v05
Error U: 1.1654088541616274 +- 0.7478126999135595
Error V: 1.0028688210904664 +- 0.5362309121253571
Error W: 0.2789295045956753 +- 0.23627358439104273
Error S: 0.7464910166568614 +- 0.4466640714966924
Pearson Corr U: 0.12534294441035487, p: 0.10135113698300677
Pearson Corr V: -0.03768563821526278, p: 0.623558732478027
Pearson Corr W: 0.051232732002617916, p: 0.5044847277074285
Pearson Corr S: -0.0568050865851947, p: 0.4592045669529188
---------------------------------------------------
Prediction using mast: v06
Error U: 0.9541591035342927 +- 0.6817150205475302
Error V: 1.0482336057304016 +- 0.5574285973262292
Error W: 0.2794003272293742 +- 0.23647441448464865
Error S: 0.7203356884613787 +- 0.43031551486058095
Pearson Corr U: 0.022161584700477556, p: 0.7729161563269434
Pearson Corr V: -0.15565936456721596, p: 0.04144871281765397
Pearson Corr W: 0.0874124994596271, p: 0.2541909960353939
Pearson Corr S: -0.17064271361110608, p: 0.02521580270677228
---------------------------------------------------
Prediction using mast: v07
Error U: 0.7143507738716813 +- 0.4689475742207615
Error V: 0.7536932950620107 +- 0.667941136427486
Error W: 0.25407515289424376 +- 0.22262380954334135
Error S: 1.018194576861475 +- 0.6966963672965446
Pearson Corr U: 0.05837534669614572, p: 0.44686500384527655
Pearson Corr V: -0.02069321990568187, p: 0.7875919090723608
Pearson Corr W: 0.016823407351372246, p: 0.8266161094969606
Pearson Corr S: -0.029428122475787473, p: 0.7015603849898047
---------------------------------------------------
Prediction error all masts
Error U: 0.8461046915825744 +- 0.6012050193865945
Error V: 0.9395762548391091 +- 0.7020786888789745
Error W: 0.2906998479774519 +- 0.23023348844083139
Error S: 0.8575901522618019 +- 0.6009517962734248
Pearson Corr U: -8.673617379884035e-18, p: 1.0000000000000369
Pearson Corr V: -6.505213034913027e-19, p: 1.0000000000000369
Pearson Corr W: 1.3010426069826053e-18, p: 1.0000000000000369
Pearson Corr S: -1.474514954580286e-17, p: 1.0000000000000369
---------------------------------------------------
Pearson corr per case, then averaged over all cases
U:   -0.016401425834281055
V:   -0.044339526466782075
W:   -0.01541339389133673
S:   -0.029317880347182614
---------------------------------------------------
