# Supplementary material for: WindSeer: real-time volumetric wind prediction over complex terrain aboard a small uncrewed aerial vehicle
Source: Nat Commun. 2024 Apr 25;15:3507. doi: 10.1038/s41467-024-47778-4 (PMC11045725; doi:10.1038/s41467-024-47778-4)
Supplement: Supplementary file 5 — Source Data [file 41467_2024_47778_MOESM5_ESM.zip › data_Table1_SupplementaryTable2/Perdigao_0516_16_avg2000-2100_avg.txt]

Using YAML config: ../wind_prediction/trained_models/final01//params.yaml
Input data: avg_20:00-21:00 | scale: scale_2.0_n_384 | mast: rne01 
Measurement indices:
[333 193  39]
Input data: avg_20:00-21:00 | scale: scale_2.0_n_384 | mast: rne02 
Measurement indices:
[315 206  40]
[315 206  42]
Input data: avg_20:00-21:00 | scale: scale_2.0_n_384 | mast: rne03 
Measurement indices:
[302 223  41]
Input data: avg_20:00-21:00 | scale: scale_2.0_n_384 | mast: rne04 
Measurement indices:
All measurements lie inside the terrain or outside of the prediction domain
Input mast outside the prediction region
Input data: avg_20:00-21:00 | scale: scale_2.0_n_384 | mast: rne06 
Measurement indices:
[247 288  39]
[247 288  41]
Input data: avg_20:00-21:00 | scale: scale_2.0_n_384 | mast: rne07 
Measurement indices:
[212 323  41]
[212 323  43]
Input data: avg_20:00-21:00 | scale: scale_2.0_n_384 | mast: rsw01 
Measurement indices:
[194  77  43]
[194  77  44]
Input data: avg_20:00-21:00 | scale: scale_2.0_n_384 | mast: rsw02 
Measurement indices:
[182  88  43]
[182  88  45]
Input data: avg_20:00-21:00 | scale: scale_2.0_n_384 | mast: rsw03 
Measurement indices:
[174 101  43]
[174 101  44]
[174 101  46]
[174 101  48]
[174 101  51]
Input data: avg_20:00-21:00 | scale: scale_2.0_n_384 | mast: rsw04 
Measurement indices:
[160 121  43]
Input data: avg_20:00-21:00 | scale: scale_2.0_n_384 | mast: rsw05 
Measurement indices:
[129 166  44]
Input data: avg_20:00-21:00 | scale: scale_2.0_n_384 | mast: rsw06 
Measurement indices:
[116 183  44]
[116 183  46]
[116 183  48]
[116 183  49]
[116 183  53]
Input data: avg_20:00-21:00 | scale: scale_2.0_n_384 | mast: rsw07 
Measurement indices:
[ 85 221  45]
[ 85 221  47]
Input data: avg_20:00-21:00 | scale: scale_2.0_n_384 | mast: rsw08 
Measurement indices:
[ 74 237  45]
[ 74 237  47]
Input data: avg_20:00-21:00 | scale: scale_2.0_n_384 | mast: tnw01 
Measurement indices:
[ 59 175  11]
[ 59 175  14]
Input data: avg_20:00-21:00 | scale: scale_2.0_n_384 | mast: tnw02 
Measurement indices:
[ 82 190  31]
Input data: avg_20:00-21:00 | scale: scale_2.0_n_384 | mast: tnw03 
Measurement indices:
[ 96 204  43]
[ 96 204  45]
Input data: avg_20:00-21:00 | scale: scale_2.0_n_384 | mast: tnw05 
Measurement indices:
[130 225  24]
[130 225  25]
[130 225  25]
[130 225  26]
Input data: avg_20:00-21:00 | scale: scale_2.0_n_384 | mast: tnw06 
Measurement indices:
[158 247  18]
Input data: avg_20:00-21:00 | scale: scale_2.0_n_384 | mast: tnw07 
Measurement indices:
[176 263  10]
[176 263  10]
[176 263  10]
[176 263  11]
[176 263  11]
[176 263  12]
[176 263  14]
[176 263  16]
[176 263  19]
Input data: avg_20:00-21:00 | scale: scale_2.0_n_384 | mast: tnw08 
Measurement indices:
All measurements lie inside the terrain or outside of the prediction domain
Input mast outside the prediction region
Input data: avg_20:00-21:00 | scale: scale_2.0_n_384 | mast: tnw09 
Measurement indices:
[210 291  27]
[210 291  28]
Input data: avg_20:00-21:00 | scale: scale_2.0_n_384 | mast: tnw10 
Measurement indices:
[220 296  32]
[220 296  34]
[220 296  36]
[220 296  37]
[220 296  41]
Input data: avg_20:00-21:00 | scale: scale_2.0_n_384 | mast: tnw11 
Measurement indices:
[231 304  35]
[231 304  36]
[231 304  38]
Input data: avg_20:00-21:00 | scale: scale_2.0_n_384 | mast: tnw12 
Measurement indices:
[238 307  33]
[238 307  33]
[238 307  33]
[238 307  34]
[238 307  34]
[238 307  34]
[238 307  36]
[238 307  37]
Input data: avg_20:00-21:00 | scale: scale_2.0_n_384 | mast: tnw13 
Measurement indices:
[243 314  28]
[243 314  28]
[243 314  29]
[243 314  31]
Input data: avg_20:00-21:00 | scale: scale_2.0_n_384 | mast: tnw14 
Measurement indices:
[253 319  22]
[253 319  23]
[253 319  24]
Input data: avg_20:00-21:00 | scale: scale_2.0_n_384 | mast: tnw15 
Measurement indices:
[259 322  17]
[259 322  17]
[259 322  17]
[259 322  19]
[259 322  20]
[259 322  21]
Input data: avg_20:00-21:00 | scale: scale_2.0_n_384 | mast: tnw16 
Measurement indices:
[268 325  13]
[268 325  13]
[268 325  14]
[268 325  14]
[268 325  14]
[268 325  15]
[268 325  16]
[268 325  17]
Input data: avg_20:00-21:00 | scale: scale_2.0_n_384 | mast: tse01 
Measurement indices:
[101  93   5]
[101  93   8]
Input data: avg_20:00-21:00 | scale: scale_2.0_n_384 | mast: tse02 
Measurement indices:
[137 117  29]
Input data: avg_20:00-21:00 | scale: scale_2.0_n_384 | mast: tse04 
Measurement indices:
[153 131  43]
[153 131  44]
[153 131  46]
[153 131  48]
[153 131  51]
[153 131  54]
[153 131  55]
[153 131  58]
Input data: avg_20:00-21:00 | scale: scale_2.0_n_384 | mast: tse06 
Measurement indices:
[182 159  28]
[182 159  30]
[182 159  32]
[182 159  33]
[182 159  37]
Input data: avg_20:00-21:00 | scale: scale_2.0_n_384 | mast: tse07 
Measurement indices:
[204 159  26]
Input data: avg_20:00-21:00 | scale: scale_2.0_n_384 | mast: tse08 
Measurement indices:
[223 176  20]
Input data: avg_20:00-21:00 | scale: scale_2.0_n_384 | mast: tse09 
Measurement indices:
[244 202  14]
[244 202  16]
[244 202  17]
[244 202  19]
[244 202  23]
[244 202  26]
[244 202  30]
Input data: avg_20:00-21:00 | scale: scale_2.0_n_384 | mast: tse10 
Measurement indices:
[259 211  19]
[259 211  22]
Input data: avg_20:00-21:00 | scale: scale_2.0_n_384 | mast: tse11 
Measurement indices:
[266 217  22]
[266 217  24]
[266 217  26]
[266 217  28]
[266 217  31]
Input data: avg_20:00-21:00 | scale: scale_2.0_n_384 | mast: tse12 
Measurement indices:
[280 226  34]
Input data: avg_20:00-21:00 | scale: scale_2.0_n_384 | mast: tse13 
Measurement indices:
[290 234  39]
[290 234  41]
[290 234  43]
[290 234  44]
[290 234  48]
[290 234  51]
[290 234  55]
Input data: avg_20:00-21:00 | scale: scale_2.0_n_384 | mast: v01 
Measurement indices:
[295 161  17]
[295 161  18]
Input data: avg_20:00-21:00 | scale: scale_2.0_n_384 | mast: v03 
Measurement indices:
[254 184  13]
[254 184  15]
Input data: avg_20:00-21:00 | scale: scale_2.0_n_384 | mast: v04 
Measurement indices:
[220 218  11]
[220 218  12]
Input data: avg_20:00-21:00 | scale: scale_2.0_n_384 | mast: v05 
Measurement indices:
[204 235  10]
[204 235  12]
[204 235  13]
Input data: avg_20:00-21:00 | scale: scale_2.0_n_384 | mast: v06 
Measurement indices:
[190 249   9]
[190 249  11]
[190 249  13]
Input data: avg_20:00-21:00 | scale: scale_2.0_n_384 | mast: v07 
Measurement indices:
[153 275   8]
[153 275   9]
[153 275   9]
[153 275   9]
[153 275  10]
[153 275  10]
[153 275  11]
---------------------------------------------------
Prediction using mast: rne01
Error U: 0.45033512175714935 +- 0.31865516633887253
Error V: 1.6032266598385458 +- 0.8579536446670003
Error W: 0.22639966877762838 +- 0.17022517918084976
Error S: 1.1713621140838748 +- 0.6262073189929082
Pearson Corr U: 0.07550008920744822, p: 0.32636990587457626
Pearson Corr V: -0.1462805159634773, p: 0.056246858698772495
Pearson Corr W: 0.004258526195283925, p: 0.9559159869534208
Pearson Corr S: -0.17833317154113829, p: 0.01961443897430788
---------------------------------------------------
Prediction using mast: rne02
Error U: 0.47046754943283153 +- 0.3346401202801882
Error V: 1.9525283563593456 +- 1.160398764822698
Error W: 0.1727451477819313 +- 0.16702491998171246
Error S: 1.4811328043295213 +- 0.8068859646030104
Pearson Corr U: 0.08120124697032671, p: 0.29105940385754114
Pearson Corr V: -0.0786493151882383, p: 0.30653739234655647
Pearson Corr W: 0.10191641751314552, p: 0.18470343083166219
Pearson Corr S: -0.02343567899161003, p: 0.7609334120157893
---------------------------------------------------
Prediction using mast: rne03
Error U: 0.6753851450947032 +- 0.4190720053894727
Error V: 2.2012042172160546 +- 1.3069297301689535
Error W: 0.2917463832135906 +- 0.1767176014018287
Error S: 1.7451352970376823 +- 0.9764305116239314
Pearson Corr U: 0.11732669818137602, p: 0.12644408843627408
Pearson Corr V: -0.006543320310974962, p: 0.9323104154958449
Pearson Corr W: 0.08891539474000604, p: 0.24748336508272256
Pearson Corr S: 0.0012245398252718042, p: 0.9873177660977651
---------------------------------------------------
Prediction using mast: rne06
Error U: 0.4381710711637871 +- 0.3134535671980937
Error V: 2.278098638542541 +- 1.3373505173986573
Error W: 0.376473695428481 +- 0.19066680530031996
Error S: 1.78369139807509 +- 0.9939275659244929
Pearson Corr U: 0.02717317592730785, p: 0.7242426679718285
Pearson Corr V: -0.14949060067162376, p: 0.05099936041187801
Pearson Corr W: 0.12620460170411052, p: 0.10000733643943373
Pearson Corr S: -0.14150863882905385, p: 0.06486396286731601
---------------------------------------------------
Prediction using mast: rne07
Error U: 0.5442468581220125 +- 0.4234418497272632
Error V: 2.197539164556724 +- 1.3052127554965487
Error W: 0.2732791394813596 +- 0.1570536259465491
Error S: 1.7284766466158887 +- 0.9682072388692202
Pearson Corr U: -0.05670090314754594, p: 0.46135647790891743
Pearson Corr V: -0.0385079187637915, p: 0.6170409231516827
Pearson Corr W: -0.1044329560879525, p: 0.17403836001960876
Pearson Corr S: -0.010076445510120187, p: 0.8959307698250293
---------------------------------------------------
Prediction using mast: rsw01
Error U: 1.1724808756643308 +- 0.5257183600530675
Error V: 1.7279833237019677 +- 0.9579128493650206
Error W: 0.14957705750443281 +- 0.154486606690727
Error S: 1.3946796355328326 +- 0.7331037382658662
Pearson Corr U: 0.12567211255880573, p: 0.10145873159285837
Pearson Corr V: 0.051553211216766016, p: 0.50308311445718
Pearson Corr W: -0.16151385380149177, p: 0.034819343008331984
Pearson Corr S: 0.006062094927860042, p: 0.9372780339737724
---------------------------------------------------
Prediction using mast: rsw02
Error U: 0.8937733184099633 +- 0.49458442519048335
Error V: 1.763698885563151 +- 0.9907854160299291
Error W: 0.16617384984645425 +- 0.14905516992281528
Error S: 1.374971461379202 +- 0.7170009465449827
Pearson Corr U: 0.14033826210303324, p: 0.06713464062545792
Pearson Corr V: 0.02842311601895449, p: 0.7121061808474408
Pearson Corr W: -0.0339319545721817, p: 0.6595096373889299
Pearson Corr S: 0.08287157611650355, p: 0.28121552812591255
---------------------------------------------------
Prediction using mast: rsw03
Error U: 0.5903394170247062 +- 0.38883268291680095
Error V: 1.9778567792068926 +- 1.1787248918673627
Error W: 0.17410616014950653 +- 0.1477705078792151
Error S: 1.5234350558704504 +- 0.8377221205057115
Pearson Corr U: 0.03847800678810129, p: 0.6173146479618907
Pearson Corr V: -0.12549250017213903, p: 0.10195202993177119
Pearson Corr W: 0.01019093105523674, p: 0.894755148571519
Pearson Corr S: -0.0993932720577878, p: 0.19587005724921933
---------------------------------------------------
Prediction using mast: rsw04
Error U: 0.7285041384104836 +- 0.4397292649457594
Error V: 1.6384568781570166 +- 0.8872484744523232
Error W: 0.2152024061828906 +- 0.14674015009740285
Error S: 1.2375751027722106 +- 0.639494891603564
Pearson Corr U: 0.08147341023501678, p: 0.2894399739984777
Pearson Corr V: -0.03495400527278719, p: 0.6499230253733921
Pearson Corr W: -0.11645343620987417, p: 0.12931151676080055
Pearson Corr S: -0.011735697009876247, p: 0.8789157877077078
---------------------------------------------------
Prediction using mast: rsw05
Error U: 0.6206250685969728 +- 0.3987576553581997
Error V: 1.6796873475762617 +- 0.920274183108494
Error W: 0.1728117015050746 +- 0.14798311140933273
Error S: 1.2546802109115105 +- 0.6483072401084891
Pearson Corr U: 0.13674317865247182, p: 0.07451786449869165
Pearson Corr V: -0.1039201369378254, p: 0.1761738370417473
Pearson Corr W: -0.005266519404796498, p: 0.9454958604592414
Pearson Corr S: -0.040808483954350355, p: 0.596148713801281
---------------------------------------------------
Prediction using mast: rsw06
Error U: 0.48834587366194926 +- 0.34741688088560657
Error V: 2.211014235476631 +- 1.3109006861971229
Error W: 0.22212415694310847 +- 0.14771093173707056
Error S: 1.7269325389385553 +- 0.9674129346783022
Pearson Corr U: -0.1037324469097269, p: 0.17696023456418963
Pearson Corr V: -0.016478085357575178, p: 0.8306149111994379
Pearson Corr W: -0.18397937797334632, p: 0.016005281400692357
Pearson Corr S: -0.02465280417206837, p: 0.7489218027682688
---------------------------------------------------
Prediction using mast: rsw07
Error U: 0.6725429572132334 +- 0.41784137036427155
Error V: 2.0645685860674763 +- 1.2337765153917717
Error W: 0.15259079130064174 +- 0.16316257761128886
Error S: 1.6121223698386762 +- 0.9018248508930221
Pearson Corr U: -0.02097814547384149, p: 0.7853584898947209
Pearson Corr V: 0.03693678869256558, p: 0.6314889464088362
Pearson Corr W: -0.0098037273128114, p: 0.8987321474399179
Pearson Corr S: 0.0033755230543064674, p: 0.9650502289915169
---------------------------------------------------
Prediction using mast: rsw08
Error U: 0.6681332267788157 +- 0.415968472879607
Error V: 2.0621498449193587 +- 1.2323949306918411
Error W: 0.2577529251977137 +- 0.1722348734634437
Error S: 1.611002258169329 +- 0.9011223421368538
Pearson Corr U: 0.07050251968309, p: 0.35949969339536836
Pearson Corr V: -0.005264399190722595, p: 0.9455177690911573
Pearson Corr W: 0.06099768663580608, p: 0.4280481305295497
Pearson Corr S: -0.0359403570649326, p: 0.6407253827937489
---------------------------------------------------
Prediction using mast: tnw01
Error U: 0.43525073869556885 +- 0.31412776628796907
Error V: 1.3674873640700869 +- 1.1370746872118525
Error W: 0.15326531658736084 +- 0.1525189698063751
Error S: 1.2845931388089853 +- 1.269682546786765
Pearson Corr U: 0.10527254198293125, p: 0.17058362596816665
Pearson Corr V: -0.09927265633410916, p: 0.19641588264560736
Pearson Corr W: -0.012049513646212408, p: 0.8757037001655686
Pearson Corr S: -0.05303771892271856, p: 0.4908507706582774
---------------------------------------------------
Prediction using mast: tnw02
Error U: 0.45508241682307937 +- 0.3217389123013076
Error V: 1.3682508704644676 +- 0.8739459610228919
Error W: 0.34152436635813715 +- 0.17235900518934427
Error S: 1.0596959763825393 +- 0.9837145879968556
Pearson Corr U: 0.05991208929478251, p: 0.4363300234878351
Pearson Corr V: -0.057902061522307195, p: 0.45190339869969026
Pearson Corr W: -0.08108968218172342, p: 0.2917249800500308
Pearson Corr S: -0.0015870890305702213, p: 0.983563406546914
---------------------------------------------------
Prediction using mast: tnw03
Error U: 0.8214308950908439 +- 0.47490712105410393
Error V: 1.520174021160023 +- 0.7913095650005524
Error W: 0.16133733534142483 +- 0.1501843873798831
Error S: 1.1457466342848754 +- 0.6326851171127126
Pearson Corr U: 0.10545083348050661, p: 0.16985659089943916
Pearson Corr V: -0.07595279705032078, p: 0.32346917742982095
Pearson Corr W: 0.07540904350258185, p: 0.3269552990299995
Pearson Corr S: -0.0615568399072883, p: 0.4238180470847025
---------------------------------------------------
Prediction using mast: tnw05
Error U: 0.5065979077181185 +- 0.407706858325039
Error V: 1.5159514570930068 +- 1.4538272137220358
Error W: 0.1475744430902986 +- 0.15649312535955456
Error S: 1.3222455898609538 +- 1.2769947613166155
Pearson Corr U: 0.040498935479671275, p: 0.5989411685079777
Pearson Corr V: 0.00799081919643765, p: 0.9173846096003596
Pearson Corr W: -0.021770025454603794, p: 0.7774639337201852
Pearson Corr S: -0.061654967630024, p: 0.423078203180146
---------------------------------------------------
Prediction using mast: tnw06
Error U: 0.4894630345760992 +- 0.39737885391891314
Error V: 1.5557912759924013 +- 1.4829166166038443
Error W: 0.15393922761510187 +- 0.1522426710942963
Error S: 1.3089485179582632 +- 1.2749274558533077
Pearson Corr U: -0.0489404288097807, p: 0.5249940113725718
Pearson Corr V: 0.11913057294109126, p: 0.12067653212712948
Pearson Corr W: -0.05313486340200449, p: 0.4900558598253616
Pearson Corr S: -0.03657394895030236, p: 0.6348457956238962
---------------------------------------------------
Prediction using mast: tnw07
Error U: 0.7165245633648588 +- 0.4350539190590399
Error V: 1.7648888050077471 +- 1.5529808114628474
Error W: 0.15262851404769576 +- 0.16318331711902592
Error S: 1.090427560408497 +- 1.0989677846456594
Pearson Corr U: 0.09186473154051146, p: 0.2320851233356591
Pearson Corr V: 0.01653719861363744, p: 0.8300164409230815
Pearson Corr W: -0.1065189774742925, p: 0.1655490729236394
Pearson Corr S: -0.04690032874734633, p: 0.5424327274108734
---------------------------------------------------
Prediction using mast: tnw09
Error U: 0.43852121459745 +- 0.3134490056561535
Error V: 1.468206136795142 +- 0.7546586122614533
Error W: 0.35929842663953376 +- 0.17578079479143122
Error S: 1.0778969357019985 +- 0.7040804467020205
Pearson Corr U: 0.1417543534228116, p: 0.06439531287517677
Pearson Corr V: -0.022225417941414607, p: 0.7729341854775564
Pearson Corr W: -0.17602525290578258, p: 0.021281219068504425
Pearson Corr S: -0.0103999206637246, p: 0.8926096830426731
---------------------------------------------------
Prediction using mast: tnw10
Error U: 0.4995666369087776 +- 0.40375101612134773
Error V: 2.0878650510209824 +- 1.2470937743151689
Error W: 0.5846236872341081 +- 0.20640573666992879
Error S: 1.654067080061707 +- 0.9267273094796273
Pearson Corr U: 0.018176195547524553, p: 0.8134631189062624
Pearson Corr V: -0.005651691926977927, p: 0.9415164834748714
Pearson Corr W: -0.08464818957600526, p: 0.27099381362049135
Pearson Corr S: 0.009141389789705119, p: 0.9055408595060105
---------------------------------------------------
Prediction using mast: tnw11
Error U: 0.48446409624854203 +- 0.34510270889076305
Error V: 1.7180916728718718 +- 0.949541649189485
Error W: 0.18214864429421396 +- 0.16744174123078648
Error S: 1.2685299162563075 +- 0.6546334205113797
Pearson Corr U: 0.0641391173229308, p: 0.40459966435845734
Pearson Corr V: -0.006654177464608169, p: 0.9311664166688045
Pearson Corr W: -0.01904727995378221, p: 0.8046984547413369
Pearson Corr S: 0.006136230596662773, p: 0.9365125798968005
---------------------------------------------------
Prediction using mast: tnw12
Error U: 0.434798966347082 +- 0.3341566474858471
Error V: 1.539041753648644 +- 0.805846012693846
Error W: 0.4396271913425387 +- 0.20264769823944545
Error S: 1.1261801787144674 +- 0.6423015801356478
Pearson Corr U: -0.19133873153484032, p: 0.012178376915486787
Pearson Corr V: -0.17070197867559303, p: 0.025598083803166326
Pearson Corr W: 0.052446027266370474, p: 0.49570724016562906
Pearson Corr S: -0.053822153245522045, p: 0.48445158440936215
---------------------------------------------------
Prediction using mast: tnw13
Error U: 0.4875173305286563 +- 0.39617778963069317
Error V: 1.3603005990336992 +- 1.0357481681301384
Error W: 0.16236375061977568 +- 0.16608065887453632
Error S: 1.1387920584537936 +- 1.191478515157058
Pearson Corr U: 0.05480126696981276, p: 0.4765275638928888
Pearson Corr V: -0.08803553427064222, p: 0.2522112900451006
Pearson Corr W: 0.055379632200953384, p: 0.47188009132006126
Pearson Corr S: -0.08912804182614922, p: 0.24634999548093592
---------------------------------------------------
Prediction using mast: tnw14
Error U: 0.6317498798683634 +- 0.4515638507796173
Error V: 1.378102948864628 +- 1.1976526347648875
Error W: 0.14930048092930137 +- 0.1547038464233659
Error S: 1.1568456280868256 +- 1.208934529138936
Pearson Corr U: -0.13605641308673277, p: 0.07600044004460771
Pearson Corr V: -0.10476222108181964, p: 0.17267737587352466
Pearson Corr W: -0.147066822644091, p: 0.05492197015589406
Pearson Corr S: -0.15392411476246567, p: 0.044425820522294275
---------------------------------------------------
Prediction using mast: tnw15
Error U: 0.7173569561172909 +- 0.4706352240912442
Error V: 1.4086530602330134 +- 1.2978277885134337
Error W: 0.16086216136195006 +- 0.1503068050906441
Error S: 1.1372070350262118 +- 1.1896891035154802
Pearson Corr U: -0.04508018335855447, p: 0.5582291246184085
Pearson Corr V: -0.17439472879030182, p: 0.022531243703902974
Pearson Corr W: -0.017713982790317214, p: 0.8181232976981778
Pearson Corr S: 0.01760833333054118, p: 0.8191893910678052
---------------------------------------------------
Prediction using mast: tnw16
Error U: 0.7976215335088428 +- 0.4804976626421912
Error V: 1.3894436388025986 +- 1.2437308316891234
Error W: 0.1522559209472135 +- 0.15292591951369955
Error S: 1.1025666755994852 +- 1.1328023685252786
Pearson Corr U: -0.04817200192720414, p: 0.5315289662858423
Pearson Corr V: -0.04685501481089495, p: 0.5428232941425282
Pearson Corr W: -0.1583332619195353, p: 0.038606610848534804
Pearson Corr S: -0.011511804997977614, p: 0.8812086578488851
---------------------------------------------------
Prediction using mast: tse01
Error U: 0.4479172838285391 +- 0.31682047986437667
Error V: 1.370077209413727 +- 1.1527759018377535
Error W: 0.14778939290693824 +- 0.15619950151233694
Error S: 1.2961331614891056 +- 1.272477512051845
Pearson Corr U: 0.06694435538391937, p: 0.384318631777286
Pearson Corr V: 0.04961375207699398, p: 0.5193015473890218
Pearson Corr W: -0.07001914397149482, p: 0.36281149311145894
Pearson Corr S: 0.024149745669706835, p: 0.7538792739254817
---------------------------------------------------
Prediction using mast: tse02
Error U: 0.4850922178379015 +- 0.3455013423103518
Error V: 1.382943726670302 +- 0.8231025761675121
Error W: 0.295796305598141 +- 0.16213137529150182
Error S: 1.0494549943754377 +- 0.9139012163354401
Pearson Corr U: 0.02956492504854234, p: 0.7010823352109387
Pearson Corr V: 0.009821018787491073, p: 0.8985544908673909
Pearson Corr W: -0.015019093935523644, p: 0.8454159567965254
Pearson Corr S: 0.009890915263705263, p: 0.8978364098968347
---------------------------------------------------
Prediction using mast: tse04
Error U: 0.4420915840585765 +- 0.3139502869608847
Error V: 2.28041991389667 +- 1.3381490214358174
Error W: 0.3504922520294404 +- 0.174089567943193
Error S: 1.7961859877761606 +- 0.9995618769989462
Pearson Corr U: 0.16950979352887396, p: 0.026661730358222065
Pearson Corr V: -0.0867301759254049, p: 0.2593399737869199
Pearson Corr W: -0.013557890429260314, p: 0.8602938375267126
Pearson Corr S: -0.05843538110612688, p: 0.44774124052345154
---------------------------------------------------
Prediction using mast: tse06
Error U: 0.48933254083760125 +- 0.3972972428782449
Error V: 1.3606855875256945 +- 0.9480626796886618
Error W: 0.19131541417364292 +- 0.16789709536438235
Error S: 1.0919172192487223 +- 1.1035742168623524
Pearson Corr U: 0.02431735639179863, p: 0.7522263985936212
Pearson Corr V: -0.053475540276668024, p: 0.4872736121394307
Pearson Corr W: 0.033106019435587, p: 0.6672975194922169
Pearson Corr S: -0.03979725831009876, p: 0.6052926916307328
---------------------------------------------------
Prediction using mast: tse07
Error U: 0.43485031055275636 +- 0.3142763838067887
Error V: 1.4868329231551036 +- 1.4262448741700264
Error W: 0.16514100588800942 +- 0.1665535647114473
Error S: 1.5983469381415998 +- 1.2846902062846648
Pearson Corr U: 0.0911590505980413, p: 0.23570658972474945
Pearson Corr V: -0.11279489582300516, p: 0.1418713469828719
Pearson Corr W: -0.043991910164077545, p: 0.5677785602540593
Pearson Corr S: 0.14810542044444658, p: 0.05321161409539294
---------------------------------------------------
Prediction using mast: tse08
Error U: 0.4329100972673262 +- 0.32183483126370627
Error V: 1.5693773332008363 +- 1.4907623987032412
Error W: 0.14710570802457348 +- 0.1580105304018801
Error S: 1.4364627079054666 +- 1.284676740729632
Pearson Corr U: -0.038637607379567146, p: 0.6158547515160457
Pearson Corr V: 0.033993793893802624, p: 0.6589279999887763
Pearson Corr W: 0.07565552543142541, p: 0.3253720643944713
Pearson Corr S: -0.010968365188778383, p: 0.8867780747906161
---------------------------------------------------
Prediction using mast: tse09
Error U: 0.459771914903227 +- 0.32499448872116504
Error V: 1.3625809503964295 +- 1.098341879156387
Error W: 0.29927520240093336 +- 0.17779390326124833
Error S: 1.1997214616939385 +- 1.2375137160535108
Pearson Corr U: 0.03431767975244947, p: 0.6558849969919214
Pearson Corr V: 0.11433079565410424, p: 0.13648993499181292
Pearson Corr W: 0.06743878842875077, p: 0.3808090279853198
Pearson Corr S: 0.015705579752628658, p: 0.8384446868111803
---------------------------------------------------
Prediction using mast: tse10
Error U: 0.4329145863728478 +- 0.32187919517930286
Error V: 1.3664893395409032 +- 0.884205517045198
Error W: 0.17968256257090456 +- 0.16731989392179586
Error S: 1.0765827999733875 +- 1.050987334420665
Pearson Corr U: -0.012650686307028607, p: 0.8695560718430494
Pearson Corr V: 0.07772170948315624, p: 0.3122950481425184
Pearson Corr W: 0.018201088810136733, p: 0.8132123210381763
Pearson Corr S: 0.014798398474923254, p: 0.8476596992173066
---------------------------------------------------
Prediction using mast: tse11
Error U: 0.44812351279505336 +- 0.35784363759160764
Error V: 1.739541064476736 +- 0.9681058539087006
Error W: 0.2642740402949364 +- 0.15493051021072074
Error S: 1.2915687694254583 +- 0.6668576142435296
Pearson Corr U: -0.15129517680636773, p: 0.04823231759215466
Pearson Corr V: -0.029432413349803472, p: 0.7023585561547222
Pearson Corr W: -0.03612919421816894, p: 0.6389706569304275
Pearson Corr S: -0.002871125253630338, p: 0.9702700982824632
---------------------------------------------------
Prediction using mast: tse12
Error U: 0.4514575602094594 +- 0.3628352702827515
Error V: 1.376006455697141 +- 0.8436810700365105
Error W: 0.17417304989356241 +- 0.14776035140177
Error S: 1.0581610093364628 +- 0.9750359247286573
Pearson Corr U: -0.12438249680825729, p: 0.10504271609930711
Pearson Corr V: -0.077019808321046, p: 0.31669838815337903
Pearson Corr W: -0.1370332526983002, p: 0.07389873410600031
Pearson Corr S: -0.010697348198157493, p: 0.8895576693989656
---------------------------------------------------
Prediction using mast: tse13
Error U: 0.5503926709109144 +- 0.42579553398079467
Error V: 3.1427868425884222 +- 1.510227371842987
Error W: 0.14715493292131118 +- 0.15747587810895725
Error S: 2.645914495493976 +- 1.1739481576398916
Pearson Corr U: -0.032839899538710166, p: 0.6698144448499473
Pearson Corr V: -0.09083677611893315, p: 0.23737357519525498
Pearson Corr W: -0.139264333765258, p: 0.06927485153459942
Pearson Corr S: -0.10887317906428351, p: 0.1563437073571914
---------------------------------------------------
Prediction using mast: v01
Error U: 0.4770338234072279 +- 0.3400651231380383
Error V: 1.5039017112593422 +- 1.4429646331001722
Error W: 0.16374815702206885 +- 0.16633456291260085
Error S: 1.421165359428233 +- 1.2843888088858062
Pearson Corr U: 0.0037488132087123167, p: 0.9611880985992932
Pearson Corr V: 0.0006048879948493366, p: 0.993735137949353
Pearson Corr W: 0.007115327546942823, p: 0.9264090821042722
Pearson Corr S: -0.14481224403976867, p: 0.0587914168551117
---------------------------------------------------
Prediction using mast: v03
Error U: 0.47756058973810306 +- 0.3405147391293804
Error V: 1.4860493936957193 +- 1.4254021394109055
Error W: 0.1550976663851043 +- 0.16427625448960675
Error S: 1.4359228747254753 +- 1.2846696051570967
Pearson Corr U: -0.012341929326270176, p: 0.8727124875337071
Pearson Corr V: 0.033204971378049765, p: 0.6663625891491269
Pearson Corr W: -0.14891217366590745, p: 0.051913696283406974
Pearson Corr S: -0.026287401511119683, p: 0.732885222172417
---------------------------------------------------
Prediction using mast: v04
Error U: 0.7073103736988023 +- 0.43162054608438627
Error V: 1.8500251478232357 +- 1.5640569960107273
Error W: 0.15089221199911784 +- 0.16219029396444848
Error S: 1.0810088446567478 +- 1.0661045456113512
Pearson Corr U: 0.020000784262633534, p: 0.7951323489312339
Pearson Corr V: 0.036070474426111845, p: 0.639516083150811
Pearson Corr W: -0.15515102774456524, p: 0.04273725511184409
Pearson Corr S: -0.0012397146234181715, p: 0.9871606181046889
---------------------------------------------------
Prediction using mast: v05
Error U: 0.5300326753701818 +- 0.36613808662383557
Error V: 1.8287724362092626 +- 1.5613289119908613
Error W: 0.17006172358170044 +- 0.16692724728502378
Error S: 1.1273358130572646 +- 1.1764486756038166
Pearson Corr U: 0.13887807702910668, p: 0.07005806473928265
Pearson Corr V: -0.010074172719974375, p: 0.8959541107969845
Pearson Corr W: -0.03194708996763752, p: 0.6782852570702207
Pearson Corr S: 0.01063739133320523, p: 0.8901727798504537
---------------------------------------------------
Prediction using mast: v06
Error U: 0.6980487791690648 +- 0.42811929753706157
Error V: 1.9441114560515778 +- 1.577049630335864
Error W: 0.17501597172561598 +- 0.16712772681552693
Error S: 1.06977188028118 +- 1.027041450416651
Pearson Corr U: -0.007171038153347274, p: 0.9258345312860741
Pearson Corr V: 0.04814916019018336, p: 0.5317238435272272
Pearson Corr W: -0.019659129456500984, p: 0.7985565995337113
Pearson Corr S: -0.06221509174070946, p: 0.4188694625078612
---------------------------------------------------
Prediction using mast: v07
Error U: 0.7076503554555146 +- 0.4317446697507044
Error V: 1.6837567829211073 +- 1.537676806321341
Error W: 0.1587528970660315 +- 0.1652211037616284
Error S: 1.1053767202978728 +- 1.1388090092326648
Pearson Corr U: -0.01538060434916081, p: 0.8417432838082985
Pearson Corr V: 0.1753347323253399, p: 0.02180309682804921
Pearson Corr W: -0.06385411341865008, p: 0.4066950635851156
Pearson Corr S: -0.12974897752409564, p: 0.09076027976273467
---------------------------------------------------
Prediction error all masts
Error U: 0.5682224470031275 +- 0.41849588165144214
Error V: 1.7166959056082385 +- 1.2637826859289443
Error W: 0.21562502373189774 +- 0.18870654125041117
Error S: 1.3477266103742322 +- 1.0647959046878974
Pearson Corr U: 6.6378511159679795e-18, p: 1.0000000000098752
Pearson Corr V: -1.4040210852769959e-18, p: 1.0000000000098752
Pearson Corr W: 4.573698865655268e-18, p: 1.0000000000098752
Pearson Corr S: -8.612053006721497e-18, p: 1.0000000000098752
---------------------------------------------------
Pearson corr per case, then averaged over all cases
U:   0.025205020628081866
V:   -0.026793996757805572
W:   -0.03613825046090482
S:   -0.0316413733135397
---------------------------------------------------
