# Supplementary material for: WindSeer: real-time volumetric wind prediction over complex terrain aboard a small uncrewed aerial vehicle
Source: Nat Commun. 2024 Apr 25;15:3507. doi: 10.1038/s41467-024-47778-4 (PMC11045725; doi:10.1038/s41467-024-47778-4)
Supplement: Supplementary file 5 — Source Data [file 41467_2024_47778_MOESM5_ESM.zip › data_Table1_SupplementaryTable2/Perdigao_0516_16_avg700-800_avg.txt]

Using YAML config: ../wind_prediction/trained_models/final01//params.yaml
Input data: avg_7:00-8:00 | scale: scale_2.0_n_384 | mast: rne01 
Measurement indices:
[333 193  39]
Input data: avg_7:00-8:00 | scale: scale_2.0_n_384 | mast: rne02 
Measurement indices:
[315 206  40]
[315 206  42]
Input data: avg_7:00-8:00 | scale: scale_2.0_n_384 | mast: rne03 
Measurement indices:
[302 223  41]
Input data: avg_7:00-8:00 | scale: scale_2.0_n_384 | mast: rne04 
Measurement indices:
All measurements lie inside the terrain or outside of the prediction domain
Input mast outside the prediction region
Input data: avg_7:00-8:00 | scale: scale_2.0_n_384 | mast: rne06 
Measurement indices:
[247 288  39]
[247 288  41]
Input data: avg_7:00-8:00 | scale: scale_2.0_n_384 | mast: rne07 
Measurement indices:
[212 323  41]
[212 323  43]
Input data: avg_7:00-8:00 | scale: scale_2.0_n_384 | mast: rsw01 
Measurement indices:
[194  77  43]
[194  77  44]
Input data: avg_7:00-8:00 | scale: scale_2.0_n_384 | mast: rsw02 
Measurement indices:
[182  88  43]
[182  88  45]
Input data: avg_7:00-8:00 | scale: scale_2.0_n_384 | mast: rsw03 
Measurement indices:
[174 101  43]
[174 101  44]
[174 101  46]
[174 101  48]
[174 101  51]
Input data: avg_7:00-8:00 | scale: scale_2.0_n_384 | mast: rsw04 
Measurement indices:
[160 121  43]
Input data: avg_7:00-8:00 | scale: scale_2.0_n_384 | mast: rsw05 
Measurement indices:
[129 166  44]
Input data: avg_7:00-8:00 | scale: scale_2.0_n_384 | mast: rsw06 
Measurement indices:
[116 183  44]
[116 183  46]
[116 183  48]
[116 183  49]
[116 183  53]
Input data: avg_7:00-8:00 | scale: scale_2.0_n_384 | mast: rsw07 
Measurement indices:
[ 85 221  45]
[ 85 221  47]
Input data: avg_7:00-8:00 | scale: scale_2.0_n_384 | mast: rsw08 
Measurement indices:
[ 74 237  45]
[ 74 237  47]
Input data: avg_7:00-8:00 | scale: scale_2.0_n_384 | mast: tnw01 
Measurement indices:
[ 59 175  14]
Input data: avg_7:00-8:00 | scale: scale_2.0_n_384 | mast: tnw02 
Measurement indices:
[ 82 190  31]
Input data: avg_7:00-8:00 | scale: scale_2.0_n_384 | mast: tnw03 
Measurement indices:
[ 96 204  43]
[ 96 204  45]
Input data: avg_7:00-8:00 | scale: scale_2.0_n_384 | mast: tnw05 
Measurement indices:
[130 225  25]
[130 225  25]
[130 225  26]
Input data: avg_7:00-8:00 | scale: scale_2.0_n_384 | mast: tnw06 
Measurement indices:
[158 247  17]
[158 247  18]
[158 247  18]
[158 247  18]
[158 247  19]
[158 247  19]
[158 247  20]
Input data: avg_7:00-8:00 | scale: scale_2.0_n_384 | mast: tnw07 
Measurement indices:
[176 263  10]
[176 263  10]
[176 263  10]
[176 263  11]
[176 263  11]
[176 263  12]
[176 263  14]
[176 263  16]
[176 263  19]
Input data: avg_7:00-8:00 | scale: scale_2.0_n_384 | mast: tnw08 
Measurement indices:
[196 278  18]
[196 278  19]
[196 278  21]
Input data: avg_7:00-8:00 | scale: scale_2.0_n_384 | mast: tnw09 
Measurement indices:
[210 291  27]
[210 291  28]
Input data: avg_7:00-8:00 | scale: scale_2.0_n_384 | mast: tnw10 
Measurement indices:
[220 296  34]
[220 296  36]
[220 296  37]
[220 296  41]
Input data: avg_7:00-8:00 | scale: scale_2.0_n_384 | mast: tnw11 
Measurement indices:
[231 304  35]
[231 304  36]
[231 304  38]
Input data: avg_7:00-8:00 | scale: scale_2.0_n_384 | mast: tnw12 
Measurement indices:
[238 307  33]
[238 307  33]
[238 307  33]
[238 307  34]
[238 307  34]
[238 307  34]
[238 307  36]
[238 307  37]
Input data: avg_7:00-8:00 | scale: scale_2.0_n_384 | mast: tnw13 
Measurement indices:
[243 314  26]
[243 314  27]
[243 314  27]
[243 314  27]
[243 314  28]
[243 314  28]
[243 314  29]
[243 314  31]
Input data: avg_7:00-8:00 | scale: scale_2.0_n_384 | mast: tnw14 
Measurement indices:
[253 319  20]
[253 319  20]
[253 319  21]
[253 319  21]
[253 319  21]
[253 319  22]
[253 319  23]
[253 319  24]
Input data: avg_7:00-8:00 | scale: scale_2.0_n_384 | mast: tnw15 
Measurement indices:
[259 322  17]
[259 322  17]
[259 322  17]
[259 322  18]
[259 322  18]
[259 322  19]
[259 322  20]
[259 322  21]
Input data: avg_7:00-8:00 | scale: scale_2.0_n_384 | mast: tnw16 
Measurement indices:
[268 325  13]
[268 325  13]
[268 325  14]
[268 325  14]
[268 325  14]
[268 325  15]
[268 325  16]
[268 325  17]
Input data: avg_7:00-8:00 | scale: scale_2.0_n_384 | mast: tse01 
Measurement indices:
[101  93   8]
Input data: avg_7:00-8:00 | scale: scale_2.0_n_384 | mast: tse02 
Measurement indices:
[137 117  26]
[137 117  29]
Input data: avg_7:00-8:00 | scale: scale_2.0_n_384 | mast: tse04 
Measurement indices:
[153 131  43]
[153 131  44]
[153 131  46]
[153 131  48]
[153 131  51]
[153 131  54]
[153 131  55]
[153 131  58]
Input data: avg_7:00-8:00 | scale: scale_2.0_n_384 | mast: tse06 
Measurement indices:
[182 159  28]
[182 159  30]
[182 159  32]
[182 159  33]
[182 159  37]
Input data: avg_7:00-8:00 | scale: scale_2.0_n_384 | mast: tse07 
Measurement indices:
[204 159  24]
[204 159  26]
Input data: avg_7:00-8:00 | scale: scale_2.0_n_384 | mast: tse08 
Measurement indices:
[223 176  20]
[223 176  22]
Input data: avg_7:00-8:00 | scale: scale_2.0_n_384 | mast: tse09 
Measurement indices:
[244 202  23]
[244 202  26]
[244 202  30]
Input data: avg_7:00-8:00 | scale: scale_2.0_n_384 | mast: tse10 
Measurement indices:
[259 211  19]
[259 211  22]
Input data: avg_7:00-8:00 | scale: scale_2.0_n_384 | mast: tse11 
Measurement indices:
[266 217  22]
[266 217  24]
[266 217  26]
[266 217  28]
[266 217  31]
Input data: avg_7:00-8:00 | scale: scale_2.0_n_384 | mast: tse12 
Measurement indices:
[280 226  33]
[280 226  34]
Input data: avg_7:00-8:00 | scale: scale_2.0_n_384 | mast: tse13 
Measurement indices:
[290 234  39]
[290 234  41]
[290 234  43]
[290 234  44]
[290 234  48]
[290 234  51]
[290 234  55]
Input data: avg_7:00-8:00 | scale: scale_2.0_n_384 | mast: v01 
Measurement indices:
[295 161  18]
Input data: avg_7:00-8:00 | scale: scale_2.0_n_384 | mast: v03 
Measurement indices:
[254 184  13]
[254 184  15]
Input data: avg_7:00-8:00 | scale: scale_2.0_n_384 | mast: v04 
Measurement indices:
All measurements lie inside the terrain or outside of the prediction domain
Input mast outside the prediction region
Input data: avg_7:00-8:00 | scale: scale_2.0_n_384 | mast: v05 
Measurement indices:
[204 235  10]
[204 235  13]
Input data: avg_7:00-8:00 | scale: scale_2.0_n_384 | mast: v06 
Measurement indices:
[190 249  11]
[190 249  13]
Input data: avg_7:00-8:00 | scale: scale_2.0_n_384 | mast: v07 
Measurement indices:
[153 275   8]
[153 275   9]
[153 275   9]
[153 275   9]
[153 275  10]
[153 275  10]
[153 275  11]
---------------------------------------------------
Prediction using mast: rne01
Error U: 1.286583111467106 +- 0.6232775676190635
Error V: 1.6220738674041681 +- 0.8035505811764945
Error W: 0.24569380681762207 +- 0.204462827016714
Error S: 1.7423186291897195 +- 0.8448155721257218
Pearson Corr U: -0.05634124039337065, p: 0.4589531450251305
Pearson Corr V: 0.010787778833435907, p: 0.8873246324003101
Pearson Corr W: -0.05117109422803894, p: 0.5012530002455383
Pearson Corr S: -0.0023234650537480054, p: 0.9756552761280689
---------------------------------------------------
Prediction using mast: rne02
Error U: 1.2617930465191602 +- 0.6081950170804683
Error V: 1.4389692099585332 +- 0.699458001366136
Error W: 0.32917192226741465 +- 0.19286316891554553
Error S: 1.634993166641571 +- 0.7562905116371956
Pearson Corr U: -0.16141887826919127, p: 0.032835959804674866
Pearson Corr V: -0.09678742595085825, p: 0.2025942252761296
Pearson Corr W: -0.135776693960418, p: 0.07319855137809582
Pearson Corr S: -0.05420077961963769, p: 0.476220579022318
---------------------------------------------------
Prediction using mast: rne03
Error U: 1.9913824638405015 +- 1.0111759663170963
Error V: 1.2653515574741843 +- 0.6034563792201096
Error W: 0.44492471581790594 +- 0.21949231004731456
Error S: 2.0803402037561938 +- 1.063926162448861
Pearson Corr U: 0.02460642147525383, p: 0.7465221642361223
Pearson Corr V: 0.026555597600881248, p: 0.7272082927611423
Pearson Corr W: -0.0094922686067913, p: 0.900781783707334
Pearson Corr S: 0.008889986817999195, p: 0.9070478820599733
---------------------------------------------------
Prediction using mast: rne06
Error U: 1.748315518083317 +- 0.9205168444694102
Error V: 1.4440983490413055 +- 0.7029897028099416
Error W: 0.5293661651194894 +- 0.23996205868918014
Error S: 2.0192507161737625 +- 1.0348602258215727
Pearson Corr U: -0.016903923698555232, p: 0.8242895865046845
Pearson Corr V: -0.09873112180244512, p: 0.19363238764305724
Pearson Corr W: -0.032584527402618114, p: 0.6685947894359009
Pearson Corr S: -0.014801704869939177, p: 0.8458505132186287
---------------------------------------------------
Prediction using mast: rne07
Error U: 1.400877511001059 +- 0.7037357403306007
Error V: 2.5810460789694583 +- 1.0316319186047895
Error W: 0.33663976726454814 +- 0.19418047562632215
Error S: 2.464709911460568 +- 1.1965540868870448
Pearson Corr U: 0.04551106620184006, p: 0.5498064204027734
Pearson Corr V: 0.14689959371714933, p: 0.052390668753038674
Pearson Corr W: 0.162534825731454, p: 0.031631570613257866
Pearson Corr S: 0.1102694271166808, p: 0.14630501607266372
---------------------------------------------------
Prediction using mast: rsw01
Error U: 1.2554968137506928 +- 0.6048211136102506
Error V: 1.9017163362653393 +- 0.8941387936927724
Error W: 0.19125513167985317 +- 0.1656988030738296
Error S: 1.875102735516289 +- 0.9375519461933313
Pearson Corr U: -0.03254042284329539, p: 0.6690169000958597
Pearson Corr V: -0.024578636548041502, p: 0.7467986550638402
Pearson Corr W: 0.01912035352623389, p: 0.8016990718419685
Pearson Corr S: -0.0010431213934236716, p: 0.9890690751608784
---------------------------------------------------
Prediction using mast: rsw02
Error U: 1.139632300489715 +- 0.573161832098116
Error V: 1.0503783216626783 +- 0.5738012004508182
Error W: 0.21740357958512116 +- 0.1639643169746231
Error S: 1.3188860034663064 +- 0.7142433429553107
Pearson Corr U: 0.05548389227009179, p: 0.4658274160042294
Pearson Corr V: -0.0032437110007596977, p: 0.9660181153370451
Pearson Corr W: 0.06015081987824819, p: 0.4290990011961647
Pearson Corr S: -0.009335160736167445, p: 0.9024157483870932
---------------------------------------------------
Prediction using mast: rsw03
Error U: 2.0559095612700498 +- 1.0297215441619205
Error V: 1.6239047517926832 +- 0.8043561167302811
Error W: 0.2754434414174674 +- 0.18204405748151034
Error S: 2.3430157113724985 +- 1.165928119636874
Pearson Corr U: 0.004194218913901658, p: 0.9560692190526714
Pearson Corr V: -0.060313734765439574, p: 0.4278477673996887
Pearson Corr W: 0.2014763410477782, p: 0.007502954765898171
Pearson Corr S: -5.727400093245303e-05, p: 0.9993998041269162
---------------------------------------------------
Prediction using mast: rsw04
Error U: 1.4603957774064371 +- 0.7466518402665482
Error V: 1.4544327542591573 +- 0.7102644546781062
Error W: 0.20626523764737484 +- 0.16296504974189752
Error S: 1.7794293085265187 +- 0.8730122876773672
Pearson Corr U: -0.03200345449416077, p: 0.6741643363298373
Pearson Corr V: -0.0010773076724499954, p: 0.9887108586378872
Pearson Corr W: -0.03963539155792934, p: 0.6025241498971473
Pearson Corr S: -0.04329130012345634, p: 0.5694561016288238
---------------------------------------------------
Prediction using mast: rsw05
Error U: 1.575432879424521 +- 0.8240349825064589
Error V: 1.6550059445395267 +- 0.8185193925887136
Error W: 0.209841246118636 +- 0.1921672125485378
Error S: 1.9817419302836703 +- 1.011818307508528
Pearson Corr U: -0.006792888069300333, p: 0.9289082605991842
Pearson Corr V: 0.04034275238806193, p: 0.5960594429197121
Pearson Corr W: 0.10598227601920765, p: 0.16274435841602838
Pearson Corr S: 0.018777556701274324, p: 0.8051827400938976
---------------------------------------------------
Prediction using mast: rsw06
Error U: 1.5854293331184557 +- 0.8298145584289761
Error V: 1.8575536432416577 +- 0.8844578252666192
Error W: 0.2561896769243426 +- 0.17668759401673143
Error S: 2.119372094509811 +- 1.080342081027155
Pearson Corr U: -0.006990100555554833, p: 0.926849972025165
Pearson Corr V: -0.05514376596156893, p: 0.4685701966419181
Pearson Corr W: 0.012679581478560825, p: 0.8677322228168457
Pearson Corr S: 0.003592129649637625, p: 0.9623705527421796
---------------------------------------------------
Prediction using mast: rsw07
Error U: 1.6308475847010102 +- 0.8567508992976005
Error V: 1.1398707802786625 +- 0.5654275829263038
Error W: 0.46472845986152866 +- 0.22431057534649418
Error S: 1.7529891175786099 +- 0.8531662191041604
Pearson Corr U: 0.07091556778205647, p: 0.35103866091454394
Pearson Corr V: -0.06336545325392766, p: 0.40480157679120166
Pearson Corr W: 0.16743084844332576, p: 0.02678159432961138
Pearson Corr S: 0.013179469089752777, p: 0.8625680693152977
---------------------------------------------------
Prediction using mast: rsw08
Error U: 1.7470984593565975 +- 0.9199990640529587
Error V: 1.00209876102861 +- 0.5870002463059619
Error W: 0.5115363889686497 +- 0.2371102275805374
Error S: 1.7683266180597093 +- 0.8649052461287873
Pearson Corr U: 0.04624467227367474, p: 0.5433860515847955
Pearson Corr V: -0.052800972107714936, p: 0.4877011437706538
Pearson Corr W: 0.00979847546039839, p: 0.8975983525788976
Pearson Corr S: 0.003943860911969369, p: 0.9586891026814828
---------------------------------------------------
Prediction using mast: tnw01
Error U: 1.1961313950696162 +- 1.1456633466955672
Error V: 0.8761655873891765 +- 0.9871384187800885
Error W: 0.20761649487606648 +- 0.19096108228790704
Error S: 1.5761987757924036 +- 1.4601048501576914
Pearson Corr U: -0.002626127265683551, p: 0.9724852267950572
Pearson Corr V: -0.11883290556271048, p: 0.11727817268134
Pearson Corr W: -0.007530359981418238, p: 0.9212138594747995
Pearson Corr S: -0.07165750288888399, p: 0.34600918273230413
---------------------------------------------------
Prediction using mast: tnw02
Error U: 1.3549508348852397 +- 1.1711939301351433
Error V: 0.8590838361617976 +- 0.9489078292271502
Error W: 0.2203054230587025 +- 0.19650973595144236
Error S: 1.5039418963079747 +- 1.459661084330791
Pearson Corr U: 0.03470296242401893, p: 0.6484442974026705
Pearson Corr V: 0.03833549792537447, p: 0.6144849608166625
Pearson Corr W: -0.11701375489023874, p: 0.12303572538933887
Pearson Corr S: 0.05618688491217789, p: 0.46018660144623186
---------------------------------------------------
Prediction using mast: tnw03
Error U: 1.0702484231442213 +- 0.5897666361504849
Error V: 1.0211469136797158 +- 0.5808078349059517
Error W: 0.2127689847529733 +- 0.16339403697954424
Error S: 1.2494577230305828 +- 0.7705606998891196
Pearson Corr U: 0.06843052884941662, p: 0.36821673386515547
Pearson Corr V: -0.0471467037394227, p: 0.5355427127747745
Pearson Corr W: 0.06661081922932903, p: 0.38111885393179845
Pearson Corr S: 0.03075899032090529, p: 0.6861518423620354
---------------------------------------------------
Prediction using mast: tnw05
Error U: 1.0155310288603816 +- 1.0630956613524367
Error V: 0.929549588197177 +- 1.030088389264437
Error W: 0.23373695043913487 +- 0.20125361103790218
Error S: 1.376806499786984 +- 1.4518788502351154
Pearson Corr U: 0.006421227147109309, p: 0.9327885223704169
Pearson Corr V: 0.08847894074127184, p: 0.2442767734872629
Pearson Corr W: -0.10149450699725437, p: 0.18139309561842346
Pearson Corr S: 0.0008931237133494181, p: 0.9906408314012562
---------------------------------------------------
Prediction using mast: tnw06
Error U: 0.9856592435602631 +- 0.666132746127283
Error V: 0.8858169025162768 +- 0.7346937526950156
Error W: 0.27633303205549187 +- 0.18225168518304283
Error S: 1.140081960356476 +- 0.9761008184857867
Pearson Corr U: -0.04656715597082353, p: 0.5405754946863759
Pearson Corr V: -0.04734053385543003, p: 0.533864733623087
Pearson Corr W: -0.015050920221603419, p: 0.8432881756065322
Pearson Corr S: 0.004745011932810363, p: 0.9503071136170487
---------------------------------------------------
Prediction using mast: tnw07
Error U: 0.9444836226637874 +- 0.8294848372573483
Error V: 1.0740306240340163 +- 1.0860329056428948
Error W: 0.2848057751390817 +- 0.20850190028143886
Error S: 1.1482416973351373 +- 1.2647109247769242
Pearson Corr U: 0.020137421675488865, p: 0.7913863560257234
Pearson Corr V: 0.1417285580325201, p: 0.06135732290664223
Pearson Corr W: 0.028590478579164327, p: 0.7072270703730689
Pearson Corr S: 0.02614091721094471, p: 0.7313033625037513
---------------------------------------------------
Prediction using mast: tnw08
Error U: 0.9443070433927434 +- 0.8347829291168942
Error V: 0.9697895646115233 +- 1.0488201564030217
Error W: 0.24227103521049556 +- 0.20369342837918963
Error S: 1.1567687443156742 +- 1.2842131408086543
Pearson Corr U: -0.17254431931408848, p: 0.022410236913090863
Pearson Corr V: -0.010569263990566161, p: 0.8895923129056053
Pearson Corr W: -0.09432995624073398, p: 0.2143487610993503
Pearson Corr S: -0.09470256997828427, p: 0.21253579243673398
---------------------------------------------------
Prediction using mast: tnw09
Error U: 0.9475144926245723 +- 0.9338422398167768
Error V: 0.9151458555014271 +- 1.0209872529640565
Error W: 0.2766416793456301 +- 0.20760878076413794
Error S: 1.208181040321416 +- 1.3654314554116067
Pearson Corr U: -0.0971549734414835, p: 0.20087699729734426
Pearson Corr V: 0.0225608336290153, p: 0.7669622974984299
Pearson Corr W: -0.06818881128726265, p: 0.3699148664699117
Pearson Corr S: -0.025931295752572442, p: 0.7333763252042605
---------------------------------------------------
Prediction using mast: tnw10
Error U: 1.3230806158376591 +- 0.6463972879939474
Error V: 1.1830096971117225 +- 0.57327392788467
Error W: 0.6048571458279288 +- 0.24229525628928464
Error S: 1.5513174012823148 +- 0.7052803778863952
Pearson Corr U: -0.10103627703925774, p: 0.183382280144198
Pearson Corr V: -0.1115744298893894, p: 0.14155979095558407
Pearson Corr W: 0.06198627886767691, p: 0.41512444729021114
Pearson Corr S: -0.04978242001499721, p: 0.5129534504660678
---------------------------------------------------
Prediction using mast: tnw11
Error U: 1.2304832368344067 +- 0.5927312173808955
Error V: 1.29407037028045 +- 0.6153783459375376
Error W: 0.21499079923211997 +- 0.16359509883361092
Error S: 1.5205649129561023 +- 0.6941010093355443
Pearson Corr U: 0.025512858779971673, p: 0.7375200354128852
Pearson Corr V: 0.05623916433845205, p: 0.45976863017215835
Pearson Corr W: 0.023922227041188536, p: 0.7533399832945784
Pearson Corr S: 0.0147881331022885, p: 0.845990099648726
---------------------------------------------------
Prediction using mast: tnw12
Error U: 1.0734954123944045 +- 0.5883638492481389
Error V: 0.9987148548004084 +- 0.5882676445765388
Error W: 0.5608984288752877 +- 0.2443467471990093
Error S: 1.2738308027769631 +- 0.7469781833366856
Pearson Corr U: -0.027888614467363744, p: 0.7140971782152462
Pearson Corr V: -0.002344993389048497, p: 0.9754297776314094
Pearson Corr W: 0.1349519399918208, p: 0.0749766767033129
Pearson Corr S: -0.02788785978594638, p: 0.7141045778153857
---------------------------------------------------
Prediction using mast: tnw13
Error U: 0.9620115360298327 +- 0.9922516062912039
Error V: 0.85713095741413 +- 0.8783403325721896
Error W: 0.2302912524522149 +- 0.16769140344582953
Error S: 1.1998926497400306 +- 1.3555382326230376
Pearson Corr U: -0.1258425389750661, p: 0.0970324855511731
Pearson Corr V: -0.05667311177066892, p: 0.4563073867749495
Pearson Corr W: 0.0007615331406138073, p: 0.9920197379398716
Pearson Corr S: -0.02763843278715156, p: 0.7165516488930336
---------------------------------------------------
Prediction using mast: tnw14
Error U: 1.0472978934326342 +- 1.0839124413327377
Error V: 0.8619727821841038 +- 0.9607139767377841
Error W: 0.1959771074321387 +- 0.1638297397737818
Error S: 1.3644330011971302 +- 1.4495803223494457
Pearson Corr U: -0.0160102691196962, p: 0.8334400850441418
Pearson Corr V: -0.022730448291406802, p: 0.7652611121306334
Pearson Corr W: 0.03912375680232916, p: 0.6072194949338966
Pearson Corr S: -0.00696454616018848, p: 0.927116653826361
---------------------------------------------------
Prediction using mast: tnw15
Error U: 0.9952813117951155 +- 1.0446423413001884
Error V: 0.8607266490780083 +- 0.9563223812236198
Error W: 0.18973720296884755 +- 0.17247505460588253
Error S: 1.3035915705912333 +- 1.4327747891291613
Pearson Corr U: 0.11848416538553098, p: 0.11836536687012618
Pearson Corr V: -0.029425296348224553, p: 0.6990862709898028
Pearson Corr W: 0.12441800613026158, p: 0.10090522946606308
Pearson Corr S: 0.0524130313987335, p: 0.49090885298076836
---------------------------------------------------
Prediction using mast: tnw16
Error U: 1.0062087762462242 +- 1.0553529292506483
Error V: 0.8869924271086763 +- 0.9996779632324143
Error W: 0.19179389619068907 +- 0.16532446446251706
Error S: 1.3421215613795299 +- 1.4449776397646341
Pearson Corr U: -0.007631705906042508, p: 0.9201570233325964
Pearson Corr V: 0.0012201085737510808, p: 0.9872145629934658
Pearson Corr W: -0.017263927770107535, p: 0.8206099615462972
Pearson Corr S: -0.03191087533282338, p: 0.6750533485766961
---------------------------------------------------
Prediction using mast: tse01
Error U: 1.259281705947859 +- 1.1594768776799689
Error V: 0.9248603030806407 +- 1.027148193983486
Error W: 0.1935748735888462 +- 0.17970080949156747
Error S: 1.714438634148051 +- 1.4601048501576914
Pearson Corr U: 0.0018620060510823532, p: 0.9804892618771547
Pearson Corr V: 0.009403292547971814, p: 0.9017071082413691
Pearson Corr W: 0.01529397457698257, p: 0.8407907657201871
Pearson Corr S: 0.04958106859297128, p: 0.5146615941494213
---------------------------------------------------
Prediction using mast: tse02
Error U: 1.8170302797960383 +- 1.1847069761610243
Error V: 0.911222070368406 +- 0.6799248699640402
Error W: 0.21241739350038447 +- 0.19345014962117424
Error S: 1.1374810340862214 +- 1.2300592096361798
Pearson Corr U: 0.015613546298483362, p: 0.8375095510532403
Pearson Corr V: -0.03751172633325131, p: 0.6221180228566785
Pearson Corr W: -0.019823689919351548, p: 0.794563718446897
Pearson Corr S: 0.002702734572814919, p: 0.9716829170038015
---------------------------------------------------
Prediction using mast: tse04
Error U: 2.432875428721309 +- 1.0854258428058727
Error V: 2.2811954189178403 +- 0.9692291021454927
Error W: 0.1894373314049361 +- 0.1695808217435471
Error S: 3.053434231835775 +- 1.280568098566171
Pearson Corr U: -0.010061311764139772, p: 0.8948671170866014
Pearson Corr V: -0.022184896868931932, p: 0.7707367931907692
Pearson Corr W: -0.014732656095312305, p: 0.8465607337156783
Pearson Corr S: 0.008844656888721176, p: 0.9075197285872048
---------------------------------------------------
Prediction using mast: tse06
Error U: 1.1032073169201613 +- 0.5781255079533836
Error V: 1.1164781642791681 +- 0.5650647967611061
Error W: 0.24608709681978716 +- 0.17334664290279092
Error S: 1.3279660757152576 +- 0.7091864207047852
Pearson Corr U: -0.1295986418354075, p: 0.08738447697009448
Pearson Corr V: 0.07236298607034436, p: 0.34126924047049995
Pearson Corr W: 0.016246331462263782, p: 0.8310207171368243
Pearson Corr S: -0.03860874752803776, p: 0.6119620919229322
---------------------------------------------------
Prediction using mast: tse07
Error U: 0.9448667899306331 +- 0.9017590184010662
Error V: 0.9413936769090859 +- 0.6343433861054489
Error W: 0.18989234564227184 +- 0.16738694835004658
Error S: 1.1268925860002275 +- 1.1246442968679564
Pearson Corr U: -0.02647581985659914, p: 0.7279955217538868
Pearson Corr V: 0.0463167869074603, p: 0.5427569221799116
Pearson Corr W: -0.07694818050260134, p: 0.31147334950980893
Pearson Corr S: -0.026375538129023098, p: 0.7289854830872756
---------------------------------------------------
Prediction using mast: tse08
Error U: 0.9442674430885485 +- 0.8900003701324314
Error V: 0.9715486571598532 +- 0.6039995999420203
Error W: 0.2079713327297941 +- 0.16307007998556589
Error S: 1.1278899000795 +- 1.0677017732427478
Pearson Corr U: -0.10491614230766796, p: 0.16703917946258248
Pearson Corr V: 0.053697753218001916, p: 0.48032918271223424
Pearson Corr W: 0.06937961339079929, p: 0.3615957912219794
Pearson Corr S: 0.047602131740084076, p: 0.5316042737086504
---------------------------------------------------
Prediction using mast: tse09
Error U: 0.9443993328405278 +- 0.8320021782962653
Error V: 0.8590025103923732 +- 0.8599549707367723
Error W: 0.3587421448136281 +- 0.21977670674304542
Error S: 1.1352851080444635 +- 1.2214678604726552
Pearson Corr U: 0.06484485111922603, p: 0.39389946930120845
Pearson Corr V: 0.062213842026586315, p: 0.41341063436675507
Pearson Corr W: -0.05450450393804094, p: 0.4737491032695863
Pearson Corr S: 0.02358431430046833, p: 0.756714279622963
---------------------------------------------------
Prediction using mast: tse10
Error U: 1.3262898374774625 +- 1.1681990255344832
Error V: 1.0821719098962577 +- 1.0882868411134345
Error W: 0.18943366729454802 +- 0.16938145426278398
Error S: 1.5470751640890987 +- 1.4601048501576914
Pearson Corr U: -0.0501821046312942, p: 0.5095714628721518
Pearson Corr V: 0.12124841089636909, p: 0.10995983945999865
Pearson Corr W: 0.06869841304569561, p: 0.366340403191245
Pearson Corr S: -0.02806574161577472, p: 0.7123611970919618
---------------------------------------------------
Prediction using mast: tse11
Error U: 1.0540659133132015 +- 1.0877686780102824
Error V: 1.2047058421393324 +- 1.1106404396767127
Error W: 0.21718618921203806 +- 0.19549315038088666
Error S: 1.317565703094757 +- 1.4386451612947435
Pearson Corr U: -0.11760095617239175, p: 0.12115381415929699
Pearson Corr V: -0.044189904176659495, p: 0.5614616003292879
Pearson Corr W: 0.036325221939132034, p: 0.6331831603114257
Pearson Corr S: -0.06497663968410392, p: 0.3929369048738029
---------------------------------------------------
Prediction using mast: tse12
Error U: 1.0905729825262513 +- 1.106580374590157
Error V: 1.0487205528381414 +- 1.0781718795967477
Error W: 0.21144441547470966 +- 0.19297051806587312
Error S: 1.4687062418278298 +- 1.4590630363699215
Pearson Corr U: 0.0960564134889499, p: 0.2060410695759089
Pearson Corr V: 0.0008638328623129836, p: 0.9909477610589582
Pearson Corr W: -4.564733310547876e-05, p: 0.9995216443510995
Pearson Corr S: 0.011308248393278238, p: 0.8819270726538914
---------------------------------------------------
Prediction using mast: tse13
Error U: 2.1560890741114105 +- 1.0505898231381605
Error V: 2.044024655902093 +- 0.923141583882416
Error W: 0.1896197192976251 +- 0.1714713795027629
Error S: 2.686929866656015 +- 1.228030667583608
Pearson Corr U: -0.06663396636890352, p: 0.38095302770260675
Pearson Corr V: -0.0657988491338491, p: 0.3869635777902817
Pearson Corr W: 0.08513668194709217, p: 0.2626215639245187
Pearson Corr S: -0.03467223755914735, p: 0.6487347799644935
---------------------------------------------------
Prediction using mast: v01
Error U: 1.3330578360706569 +- 1.1689753480413263
Error V: 0.9508937297169385 +- 1.041110588406894
Error W: 0.19485809862281062 +- 0.1809993618638049
Error S: 1.7018555972237899 +- 1.4601048501576914
Pearson Corr U: 0.0781603177017045, p: 0.303889746913855
Pearson Corr V: -0.07195412440264766, p: 0.3440112237840454
Pearson Corr W: -0.06674738950828814, p: 0.38014109877434504
Pearson Corr S: -0.03455493483493806, p: 0.649844283881928
---------------------------------------------------
Prediction using mast: v03
Error U: 1.0826406896220786 +- 1.102622398533658
Error V: 0.9661786352330819 +- 1.0474552555618597
Error W: 0.1928172532116462 +- 0.17869875366231927
Error S: 1.4987299483737888 +- 1.459600773981024
Pearson Corr U: -0.026849099989261077, p: 0.7243145383586902
Pearson Corr V: -0.08697167854709584, p: 0.25243624587955976
Pearson Corr W: -0.1102442683109424, p: 0.14639766904422022
Pearson Corr S: -0.019876262408747215, p: 0.794031045923049
---------------------------------------------------
Prediction using mast: v05
Error U: 1.0938026573934725 +- 1.1081755772057613
Error V: 1.0744560234055722 +- 1.0861557643236668
Error W: 0.20348214561718383 +- 0.18876190679396662
Error S: 1.4554935683588828 +- 1.45843914157693
Pearson Corr U: -0.04967159362225992, p: 0.5138932721418894
Pearson Corr V: -0.0040954875683040775, p: 0.9571023434560022
Pearson Corr W: -0.06821722299085906, p: 0.3697150166030585
Pearson Corr S: -0.04033833644955895, p: 0.596099703674655
---------------------------------------------------
Prediction using mast: v06
Error U: 1.029951124201928 +- 1.0735651971824574
Error V: 1.069073853579882 +- 1.0846004448381856
Error W: 0.20961552456353924 +- 0.19204730763206024
Error S: 1.3720484369624566 +- 1.4510360319705202
Pearson Corr U: -0.14669498121963387, p: 0.05272359088584842
Pearson Corr V: 0.05786125812234476, p: 0.4469052344106043
Pearson Corr W: 0.06064492426725452, p: 0.42531063721831297
Pearson Corr S: -0.07442505541231027, p: 0.32765235580870816
---------------------------------------------------
Prediction using mast: v07
Error U: 0.946493851638266 +- 0.7906829843487069
Error V: 1.3630732256194045 +- 1.12624915777822
Error W: 0.21860577707112366 +- 0.19595550261143643
Error S: 1.127771461466438 +- 1.1627625611060126
Pearson Corr U: 0.02057940177871246, p: 0.7869159753791876
Pearson Corr V: -0.0951907861257827, p: 0.2101770078335161
Pearson Corr W: -0.057028720303682966, p: 0.45348184996434837
Pearson Corr S: 0.043031924230911706, p: 0.5717736351319863
---------------------------------------------------
Prediction error all masts
Error U: 1.2907902611545348 +- 0.9961439924013399
Error V: 1.2117919589868782 +- 0.9650585400924062
Error W: 0.26787886491390067 +- 0.22049258744167388
Error S: 1.5817152259469938 +- 1.2666062506851712
Pearson Corr U: 1.3403421272940916e-18, p: 1.0000000000070095
Pearson Corr V: 6.67025489328353e-20, p: 1.0000000000070095
Pearson Corr W: 4.397569132846626e-18, p: 1.0000000000070095
Pearson Corr S: 1.3700080750344253e-17, p: 1.0000000000070095
---------------------------------------------------
Pearson corr per case, then averaged over all cases
U:   -0.019118544726681345
V:   -0.0075786427414838735
W:   0.009396346135232096
S:   -0.006640640920955007
---------------------------------------------------
