# Supplementary material for: WindSeer: real-time volumetric wind prediction over complex terrain aboard a small uncrewed aerial vehicle
Source: Nat Commun. 2024 Apr 25;15:3507. doi: 10.1038/s41467-024-47778-4 (PMC11045725; doi:10.1038/s41467-024-47778-4)
Supplement: Supplementary file 5 — Source Data [file 41467_2024_47778_MOESM5_ESM.zip › data_Table1_SupplementaryTable2/Perdigao_0516_avg2000-2100_AD4.txt]

Sender: LSF System <lsfadmin@eu-ms-026-01>
Subject: Job 208229392: <python3 predict_measurement_campaigns.py -model_dir ../wind_prediction/trained_models/final01 -model_version e3000 -d /cluster/work/riner/users/intel/perdigao_20170516.hdf5 -m tse04 -i 6 -e avg_20:00-21:00 --no_gpu --benchmark> in cluster <euler> Done

Job <python3 predict_measurement_campaigns.py -model_dir ../wind_prediction/trained_models/final01 -model_version e3000 -d /cluster/work/riner/users/intel/perdigao_20170516.hdf5 -m tse04 -i 6 -e avg_20:00-21:00 --no_gpu --benchmark> was submitted from host <eu-login-27> by user <acfloria> in cluster <euler> at Mon Mar 14 22:08:01 2022
Job was executed on host(s) <2*eu-ms-026-01>, in queue <normal.4h>, as user <acfloria> in cluster <euler> at Mon Mar 14 22:08:25 2022
</cluster/home/acfloria> was used as the home directory.
</cluster/home/acfloria/intel_wind/wind_analysis> was used as the working directory.
Started at Mon Mar 14 22:08:25 2022
Terminated at Mon Mar 14 23:14:41 2022
Results reported at Mon Mar 14 23:14:41 2022

Your job looked like:

------------------------------------------------------------
# LSBATCH: User input
python3 predict_measurement_campaigns.py -model_dir ../wind_prediction/trained_models/final01 -model_version e3000 -d /cluster/work/riner/users/intel/perdigao_20170516.hdf5 -m tse04 -i 6 -e avg_20:00-21:00 --no_gpu --benchmark
------------------------------------------------------------

Successfully completed.

Resource usage summary:

    CPU time :                                   3938.78 sec.
    Max Memory :                                 16119 MB
    Average Memory :                             10562.89 MB
    Total Requested Memory :                     26000.00 MB
    Delta Memory :                               9881.00 MB
    Max Swap :                                   -
    Max Processes :                              3
    Max Threads :                                4
    Run time :                                   3987 sec.
    Turnaround time :                            4000 sec.

The output (if any) follows:

/cluster/home/acfloria/.local/lib/python3.7/site-packages/pyproj/crs/crs.py:131: FutureWarning: '+init=<authority>:<code>' syntax is deprecated. '<authority>:<code>' is the preferred initialization method. When making the change, be mindful of axis order changes: https://pyproj4.github.io/pyproj/stable/gotchas.html#axis-order-changes-in-proj-6
  in_crs_string = _prepare_from_proj_string(in_crs_string)
/cluster/home/acfloria/.local/lib/python3.7/site-packages/pyproj/crs/crs.py:131: FutureWarning: '+init=<authority>:<code>' syntax is deprecated. '<authority>:<code>' is the preferred initialization method. When making the change, be mindful of axis order changes: https://pyproj4.github.io/pyproj/stable/gotchas.html#axis-order-changes-in-proj-6
  in_crs_string = _prepare_from_proj_string(in_crs_string)
mayavi could not get imported, disabling plotting with mayavi. Refer to the README for install instructions
'pygdal' is not installed. Use the command below to install it:
     pip3 install pygdal==2.3.2.4
GPy could not get imported, GPR baseline not available
Using YAML config: ../wind_prediction/trained_models/final01/params.yaml
Input data: avg_20:00-21:00 | scale: scale_2.0_n_384 | mast: rne01 
Measurement indices:
[333 193  39]
Input data: avg_20:00-21:00 | scale: scale_2.0_n_384 | mast: rne02 
Measurement indices:
[315 206  40]
[315 206  42]
Input data: avg_20:00-21:00 | scale: scale_2.0_n_384 | mast: rne03 
Measurement indices:
[302 223  41]
Input data: avg_20:00-21:00 | scale: scale_2.0_n_384 | mast: rne04 
Measurement indices:
All measurements lie inside the terrain or outside of the prediction domain
Input mast outside the prediction region
Input data: avg_20:00-21:00 | scale: scale_2.0_n_384 | mast: rne06 
Measurement indices:
[247 288  39]
[247 288  41]
Input data: avg_20:00-21:00 | scale: scale_2.0_n_384 | mast: rne07 
Measurement indices:
[212 323  41]
[212 323  43]
Input data: avg_20:00-21:00 | scale: scale_2.0_n_384 | mast: rsw01 
Measurement indices:
[194  77  43]
[194  77  44]
Input data: avg_20:00-21:00 | scale: scale_2.0_n_384 | mast: rsw02 
Measurement indices:
[182  88  43]
[182  88  45]
Input data: avg_20:00-21:00 | scale: scale_2.0_n_384 | mast: rsw03 
Measurement indices:
[174 101  43]
[174 101  44]
[174 101  46]
[174 101  48]
[174 101  51]
Input data: avg_20:00-21:00 | scale: scale_2.0_n_384 | mast: rsw04 
Measurement indices:
[160 121  43]
Input data: avg_20:00-21:00 | scale: scale_2.0_n_384 | mast: rsw05 
Measurement indices:
[129 166  44]
Input data: avg_20:00-21:00 | scale: scale_2.0_n_384 | mast: rsw06 
Measurement indices:
[116 183  44]
[116 183  46]
[116 183  48]
[116 183  49]
[116 183  53]
Input data: avg_20:00-21:00 | scale: scale_2.0_n_384 | mast: rsw07 
Measurement indices:
[ 85 221  45]
[ 85 221  47]
Input data: avg_20:00-21:00 | scale: scale_2.0_n_384 | mast: rsw08 
Measurement indices:
[ 74 237  45]
[ 74 237  47]
Input data: avg_20:00-21:00 | scale: scale_2.0_n_384 | mast: tnw01 
Measurement indices:
[ 59 175  11]
[ 59 175  14]
Input data: avg_20:00-21:00 | scale: scale_2.0_n_384 | mast: tnw02 
Measurement indices:
[ 82 190  31]
Input data: avg_20:00-21:00 | scale: scale_2.0_n_384 | mast: tnw03 
Measurement indices:
[ 96 204  43]
[ 96 204  45]
Input data: avg_20:00-21:00 | scale: scale_2.0_n_384 | mast: tnw05 
Measurement indices:
[130 225  24]
[130 225  25]
[130 225  25]
[130 225  26]
Input data: avg_20:00-21:00 | scale: scale_2.0_n_384 | mast: tnw06 
Measurement indices:
[158 247  18]
Input data: avg_20:00-21:00 | scale: scale_2.0_n_384 | mast: tnw07 
Measurement indices:
[176 263  10]
[176 263  10]
[176 263  10]
[176 263  11]
[176 263  11]
[176 263  12]
[176 263  14]
[176 263  16]
[176 263  19]
Input data: avg_20:00-21:00 | scale: scale_2.0_n_384 | mast: tnw08 
Measurement indices:
All measurements lie inside the terrain or outside of the prediction domain
Input mast outside the prediction region
Input data: avg_20:00-21:00 | scale: scale_2.0_n_384 | mast: tnw09 
Measurement indices:
[210 291  27]
[210 291  28]
Input data: avg_20:00-21:00 | scale: scale_2.0_n_384 | mast: tnw10 
Measurement indices:
[220 296  32]
[220 296  34]
[220 296  36]
[220 296  37]
[220 296  41]
Input data: avg_20:00-21:00 | scale: scale_2.0_n_384 | mast: tnw11 
Measurement indices:
[231 304  35]
[231 304  36]
[231 304  38]
Input data: avg_20:00-21:00 | scale: scale_2.0_n_384 | mast: tnw12 
Measurement indices:
[238 307  33]
[238 307  33]
[238 307  33]
[238 307  34]
[238 307  34]
[238 307  34]
[238 307  36]
[238 307  37]
Input data: avg_20:00-21:00 | scale: scale_2.0_n_384 | mast: tnw13 
Measurement indices:
[243 314  28]
[243 314  28]
[243 314  29]
[243 314  31]
Input data: avg_20:00-21:00 | scale: scale_2.0_n_384 | mast: tnw14 
Measurement indices:
[253 319  22]
[253 319  23]
[253 319  24]
Input data: avg_20:00-21:00 | scale: scale_2.0_n_384 | mast: tnw15 
Measurement indices:
[259 322  17]
[259 322  17]
[259 322  17]
[259 322  19]
[259 322  20]
[259 322  21]
Input data: avg_20:00-21:00 | scale: scale_2.0_n_384 | mast: tnw16 
Measurement indices:
[268 325  13]
[268 325  13]
[268 325  14]
[268 325  14]
[268 325  14]
[268 325  15]
[268 325  16]
[268 325  17]
Input data: avg_20:00-21:00 | scale: scale_2.0_n_384 | mast: tse01 
Measurement indices:
[101  93   5]
[101  93   8]
Input data: avg_20:00-21:00 | scale: scale_2.0_n_384 | mast: tse02 
Measurement indices:
[137 117  29]
Input data: avg_20:00-21:00 | scale: scale_2.0_n_384 | mast: tse04 
Measurement indices:
[153 131  43]
[153 131  44]
[153 131  46]
[153 131  48]
[153 131  51]
[153 131  54]
[153 131  55]
[153 131  58]
Input data: avg_20:00-21:00 | scale: scale_2.0_n_384 | mast: tse06 
Measurement indices:
[182 159  28]
[182 159  30]
[182 159  32]
[182 159  33]
[182 159  37]
Input data: avg_20:00-21:00 | scale: scale_2.0_n_384 | mast: tse07 
Measurement indices:
[204 159  26]
Input data: avg_20:00-21:00 | scale: scale_2.0_n_384 | mast: tse08 
Measurement indices:
[223 176  20]
Input data: avg_20:00-21:00 | scale: scale_2.0_n_384 | mast: tse09 
Measurement indices:
[244 202  14]
[244 202  16]
[244 202  17]
[244 202  19]
[244 202  23]
[244 202  26]
[244 202  30]
Input data: avg_20:00-21:00 | scale: scale_2.0_n_384 | mast: tse10 
Measurement indices:
[259 211  19]
[259 211  22]
Input data: avg_20:00-21:00 | scale: scale_2.0_n_384 | mast: tse11 
Measurement indices:
[266 217  22]
[266 217  24]
[266 217  26]
[266 217  28]
[266 217  31]
Input data: avg_20:00-21:00 | scale: scale_2.0_n_384 | mast: tse12 
Measurement indices:
[280 226  34]
Input data: avg_20:00-21:00 | scale: scale_2.0_n_384 | mast: tse13 
Measurement indices:
[290 234  39]
[290 234  41]
[290 234  43]
[290 234  44]
[290 234  48]
[290 234  51]
[290 234  55]
Input data: avg_20:00-21:00 | scale: scale_2.0_n_384 | mast: v01 
Measurement indices:
[295 161  17]
[295 161  18]
Input data: avg_20:00-21:00 | scale: scale_2.0_n_384 | mast: v03 
Measurement indices:
[254 184  13]
[254 184  15]
Input data: avg_20:00-21:00 | scale: scale_2.0_n_384 | mast: v04 
Measurement indices:
[220 218  11]
[220 218  12]
Input data: avg_20:00-21:00 | scale: scale_2.0_n_384 | mast: v05 
Measurement indices:
[204 235  10]
[204 235  12]
[204 235  13]
Input data: avg_20:00-21:00 | scale: scale_2.0_n_384 | mast: v06 
Measurement indices:
[190 249   9]
[190 249  11]
[190 249  13]
Input data: avg_20:00-21:00 | scale: scale_2.0_n_384 | mast: v07 
Measurement indices:
[153 275   8]
[153 275   9]
[153 275   9]
[153 275   9]
[153 275  10]
[153 275  10]
[153 275  11]
---------------------------------------------------
Prediction using mast: rne01
Error U: 0.4843077725438096 +- 0.3818402239495058
Error V: 1.102590570833263 +- 0.6040853256277305
Error W: 0.2894498854246012 +- 0.18097335343029003
Error S: 0.7540501157071621 +- 0.5846009556054479
Pearson Corr U: -0.027109812636855093, p: 0.7248597670186744
Pearson Corr V: 0.71190467484292, p: 9.824916293756995e-28
Pearson Corr W: 0.43300191778940866, p: 3.3187206905575713e-09
Pearson Corr S: 0.6903857232101686, p: 1.5299973581031638e-25
---------------------------------------------------
Prediction using mast: rne02
Error U: 0.5875278598984611 +- 0.44271734864535245
Error V: 1.1936934589770674 +- 0.7659005240476237
Error W: 0.38191207528888527 +- 0.22930535110480393
Error S: 0.7986703898424441 +- 0.6531528882590524
Pearson Corr U: -0.07141579010169384, p: 0.3532940872418645
Pearson Corr V: 0.7176132693600878, p: 2.380349060425112e-28
Pearson Corr W: 0.41951032030325414, p: 1.1214416914541762e-08
Pearson Corr S: 0.6911404742580807, p: 1.2913414491296821e-25
---------------------------------------------------
Prediction using mast: rne03
Error U: 0.7811397377548871 +- 0.5394657823475016
Error V: 1.3503938486514167 +- 0.854473313695085
Error W: 0.49794749477921746 +- 0.29714600719729806
Error S: 1.0105876144213517 +- 0.7823590948881364
Pearson Corr U: -0.0976128640718559, p: 0.20403941647708074
Pearson Corr V: 0.6808440879659344, p: 1.2494744501421427e-24
Pearson Corr W: 0.36583691167283866, p: 8.632239249376338e-07
Pearson Corr S: 0.6531593948732081, p: 3.610435362819578e-22
---------------------------------------------------
Prediction using mast: rne06
Error U: 0.600776840156921 +- 0.46814207224221843
Error V: 1.4180001462637077 +- 0.86325485237114
Error W: 0.40862076634662975 +- 0.24486735567561252
Error S: 1.015464407035682 +- 0.7474603577835596
Pearson Corr U: -0.07823755193012467, p: 0.30908455006450625
Pearson Corr V: 0.7228946926155195, p: 6.213567289591839e-29
Pearson Corr W: 0.4434318976767313, p: 1.2473436183260449e-09
Pearson Corr S: 0.6946689509539768, p: 5.803803332420021e-26
---------------------------------------------------
Prediction using mast: rne07
Error U: 0.5760994147428676 +- 0.5118111962689041
Error V: 1.3996018007367055 +- 0.8354758239972491
Error W: 0.3249208914258509 +- 0.20723797858568438
Error S: 0.9962974524535685 +- 0.680442247924522
Pearson Corr U: -0.05063326030113875, p: 0.5107428470755041
Pearson Corr V: 0.7531328930124648, p: 1.493008309873384e-32
Pearson Corr W: 0.5193929840508928, p: 3.369939649315834e-13
Pearson Corr S: 0.7297160373613876, p: 1.046364859052158e-29
---------------------------------------------------
Prediction using mast: rsw01
Error U: 1.043968772486588 +- 0.7074632694720385
Error V: 1.1181578280889082 +- 0.6726819044322072
Error W: 0.5061969186925822 +- 0.3030163212943004
Error S: 0.8555320282949593 +- 0.6850102728514073
Pearson Corr U: -0.10842432675462542, p: 0.1580684446145286
Pearson Corr V: 0.6368511961312623, p: 7.773153802725404e-21
Pearson Corr W: 0.29337209320209107, p: 9.850715859548119e-05
Pearson Corr S: 0.6114174832711844, p: 6.565650468492606e-19
---------------------------------------------------
Prediction using mast: rsw02
Error U: 0.8667693348301256 +- 0.5971260653146295
Error V: 1.1266230124942034 +- 0.6823220676612152
Error W: 0.4705269118207437 +- 0.2777079011137502
Error S: 0.8230186159352653 +- 0.6556826169375715
Pearson Corr U: -0.09932366088128378, p: 0.19618493587727104
Pearson Corr V: 0.6513793085893842, p: 5.093767468696502e-22
Pearson Corr W: 0.3113090291672742, p: 3.405618296833281e-05
Pearson Corr S: 0.6282779014554836, p: 3.6299828123590834e-20
---------------------------------------------------
Prediction using mast: rsw03
Error U: 0.689308672050829 +- 0.48765370580146294
Error V: 1.2031957087763623 +- 0.7799228060099882
Error W: 0.4374663094032184 +- 0.25941380963737304
Error S: 0.8416955512065893 +- 0.6829814397980287
Pearson Corr U: -0.08166385338692736, p: 0.2883103798760398
Pearson Corr V: 0.6958221501189379, p: 4.4576626582002595e-26
Pearson Corr W: 0.3773135211333395, p: 3.6352795242955143e-07
Pearson Corr S: 0.6698730561119761, p: 1.2693732312816009e-23
---------------------------------------------------
Prediction using mast: rsw04
Error U: 0.7175795997334917 +- 0.5027844424947331
Error V: 1.113000947863659 +- 0.6171978027423155
Error W: 0.4046874765630293 +- 0.23727695306805688
Error S: 0.7959808536252863 +- 0.5906919082270461
Pearson Corr U: -0.07384570497624048, p: 0.3371123619490196
Pearson Corr V: 0.6589803969823498, p: 1.1525866928154513e-22
Pearson Corr W: 0.3170249818120097, p: 2.392283095301965e-05
Pearson Corr S: 0.641662534648879, p: 3.2038458690083164e-21
---------------------------------------------------
Prediction using mast: rsw05
Error U: 0.64959919784847 +- 0.4594518637962155
Error V: 1.1108567957362072 +- 0.6222042575080508
Error W: 0.38741871957874957 +- 0.22674228782227585
Error S: 0.7705946327269568 +- 0.5808114561415967
Pearson Corr U: -0.061694385997421324, p: 0.42278121552816056
Pearson Corr V: 0.6812258067892082, p: 1.1505490230073016e-24
Pearson Corr W: 0.34654372867478994, p: 3.4321197231802133e-06
Pearson Corr S: 0.6612726523920099, p: 7.300766458127593e-23
---------------------------------------------------
Prediction using mast: rsw06
Error U: 0.6443647225879428 +- 0.4731082710346411
Error V: 1.3665023526006987 +- 0.8467419890266589
Error W: 0.43260418315885296 +- 0.25948068468672636
Error S: 0.9753852959222513 +- 0.746605677240448
Pearson Corr U: -0.08029762252377057, p: 0.2964794026444201
Pearson Corr V: 0.7084218205383044, p: 2.29436501809525e-27
Pearson Corr W: 0.41456486948694865, p: 1.7292835732755684e-08
Pearson Corr S: 0.68072181323993, p: 1.2828938483873102e-24
---------------------------------------------------
Prediction using mast: rsw07
Error U: 0.7625624866806788 +- 0.5274562898557699
Error V: 1.2585676566338817 +- 0.8125359944905801
Error W: 0.47809266563774167 +- 0.282921205496446
Error S: 0.9184075358595929 +- 0.7309277701074003
Pearson Corr U: -0.09389015042431496, p: 0.22190890110999079
Pearson Corr V: 0.6829252189073308, p: 7.957243933117648e-25
Pearson Corr W: 0.3609945840833131, p: 1.231091417394773e-06
Pearson Corr S: 0.6558712769046388, p: 2.1276329275850446e-22
---------------------------------------------------
Prediction using mast: rsw08
Error U: 0.7589259734913312 +- 0.5255254394448088
Error V: 1.2569480020443196 +- 0.811597292646145
Error W: 0.47636442436617404 +- 0.281971910295672
Error S: 0.9155936244415245 +- 0.7291630517153647
Pearson Corr U: -0.09329359642563546, p: 0.22487266190333682
Pearson Corr V: 0.6836292867677524, p: 6.8249123892009595e-25
Pearson Corr W: 0.36176715308519114, p: 1.1637583316934626e-06
Pearson Corr S: 0.6565879418534692, p: 1.8484575789723587e-22
---------------------------------------------------
Prediction using mast: tnw01
Error U: 0.5106157587300696 +- 0.3742939560809425
Error V: 1.1917092728409329 +- 0.9011025903889376
Error W: 0.3061454327883634 +- 0.20590149021571724
Error S: 1.0879557997376959 +- 0.9779858852246195
Pearson Corr U: -0.2188174441402842, p: 0.00403578273789769
Pearson Corr V: 0.6556408317757817, p: 2.2258926650420436e-22
Pearson Corr W: 0.26693405778586193, p: 0.00041670414282127385
Pearson Corr S: 0.5744844635145855, p: 2.1115891658931154e-16
---------------------------------------------------
Prediction using mast: tnw02
Error U: 0.46480944852156203 +- 0.3718195848468075
Error V: 1.1038185358895964 +- 0.605544551101901
Error W: 0.2695945172243885 +- 0.1728177473833096
Error S: 0.7673129821686134 +- 0.6199662663751542
Pearson Corr U: -0.009095585884620016, p: 0.9060119758188965
Pearson Corr V: 0.7110555291367251, p: 1.2095782348858756e-27
Pearson Corr W: 0.4465250035108961, p: 9.271861381364821e-10
Pearson Corr S: 0.6899164282848875, p: 1.6996974533295425e-25
---------------------------------------------------
Prediction using mast: tnw03
Error U: 0.7609068843689069 +- 0.5277551362508636
Error V: 1.1174901703123044 +- 0.6347277533119601
Error W: 0.3892419473574993 +- 0.23304922886615695
Error S: 0.8268150353962941 +- 0.6310605965556524
Pearson Corr U: -0.06367762224805933, p: 0.40799586938577576
Pearson Corr V: 0.6373221853036212, p: 7.132084742383705e-21
Pearson Corr W: 0.28998813807914847, p: 0.00011943892629936632
Pearson Corr S: 0.626300134201762, p: 5.144801096852163e-20
---------------------------------------------------
Prediction using mast: tnw05
Error U: 0.7555096574531992 +- 0.5257573637293625
Error V: 1.5808558871730727 +- 1.504507779405494
Error W: 0.277296544494066 +- 0.281626538742568
Error S: 1.1807896146986137 +- 0.9705714238999225
Pearson Corr U: -0.38867774884921913, p: 1.4933296294008793e-07
Pearson Corr V: -0.7809974500557101, p: 2.1983606947377812e-36
Pearson Corr W: -0.5317443117236605, p: 7.235829753522115e-14
Pearson Corr S: 0.7815473287118314, p: 1.8233480222971007e-36
---------------------------------------------------
Prediction using mast: tnw06
Error U: 0.7064297014432603 +- 0.4954775587810614
Error V: 1.745341432945275 +- 1.7210594556916314
Error W: 0.29232000839699807 +- 0.30081527294104854
Error S: 1.1356712313257298 +- 0.9157674453978335
Pearson Corr U: -0.3885710271378859, p: 1.5060955448023715e-07
Pearson Corr V: -0.776057800272927, p: 1.151887659238446e-35
Pearson Corr W: -0.5649046983330674, p: 8.408644628433288e-16
Pearson Corr S: 0.7845826989481727, p: 6.429864768560295e-37
---------------------------------------------------
Prediction using mast: tnw07
Error U: 0.8380936514370609 +- 0.5628424972703372
Error V: 1.7740975780899828 +- 1.6015126959293349
Error W: 0.21573119431334453 +- 0.1969707713749068
Error S: 0.9331492025494991 +- 0.95053880563924
Pearson Corr U: -0.19172240431607818, p: 0.012003029824283801
Pearson Corr V: -0.1856265800224211, p: 0.015067919879644003
Pearson Corr W: 0.09211002467020604, p: 0.2308355262109774
Pearson Corr S: 0.701093789508318, p: 1.312892595172152e-26
---------------------------------------------------
Prediction using mast: tnw09
Error U: 0.45541473686347467 +- 0.362383673462357
Error V: 1.1114150757822427 +- 0.6235404765995257
Error W: 0.2558429801366469 +- 0.16928204792958815
Error S: 0.7985279208019966 +- 0.6858917706639674
Pearson Corr U: 0.011739520770365571, p: 0.8788766373964093
Pearson Corr V: 0.7049222319193156, p: 5.3131024125714245e-27
Pearson Corr W: 0.44605625854320485, p: 9.700002985684836e-10
Pearson Corr S: 0.6845687916806124, p: 5.557075224697401e-25
---------------------------------------------------
Prediction using mast: tnw10
Error U: 0.5542376470264602 +- 0.4858711216607104
Error V: 1.3073685600730607 +- 0.8135154652354678
Error W: 0.32014373420207703 +- 0.2001413629941765
Error S: 0.8978995034329101 +- 0.6575039827480019
Pearson Corr U: -0.052992550862279796, p: 0.49122060420258046
Pearson Corr V: 0.7528155869535499, p: 1.6395984987921368e-32
Pearson Corr W: 0.5114177702748289, p: 8.808540849631859e-13
Pearson Corr S: 0.7294716242526075, p: 1.1163745157681408e-29
---------------------------------------------------
Prediction using mast: tnw11
Error U: 0.5529895518384177 +- 0.41180928900876523
Error V: 1.1073921380672458 +- 0.640308173037164
Error W: 0.3417785044739783 +- 0.20541659014938987
Error S: 0.7408554025569104 +- 0.572203813528275
Pearson Corr U: -0.05165270246684955, p: 0.5022583460929636
Pearson Corr V: 0.7092845640611098, p: 1.861778539085767e-27
Pearson Corr W: 0.40502364448677747, p: 3.910756616107425e-08
Pearson Corr S: 0.68640226567201, p: 3.7127900992237054e-25
---------------------------------------------------
Prediction using mast: tnw12
Error U: 0.49088858623390896 +- 0.42016722453631494
Error V: 1.1039116346456082 +- 0.6819772000430706
Error W: 0.26864190773921154 +- 0.17014220354905393
Error S: 0.7213579173839539 +- 0.5502215708186201
Pearson Corr U: -0.03844759126625284, p: 0.6175930347618357
Pearson Corr V: 0.7523303935256564, p: 1.8915382349940517e-32
Pearson Corr W: 0.5140652662997935, p: 6.420716065351184e-13
Pearson Corr S: 0.7315830868462403, p: 6.365148141411479e-30
---------------------------------------------------
Prediction using mast: tnw13
Error U: 0.5111797352618299 +- 0.414322512149598
Error V: 1.128155972716933 +- 0.6688402986284513
Error W: 0.17662448375831813 +- 0.13644147997434328
Error S: 0.8065101824050531 +- 0.7266289480855865
Pearson Corr U: 0.04110687696857351, p: 0.5934624724620448
Pearson Corr V: 0.7488858098299593, p: 5.169347666587222e-32
Pearson Corr W: 0.6041415267831063, p: 2.1728744148400008e-18
Pearson Corr S: 0.7290943988312869, p: 1.2335604637005022e-29
---------------------------------------------------
Prediction using mast: tnw14
Error U: 0.7356860186854146 +- 0.5478012485176813
Error V: 1.2414552998496151 +- 0.8715796600878647
Error W: 0.19315191114058297 +- 0.17049058999870081
Error S: 0.8902547280120151 +- 0.8865019405044217
Pearson Corr U: -0.1366428872986133, p: 0.07473289971686009
Pearson Corr V: 0.6561095069495458, p: 2.0305271921710161e-22
Pearson Corr W: 0.11766503601440104, p: 0.12534640974040567
Pearson Corr S: 0.7451584315646965, p: 1.506530141412947e-31
---------------------------------------------------
Prediction using mast: tnw15
Error U: 0.8532955859767737 +- 0.6372151610174128
Error V: 1.3652508937587955 +- 1.1246734745030094
Error W: 0.23741861289235275 +- 0.23576637911550943
Error S: 0.9064783772717766 +- 0.9400359436040517
Pearson Corr U: -0.2450326723918426, p: 0.0012374580815688737
Pearson Corr V: 0.16357552374434176, p: 0.03253632497832102
Pearson Corr W: -0.3972205526263165, p: 7.480950377842826e-08
Pearson Corr S: 0.7987724549478792, p: 3.8956598364856785e-39
---------------------------------------------------
Prediction using mast: tnw16
Error U: 0.8649202648917212 +- 0.6447029095410786
Error V: 1.3933556060034311 +- 1.1816226032207984
Error W: 0.24687830387965584 +- 0.24716935299689352
Error S: 0.9159224330678168 +- 0.9417305616570582
Pearson Corr U: -0.26538658847352264, p: 0.00045141449079336935
Pearson Corr V: -0.028702953586167795, p: 0.7093988011514628
Pearson Corr W: -0.4235909842466632, p: 7.803265578127423e-09
Pearson Corr S: 0.8086937281480053, p: 8.544760882227905e-41
---------------------------------------------------
Prediction using mast: tse01
Error U: 0.549837693666167 +- 0.3933086398259483
Error V: 1.1985729308357416 +- 0.9668440949390353
Error W: 0.3153276090586162 +- 0.21374807817900354
Error S: 1.132034228728636 +- 0.999739180874821
Pearson Corr U: -0.23914136557619678, p: 0.0016322734553693202
Pearson Corr V: 0.657448587931682, p: 1.5603781753997943e-22
Pearson Corr W: 0.24218079702767548, p: 0.001416140709153963
Pearson Corr S: 0.561271292531835, p: 1.4038206095583851e-15
---------------------------------------------------
Prediction using mast: tse02
Error U: 0.4692915308575983 +- 0.36873017963639576
Error V: 1.1070355849351534 +- 0.611644074388988
Error W: 0.26909698647039565 +- 0.1738533263629621
Error S: 0.7845397805685196 +- 0.6529588424957717
Pearson Corr U: 0.0017614551242238657, p: 0.9817578908744852
Pearson Corr V: 0.70380437299598, p: 6.92969459172793e-27
Pearson Corr W: 0.4330136035102779, p: 3.3151451735097107e-09
Pearson Corr S: 0.6837013286961667, p: 6.718388621386227e-25
---------------------------------------------------
Prediction using mast: tse04
Error U: 0.606263318228192 +- 0.4678761994919136
Error V: 1.4190214881633012 +- 0.863340420995225
Error W: 0.41258418725522505 +- 0.24721772558906302
Error S: 1.0173630810291983 +- 0.7505625024956111
Pearson Corr U: -0.07828321404216282, p: 0.30880140378075255
Pearson Corr V: 0.7210307623260244, p: 1.0016907032983192e-28
Pearson Corr W: 0.4407485415455377, p: 1.6095328707899497e-09
Pearson Corr S: 0.6927983289700526, p: 8.881179658129227e-26
---------------------------------------------------
Prediction using mast: tse06
Error U: 0.4854708689224364 +- 0.3827238087776577
Error V: 1.1953158377838398 +- 0.8092977843309096
Error W: 0.22468963423287958 +- 0.16534250654400579
Error S: 0.9643922389506341 +- 0.9403099271836616
Pearson Corr U: -0.08260499811438897, p: 0.28277136767079003
Pearson Corr V: 0.6895104625694108, p: 1.8613077361899576e-25
Pearson Corr W: 0.4493141145746742, p: 7.077783967697988e-10
Pearson Corr S: 0.6581892231022184, p: 1.3480860533917962e-22
---------------------------------------------------
Prediction using mast: tse07
Error U: 0.4352464952043015 +- 0.3161663319145727
Error V: 1.466004000346291 +- 1.402973923067336
Error W: 0.1666571394894018 +- 0.17306177843381945
Error S: 1.6572730780258194 +- 1.2730590678731624
Pearson Corr U: -0.09531049951647355, p: 0.21496429979332343
Pearson Corr V: -0.41742412490649244, p: 1.347383100679365e-08
Pearson Corr W: -0.48235336743056795, p: 2.383540271161926e-11
Pearson Corr S: 0.5165885032208579, p: 4.73804752962108e-13
---------------------------------------------------
Prediction using mast: tse08
Error U: 0.492883621632436 +- 0.36311734596112133
Error V: 1.757904918993412 +- 1.7382722145642493
Error W: 0.2583582274672699 +- 0.26990270491612184
Error S: 1.2291527162287652 +- 1.0133063390137051
Pearson Corr U: -0.2670015468905343, p: 0.00041524809597253136
Pearson Corr V: -0.7240946529618293, p: 4.5596068678508406e-29
Pearson Corr W: -0.602144592355623, p: 3.0017585969667778e-18
Pearson Corr S: 0.7744842117359765, p: 1.9351362862395592e-35
---------------------------------------------------
Prediction using mast: tse09
Error U: 0.5931827413378482 +- 0.41706031226991
Error V: 1.1753791416646966 +- 0.8982733048320577
Error W: 0.32649203550366057 +- 0.21688321122101345
Error S: 1.0700460856179568 +- 0.9238277507519689
Pearson Corr U: -0.222101903402408, p: 0.003504668342614734
Pearson Corr V: 0.6592152268412573, p: 1.1001144164024464e-22
Pearson Corr W: 0.2461053778234607, p: 0.0011757705526036246
Pearson Corr S: 0.5825535860474991, p: 6.364364608512094e-17
---------------------------------------------------
Prediction using mast: tse10
Error U: 0.45665186937193364 +- 0.35507046890611854
Error V: 1.160278336306159 +- 0.7234218592731393
Error W: 0.2610391591748092 +- 0.17689060082139033
Error S: 0.9192895886905567 +- 0.8409462415649694
Pearson Corr U: -0.07432352064345119, p: 0.3339868634590169
Pearson Corr V: 0.6712274382239372, p: 9.585612134059793e-24
Pearson Corr W: 0.4055385637960895, p: 3.744695439855113e-08
Pearson Corr S: 0.6378227967302519, p: 6.507493890490816e-21
---------------------------------------------------
Prediction using mast: tse11
Error U: 0.48822923703002474 +- 0.41712716816546536
Error V: 1.102369385256911 +- 0.6770090291627754
Error W: 0.2707533976671622 +- 0.17127125443984573
Error S: 0.7204940123292144 +- 0.5497337674890106
Pearson Corr U: -0.04051057068824979, p: 0.5988361003859445
Pearson Corr V: 0.7512194481698735, p: 2.6206828919978683e-32
Pearson Corr W: 0.5088681549988159, p: 1.1913303559826566e-12
Pearson Corr S: 0.7301540931838131, p: 9.315268151145806e-30
---------------------------------------------------
Prediction using mast: tse12
Error U: 0.47388731845224086 +- 0.4014012915474041
Error V: 1.1027535268796433 +- 0.6330887158003512
Error W: 0.1993300080602336 +- 0.14098478444364282
Error S: 0.7581425718493516 +- 0.6292776850437417
Pearson Corr U: 0.030012095006968664, p: 0.6967818238572072
Pearson Corr V: 0.7472865674233397, p: 8.198692193464255e-32
Pearson Corr W: 0.5749701670808985, p: 1.9663509925746302e-16
Pearson Corr S: 0.7322587928693733, p: 5.3117169750989276e-30
---------------------------------------------------
Prediction using mast: tse13
Error U: 0.6816637279667297 +- 0.6006248718899818
Error V: 2.1169857614758256 +- 0.986714465060855
Error W: 0.4360039274435486 +- 0.2882485946287554
Error S: 1.747258902078053 +- 0.9033981369003923
Pearson Corr U: -0.06192140243416375, p: 0.42107317493814894
Pearson Corr V: 0.7325747887249202, p: 4.879865185250101e-30
Pearson Corr W: 0.4929396599413467, p: 7.431667419732917e-12
Pearson Corr S: 0.7055153638856604, p: 4.6122818955857255e-27
---------------------------------------------------
Prediction using mast: v01
Error U: 0.5171422082418082 +- 0.38089992102325365
Error V: 1.4370218515608002 +- 1.3802696911776406
Error W: 0.19571497289274323 +- 0.19188575951530545
Error S: 1.4289915624465128 +- 1.2200343560801197
Pearson Corr U: -0.4108211535969889, p: 2.389145147188221e-08
Pearson Corr V: 0.5251187366815909, p: 1.664394533109832e-13
Pearson Corr W: 0.06657543253168269, p: 0.38695006642739194
Pearson Corr S: 0.5227236627956328, p: 2.2392775526896816e-13
---------------------------------------------------
Prediction using mast: v03
Error U: 0.5272780214020961 +- 0.3897071350554438
Error V: 1.4122465611675092 +- 1.3558179724888255
Error W: 0.2037706934447754 +- 0.19190453408789243
Error S: 1.409910687407816 +- 1.2076879616492049
Pearson Corr U: -0.38995754781126885, p: 1.3480977985876106e-07
Pearson Corr V: 0.6340988511335102, p: 1.2816091462619693e-20
Pearson Corr W: 0.13620813496675713, p: 0.0756708701493252
Pearson Corr S: 0.5146135165266492, p: 6.011713398415514e-13
---------------------------------------------------
Prediction using mast: v04
Error U: 0.7334562271219726 +- 0.5198625181910828
Error V: 1.7783199600185147 +- 1.6223903164053852
Error W: 0.22614728623650887 +- 0.21384255822361017
Error S: 0.9796217018988185 +- 1.0252592888843426
Pearson Corr U: -0.2881406557062273, p: 0.00013255296915314787
Pearson Corr V: -0.3736550646557503, p: 4.806618512469685e-07
Pearson Corr W: -0.059226689593801396, p: 0.44160564523467755
Pearson Corr S: 0.6736039140515367, p: 5.835025561020995e-24
---------------------------------------------------
Prediction using mast: v05
Error U: 0.5508166408417768 +- 0.41484838565783616
Error V: 1.7991461904161357 +- 1.6874640039620095
Error W: 0.2403900175217869 +- 0.24933107284580922
Error S: 1.0591435291660602 +- 1.1141928964209797
Pearson Corr U: -0.4746573311445355, p: 5.4255329423529476e-11
Pearson Corr V: -0.6487152064909205, p: 8.489726043856398e-22
Pearson Corr W: -0.3826047489804924, p: 2.4124293241732594e-07
Pearson Corr S: 0.7422142712087076, p: 3.461267613352904e-31
---------------------------------------------------
Prediction using mast: v06
Error U: 0.701665855078769 +- 0.5048300256408961
Error V: 1.8714726757831377 +- 1.6725756411360806
Error W: 0.22247793827877868 +- 0.22104487913167126
Error S: 0.9589803515125832 +- 1.0060738491864254
Pearson Corr U: -0.3118898540240755, p: 3.286645256053087e-05
Pearson Corr V: -0.550108641019693, p: 6.522785624094034e-15
Pearson Corr W: -0.1841704871730859, p: 0.015893984447930862
Pearson Corr S: 0.7029866978763395, p: 8.409296742190497e-27
---------------------------------------------------
Prediction using mast: v07
Error U: 0.8340034296596386 +- 0.5678624043989563
Error V: 1.6298644413869101 +- 1.5267893388376659
Error W: 0.23153874304965769 +- 0.1970789099039978
Error S: 0.9731587726032099 +- 0.9904674619044
Pearson Corr U: -0.22847689690941805, p: 0.0026499766375920855
Pearson Corr V: 0.24071517836098452, p: 0.001516865318533128
Pearson Corr W: 0.15789129395831003, p: 0.03915937262375279
Pearson Corr S: 0.6629661126819104, p: 5.1969157983615465e-23
---------------------------------------------------
Prediction error all masts
Error U: 0.6321563276944189 +- 0.4992734283325486
Error V: 1.34135097229142 +- 1.0741283851845072
Error W: 0.3124406992848003 +- 0.24497540756956968
Error S: 0.9747857122139368 +- 0.869026625417653
Pearson Corr U: -0.07417003131252108, p: 1.18386979397041e-10
Pearson Corr V: 0.3024726297386405, p: 5.76902582199785e-159
Pearson Corr W: 0.24516900255620014, p: 2.0886003186244058e-103
Pearson Corr S: 0.42500380403869004, p: 0.0
---------------------------------------------------
Pearson corr per case, then averaged over all cases
U:   -0.14201549814495015
V:   0.42557806620981053
W:   0.2087360029063308
S:   0.6779743309491311
---------------------------------------------------
