# Supplementary material for: WindSeer: real-time volumetric wind prediction over complex terrain aboard a small uncrewed aerial vehicle
Source: Nat Commun. 2024 Apr 25;15:3507. doi: 10.1038/s41467-024-47778-4 (PMC11045725; doi:10.1038/s41467-024-47778-4)
Supplement: Supplementary file 5 — Source Data [file 41467_2024_47778_MOESM5_ESM.zip › data_Table1_SupplementaryTable2/Perdigao_0516_avg2000-2100_AD6.txt]

Sender: LSF System <lsfadmin@eu-ms-021-13>
Subject: Job 208229471: <python3 predict_measurement_campaigns.py -model_dir ../wind_prediction/trained_models/final02 -model_version e1000 -d /cluster/work/riner/users/intel/perdigao_20170516.hdf5 -m tse04 -i 6 -e avg_20:00-21:00 --no_gpu --benchmark> in cluster <euler> Done

Job <python3 predict_measurement_campaigns.py -model_dir ../wind_prediction/trained_models/final02 -model_version e1000 -d /cluster/work/riner/users/intel/perdigao_20170516.hdf5 -m tse04 -i 6 -e avg_20:00-21:00 --no_gpu --benchmark> was submitted from host <eu-login-27> by user <acfloria> in cluster <euler> at Mon Mar 14 22:08:05 2022
Job was executed on host(s) <2*eu-ms-021-13>, in queue <normal.4h>, as user <acfloria> in cluster <euler> at Mon Mar 14 22:08:25 2022
</cluster/home/acfloria> was used as the home directory.
</cluster/home/acfloria/intel_wind/wind_analysis> was used as the working directory.
Started at Mon Mar 14 22:08:25 2022
Terminated at Mon Mar 14 23:17:03 2022
Results reported at Mon Mar 14 23:17:03 2022

Your job looked like:

------------------------------------------------------------
# LSBATCH: User input
python3 predict_measurement_campaigns.py -model_dir ../wind_prediction/trained_models/final02 -model_version e1000 -d /cluster/work/riner/users/intel/perdigao_20170516.hdf5 -m tse04 -i 6 -e avg_20:00-21:00 --no_gpu --benchmark
------------------------------------------------------------

Successfully completed.

Resource usage summary:

    CPU time :                                   4082.52 sec.
    Max Memory :                                 17084 MB
    Average Memory :                             11327.31 MB
    Total Requested Memory :                     26000.00 MB
    Delta Memory :                               8916.00 MB
    Max Swap :                                   -
    Max Processes :                              3
    Max Threads :                                4
    Run time :                                   4125 sec.
    Turnaround time :                            4138 sec.

The output (if any) follows:

/cluster/home/acfloria/.local/lib/python3.7/site-packages/pyproj/crs/crs.py:131: FutureWarning: '+init=<authority>:<code>' syntax is deprecated. '<authority>:<code>' is the preferred initialization method. When making the change, be mindful of axis order changes: https://pyproj4.github.io/pyproj/stable/gotchas.html#axis-order-changes-in-proj-6
  in_crs_string = _prepare_from_proj_string(in_crs_string)
/cluster/home/acfloria/.local/lib/python3.7/site-packages/pyproj/crs/crs.py:131: FutureWarning: '+init=<authority>:<code>' syntax is deprecated. '<authority>:<code>' is the preferred initialization method. When making the change, be mindful of axis order changes: https://pyproj4.github.io/pyproj/stable/gotchas.html#axis-order-changes-in-proj-6
  in_crs_string = _prepare_from_proj_string(in_crs_string)
mayavi could not get imported, disabling plotting with mayavi. Refer to the README for install instructions
'pygdal' is not installed. Use the command below to install it:
     pip3 install pygdal==2.3.2.4
GPy could not get imported, GPR baseline not available
Using YAML config: ../wind_prediction/trained_models/final02/params.yaml
Input data: avg_20:00-21:00 | scale: scale_2.0_n_384 | mast: rne01 
Measurement indices:
[333 193  39]
Input data: avg_20:00-21:00 | scale: scale_2.0_n_384 | mast: rne02 
Measurement indices:
[315 206  40]
[315 206  42]
Input data: avg_20:00-21:00 | scale: scale_2.0_n_384 | mast: rne03 
Measurement indices:
[302 223  41]
Input data: avg_20:00-21:00 | scale: scale_2.0_n_384 | mast: rne04 
Measurement indices:
All measurements lie inside the terrain or outside of the prediction domain
Input mast outside the prediction region
Input data: avg_20:00-21:00 | scale: scale_2.0_n_384 | mast: rne06 
Measurement indices:
[247 288  39]
[247 288  41]
Input data: avg_20:00-21:00 | scale: scale_2.0_n_384 | mast: rne07 
Measurement indices:
[212 323  41]
[212 323  43]
Input data: avg_20:00-21:00 | scale: scale_2.0_n_384 | mast: rsw01 
Measurement indices:
[194  77  43]
[194  77  44]
Input data: avg_20:00-21:00 | scale: scale_2.0_n_384 | mast: rsw02 
Measurement indices:
[182  88  43]
[182  88  45]
Input data: avg_20:00-21:00 | scale: scale_2.0_n_384 | mast: rsw03 
Measurement indices:
[174 101  43]
[174 101  44]
[174 101  46]
[174 101  48]
[174 101  51]
Input data: avg_20:00-21:00 | scale: scale_2.0_n_384 | mast: rsw04 
Measurement indices:
[160 121  43]
Input data: avg_20:00-21:00 | scale: scale_2.0_n_384 | mast: rsw05 
Measurement indices:
[129 166  44]
Input data: avg_20:00-21:00 | scale: scale_2.0_n_384 | mast: rsw06 
Measurement indices:
[116 183  44]
[116 183  46]
[116 183  48]
[116 183  49]
[116 183  53]
Input data: avg_20:00-21:00 | scale: scale_2.0_n_384 | mast: rsw07 
Measurement indices:
[ 85 221  45]
[ 85 221  47]
Input data: avg_20:00-21:00 | scale: scale_2.0_n_384 | mast: rsw08 
Measurement indices:
[ 74 237  45]
[ 74 237  47]
Input data: avg_20:00-21:00 | scale: scale_2.0_n_384 | mast: tnw01 
Measurement indices:
[ 59 175  11]
[ 59 175  14]
Input data: avg_20:00-21:00 | scale: scale_2.0_n_384 | mast: tnw02 
Measurement indices:
[ 82 190  31]
Input data: avg_20:00-21:00 | scale: scale_2.0_n_384 | mast: tnw03 
Measurement indices:
[ 96 204  43]
[ 96 204  45]
Input data: avg_20:00-21:00 | scale: scale_2.0_n_384 | mast: tnw05 
Measurement indices:
[130 225  24]
[130 225  25]
[130 225  25]
[130 225  26]
Input data: avg_20:00-21:00 | scale: scale_2.0_n_384 | mast: tnw06 
Measurement indices:
[158 247  18]
Input data: avg_20:00-21:00 | scale: scale_2.0_n_384 | mast: tnw07 
Measurement indices:
[176 263  10]
[176 263  10]
[176 263  10]
[176 263  11]
[176 263  11]
[176 263  12]
[176 263  14]
[176 263  16]
[176 263  19]
Input data: avg_20:00-21:00 | scale: scale_2.0_n_384 | mast: tnw08 
Measurement indices:
All measurements lie inside the terrain or outside of the prediction domain
Input mast outside the prediction region
Input data: avg_20:00-21:00 | scale: scale_2.0_n_384 | mast: tnw09 
Measurement indices:
[210 291  27]
[210 291  28]
Input data: avg_20:00-21:00 | scale: scale_2.0_n_384 | mast: tnw10 
Measurement indices:
[220 296  32]
[220 296  34]
[220 296  36]
[220 296  37]
[220 296  41]
Input data: avg_20:00-21:00 | scale: scale_2.0_n_384 | mast: tnw11 
Measurement indices:
[231 304  35]
[231 304  36]
[231 304  38]
Input data: avg_20:00-21:00 | scale: scale_2.0_n_384 | mast: tnw12 
Measurement indices:
[238 307  33]
[238 307  33]
[238 307  33]
[238 307  34]
[238 307  34]
[238 307  34]
[238 307  36]
[238 307  37]
Input data: avg_20:00-21:00 | scale: scale_2.0_n_384 | mast: tnw13 
Measurement indices:
[243 314  28]
[243 314  28]
[243 314  29]
[243 314  31]
Input data: avg_20:00-21:00 | scale: scale_2.0_n_384 | mast: tnw14 
Measurement indices:
[253 319  22]
[253 319  23]
[253 319  24]
Input data: avg_20:00-21:00 | scale: scale_2.0_n_384 | mast: tnw15 
Measurement indices:
[259 322  17]
[259 322  17]
[259 322  17]
[259 322  19]
[259 322  20]
[259 322  21]
Input data: avg_20:00-21:00 | scale: scale_2.0_n_384 | mast: tnw16 
Measurement indices:
[268 325  13]
[268 325  13]
[268 325  14]
[268 325  14]
[268 325  14]
[268 325  15]
[268 325  16]
[268 325  17]
Input data: avg_20:00-21:00 | scale: scale_2.0_n_384 | mast: tse01 
Measurement indices:
[101  93   5]
[101  93   8]
Input data: avg_20:00-21:00 | scale: scale_2.0_n_384 | mast: tse02 
Measurement indices:
[137 117  29]
Input data: avg_20:00-21:00 | scale: scale_2.0_n_384 | mast: tse04 
Measurement indices:
[153 131  43]
[153 131  44]
[153 131  46]
[153 131  48]
[153 131  51]
[153 131  54]
[153 131  55]
[153 131  58]
Input data: avg_20:00-21:00 | scale: scale_2.0_n_384 | mast: tse06 
Measurement indices:
[182 159  28]
[182 159  30]
[182 159  32]
[182 159  33]
[182 159  37]
Input data: avg_20:00-21:00 | scale: scale_2.0_n_384 | mast: tse07 
Measurement indices:
[204 159  26]
Input data: avg_20:00-21:00 | scale: scale_2.0_n_384 | mast: tse08 
Measurement indices:
[223 176  20]
Input data: avg_20:00-21:00 | scale: scale_2.0_n_384 | mast: tse09 
Measurement indices:
[244 202  14]
[244 202  16]
[244 202  17]
[244 202  19]
[244 202  23]
[244 202  26]
[244 202  30]
Input data: avg_20:00-21:00 | scale: scale_2.0_n_384 | mast: tse10 
Measurement indices:
[259 211  19]
[259 211  22]
Input data: avg_20:00-21:00 | scale: scale_2.0_n_384 | mast: tse11 
Measurement indices:
[266 217  22]
[266 217  24]
[266 217  26]
[266 217  28]
[266 217  31]
Input data: avg_20:00-21:00 | scale: scale_2.0_n_384 | mast: tse12 
Measurement indices:
[280 226  34]
Input data: avg_20:00-21:00 | scale: scale_2.0_n_384 | mast: tse13 
Measurement indices:
[290 234  39]
[290 234  41]
[290 234  43]
[290 234  44]
[290 234  48]
[290 234  51]
[290 234  55]
Input data: avg_20:00-21:00 | scale: scale_2.0_n_384 | mast: v01 
Measurement indices:
[295 161  17]
[295 161  18]
Input data: avg_20:00-21:00 | scale: scale_2.0_n_384 | mast: v03 
Measurement indices:
[254 184  13]
[254 184  15]
Input data: avg_20:00-21:00 | scale: scale_2.0_n_384 | mast: v04 
Measurement indices:
[220 218  11]
[220 218  12]
Input data: avg_20:00-21:00 | scale: scale_2.0_n_384 | mast: v05 
Measurement indices:
[204 235  10]
[204 235  12]
[204 235  13]
Input data: avg_20:00-21:00 | scale: scale_2.0_n_384 | mast: v06 
Measurement indices:
[190 249   9]
[190 249  11]
[190 249  13]
Input data: avg_20:00-21:00 | scale: scale_2.0_n_384 | mast: v07 
Measurement indices:
[153 275   8]
[153 275   9]
[153 275   9]
[153 275   9]
[153 275  10]
[153 275  10]
[153 275  11]
---------------------------------------------------
Prediction using mast: rne01
Error U: 0.47134022277046517 +- 0.3578521545513679
Error V: 1.1843675318429263 +- 0.6994591896703918
Error W: 0.2738381568037748 +- 0.16210461341764573
Error S: 0.7746656079711403 +- 0.6128322463388074
Pearson Corr U: -0.009605390571787626, p: 0.9007702621142585
Pearson Corr V: 0.6608103986276037, p: 8.007524063740885e-23
Pearson Corr W: 0.5496877109723027, p: 6.904087567210342e-15
Pearson Corr S: 0.6641100142264833, p: 4.1255838010202656e-23
---------------------------------------------------
Prediction using mast: rne02
Error U: 0.5126275691122635 +- 0.381715068191364
Error V: 1.387426531829787 +- 0.8849453114604026
Error W: 0.3385606998730133 +- 0.1982507333304361
Error S: 0.9324312189982673 +- 0.6356149594518333
Pearson Corr U: -0.008806602244327857, p: 0.9089850678151822
Pearson Corr V: 0.6629792855484564, p: 5.183148040061019e-23
Pearson Corr W: 0.5480544623092105, p: 8.60030953424215e-15
Pearson Corr S: 0.6781927057705542, p: 2.2082828348881008e-24
---------------------------------------------------
Prediction using mast: rne03
Error U: 0.6594569079032435 +- 0.46149923925161146
Error V: 1.5996119221607108 +- 0.9645348336633207
Error W: 0.41359590573804406 +- 0.24627603210579077
Error S: 1.168246436776356 +- 0.7063813044292172
Pearson Corr U: -0.033750046090332324, p: 0.6612217822048452
Pearson Corr V: 0.6445833717503967, p: 1.8562409583195752e-21
Pearson Corr W: 0.5116621379414206, p: 8.556155986276697e-13
Pearson Corr S: 0.6693798808249113, p: 1.4055399511025967e-23
---------------------------------------------------
Prediction using mast: rne06
Error U: 0.5117649387668264 +- 0.38372072263176965
Error V: 1.658958563984326 +- 0.9885762755158497
Error W: 0.36644640808269374 +- 0.22235308377267618
Error S: 1.1996090398041122 +- 0.7157930253414941
Pearson Corr U: 0.006804122452705467, p: 0.9296192726193815
Pearson Corr V: 0.6726355753059896, p: 7.147023382759535e-24
Pearson Corr W: 0.5639152021529873, p: 9.674158868699573e-16
Pearson Corr S: 0.6887374578203009, p: 2.211821657436401e-25
---------------------------------------------------
Prediction using mast: rne07
Error U: 0.49695428915787726 +- 0.39182722032792366
Error V: 1.6301613665576478 +- 0.9656072991541178
Error W: 0.3180041138239166 +- 0.19363780097360977
Error S: 1.168581270957431 +- 0.6874708992156029
Pearson Corr U: 0.023698373853924096, p: 0.7583359703952444
Pearson Corr V: 0.6886940909150275, p: 2.2332996029077627e-25
Pearson Corr W: 0.6228091987259395, p: 9.464367523593537e-20
Pearson Corr S: 0.6992302053109206, p: 2.0287205467191228e-26
---------------------------------------------------
Prediction using mast: rsw01
Error U: 0.9446095780982008 +- 0.6008206496398358
Error V: 1.1901231753717374 +- 0.7372984694038048
Error W: 0.38692708094881556 +- 0.22375997400216333
Error S: 0.7933491227366644 +- 0.6136773794482668
Pearson Corr U: -0.09532880343339907, p: 0.2148758301999191
Pearson Corr V: 0.6435980076817605, p: 2.2329937827109466e-21
Pearson Corr W: 0.4710415420402537, p: 7.929195687820831e-11
Pearson Corr S: 0.6759031918160562, p: 3.593779718397259e-24
---------------------------------------------------
Prediction using mast: rsw02
Error U: 0.7765364605691513 +- 0.5152654810700786
Error V: 1.223816727382158 +- 0.7670402234232864
Error W: 0.3658133549337427 +- 0.2098856034322829
Error S: 0.8062957838463383 +- 0.600563792384511
Pearson Corr U: -0.08356310853329663, p: 0.27720639740669895
Pearson Corr V: 0.6464630520678661, p: 1.3023446315210436e-21
Pearson Corr W: 0.4918077897462147, p: 8.434003126358796e-12
Pearson Corr S: 0.674668943933388, p: 4.664217253628455e-24
---------------------------------------------------
Prediction using mast: rsw03
Error U: 0.5890581357099793 +- 0.4243649672770253
Error V: 1.4077830409496228 +- 0.8945051655002807
Error W: 0.3693165057003219 +- 0.21490867244875533
Error S: 0.963859646856088 +- 0.6469242842744776
Pearson Corr U: -0.028548473626594677, p: 0.710892920695504
Pearson Corr V: 0.6501412935253621, p: 6.462657356594635e-22
Pearson Corr W: 0.5228914376622533, p: 2.1933845084882195e-13
Pearson Corr S: 0.6707920813355351, p: 1.0492916938807495e-23
---------------------------------------------------
Prediction using mast: rsw04
Error U: 0.6676042406576129 +- 0.45705391431709025
Error V: 1.1795731122450763 +- 0.7038631900292732
Error W: 0.3215488989564594 +- 0.18478626779562674
Error S: 0.762208012590973 +- 0.5999750863983992
Pearson Corr U: -0.08393504997619945, p: 0.275066120637448
Pearson Corr V: 0.6447162691233721, p: 1.810456147999295e-21
Pearson Corr W: 0.5031411017970867, p: 2.326163239819273e-12
Pearson Corr S: 0.6646991272789468, p: 3.6616673377237324e-23
---------------------------------------------------
Prediction using mast: rsw05
Error U: 0.5941757363156847 +- 0.4199424915157559
Error V: 1.2008298466602882 +- 0.7267520865745466
Error W: 0.3164456651190215 +- 0.1817770121259754
Error S: 0.7749028379894455 +- 0.5920332740780081
Pearson Corr U: -0.05564234426802233, p: 0.46977726594368385
Pearson Corr V: 0.6506770845834657, p: 5.830858425250572e-22
Pearson Corr W: 0.5182325316867334, p: 3.8816597753454274e-13
Pearson Corr S: 0.6679283798498746, p: 1.8949588925414624e-23
---------------------------------------------------
Prediction using mast: rsw06
Error U: 0.5486188900832951 +- 0.4001998805178471
Error V: 1.6113510190167597 +- 0.9720709156663513
Error W: 0.38131380202166576 +- 0.22898958329832544
Error S: 1.159869887002057 +- 0.7013967782033446
Pearson Corr U: -0.00560483664089227, p: 0.9420004895406741
Pearson Corr V: 0.6583284079917143, p: 1.3114810443514406e-22
Pearson Corr W: 0.5414798130349386, p: 2.0577223916792536e-14
Pearson Corr S: 0.676966585532354, p: 2.8678497132551027e-24
---------------------------------------------------
Prediction using mast: rsw07
Error U: 0.6491053427132786 +- 0.45278380281125746
Error V: 1.478046326281525 +- 0.9226038340753488
Error W: 0.3942095910072308 +- 0.23126253771970728
Error S: 1.0469813526135436 +- 0.6653554844875517
Pearson Corr U: -0.03773114410608006, p: 0.6241661998625669
Pearson Corr V: 0.6461925337811935, p: 1.3706998899902316e-21
Pearson Corr W: 0.5120982101706935, p: 8.123140742929642e-13
Pearson Corr S: 0.6702879482716364, p: 1.1649151338127269e-23
---------------------------------------------------
Prediction using mast: rsw08
Error U: 0.6459258237514157 +- 0.45122657526135956
Error V: 1.4762047041781508 +- 0.9221234758759264
Error W: 0.3932666065358047 +- 0.23065609514654728
Error S: 1.0444717247604924 +- 0.6649179903141784
Pearson Corr U: -0.03711272903435833, p: 0.6298639181846898
Pearson Corr V: 0.6463234547510043, p: 1.3371903127698364e-21
Pearson Corr W: 0.5125795893118011, p: 7.669880783891379e-13
Pearson Corr S: 0.6702587627841791, p: 1.1719788269639011e-23
---------------------------------------------------
Prediction using mast: tnw01
Error U: 0.48154308332327134 +- 0.3494668410897788
Error V: 1.2367512313182762 +- 1.0692031051639792
Error W: 0.2646265230080845 +- 0.20082058499219907
Error S: 1.252728716380462 +- 1.0925778182639634
Pearson Corr U: -0.14569271296891492, p: 0.0572544122189829
Pearson Corr V: 0.689659225853529, p: 1.8004073990727335e-25
Pearson Corr W: 0.23511665783799376, p: 0.0019647429088448932
Pearson Corr S: 0.6201263148451736, p: 1.5041550270962835e-19
---------------------------------------------------
Prediction using mast: tnw02
Error U: 0.46399974291967694 +- 0.35437107270521273
Error V: 1.1760955178226955 +- 0.6815903141550024
Error W: 0.26788666556884116 +- 0.16010365253734857
Error S: 0.7845632410108836 +- 0.6427200260752955
Pearson Corr U: -0.014862962530587892, p: 0.8470031689681968
Pearson Corr V: 0.6544006568602572, p: 2.83616814218183e-22
Pearson Corr W: 0.5448493846675699, p: 1.318995047535591e-14
Pearson Corr S: 0.65293655817442, p: 3.7698735168420064e-22
---------------------------------------------------
Prediction using mast: tnw03
Error U: 0.7470339610973843 +- 0.5003035832072913
Error V: 1.1422637908724484 +- 0.6842100572501758
Error W: 0.312854068975003 +- 0.18288825224969388
Error S: 0.7724068286901541 +- 0.6430784042213653
Pearson Corr U: -0.13103782972144407, p: 0.08757181009443228
Pearson Corr V: 0.6259286511923088, p: 5.491581018976192e-20
Pearson Corr W: 0.4812559093076125, p: 2.6835352198617765e-11
Pearson Corr S: 0.6426508922989609, p: 2.6653211528355992e-21
---------------------------------------------------
Prediction using mast: tnw05
Error U: 0.553770871728722 +- 0.4148781494696849
Error V: 1.4646631390559068 +- 1.383795842201865
Error W: 0.24132972851484008 +- 0.2280785733151439
Error S: 1.365849304279911 +- 1.1819410570652624
Pearson Corr U: -0.3121367915977025, p: 3.237258852751772e-05
Pearson Corr V: -0.3011876393280029, p: 6.254277351490764e-05
Pearson Corr W: -0.43916231020487223, p: 1.869371405840556e-09
Pearson Corr S: 0.6059471439248261, p: 1.6191608800411931e-18
---------------------------------------------------
Prediction using mast: tnw06
Error U: 0.5724824289214417 +- 0.41529371976089086
Error V: 1.6213366507216787 +- 1.5882458708223681
Error W: 0.2877518356702276 +- 0.26767095358689896
Error S: 1.2756494505725586 +- 1.1075139056648418
Pearson Corr U: -0.4221105303925308, p: 8.905520468618902e-09
Pearson Corr V: -0.6627135777281845, p: 5.467899567005696e-23
Pearson Corr W: -0.47912822949827344, p: 3.372900822299479e-11
Pearson Corr S: 0.6804723270250085, p: 1.353826406209911e-24
---------------------------------------------------
Prediction using mast: tnw07
Error U: 0.8942418970595153 +- 0.5673709458999093
Error V: 1.8281162661359163 +- 1.6420165349242029
Error W: 0.22506381211678544 +- 0.2103227914820547
Error S: 0.9227960064159246 +- 0.9016639250173921
Pearson Corr U: -0.27932589223405985, p: 0.00021578041273954341
Pearson Corr V: -0.4098864625900683, p: 2.5883483506739822e-08
Pearson Corr W: -0.15673647700704502, p: 0.04063520464297932
Pearson Corr S: 0.7035398817911458, p: 7.377878324751809e-27
---------------------------------------------------
Prediction using mast: tnw09
Error U: 0.4648737912601137 +- 0.3540214689842728
Error V: 1.1674168884279565 +- 0.6768067004443958
Error W: 0.26708615347543124 +- 0.16360288222804512
Error S: 0.8222696597174229 +- 0.715901560085194
Pearson Corr U: -0.03928726114498947, p: 0.6099278265128961
Pearson Corr V: 0.6401206872668919, p: 4.2635291241314e-21
Pearson Corr W: 0.5168220704878852, p: 4.606032859977412e-13
Pearson Corr S: 0.6291649179511474, p: 3.101849986110409e-20
---------------------------------------------------
Prediction using mast: tnw10
Error U: 0.4840862384359825 +- 0.38038767751552316
Error V: 1.5280880935842882 +- 0.9408471131501601
Error W: 0.309680152886397 +- 0.18567303323273618
Error S: 1.0641679742668892 +- 0.6677265279304025
Pearson Corr U: 0.014629995109210243, p: 0.8493726286123666
Pearson Corr V: 0.6867590352463352, p: 3.431383803881412e-25
Pearson Corr W: 0.6166526986154797, p: 2.722325127967266e-19
Pearson Corr S: 0.6971093571809753, p: 3.315446744973617e-26
---------------------------------------------------
Prediction using mast: tnw11
Error U: 0.5051405641069185 +- 0.37476699803485297
Error V: 1.220677501884465 +- 0.7557261437267193
Error W: 0.30077769309085006 +- 0.1743581101599992
Error S: 0.7872252305138053 +- 0.5905097955334753
Pearson Corr U: -0.01852962058947425, p: 0.8099041742287834
Pearson Corr V: 0.6610800785215963, p: 7.587436237869288e-23
Pearson Corr W: 0.5431765456776998, p: 1.6458859591345253e-14
Pearson Corr S: 0.6729974303547551, p: 6.625963033707761e-24
---------------------------------------------------
Prediction using mast: tnw12
Error U: 0.4558154940865071 +- 0.35551487172752205
Error V: 1.247676807779386 +- 0.7944408536490415
Error W: 0.26041205680523943 +- 0.15371905196068048
Error S: 0.8084885338315936 +- 0.5912953666596602
Pearson Corr U: -0.0004608277539857441, p: 0.9952271583018493
Pearson Corr V: 0.6835901495423832, p: 6.883475340210807e-25
Pearson Corr W: 0.6150679263873572, p: 3.559839978646913e-19
Pearson Corr S: 0.6896228326480865, p: 1.815122661894862e-25
---------------------------------------------------
Prediction using mast: tnw13
Error U: 0.5194653974904392 +- 0.4090642887222278
Error V: 1.1997709178747413 +- 0.6757592645182461
Error W: 0.20453513952195734 +- 0.13951777405857818
Error S: 0.8398643711756002 +- 0.7371390355283041
Pearson Corr U: -0.06511868831859391, p: 0.3974466422994021
Pearson Corr V: 0.6831867999826471, p: 7.516512622476571e-25
Pearson Corr W: 0.6223465402597049, p: 1.0254788993943031e-19
Pearson Corr S: 0.6585977312942601, p: 1.243397268805369e-22
---------------------------------------------------
Prediction using mast: tnw14
Error U: 0.6932845477264229 +- 0.5117399911684436
Error V: 1.2478231793313765 +- 0.8416295923451568
Error W: 0.20694297083255392 +- 0.1887848682247175
Error S: 0.9256208916558083 +- 0.9023961454842396
Pearson Corr U: -0.1646604974709114, p: 0.031386773991602064
Pearson Corr V: 0.6265008203931332, p: 4.966480139365925e-20
Pearson Corr W: 0.10627304893031574, p: 0.166533539582367
Pearson Corr S: 0.652222113666759, p: 4.329032796824931e-22
---------------------------------------------------
Prediction using mast: tnw15
Error U: 0.7653739192513408 +- 0.5559600748467917
Error V: 1.3458060679970132 +- 1.1128124888384892
Error W: 0.23825945910193846 +- 0.23513078137719734
Error S: 0.9934826605763771 +- 1.0211341446904603
Pearson Corr U: -0.1583602433527876, p: 0.03857307955052923
Pearson Corr V: 0.2964566537852908, p: 8.24665496385132e-05
Pearson Corr W: -0.4185440843719587, p: 1.2211371407257192e-08
Pearson Corr S: 0.661019360934035, p: 7.680090108147147e-23
---------------------------------------------------
Prediction using mast: tnw16
Error U: 0.7614619126440499 +- 0.5576418908223025
Error V: 1.365305962313498 +- 1.17117652871153
Error W: 0.24637125370909793 +- 0.24248657221070835
Error S: 1.0097116036807856 +- 1.0409738273306484
Pearson Corr U: -0.175339805665683, p: 0.021799222636706164
Pearson Corr V: 0.22517029431775148, p: 0.0030663368981795553
Pearson Corr W: -0.44814217189230954, p: 7.930511558233487e-10
Pearson Corr S: 0.6696975198214695, p: 1.3162863124042185e-23
---------------------------------------------------
Prediction using mast: tse01
Error U: 0.5021750487745611 +- 0.36241629648852197
Error V: 1.2590798173956539 +- 1.13231430102064
Error W: 0.2641764308099209 +- 0.20095559562838516
Error S: 1.298235527112294 +- 1.1089387835581321
Pearson Corr U: -0.1917362215784976, p: 0.011996756617413225
Pearson Corr V: 0.7299288159179292, p: 9.889443479050337e-30
Pearson Corr W: 0.22011815870484885, p: 0.003817349158962358
Pearson Corr S: 0.6377469318861761, p: 6.59857801133795e-21
---------------------------------------------------
Prediction using mast: tse02
Error U: 0.47392472965281696 +- 0.3587304414750376
Error V: 1.170634848254954 +- 0.6763953718790041
Error W: 0.27083146920945733 +- 0.16297738571384932
Error S: 0.7997216172145115 +- 0.6798522870300621
Pearson Corr U: -0.03137004380105552, p: 0.683781763527906
Pearson Corr V: 0.6403937621043923, p: 4.0536093271833134e-21
Pearson Corr W: 0.5258011362751247, p: 1.5288277614333702e-13
Pearson Corr S: 0.636522203407616, p: 8.254104508881248e-21
---------------------------------------------------
Prediction using mast: tse04
Error U: 0.5157985799614748 +- 0.3851737552647702
Error V: 1.6607879841604773 +- 0.9899137006559648
Error W: 0.36929645162541586 +- 0.22419520893690761
Error S: 1.202227943762991 +- 0.7176475236150512
Pearson Corr U: 0.007571550547309782, p: 0.9217051405568221
Pearson Corr V: 0.6711039638158435, p: 9.834811691957627e-24
Pearson Corr W: 0.5611513659729074, p: 1.4276185263839095e-15
Pearson Corr S: 0.6874406927213509, p: 2.950729062202346e-25
---------------------------------------------------
Prediction using mast: tse06
Error U: 0.46476575327917063 +- 0.3745044883736112
Error V: 1.2307203545005316 +- 0.889206371408993
Error W: 0.22953412991491481 +- 0.1824637928514657
Error S: 1.0513859837422472 +- 1.0193531974815935
Pearson Corr U: -0.022700505816293796, p: 0.7682166885896523
Pearson Corr V: 0.6205798264863064, p: 1.3912898554563249e-19
Pearson Corr W: 0.31363430188764874, p: 2.9524131294625044e-05
Pearson Corr S: 0.5894741574268212, p: 2.2153056751660665e-17
---------------------------------------------------
Prediction using mast: tse07
Error U: 0.4330648176718385 +- 0.311564051006396
Error V: 1.4681464265363895 +- 1.4063845829293824
Error W: 0.17103828307997906 +- 0.17055921280006428
Error S: 1.622160492045986 +- 1.2880843875556025
Pearson Corr U: 0.2189882963526643, p: 0.004006463472718306
Pearson Corr V: 0.3367836627670298, p: 6.668684431904857e-06
Pearson Corr W: -0.27804015195489207, p: 0.00023136516849203408
Pearson Corr S: -0.12367575222194926, p: 0.1070486641535564
---------------------------------------------------
Prediction using mast: tse08
Error U: 0.4500313267869152 +- 0.32556035749156514
Error V: 1.7033239731280803 +- 1.6358823074221631
Error W: 0.2712454451390671 +- 0.2659825178858286
Error S: 1.2426752058998707 +- 1.1561508041837087
Pearson Corr U: -0.16590443058903884, p: 0.030111472243059337
Pearson Corr V: -0.6328799111872612, p: 1.596735837692823e-20
Pearson Corr W: -0.48150988149036383, p: 2.6110128438515423e-11
Pearson Corr S: 0.6801712483598337, p: 1.4445670600647113e-24
---------------------------------------------------
Prediction using mast: tse09
Error U: 0.5369399929959089 +- 0.38440851213123856
Error V: 1.2154558984486181 +- 1.0644680009402951
Error W: 0.2793262293621691 +- 0.20306899710911144
Error S: 1.2176810938110252 +- 1.051118411178201
Pearson Corr U: -0.21436493288596098, p: 0.004871210432973792
Pearson Corr V: 0.713626022137319, p: 6.430734765586882e-28
Pearson Corr W: 0.2557553471671419, p: 0.0007348511991605023
Pearson Corr S: 0.6287829233191308, p: 3.319358757667467e-20
---------------------------------------------------
Prediction using mast: tse10
Error U: 0.4561981675675352 +- 0.3349342944904391
Error V: 1.1667916802862064 +- 0.8193306922805853
Error W: 0.25539898605275196 +- 0.1769158243192659
Error S: 1.0077471540779157 +- 0.9251265714735148
Pearson Corr U: -0.03972721851303089, p: 0.6059283246378107
Pearson Corr V: 0.6549275890227158, p: 2.559072078596947e-22
Pearson Corr W: 0.42008831791314866, p: 1.0656019942253488e-08
Pearson Corr S: 0.6088729087587055, p: 1.0013058539487295e-18
---------------------------------------------------
Prediction using mast: tse11
Error U: 0.4554640693412254 +- 0.3548324407150099
Error V: 1.24183791567935 +- 0.7915998618767548
Error W: 0.26175279645972743 +- 0.15466997948328245
Error S: 0.8043601716882134 +- 0.5904971765275735
Pearson Corr U: -0.006156817762363629, p: 0.936300026782141
Pearson Corr V: 0.6831566215809964, p: 7.566110296101159e-25
Pearson Corr W: 0.6098088861687225, p: 8.577063187393357e-19
Pearson Corr S: 0.689624295384627, p: 1.8145289462451217e-25
---------------------------------------------------
Prediction using mast: tse12
Error U: 0.46101991396519243 +- 0.37084021989655486
Error V: 1.2051393814390061 +- 0.6863870437213945
Error W: 0.2257316922746506 +- 0.1388448003458203
Error S: 0.8099133366114047 +- 0.6475157898449814
Pearson Corr U: 0.01331520872613641, p: 0.8627697208847751
Pearson Corr V: 0.6756208271506606, p: 3.815078171839135e-24
Pearson Corr W: 0.6257996481305801, p: 5.61728053894966e-20
Pearson Corr S: 0.6623891999920068, p: 5.836386413730461e-23
---------------------------------------------------
Prediction using mast: tse13
Error U: 0.573706970351095 +- 0.44062995914229397
Error V: 2.409949303684069 +- 1.0739359219600015
Error W: 0.4186610234829751 +- 0.27212674572063156
Error S: 1.9606816746584836 +- 0.839412249247713
Pearson Corr U: 0.0020761545023038016, p: 0.9784995010587952
Pearson Corr V: 0.6897402907601322, p: 1.7680493187310962e-25
Pearson Corr W: 0.6106615248925508, p: 7.445650544637594e-19
Pearson Corr S: 0.7065288073701234, p: 3.619063643807868e-27
---------------------------------------------------
Prediction using mast: v01
Error U: 0.48417810207577666 +- 0.3469894253813634
Error V: 1.4841104438885988 +- 1.4225227388327002
Error W: 0.21288767170367362 +- 0.1843077813232831
Error S: 1.4054961444068084 +- 1.2478618638001322
Pearson Corr U: -0.04662125692917133, p: 0.5448402870009397
Pearson Corr V: 0.5963903450389753, p: 7.522139399386248e-18
Pearson Corr W: -0.15749258067370148, p: 0.039663737065221895
Pearson Corr S: 0.5510900855431529, p: 5.711765503550388e-15
---------------------------------------------------
Prediction using mast: v03
Error U: 0.4880086136903371 +- 0.34770921303650487
Error V: 1.465167568175414 +- 1.40512647638371
Error W: 0.21103558065880917 +- 0.1792617751863154
Error S: 1.4149093728428803 +- 1.2450741120991664
Pearson Corr U: -0.08317878539545684, p: 0.27942970542012524
Pearson Corr V: 0.7465658143900128, p: 1.0081603106981758e-31
Pearson Corr W: -0.04508291881662923, p: 0.5582052192264065
Pearson Corr S: 0.580711566558404, p: 8.393098456745436e-17
---------------------------------------------------
Prediction using mast: v04
Error U: 0.7601603193018441 +- 0.5074730758852827
Error V: 1.8206221311707604 +- 1.6405774700529898
Error W: 0.2437476483699841 +- 0.2312317081159052
Error S: 0.969734431290974 +- 0.9914145148893143
Pearson Corr U: -0.3103456800446642, p: 3.6119261905293566e-05
Pearson Corr V: -0.4577743052893814, p: 3.073571827294392e-10
Pearson Corr W: -0.32610451083468117, p: 1.344829463782879e-05
Pearson Corr S: 0.6889627452027777, p: 2.1034676054374116e-25
---------------------------------------------------
Prediction using mast: v05
Error U: 0.5562617236088455 +- 0.4003520447636555
Error V: 1.8044105294059096 +- 1.649033831067923
Error W: 0.26164250997539035 +- 0.25916377347413133
Error S: 1.0543868862784351 +- 1.1169691919104212
Pearson Corr U: -0.2763124423641841, p: 0.00025395881166930385
Pearson Corr V: -0.5641678377358261, p: 9.33441116942936e-16
Pearson Corr W: -0.47929704599109363, p: 3.312455385070126e-11
Pearson Corr S: 0.6717440773006941, p: 8.608430079802362e-24
---------------------------------------------------
Prediction using mast: v06
Error U: 0.7353961085630818 +- 0.5026539208104366
Error V: 1.9062145208726693 +- 1.6827218146589078
Error W: 0.24662625512643008 +- 0.24401792149560647
Error S: 0.9550226802668279 +- 0.9649493901894853
Pearson Corr U: -0.35093929811974683, p: 2.526044978192944e-06
Pearson Corr V: -0.554761421024556, p: 3.4624847159806702e-15
Pearson Corr W: -0.4213237045346155, p: 9.550904550814992e-09
Pearson Corr S: 0.6860939710785321, p: 3.974119815082701e-25
---------------------------------------------------
Prediction using mast: v07
Error U: 0.8630098927088614 +- 0.5542878681382382
Error V: 1.7041942631761118 +- 1.5810412369839564
Error W: 0.23536205481913927 +- 0.2043864986182038
Error S: 0.9605827630282516 +- 0.9646361761691747
Pearson Corr U: -0.2719190255162801, p: 0.00032097707765791207
Pearson Corr V: -0.2064123737329602, p: 0.006756231040843721
Pearson Corr W: 0.004390107160444813, p: 0.9545553073947595
Pearson Corr S: 0.6782200810887711, p: 2.195403214230909e-24
---------------------------------------------------
Prediction error all masts
Error U: 0.5827376389990354 +- 0.44628065450542925
Error V: 1.4303780209950718 +- 1.121088650394479
Error W: 0.28866270365650476 +- 0.21502540101247697
Error S: 1.045391338509323 +- 0.901928310908079
Pearson Corr U: -0.045443843904783746, p: 8.039271825721123e-05
Pearson Corr V: 0.2281168097948482, p: 2.0724365321453097e-89
Pearson Corr W: 0.3245674604865896, p: 4.2698371236293813e-184
Pearson Corr S: 0.33788572357108626, p: 2.662611170685957e-200
---------------------------------------------------
Pearson corr per case, then averaged over all cases
U:   -0.09388057159178288
V:   0.43086431570844125
W:   0.25380923265286676
S:   0.6424536320418848
---------------------------------------------------
