# Supplementary material for: WindSeer: real-time volumetric wind prediction over complex terrain aboard a small uncrewed aerial vehicle
Source: Nat Commun. 2024 Apr 25;15:3507. doi: 10.1038/s41467-024-47778-4 (PMC11045725; doi:10.1038/s41467-024-47778-4)
Supplement: Supplementary file 5 — Source Data [file 41467_2024_47778_MOESM5_ESM.zip › data_Table1_SupplementaryTable2/Perdigao_0516_avg700-800_AD4.txt]

Sender: LSF System <lsfadmin@eu-ms-023-17>
Subject: Job 208229387: <python3 predict_measurement_campaigns.py -model_dir ../wind_prediction/trained_models/final01 -model_version e3000 -d /cluster/work/riner/users/intel/perdigao_20170516.hdf5 -m tse04 -i 6 -e avg_7:00-8:00 --no_gpu --benchmark> in cluster <euler> Done

Job <python3 predict_measurement_campaigns.py -model_dir ../wind_prediction/trained_models/final01 -model_version e3000 -d /cluster/work/riner/users/intel/perdigao_20170516.hdf5 -m tse04 -i 6 -e avg_7:00-8:00 --no_gpu --benchmark> was submitted from host <eu-login-27> by user <acfloria> in cluster <euler> at Mon Mar 14 22:08:01 2022
Job was executed on host(s) <2*eu-ms-023-17>, in queue <normal.4h>, as user <acfloria> in cluster <euler> at Mon Mar 14 22:08:25 2022
</cluster/home/acfloria> was used as the home directory.
</cluster/home/acfloria/intel_wind/wind_analysis> was used as the working directory.
Started at Mon Mar 14 22:08:25 2022
Terminated at Mon Mar 14 23:15:00 2022
Results reported at Mon Mar 14 23:15:00 2022

Your job looked like:

------------------------------------------------------------
# LSBATCH: User input
python3 predict_measurement_campaigns.py -model_dir ../wind_prediction/trained_models/final01 -model_version e3000 -d /cluster/work/riner/users/intel/perdigao_20170516.hdf5 -m tse04 -i 6 -e avg_7:00-8:00 --no_gpu --benchmark
------------------------------------------------------------

Successfully completed.

Resource usage summary:

    CPU time :                                   3960.15 sec.
    Max Memory :                                 16100 MB
    Average Memory :                             9871.84 MB
    Total Requested Memory :                     26000.00 MB
    Delta Memory :                               9900.00 MB
    Max Swap :                                   -
    Max Processes :                              3
    Max Threads :                                4
    Run time :                                   3996 sec.
    Turnaround time :                            4019 sec.

The output (if any) follows:

/cluster/home/acfloria/.local/lib/python3.7/site-packages/pyproj/crs/crs.py:131: FutureWarning: '+init=<authority>:<code>' syntax is deprecated. '<authority>:<code>' is the preferred initialization method. When making the change, be mindful of axis order changes: https://pyproj4.github.io/pyproj/stable/gotchas.html#axis-order-changes-in-proj-6
  in_crs_string = _prepare_from_proj_string(in_crs_string)
/cluster/home/acfloria/.local/lib/python3.7/site-packages/pyproj/crs/crs.py:131: FutureWarning: '+init=<authority>:<code>' syntax is deprecated. '<authority>:<code>' is the preferred initialization method. When making the change, be mindful of axis order changes: https://pyproj4.github.io/pyproj/stable/gotchas.html#axis-order-changes-in-proj-6
  in_crs_string = _prepare_from_proj_string(in_crs_string)
mayavi could not get imported, disabling plotting with mayavi. Refer to the README for install instructions
'pygdal' is not installed. Use the command below to install it:
     pip3 install pygdal==2.3.2.4
GPy could not get imported, GPR baseline not available
Using YAML config: ../wind_prediction/trained_models/final01/params.yaml
Input data: avg_7:00-8:00 | scale: scale_2.0_n_384 | mast: rne01 
Measurement indices:
[333 193  39]
Input data: avg_7:00-8:00 | scale: scale_2.0_n_384 | mast: rne02 
Measurement indices:
[315 206  40]
[315 206  42]
Input data: avg_7:00-8:00 | scale: scale_2.0_n_384 | mast: rne03 
Measurement indices:
[302 223  41]
Input data: avg_7:00-8:00 | scale: scale_2.0_n_384 | mast: rne04 
Measurement indices:
All measurements lie inside the terrain or outside of the prediction domain
Input mast outside the prediction region
Input data: avg_7:00-8:00 | scale: scale_2.0_n_384 | mast: rne06 
Measurement indices:
[247 288  39]
[247 288  41]
Input data: avg_7:00-8:00 | scale: scale_2.0_n_384 | mast: rne07 
Measurement indices:
[212 323  41]
[212 323  43]
Input data: avg_7:00-8:00 | scale: scale_2.0_n_384 | mast: rsw01 
Measurement indices:
[194  77  43]
[194  77  44]
Input data: avg_7:00-8:00 | scale: scale_2.0_n_384 | mast: rsw02 
Measurement indices:
[182  88  43]
[182  88  45]
Input data: avg_7:00-8:00 | scale: scale_2.0_n_384 | mast: rsw03 
Measurement indices:
[174 101  43]
[174 101  44]
[174 101  46]
[174 101  48]
[174 101  51]
Input data: avg_7:00-8:00 | scale: scale_2.0_n_384 | mast: rsw04 
Measurement indices:
[160 121  43]
Input data: avg_7:00-8:00 | scale: scale_2.0_n_384 | mast: rsw05 
Measurement indices:
[129 166  44]
Input data: avg_7:00-8:00 | scale: scale_2.0_n_384 | mast: rsw06 
Measurement indices:
[116 183  44]
[116 183  46]
[116 183  48]
[116 183  49]
[116 183  53]
Input data: avg_7:00-8:00 | scale: scale_2.0_n_384 | mast: rsw07 
Measurement indices:
[ 85 221  45]
[ 85 221  47]
Input data: avg_7:00-8:00 | scale: scale_2.0_n_384 | mast: rsw08 
Measurement indices:
[ 74 237  45]
[ 74 237  47]
Input data: avg_7:00-8:00 | scale: scale_2.0_n_384 | mast: tnw01 
Measurement indices:
[ 59 175  14]
Input data: avg_7:00-8:00 | scale: scale_2.0_n_384 | mast: tnw02 
Measurement indices:
[ 82 190  31]
Input data: avg_7:00-8:00 | scale: scale_2.0_n_384 | mast: tnw03 
Measurement indices:
[ 96 204  43]
[ 96 204  45]
Input data: avg_7:00-8:00 | scale: scale_2.0_n_384 | mast: tnw05 
Measurement indices:
[130 225  25]
[130 225  25]
[130 225  26]
Input data: avg_7:00-8:00 | scale: scale_2.0_n_384 | mast: tnw06 
Measurement indices:
[158 247  17]
[158 247  18]
[158 247  18]
[158 247  18]
[158 247  19]
[158 247  19]
[158 247  20]
Input data: avg_7:00-8:00 | scale: scale_2.0_n_384 | mast: tnw07 
Measurement indices:
[176 263  10]
[176 263  10]
[176 263  10]
[176 263  11]
[176 263  11]
[176 263  12]
[176 263  14]
[176 263  16]
[176 263  19]
Input data: avg_7:00-8:00 | scale: scale_2.0_n_384 | mast: tnw08 
Measurement indices:
[196 278  18]
[196 278  19]
[196 278  21]
Input data: avg_7:00-8:00 | scale: scale_2.0_n_384 | mast: tnw09 
Measurement indices:
[210 291  27]
[210 291  28]
Input data: avg_7:00-8:00 | scale: scale_2.0_n_384 | mast: tnw10 
Measurement indices:
[220 296  34]
[220 296  36]
[220 296  37]
[220 296  41]
Input data: avg_7:00-8:00 | scale: scale_2.0_n_384 | mast: tnw11 
Measurement indices:
[231 304  35]
[231 304  36]
[231 304  38]
Input data: avg_7:00-8:00 | scale: scale_2.0_n_384 | mast: tnw12 
Measurement indices:
[238 307  33]
[238 307  33]
[238 307  33]
[238 307  34]
[238 307  34]
[238 307  34]
[238 307  36]
[238 307  37]
Input data: avg_7:00-8:00 | scale: scale_2.0_n_384 | mast: tnw13 
Measurement indices:
[243 314  26]
[243 314  27]
[243 314  27]
[243 314  27]
[243 314  28]
[243 314  28]
[243 314  29]
[243 314  31]
Input data: avg_7:00-8:00 | scale: scale_2.0_n_384 | mast: tnw14 
Measurement indices:
[253 319  20]
[253 319  20]
[253 319  21]
[253 319  21]
[253 319  21]
[253 319  22]
[253 319  23]
[253 319  24]
Input data: avg_7:00-8:00 | scale: scale_2.0_n_384 | mast: tnw15 
Measurement indices:
[259 322  17]
[259 322  17]
[259 322  17]
[259 322  18]
[259 322  18]
[259 322  19]
[259 322  20]
[259 322  21]
Input data: avg_7:00-8:00 | scale: scale_2.0_n_384 | mast: tnw16 
Measurement indices:
[268 325  13]
[268 325  13]
[268 325  14]
[268 325  14]
[268 325  14]
[268 325  15]
[268 325  16]
[268 325  17]
Input data: avg_7:00-8:00 | scale: scale_2.0_n_384 | mast: tse01 
Measurement indices:
[101  93   8]
Input data: avg_7:00-8:00 | scale: scale_2.0_n_384 | mast: tse02 
Measurement indices:
[137 117  26]
[137 117  29]
Input data: avg_7:00-8:00 | scale: scale_2.0_n_384 | mast: tse04 
Measurement indices:
[153 131  43]
[153 131  44]
[153 131  46]
[153 131  48]
[153 131  51]
[153 131  54]
[153 131  55]
[153 131  58]
Input data: avg_7:00-8:00 | scale: scale_2.0_n_384 | mast: tse06 
Measurement indices:
[182 159  28]
[182 159  30]
[182 159  32]
[182 159  33]
[182 159  37]
Input data: avg_7:00-8:00 | scale: scale_2.0_n_384 | mast: tse07 
Measurement indices:
[204 159  24]
[204 159  26]
Input data: avg_7:00-8:00 | scale: scale_2.0_n_384 | mast: tse08 
Measurement indices:
[223 176  20]
[223 176  22]
Input data: avg_7:00-8:00 | scale: scale_2.0_n_384 | mast: tse09 
Measurement indices:
[244 202  23]
[244 202  26]
[244 202  30]
Input data: avg_7:00-8:00 | scale: scale_2.0_n_384 | mast: tse10 
Measurement indices:
[259 211  19]
[259 211  22]
Input data: avg_7:00-8:00 | scale: scale_2.0_n_384 | mast: tse11 
Measurement indices:
[266 217  22]
[266 217  24]
[266 217  26]
[266 217  28]
[266 217  31]
Input data: avg_7:00-8:00 | scale: scale_2.0_n_384 | mast: tse12 
Measurement indices:
[280 226  33]
[280 226  34]
Input data: avg_7:00-8:00 | scale: scale_2.0_n_384 | mast: tse13 
Measurement indices:
[290 234  39]
[290 234  41]
[290 234  43]
[290 234  44]
[290 234  48]
[290 234  51]
[290 234  55]
Input data: avg_7:00-8:00 | scale: scale_2.0_n_384 | mast: v01 
Measurement indices:
[295 161  18]
Input data: avg_7:00-8:00 | scale: scale_2.0_n_384 | mast: v03 
Measurement indices:
[254 184  13]
[254 184  15]
Input data: avg_7:00-8:00 | scale: scale_2.0_n_384 | mast: v04 
Measurement indices:
All measurements lie inside the terrain or outside of the prediction domain
Input mast outside the prediction region
Input data: avg_7:00-8:00 | scale: scale_2.0_n_384 | mast: v05 
Measurement indices:
[204 235  10]
[204 235  13]
Input data: avg_7:00-8:00 | scale: scale_2.0_n_384 | mast: v06 
Measurement indices:
[190 249  11]
[190 249  13]
Input data: avg_7:00-8:00 | scale: scale_2.0_n_384 | mast: v07 
Measurement indices:
[153 275   8]
[153 275   9]
[153 275   9]
[153 275   9]
[153 275  10]
[153 275  10]
[153 275  11]
---------------------------------------------------
Prediction using mast: rne01
Error U: 0.7034380366749753 +- 0.5342993727211504
Error V: 0.7780263788832308 +- 0.6141253406823375
Error W: 0.3811506367255621 +- 0.28146239973371123
Error S: 0.9566239186543901 +- 0.8472677631440588
Pearson Corr U: 0.7262413013390139, p: 5.762594639070847e-30
Pearson Corr V: 0.7360112259105367, p: 3.997292710376531e-31
Pearson Corr W: 0.7589282065112418, p: 4.67633501074135e-34
Pearson Corr S: 0.6407970480123965, p: 1.2918831499989888e-21
---------------------------------------------------
Prediction using mast: rne02
Error U: 0.6920187341686393 +- 0.5211563307208112
Error V: 0.6830214622213908 +- 0.5390519182850003
Error W: 0.3441164460444875 +- 0.2529319505769458
Error S: 0.8961298313710885 +- 0.776537978228364
Pearson Corr U: 0.7297875312976843, p: 2.217333832738502e-30
Pearson Corr V: 0.7401349264989299, p: 1.2504624198851286e-31
Pearson Corr W: 0.7636337326233823, p: 1.064436113989448e-34
Pearson Corr S: 0.6460644086903852, p: 4.712074871962413e-22
---------------------------------------------------
Prediction using mast: rne03
Error U: 1.2510307162018437 +- 0.7870913048213362
Error V: 0.5862306805474059 +- 0.4975454388782094
Error W: 0.4311585733364684 +- 0.33395371544618935
Error S: 1.2155946463480372 +- 1.002325730847895
Pearson Corr U: 0.7252595785394931, p: 7.486838646729133e-30
Pearson Corr V: 0.7628890820805635, p: 1.3484474813580752e-34
Pearson Corr W: 0.7690392478671458, p: 1.8620308399627405e-35
Pearson Corr S: 0.6524436042712219, p: 1.3523892440408035e-22
---------------------------------------------------
Prediction using mast: rne06
Error U: 1.0186461618649085 +- 0.7470372293968349
Error V: 0.6605254071341116 +- 0.5600161692001135
Error W: 0.43447319450219857 +- 0.3313865897982062
Error S: 1.1118561165137928 +- 0.9994141754066121
Pearson Corr U: 0.7215573538006109, p: 1.9889075160118152e-29
Pearson Corr V: 0.7499964098271067, p: 7.085737885281582e-33
Pearson Corr W: 0.7639740178221599, p: 9.551152864028743e-35
Pearson Corr S: 0.6453988832462549, p: 5.358316451813417e-22
---------------------------------------------------
Prediction using mast: rne07
Error U: 0.7775228960027964 +- 0.5918524153520996
Error V: 1.377345977876454 +- 0.9589447100487342
Error W: 0.5184917999895977 +- 0.3916187772032244
Error S: 1.404335056304457 +- 1.1835982720680813
Pearson Corr U: 0.7201570045776675, p: 2.866335056485427e-29
Pearson Corr V: 0.7283131570918006, p: 3.304276751312661e-30
Pearson Corr W: 0.7475079329560798, p: 1.4805449597887498e-32
Pearson Corr S: 0.6324528432930664, p: 6.136354115055208e-21
---------------------------------------------------
Prediction using mast: rsw01
Error U: 0.6884903254098198 +- 0.520143042423585
Error V: 0.946696299773202 +- 0.7168575240009305
Error W: 0.4115503646161559 +- 0.3048938002370855
Error S: 1.0340272484555257 +- 0.9148300423723681
Pearson Corr U: 0.7267630953614439, p: 5.011813707849996e-30
Pearson Corr V: 0.7326149775542216, p: 1.0241951297674691e-30
Pearson Corr W: 0.7544943000510866, p: 1.8291385538828368e-33
Pearson Corr S: 0.6382224526571608, p: 2.1000543512405936e-21
---------------------------------------------------
Prediction using mast: rsw02
Error U: 0.6658255708373235 +- 0.5048887263014503
Error V: 0.6101987044814269 +- 0.5334437073984166
Error W: 0.218461633931848 +- 0.1727520410771711
Error S: 0.8564072296348088 +- 0.7126093473302446
Pearson Corr U: 0.74528169785275, p: 2.841688434660811e-32
Pearson Corr V: 0.7503241603332866, p: 6.426178923003818e-33
Pearson Corr W: 0.7806133265371094, p: 3.777763313513535e-37
Pearson Corr S: 0.6644508825718161, p: 1.1873645081707333e-23
---------------------------------------------------
Prediction using mast: rsw03
Error U: 1.2590979623030423 +- 0.8462026978938553
Error V: 0.756571321959842 +- 0.6443813799204755
Error W: 0.5027773754651919 +- 0.39071552415452004
Error S: 1.3760243162576669 +- 1.1511411334810195
Pearson Corr U: 0.7166212463906922, p: 7.141552075395312e-29
Pearson Corr V: 0.7468878850638616, p: 1.776570710704482e-32
Pearson Corr W: 0.759495790111185, p: 3.9188268434974545e-34
Pearson Corr S: 0.6404541651202296, p: 1.3786080602208385e-21
---------------------------------------------------
Prediction using mast: rsw04
Error U: 0.8024120793823386 +- 0.6238974527210367
Error V: 0.6743215662154666 +- 0.5579008652592677
Error W: 0.3916816027272536 +- 0.2923050655721185
Error S: 0.9706606642567885 +- 0.8817657726775858
Pearson Corr U: 0.7231362595090709, p: 1.3137022374272617e-29
Pearson Corr V: 0.7429018450059527, p: 5.662837337551058e-32
Pearson Corr W: 0.7631065767154365, p: 1.2585563484749877e-34
Pearson Corr S: 0.6431508796605608, p: 8.251744138454637e-22
---------------------------------------------------
Prediction using mast: rsw05
Error U: 0.8817371629720812 +- 0.6902974555714502
Error V: 0.7775097502718616 +- 0.6422119945367325
Error W: 0.44222434419054707 +- 0.3336728603296527
Error S: 1.1030221879621769 +- 0.9987030942033631
Pearson Corr U: 0.7185812256599642, p: 4.31290418549484e-29
Pearson Corr V: 0.7391994253389464, p: 1.630804899050477e-31
Pearson Corr W: 0.7582651748379462, p: 5.745045684683527e-34
Pearson Corr S: 0.6380126203335852, p: 2.1844386148339175e-21
---------------------------------------------------
Prediction using mast: rsw06
Error U: 0.890213727855153 +- 0.7004767023578056
Error V: 0.8929217325390001 +- 0.7239677854166892
Error W: 0.46953058599782066 +- 0.35551653023550833
Error S: 1.1936640967317917 +- 1.0586300573058438
Pearson Corr U: 0.7174057563988179, p: 5.839130417640927e-29
Pearson Corr V: 0.7359497290317667, p: 4.066501101918252e-31
Pearson Corr W: 0.7550391480533396, p: 1.5493159834824433e-33
Pearson Corr S: 0.6354084048754592, p: 3.552947350163212e-21
---------------------------------------------------
Prediction using mast: rsw07
Error U: 0.9547271061432915 +- 0.677746249704777
Error V: 0.5684341981789806 +- 0.4795304844666464
Error W: 0.3536805082482296 +- 0.2685063532568027
Error S: 0.9497632019179285 +- 0.8558567943465525
Pearson Corr U: 0.7307740496359165, p: 1.6954024949823943e-30
Pearson Corr V: 0.7653549967265826, p: 6.141005488483961e-35
Pearson Corr W: 0.7747788133155613, p: 2.7742797666352363e-36
Pearson Corr S: 0.658079867955681, p: 4.376986396336481e-23
---------------------------------------------------
Prediction using mast: rsw08
Error U: 1.0737702308915398 +- 0.6967229098012282
Error V: 0.5604959465704602 +- 0.519758884771575
Error W: 0.33080501596322487 +- 0.25509318667367725
Error S: 0.9824773758042206 +- 0.8406978332670352
Pearson Corr U: 0.7372662387994875, p: 2.813008283463981e-31
Pearson Corr V: 0.7748714678292613, p: 2.6890734510324176e-36
Pearson Corr W: 0.781476512765821, p: 2.798155397696436e-37
Pearson Corr S: 0.6655857457834556, p: 9.379879408521499e-24
---------------------------------------------------
Prediction using mast: tnw01
Error U: 1.1696617422903368 +- 1.1360394172272958
Error V: 0.8033767132950642 +- 0.9306050842258555
Error W: 0.14667043021601056 +- 0.1406825002684458
Error S: 1.5278855683487758 +- 1.366776684583353
Pearson Corr U: 0.3046896990714013, p: 4.137044696282762e-05
Pearson Corr V: 0.7197552074214696, p: 3.1819058246008207e-29
Pearson Corr W: 0.6688862831650193, p: 4.697453688172517e-24
Pearson Corr S: 0.593942525782006, p: 4.5793977614499636e-18
---------------------------------------------------
Prediction using mast: tnw02
Error U: 1.5959265155755809 +- 1.3300693425465233
Error V: 0.7881117100415339 +- 0.8473739013876016
Error W: 0.18850083647014335 +- 0.1668319278288663
Error S: 1.2458930675432647 +- 1.2868553634184112
Pearson Corr U: -0.7517023042759322, p: 4.254095841043819e-33
Pearson Corr V: 0.6373800431255873, p: 2.4594564431193037e-21
Pearson Corr W: 0.23051590158096957, p: 0.0021475813507307135
Pearson Corr S: 0.8083952780081073, p: 1.1412282432361326e-41
---------------------------------------------------
Prediction using mast: tnw03
Error U: 0.670579163067794 +- 0.5241836112883874
Error V: 0.6183858125846885 +- 0.5617096948312718
Error W: 0.18891403745694224 +- 0.15667317294627736
Error S: 0.8740669360191465 +- 0.7549358189880774
Pearson Corr U: 0.7562889875622, p: 1.0568579784074404e-33
Pearson Corr V: 0.7505357899616071, p: 6.0328025151962304e-33
Pearson Corr W: 0.7847500809417826, p: 8.851941450483041e-38
Pearson Corr S: 0.672759468237033, p: 2.0629012520728822e-24
---------------------------------------------------
Prediction using mast: tnw05
Error U: 0.7419709058646162 +- 0.6557796102511111
Error V: 0.7124042642400105 +- 0.841156890517703
Error W: 0.15032934512528057 +- 0.1157131569883802
Error S: 1.0154599235311292 +- 0.9854837449392071
Pearson Corr U: 0.7380197826084037, p: 2.275771694905021e-31
Pearson Corr V: 0.822064715028325, p: 3.569760329717052e-44
Pearson Corr W: 0.761466153961016, p: 2.11378885713845e-34
Pearson Corr S: 0.6909497806767085, p: 3.639040232412895e-26
---------------------------------------------------
Prediction using mast: tnw06
Error U: 0.6873511060527635 +- 0.5703518021065666
Error V: 0.6477102700616608 +- 0.672501990806202
Error W: 0.1571957223361926 +- 0.13082158083702508
Error S: 0.9116389414662415 +- 0.8507148254455014
Pearson Corr U: 0.7673835031644277, p: 3.1921203181932653e-35
Pearson Corr V: 0.7908290647635894, p: 9.891931698260375e-39
Pearson Corr W: 0.7847648800967233, p: 8.805602608753286e-38
Pearson Corr S: 0.699516280159912, p: 4.893183896693872e-27
---------------------------------------------------
Prediction using mast: tnw07
Error U: 0.7295211733232861 +- 0.5997668398085482
Error V: 0.8852757677991716 +- 0.9412670794439578
Error W: 0.13667502894822137 +- 0.10773842383209463
Error S: 0.9562758477546865 +- 0.9981609193848814
Pearson Corr U: 0.7738521561350624, p: 3.7869390530050094e-36
Pearson Corr V: 0.7660193572373838, p: 4.960098019103394e-35
Pearson Corr W: 0.7666967989942153, p: 3.986555034653954e-35
Pearson Corr S: 0.7240992589970386, p: 1.0186544080358973e-29
---------------------------------------------------
Prediction using mast: tnw08
Error U: 0.7591473900942693 +- 0.6742133450252291
Error V: 0.7841264548362241 +- 0.9029799976998408
Error W: 0.14516538527100875 +- 0.11302522605636024
Error S: 1.0358962326661354 +- 1.0368471142017806
Pearson Corr U: 0.7398043728934828, p: 1.3736588289365065e-31
Pearson Corr V: 0.8068689020009373, p: 2.1112366373457328e-41
Pearson Corr W: 0.7575152399198145, p: 7.245207024727755e-34
Pearson Corr S: 0.6955726425143317, p: 1.2432107648094179e-26
---------------------------------------------------
Prediction using mast: tnw09
Error U: 0.8015476003932411 +- 0.7367522970223122
Error V: 0.7253053331580082 +- 0.8500431469176216
Error W: 0.15589455552079512 +- 0.119177629472411
Error S: 1.1097061587066595 +- 1.0523140805109688
Pearson Corr U: 0.7086502666299195, p: 5.318582022284868e-28
Pearson Corr V: 0.8034496579108826, p: 8.212219042954854e-41
Pearson Corr W: 0.744360204307691, p: 3.7146833349185344e-32
Pearson Corr S: 0.664384762421446, p: 1.2037480969590776e-23
---------------------------------------------------
Prediction using mast: tnw10
Error U: 0.8408834852964814 +- 0.6526292250401813
Error V: 0.6377112595807795 +- 0.5245931155486657
Error W: 0.38652148738666214 +- 0.29013547494819564
Error S: 0.9657636511999951 +- 0.8828020393408489
Pearson Corr U: 0.7246002880340278, p: 8.920031543701719e-30
Pearson Corr V: 0.7485525549440266, p: 1.0877592113300461e-32
Pearson Corr W: 0.7658704332625114, p: 5.203646250646957e-35
Pearson Corr S: 0.6470251332633108, p: 3.911954731468828e-22
---------------------------------------------------
Prediction using mast: tnw11
Error U: 0.6812492478572266 +- 0.5100109298882807
Error V: 0.6321347126129432 +- 0.49436651392293973
Error W: 0.30744004994344126 +- 0.22648473895968388
Error S: 0.857751061058145 +- 0.7336622731855738
Pearson Corr U: 0.732961837492485, p: 9.309733641890252e-31
Pearson Corr V: 0.74299600162167, p: 5.51123756510873e-32
Pearson Corr W: 0.7684849457436379, p: 2.2313733820516428e-35
Pearson Corr S: 0.6503443198803315, p: 2.0461311194971222e-22
---------------------------------------------------
Prediction using mast: tnw12
Error U: 0.6738136329627389 +- 0.5024915594369707
Error V: 0.6060358975591413 +- 0.5324665431471829
Error W: 0.22922393961052567 +- 0.17914698727645798
Error S: 0.8479421442268098 +- 0.7040062179363796
Pearson Corr U: 0.7428474362167475, p: 5.75230264651957e-32
Pearson Corr V: 0.7529034165419396, p: 2.9628720374923104e-33
Pearson Corr W: 0.7800598649545337, p: 4.576260767987203e-37
Pearson Corr S: 0.6638350656344866, p: 1.3488259522130174e-23
---------------------------------------------------
Prediction using mast: tnw13
Error U: 0.8121655595877837 +- 0.7708323362021053
Error V: 0.6600426980197195 +- 0.673520807417463
Error W: 0.1722421744304699 +- 0.12953607056631383
Error S: 1.1022719812336317 +- 0.9738451238285373
Pearson Corr U: 0.7175755819654822, p: 5.589587348108749e-29
Pearson Corr V: 0.7798603418221968, p: 4.903120475068462e-37
Pearson Corr W: 0.7440483029978424, p: 4.066199235103541e-32
Pearson Corr S: 0.6607142487896632, p: 2.5619166020587892e-23
---------------------------------------------------
Prediction using mast: tnw14
Error U: 0.893906403767444 +- 0.8805313010275492
Error V: 0.6975256202530423 +- 0.721138588002301
Error W: 0.17085564006041967 +- 0.13116461342135993
Error S: 1.2072211085639737 +- 1.0748008944469987
Pearson Corr U: 0.6655697101659724, p: 9.411245454550287e-24
Pearson Corr V: 0.744694087404633, p: 3.371508923599491e-32
Pearson Corr W: 0.7237995595448407, p: 1.1026986549104533e-29
Pearson Corr S: 0.608490592352523, p: 4.181329153970822e-19
---------------------------------------------------
Prediction using mast: tnw15
Error U: 0.8488999099191684 +- 0.809671381141548
Error V: 0.6968767070007219 +- 0.7447547866589287
Error W: 0.1694782154833038 +- 0.12998564534656917
Error S: 1.1638596096304983 +- 1.0456025116903747
Pearson Corr U: 0.6850607581172012, p: 1.3888651155925961e-25
Pearson Corr V: 0.7673342002995779, p: 3.2435455025339963e-35
Pearson Corr W: 0.7287068709641158, p: 2.9711502417321265e-30
Pearson Corr S: 0.6316107861567034, p: 7.162382293414269e-21
---------------------------------------------------
Prediction using mast: tnw16
Error U: 0.8811907214807565 +- 0.8535589229836631
Error V: 0.7286575301693738 +- 0.8115529328262688
Error W: 0.16551126335209362 +- 0.128575110564365
Error S: 1.2182899529260653 +- 1.1145892890050833
Pearson Corr U: 0.6526404718121299, p: 1.3006619644584572e-22
Pearson Corr V: 0.7490447251387542, p: 9.4020540717262e-33
Pearson Corr W: 0.7132785882089792, p: 1.6714280156470328e-28
Pearson Corr S: 0.5992750171510474, p: 1.931563153172533e-18
---------------------------------------------------
Prediction using mast: tse01
Error U: 1.2619559731027894 +- 1.1727543023161313
Error V: 0.8853595094304367 +- 0.9838534113695381
Error W: 0.18008759307695774 +- 0.16306654682569657
Error S: 1.6692571066783253 +- 1.4043879089398208
Pearson Corr U: -0.45043679530389774, p: 3.986284352876798e-10
Pearson Corr V: 0.7879820551917405, p: 2.7855786224183873e-38
Pearson Corr W: 0.47493427199630517, p: 3.124867305306107e-11
Pearson Corr S: 0.8082082482528749, p: 1.230941566484631e-41
---------------------------------------------------
Prediction using mast: tse02
Error U: 1.7807515947691848 +- 1.3311080139392442
Error V: 0.784085788607072 +- 0.6474822391602448
Error W: 0.1843296484105499 +- 0.15264374403334263
Error S: 1.031045398214896 +- 1.1322229262944046
Pearson Corr U: -0.692042838030424, p: 2.828071349152674e-26
Pearson Corr V: 0.6276172753218624, p: 1.481571322946448e-20
Pearson Corr W: 0.34436273773315673, p: 3.065691316775923e-06
Pearson Corr S: 0.7111591729812486, p: 2.8478522708974348e-28
---------------------------------------------------
Prediction using mast: tse04
Error U: 1.507627223639115 +- 1.0110926384722747
Error V: 1.1368553919423028 +- 0.918473926638529
Error W: 0.626948391728458 +- 0.49168234355925383
Error S: 1.8386539150823455 +- 1.464746890878033
Pearson Corr U: 0.7092633773143285, p: 4.568447188677325e-28
Pearson Corr V: 0.733756495512293, p: 7.477233896707915e-31
Pearson Corr W: 0.7514274441703044, p: 4.619874587107857e-33
Pearson Corr S: 0.6297374680958495, p: 1.0085629606569855e-20
---------------------------------------------------
Prediction using mast: tse06
Error U: 0.665171870460331 +- 0.5063044733193357
Error V: 0.6159479442766495 +- 0.5050798240603099
Error W: 0.22564157473563065 +- 0.17532060951156872
Error S: 0.8624138815702497 +- 0.70842819055666
Pearson Corr U: 0.7464780506151789, p: 2.0034540849622589e-32
Pearson Corr V: 0.7452558695008217, p: 2.8631512705616784e-32
Pearson Corr W: 0.7780431106694609, p: 9.16065940639166e-37
Pearson Corr S: 0.6621760635564348, p: 1.898790352123469e-23
---------------------------------------------------
Prediction using mast: tse07
Error U: 0.7826894760080951 +- 0.7580151646454213
Error V: 0.624904089002684 +- 0.5414884148768683
Error W: 0.17564726317736373 +- 0.1401575100075317
Error S: 1.0133475217063788 +- 0.8650140037531808
Pearson Corr U: 0.7586223718916496, p: 5.142486113888539e-34
Pearson Corr V: 0.7608104138141162, p: 2.597594063159581e-34
Pearson Corr W: 0.755081421847135, p: 1.5294577214387068e-33
Pearson Corr S: 0.6727276665886711, p: 2.07699210733078e-24
---------------------------------------------------
Prediction using mast: tse08
Error U: 0.7798312959822172 +- 0.7575328916723151
Error V: 0.6298727045472702 +- 0.5223193875882342
Error W: 0.17542888905984513 +- 0.142025390309659
Error S: 0.997491719432536 +- 0.8486733065105806
Pearson Corr U: 0.7649025378546193, p: 7.099543857576e-35
Pearson Corr V: 0.7557260802056964, p: 1.2559136739547302e-33
Pearson Corr W: 0.7574107798935428, p: 7.48266715229575e-34
Pearson Corr S: 0.6728636619261203, p: 2.0173888134790775e-24
---------------------------------------------------
Prediction using mast: tse09
Error U: 0.6699544157257983 +- 0.5257384785311848
Error V: 0.6472327333024277 +- 0.6767058797648443
Error W: 0.1579475727797616 +- 0.13529811575490938
Error S: 0.8694364083675896 +- 0.8072034256855433
Pearson Corr U: 0.7724447560718667, p: 6.057755533190739e-36
Pearson Corr V: 0.7787737632297512, p: 7.130054719413978e-37
Pearson Corr W: 0.7953574027452531, p: 1.842930843150287e-39
Pearson Corr S: 0.6996786988895112, p: 4.707300122679208e-27
---------------------------------------------------
Prediction using mast: tse10
Error U: 1.3389990474027813 +- 1.2288611173605624
Error V: 1.0772845608006199 +- 1.153465796907644
Error W: 0.202541028124397 +- 0.1843590597981323
Error S: 1.5683388110718404 +- 1.3601130870361926
Pearson Corr U: -0.6467740747513474, p: 4.1071577906426573e-22
Pearson Corr V: -0.5008196872487849, p: 1.6872156395505125e-12
Pearson Corr W: -0.15346462670265573, p: 0.04259859512957709
Pearson Corr S: 0.5996707057426619, p: 1.810555061540766e-18
---------------------------------------------------
Prediction using mast: tse11
Error U: 1.0324984807539075 +- 1.084583914768694
Error V: 1.1543542405848644 +- 1.1527759990599091
Error W: 0.16450419051194123 +- 0.1684338352329959
Error S: 1.3262408315900727 +- 1.3728827485410984
Pearson Corr U: 0.28366280293341084, p: 0.00014234814806664216
Pearson Corr V: -0.44236425415205255, p: 8.833906403489247e-10
Pearson Corr W: 0.37503608794892307, p: 3.1608405481931676e-07
Pearson Corr S: 0.5580039062036722, p: 1.038002243407983e-15
---------------------------------------------------
Prediction using mast: tse12
Error U: 1.0624384223389816 +- 1.0869960972925996
Error V: 0.9642670498664142 +- 1.0379520840646788
Error W: 0.15772832368157869 +- 0.1533845420616267
Error S: 1.4952915355461223 +- 1.405071628487784
Pearson Corr U: 0.46186622465036703, p: 1.2461534351405895e-10
Pearson Corr V: 0.41746958870640477, p: 9.049061228992413e-09
Pearson Corr W: 0.566338421439837, p: 3.12800509401095e-16
Pearson Corr S: 0.47377287654666606, p: 3.5420516340339094e-11
---------------------------------------------------
Prediction using mast: tse13
Error U: 1.32082445160333 +- 0.9102366816467989
Error V: 0.9929325777671895 +- 0.8200699076383686
Error W: 0.5691468327208885 +- 0.44303351850552436
Error S: 1.5977965821611153 +- 1.3083570325993394
Pearson Corr U: 0.7117137510893978, p: 2.4783466265389313e-28
Pearson Corr V: 0.7365607654614791, p: 3.428116597200081e-31
Pearson Corr W: 0.753284355751789, p: 2.6405908236881015e-33
Pearson Corr S: 0.632412729508933, p: 6.1817840880254035e-21
---------------------------------------------------
Prediction using mast: v01
Error U: 1.4057237650751992 +- 1.2597198986976728
Error V: 0.980461924224826 +- 1.071189108602773
Error W: 0.20103556266617423 +- 0.18119147938284433
Error S: 1.6034976595323482 +- 1.3709347098307254
Pearson Corr U: -0.6430828888157655, p: 8.35974200908228e-22
Pearson Corr V: -0.5160269104821893, p: 2.699038959817633e-13
Pearson Corr W: -0.0801143047084265, p: 0.2919229337940232
Pearson Corr S: 0.6552412573795098, p: 7.748620620979833e-23
---------------------------------------------------
Prediction using mast: v03
Error U: 1.0093720846443437 +- 1.0446674627495047
Error V: 0.8537380441712422 +- 0.9793036450888843
Error W: 0.1430957029062325 +- 0.13131904278514672
Error S: 1.413670045392079 +- 1.3572312886132818
Pearson Corr U: 0.502724807687599, p: 1.347722294716992e-12
Pearson Corr V: 0.6442476235143295, p: 6.687385420866518e-22
Pearson Corr W: 0.6787635657601384, p: 5.618911345805504e-25
Pearson Corr S: 0.47440093500974945, p: 3.3101622564413475e-11
---------------------------------------------------
Prediction using mast: v05
Error U: 1.0495037093853286 +- 1.0832172561383993
Error V: 0.9819686634894615 +- 1.0507320738124282
Error W: 0.1552560593393836 +- 0.1553352443378733
Error S: 1.4685056367596914 +- 1.4037158780559467
Pearson Corr U: 0.4286185847399759, p: 3.267217509932099e-09
Pearson Corr V: 0.25931464711839125, p: 0.0005296485143034891
Pearson Corr W: 0.5389953453981768, p: 1.4170196634299578e-14
Pearson Corr S: 0.4546790723666021, p: 2.6019781296451136e-10
---------------------------------------------------
Prediction using mast: v06
Error U: 0.8728951773038188 +- 0.8416487848852066
Error V: 0.9017690928609643 +- 0.9740231103055004
Error W: 0.14831364565814506 +- 0.1239394945423157
Error S: 1.211211948038767 +- 1.2032159576022847
Pearson Corr U: 0.643934969544691, p: 7.100983917680571e-22
Pearson Corr V: 0.6900453064777445, p: 4.479459061977801e-26
Pearson Corr W: 0.7008946828293491, p: 3.519555054528245e-27
Pearson Corr S: 0.5942192976962799, p: 4.380467020748513e-18
---------------------------------------------------
Prediction using mast: v07
Error U: 0.753974076437936 +- 0.6554747903109319
Error V: 1.262436406712261 +- 1.0979958798521212
Error W: 0.13721383022810898 +- 0.1273426473614959
Error S: 0.975191689239999 +- 1.0580447533795705
Pearson Corr U: 0.7982028515453234, p: 6.272917116609685e-40
Pearson Corr V: 0.29023335689836083, p: 9.774937720192081e-05
Pearson Corr W: 0.7123003782536552, p: 2.1387664488200903e-28
Pearson Corr S: 0.7273519894359126, p: 4.2796424459430754e-30
---------------------------------------------------
Prediction error all masts
Error U: 0.9486580984744182 +- 0.8750972596196593
Error V: 0.7952147931693546 +- 0.8046269809595803
Error W: 0.26603605232171623 +- 0.2705434249292848
Error S: 1.1598158810334587 +- 1.1031889013606904
Pearson Corr U: 0.36922602894454887, p: 2.5005977189903363e-247
Pearson Corr V: 0.4244289757827355, p: 0.0
Pearson Corr W: 0.5458045361535093, p: 0.0
Pearson Corr S: 0.37908692689349766, p: 1.105236604095555e-261
---------------------------------------------------
Pearson corr per case, then averaged over all cases
U:   0.5351630312680136
V:   0.6330981759678491
W:   0.6682319991781167
S:   0.6463122890153778
---------------------------------------------------
