# Supplementary material for: WindSeer: real-time volumetric wind prediction over complex terrain aboard a small uncrewed aerial vehicle
Source: Nat Commun. 2024 Apr 25;15:3507. doi: 10.1038/s41467-024-47778-4 (PMC11045725; doi:10.1038/s41467-024-47778-4)
Supplement: Supplementary file 5 — Source Data [file 41467_2024_47778_MOESM5_ESM.zip › data_Table1_SupplementaryTable2/Perdigao_0516_avg700-800_AD6.txt]

Sender: LSF System <lsfadmin@eu-ms-023-33>
Subject: Job 208229467: <python3 predict_measurement_campaigns.py -model_dir ../wind_prediction/trained_models/final02 -model_version e1000 -d /cluster/work/riner/users/intel/perdigao_20170516.hdf5 -m tse04 -i 6 -e avg_7:00-8:00 --no_gpu --benchmark> in cluster <euler> Done

Job <python3 predict_measurement_campaigns.py -model_dir ../wind_prediction/trained_models/final02 -model_version e1000 -d /cluster/work/riner/users/intel/perdigao_20170516.hdf5 -m tse04 -i 6 -e avg_7:00-8:00 --no_gpu --benchmark> was submitted from host <eu-login-27> by user <acfloria> in cluster <euler> at Mon Mar 14 22:08:05 2022
Job was executed on host(s) <2*eu-ms-023-33>, in queue <normal.4h>, as user <acfloria> in cluster <euler> at Mon Mar 14 22:08:25 2022
</cluster/home/acfloria> was used as the home directory.
</cluster/home/acfloria/intel_wind/wind_analysis> was used as the working directory.
Started at Mon Mar 14 22:08:25 2022
Terminated at Mon Mar 14 23:16:48 2022
Results reported at Mon Mar 14 23:16:48 2022

Your job looked like:

------------------------------------------------------------
# LSBATCH: User input
python3 predict_measurement_campaigns.py -model_dir ../wind_prediction/trained_models/final02 -model_version e1000 -d /cluster/work/riner/users/intel/perdigao_20170516.hdf5 -m tse04 -i 6 -e avg_7:00-8:00 --no_gpu --benchmark
------------------------------------------------------------

Successfully completed.

Resource usage summary:

    CPU time :                                   4067.28 sec.
    Max Memory :                                 17086 MB
    Average Memory :                             11488.20 MB
    Total Requested Memory :                     26000.00 MB
    Delta Memory :                               8914.00 MB
    Max Swap :                                   -
    Max Processes :                              3
    Max Threads :                                4
    Run time :                                   4114 sec.
    Turnaround time :                            4123 sec.

The output (if any) follows:

/cluster/home/acfloria/.local/lib/python3.7/site-packages/pyproj/crs/crs.py:131: FutureWarning: '+init=<authority>:<code>' syntax is deprecated. '<authority>:<code>' is the preferred initialization method. When making the change, be mindful of axis order changes: https://pyproj4.github.io/pyproj/stable/gotchas.html#axis-order-changes-in-proj-6
  in_crs_string = _prepare_from_proj_string(in_crs_string)
/cluster/home/acfloria/.local/lib/python3.7/site-packages/pyproj/crs/crs.py:131: FutureWarning: '+init=<authority>:<code>' syntax is deprecated. '<authority>:<code>' is the preferred initialization method. When making the change, be mindful of axis order changes: https://pyproj4.github.io/pyproj/stable/gotchas.html#axis-order-changes-in-proj-6
  in_crs_string = _prepare_from_proj_string(in_crs_string)
mayavi could not get imported, disabling plotting with mayavi. Refer to the README for install instructions
'pygdal' is not installed. Use the command below to install it:
     pip3 install pygdal==2.3.2.4
GPy could not get imported, GPR baseline not available
Using YAML config: ../wind_prediction/trained_models/final02/params.yaml
Input data: avg_7:00-8:00 | scale: scale_2.0_n_384 | mast: rne01 
Measurement indices:
[333 193  39]
Input data: avg_7:00-8:00 | scale: scale_2.0_n_384 | mast: rne02 
Measurement indices:
[315 206  40]
[315 206  42]
Input data: avg_7:00-8:00 | scale: scale_2.0_n_384 | mast: rne03 
Measurement indices:
[302 223  41]
Input data: avg_7:00-8:00 | scale: scale_2.0_n_384 | mast: rne04 
Measurement indices:
All measurements lie inside the terrain or outside of the prediction domain
Input mast outside the prediction region
Input data: avg_7:00-8:00 | scale: scale_2.0_n_384 | mast: rne06 
Measurement indices:
[247 288  39]
[247 288  41]
Input data: avg_7:00-8:00 | scale: scale_2.0_n_384 | mast: rne07 
Measurement indices:
[212 323  41]
[212 323  43]
Input data: avg_7:00-8:00 | scale: scale_2.0_n_384 | mast: rsw01 
Measurement indices:
[194  77  43]
[194  77  44]
Input data: avg_7:00-8:00 | scale: scale_2.0_n_384 | mast: rsw02 
Measurement indices:
[182  88  43]
[182  88  45]
Input data: avg_7:00-8:00 | scale: scale_2.0_n_384 | mast: rsw03 
Measurement indices:
[174 101  43]
[174 101  44]
[174 101  46]
[174 101  48]
[174 101  51]
Input data: avg_7:00-8:00 | scale: scale_2.0_n_384 | mast: rsw04 
Measurement indices:
[160 121  43]
Input data: avg_7:00-8:00 | scale: scale_2.0_n_384 | mast: rsw05 
Measurement indices:
[129 166  44]
Input data: avg_7:00-8:00 | scale: scale_2.0_n_384 | mast: rsw06 
Measurement indices:
[116 183  44]
[116 183  46]
[116 183  48]
[116 183  49]
[116 183  53]
Input data: avg_7:00-8:00 | scale: scale_2.0_n_384 | mast: rsw07 
Measurement indices:
[ 85 221  45]
[ 85 221  47]
Input data: avg_7:00-8:00 | scale: scale_2.0_n_384 | mast: rsw08 
Measurement indices:
[ 74 237  45]
[ 74 237  47]
Input data: avg_7:00-8:00 | scale: scale_2.0_n_384 | mast: tnw01 
Measurement indices:
[ 59 175  14]
Input data: avg_7:00-8:00 | scale: scale_2.0_n_384 | mast: tnw02 
Measurement indices:
[ 82 190  31]
Input data: avg_7:00-8:00 | scale: scale_2.0_n_384 | mast: tnw03 
Measurement indices:
[ 96 204  43]
[ 96 204  45]
Input data: avg_7:00-8:00 | scale: scale_2.0_n_384 | mast: tnw05 
Measurement indices:
[130 225  25]
[130 225  25]
[130 225  26]
Input data: avg_7:00-8:00 | scale: scale_2.0_n_384 | mast: tnw06 
Measurement indices:
[158 247  17]
[158 247  18]
[158 247  18]
[158 247  18]
[158 247  19]
[158 247  19]
[158 247  20]
Input data: avg_7:00-8:00 | scale: scale_2.0_n_384 | mast: tnw07 
Measurement indices:
[176 263  10]
[176 263  10]
[176 263  10]
[176 263  11]
[176 263  11]
[176 263  12]
[176 263  14]
[176 263  16]
[176 263  19]
Input data: avg_7:00-8:00 | scale: scale_2.0_n_384 | mast: tnw08 
Measurement indices:
[196 278  18]
[196 278  19]
[196 278  21]
Input data: avg_7:00-8:00 | scale: scale_2.0_n_384 | mast: tnw09 
Measurement indices:
[210 291  27]
[210 291  28]
Input data: avg_7:00-8:00 | scale: scale_2.0_n_384 | mast: tnw10 
Measurement indices:
[220 296  34]
[220 296  36]
[220 296  37]
[220 296  41]
Input data: avg_7:00-8:00 | scale: scale_2.0_n_384 | mast: tnw11 
Measurement indices:
[231 304  35]
[231 304  36]
[231 304  38]
Input data: avg_7:00-8:00 | scale: scale_2.0_n_384 | mast: tnw12 
Measurement indices:
[238 307  33]
[238 307  33]
[238 307  33]
[238 307  34]
[238 307  34]
[238 307  34]
[238 307  36]
[238 307  37]
Input data: avg_7:00-8:00 | scale: scale_2.0_n_384 | mast: tnw13 
Measurement indices:
[243 314  26]
[243 314  27]
[243 314  27]
[243 314  27]
[243 314  28]
[243 314  28]
[243 314  29]
[243 314  31]
Input data: avg_7:00-8:00 | scale: scale_2.0_n_384 | mast: tnw14 
Measurement indices:
[253 319  20]
[253 319  20]
[253 319  21]
[253 319  21]
[253 319  21]
[253 319  22]
[253 319  23]
[253 319  24]
Input data: avg_7:00-8:00 | scale: scale_2.0_n_384 | mast: tnw15 
Measurement indices:
[259 322  17]
[259 322  17]
[259 322  17]
[259 322  18]
[259 322  18]
[259 322  19]
[259 322  20]
[259 322  21]
Input data: avg_7:00-8:00 | scale: scale_2.0_n_384 | mast: tnw16 
Measurement indices:
[268 325  13]
[268 325  13]
[268 325  14]
[268 325  14]
[268 325  14]
[268 325  15]
[268 325  16]
[268 325  17]
Input data: avg_7:00-8:00 | scale: scale_2.0_n_384 | mast: tse01 
Measurement indices:
[101  93   8]
Input data: avg_7:00-8:00 | scale: scale_2.0_n_384 | mast: tse02 
Measurement indices:
[137 117  26]
[137 117  29]
Input data: avg_7:00-8:00 | scale: scale_2.0_n_384 | mast: tse04 
Measurement indices:
[153 131  43]
[153 131  44]
[153 131  46]
[153 131  48]
[153 131  51]
[153 131  54]
[153 131  55]
[153 131  58]
Input data: avg_7:00-8:00 | scale: scale_2.0_n_384 | mast: tse06 
Measurement indices:
[182 159  28]
[182 159  30]
[182 159  32]
[182 159  33]
[182 159  37]
Input data: avg_7:00-8:00 | scale: scale_2.0_n_384 | mast: tse07 
Measurement indices:
[204 159  24]
[204 159  26]
Input data: avg_7:00-8:00 | scale: scale_2.0_n_384 | mast: tse08 
Measurement indices:
[223 176  20]
[223 176  22]
Input data: avg_7:00-8:00 | scale: scale_2.0_n_384 | mast: tse09 
Measurement indices:
[244 202  23]
[244 202  26]
[244 202  30]
Input data: avg_7:00-8:00 | scale: scale_2.0_n_384 | mast: tse10 
Measurement indices:
[259 211  19]
[259 211  22]
Input data: avg_7:00-8:00 | scale: scale_2.0_n_384 | mast: tse11 
Measurement indices:
[266 217  22]
[266 217  24]
[266 217  26]
[266 217  28]
[266 217  31]
Input data: avg_7:00-8:00 | scale: scale_2.0_n_384 | mast: tse12 
Measurement indices:
[280 226  33]
[280 226  34]
Input data: avg_7:00-8:00 | scale: scale_2.0_n_384 | mast: tse13 
Measurement indices:
[290 234  39]
[290 234  41]
[290 234  43]
[290 234  44]
[290 234  48]
[290 234  51]
[290 234  55]
Input data: avg_7:00-8:00 | scale: scale_2.0_n_384 | mast: v01 
Measurement indices:
[295 161  18]
Input data: avg_7:00-8:00 | scale: scale_2.0_n_384 | mast: v03 
Measurement indices:
[254 184  13]
[254 184  15]
Input data: avg_7:00-8:00 | scale: scale_2.0_n_384 | mast: v04 
Measurement indices:
All measurements lie inside the terrain or outside of the prediction domain
Input mast outside the prediction region
Input data: avg_7:00-8:00 | scale: scale_2.0_n_384 | mast: v05 
Measurement indices:
[204 235  10]
[204 235  13]
Input data: avg_7:00-8:00 | scale: scale_2.0_n_384 | mast: v06 
Measurement indices:
[190 249  11]
[190 249  13]
Input data: avg_7:00-8:00 | scale: scale_2.0_n_384 | mast: v07 
Measurement indices:
[153 275   8]
[153 275   9]
[153 275   9]
[153 275   9]
[153 275  10]
[153 275  10]
[153 275  11]
---------------------------------------------------
Prediction using mast: rne01
Error U: 0.6222378214393254 +- 0.49081889507109977
Error V: 0.978662973027912 +- 0.5212401846240767
Error W: 0.2654881795843408 +- 0.20495545436579007
Error S: 0.8460263838605738 +- 0.7434417147600697
Pearson Corr U: 0.7787645720471356, p: 7.152609346495891e-37
Pearson Corr V: 0.7521416120832463, p: 3.727813794889699e-33
Pearson Corr W: 0.7350776086575973, p: 5.1846540156674386e-31
Pearson Corr S: 0.7214565605254618, p: 2.0420701972643296e-29
---------------------------------------------------
Prediction using mast: rne02
Error U: 0.62931369658261 +- 0.49310809679934386
Error V: 0.8136265257547732 +- 0.48926356816782934
Error W: 0.239506568531182 +- 0.18801975846823246
Error S: 0.7843982852054939 +- 0.709074003311449
Pearson Corr U: 0.7758771636206955, p: 1.9148597703623617e-36
Pearson Corr V: 0.7592038588296011, p: 4.29198314762202e-34
Pearson Corr W: 0.7370086708159803, p: 3.0238442538239614e-31
Pearson Corr S: 0.7196613533304569, p: 3.260404215537326e-29
---------------------------------------------------
Prediction using mast: rne03
Error U: 1.181197965899451 +- 0.6658076254359808
Error V: 0.6070687046006197 +- 0.45635512644536924
Error W: 0.31091835179689126 +- 0.23282881411594922
Error S: 1.1125191045457055 +- 0.830077281618656
Pearson Corr U: 0.7732433134840454, p: 4.6422582621599726e-36
Pearson Corr V: 0.795026056900186, p: 2.0870330637991157e-39
Pearson Corr W: 0.7580482084288732, p: 6.144431186698588e-34
Pearson Corr S: 0.7344303445142715, p: 6.205104312740491e-31
---------------------------------------------------
Prediction using mast: rne06
Error U: 0.9385863351988828 +- 0.6285403719388711
Error V: 0.7695389945094069 +- 0.48357396482120363
Error W: 0.3060431480813455 +- 0.23131092610522114
Error S: 1.0156242849200652 +- 0.8303062177136191
Pearson Corr U: 0.7731402415258097, p: 4.804789399973513e-36
Pearson Corr V: 0.7808032682510265, p: 3.53671064371079e-37
Pearson Corr W: 0.7489711199659237, p: 9.609488151729241e-33
Pearson Corr S: 0.7293257087870648, p: 2.513157482618252e-30
---------------------------------------------------
Prediction using mast: rne07
Error U: 0.6523379275233929 +- 0.5211932497802965
Error V: 1.7811870213570546 +- 0.7785294842783863
Error W: 0.3735815792101784 +- 0.2827248185268504
Error S: 1.4535835018495076 +- 0.9716839596322057
Pearson Corr U: 0.7708761698648197, p: 1.0185506532842348e-35
Pearson Corr V: 0.729833345045557, p: 2.1899263350933906e-30
Pearson Corr W: 0.7258571271010144, p: 6.385029955668213e-30
Pearson Corr S: 0.7132610982741125, p: 1.6788274879915502e-28
---------------------------------------------------
Prediction using mast: rsw01
Error U: 0.6101467614417155 +- 0.4825914895052854
Error V: 1.226839313226029 +- 0.5908607706653863
Error W: 0.28905536544185995 +- 0.22150501631743336
Error S: 0.953284769029048 +- 0.7946913241004309
Pearson Corr U: 0.7778089052561624, p: 9.924876199262012e-37
Pearson Corr V: 0.7392618782571728, p: 1.6022048420380233e-31
Pearson Corr W: 0.7306770883120831, p: 1.7408113464430525e-30
Pearson Corr S: 0.7179265946071349, p: 5.106575076785513e-29
---------------------------------------------------
Prediction using mast: rsw02
Error U: 0.6604068925008416 +- 0.517377366698476
Error V: 0.5923446761326185 +- 0.520568529552079
Error W: 0.1810818167232534 +- 0.14212255542211058
Error S: 0.7954345166151721 +- 0.7288134398253222
Pearson Corr U: 0.7644376508561469, p: 8.237668190406108e-35
Pearson Corr V: 0.7733703803676554, p: 4.449325863920264e-36
Pearson Corr W: 0.7300067865873896, p: 2.0891528626472702e-30
Pearson Corr S: 0.7082181244909416, p: 5.918770391552979e-28
---------------------------------------------------
Prediction using mast: rsw03
Error U: 1.1989049432813839 +- 0.6955183506994944
Error V: 0.9281699106692739 +- 0.5276600484205811
Error W: 0.36045536827058894 +- 0.27020191852048936
Error S: 1.319110991594362 +- 0.9382617539006493
Pearson Corr U: 0.7716198382393195, p: 7.965559082369415e-36
Pearson Corr V: 0.77764803260775, p: 1.0485836865180934e-36
Pearson Corr W: 0.7508474348468224, p: 5.496296833432287e-33
Pearson Corr S: 0.7273808500317644, p: 4.246601809029779e-30
---------------------------------------------------
Prediction using mast: rsw04
Error U: 0.7127968418987337 +- 0.5404146868234039
Error V: 0.8003991375875706 +- 0.48742446710874626
Error W: 0.27149845545243484 +- 0.20818947808775343
Error S: 0.8532221733402665 +- 0.7601555270980859
Pearson Corr U: 0.7749645624976537, p: 2.6060588093435854e-36
Pearson Corr V: 0.7707584381124704, p: 1.0588833592066523e-35
Pearson Corr W: 0.7420821746216036, p: 7.168197283220751e-32
Pearson Corr S: 0.7256957239836277, p: 6.665842265050928e-30
---------------------------------------------------
Prediction using mast: rsw05
Error U: 0.7751631092714849 +- 0.5791832234589213
Error V: 0.9775374233719595 +- 0.5256129618157871
Error W: 0.31023180002495393 +- 0.23338144783066844
Error S: 1.0060908786757652 +- 0.8297869752306968
Pearson Corr U: 0.7763158601912205, p: 1.650329132651081e-36
Pearson Corr V: 0.7655520221311275, p: 5.764550080415599e-35
Pearson Corr W: 0.7426249344906053, p: 6.132864154761174e-32
Pearson Corr S: 0.726465435455331, p: 5.4274375311117e-30
---------------------------------------------------
Prediction using mast: rsw06
Error U: 0.7701457130960129 +- 0.5859442470928233
Error V: 1.1520153739687538 +- 0.5788055561371512
Error W: 0.33194123241916756 +- 0.2487375162322319
Error S: 1.1187486607665922 +- 0.8692185833292267
Pearson Corr U: 0.7768988692146647, p: 1.3537470058818773e-36
Pearson Corr V: 0.7577099291544114, p: 6.822265528493189e-34
Pearson Corr W: 0.740023623660079, p: 1.290679380155986e-31
Pearson Corr S: 0.7245899441740212, p: 8.944541626828767e-30
---------------------------------------------------
Prediction using mast: rsw07
Error U: 0.8847535089558525 +- 0.5897556474358712
Error V: 0.5518711530806248 +- 0.46823473045008696
Error W: 0.25264177228087764 +- 0.19576885550681714
Error S: 0.8416349251699203 +- 0.7435307075035811
Pearson Corr U: 0.7729266617641366, p: 5.1596184760612793e-36
Pearson Corr V: 0.796504402876941, p: 1.1960196973462322e-39
Pearson Corr W: 0.7524834282076763, p: 3.3631470518092186e-33
Pearson Corr S: 0.7321252523569812, p: 1.1716253870240783e-30
---------------------------------------------------
Prediction using mast: rsw08
Error U: 1.018799455321741 +- 0.6131941712880266
Error V: 0.5101193122402569 +- 0.5346120698119543
Error W: 0.2444188398045452 +- 0.1907855274624977
Error S: 0.8904020743540637 +- 0.7341359608763565
Pearson Corr U: 0.7748691145311648, p: 2.6912053357247048e-36
Pearson Corr V: 0.8042213032220452, p: 6.058247472518218e-41
Pearson Corr W: 0.7580151272422608, p: 6.20768040125978e-34
Pearson Corr S: 0.7359315264953958, p: 4.087211320676216e-31
---------------------------------------------------
Prediction using mast: tnw01
Error U: 1.2012094911644542 +- 1.1393122550845758
Error V: 0.8887668650158363 +- 0.9721380741179458
Error W: 0.18080665634383897 +- 0.16505610056241285
Error S: 1.6325182356717092 +- 1.4004726433151693
Pearson Corr U: 0.44001093196585433, p: 1.1097063978375631e-09
Pearson Corr V: 0.806031868155486, p: 2.9514480196866984e-41
Pearson Corr W: 0.4305571597057647, p: 2.7264439875850157e-09
Pearson Corr S: 0.8681849890966721, p: 1.5763431768116374e-54
---------------------------------------------------
Prediction using mast: tnw02
Error U: 1.4090104463406181 +- 1.2123942254899258
Error V: 0.7979111039047645 +- 0.8795969332458731
Error W: 0.18945369832696898 +- 0.15191057009326292
Error S: 1.437336545629404 +- 1.3372117613459313
Pearson Corr U: -0.42873686310763887, p: 3.23145218669422e-09
Pearson Corr V: 0.7095362875646126, p: 4.268970462574619e-28
Pearson Corr W: 0.2996618048146555, p: 5.608120861347e-05
Pearson Corr S: 0.7728628179146925, p: 5.2706074393335894e-36
---------------------------------------------------
Prediction using mast: tnw03
Error U: 0.6745878826757639 +- 0.5406129486652047
Error V: 0.600793051108525 +- 0.5431956150607384
Error W: 0.17224990077019195 +- 0.13599580913265497
Error S: 0.8310686078254446 +- 0.7645938753451419
Pearson Corr U: 0.7594228574719921, p: 4.008944466147081e-34
Pearson Corr V: 0.7649206203605555, p: 7.0585538436284e-35
Pearson Corr W: 0.7285923767474786, p: 3.064461396898433e-30
Pearson Corr S: 0.6976888108146764, p: 7.552026551359328e-27
---------------------------------------------------
Prediction using mast: tnw05
Error U: 0.7630281695142781 +- 0.6826109653926077
Error V: 0.804757292583644 +- 0.9138966645077873
Error W: 0.1530989228090203 +- 0.11392641507965814
Error S: 1.0664123471525528 +- 1.0346310838574995
Pearson Corr U: 0.7063390174971049, p: 9.400886420034181e-28
Pearson Corr V: 0.7905974929564865, p: 1.0767492568778168e-38
Pearson Corr W: 0.7492964625304398, p: 8.725368016203158e-33
Pearson Corr S: 0.653642733284073, p: 1.065960155958742e-22
---------------------------------------------------
Prediction using mast: tnw06
Error U: 0.7031072201423305 +- 0.5825713364283328
Error V: 0.6491451669134816 +- 0.7362731291251955
Error W: 0.16122887690849935 +- 0.12644275580375422
Error S: 0.93412409454117 +- 0.8872038766618378
Pearson Corr U: 0.7408353788368436, p: 1.0242160496422878e-31
Pearson Corr V: 0.752575471928794, p: 3.27110432304063e-33
Pearson Corr W: 0.7484264250765132, p: 1.1291035426943846e-32
Pearson Corr S: 0.6714076415914372, p: 2.753127181892125e-24
---------------------------------------------------
Prediction using mast: tnw07
Error U: 0.7365169707428977 +- 0.6126226210734768
Error V: 0.9538361733818411 +- 1.0190660654059607
Error W: 0.1441285772935987 +- 0.10893195036596316
Error S: 0.9760510627362075 +- 1.004324724158252
Pearson Corr U: 0.7293216807616357, p: 2.5159012432128418e-30
Pearson Corr V: 0.5258198596992768, p: 7.894327556053908e-14
Pearson Corr W: 0.7528945428518679, p: 2.9708231317608736e-33
Pearson Corr S: 0.6750029614517697, p: 1.2734534512025632e-24
---------------------------------------------------
Prediction using mast: tnw08
Error U: 0.7770065437675548 +- 0.7026548545162081
Error V: 0.8972432369240297 +- 0.979422278541484
Error W: 0.14824554496938977 +- 0.11292431152549968
Error S: 1.0729918145203052 +- 1.0830014624995965
Pearson Corr U: 0.704477825540616, p: 1.4812623650941396e-27
Pearson Corr V: 0.6575659218714024, p: 4.8560617006507654e-23
Pearson Corr W: 0.7392455741205473, p: 1.6096233019967023e-31
Pearson Corr S: 0.6504239596677908, p: 2.0143600295668473e-22
---------------------------------------------------
Prediction using mast: tnw09
Error U: 0.8307370418056492 +- 0.7903312709869914
Error V: 0.8464480251011056 +- 0.935890182269082
Error W: 0.15137800625520725 +- 0.11488758604189717
Error S: 1.161268188866336 +- 1.144762951438579
Pearson Corr U: 0.6806084968457187, p: 3.744461676057427e-25
Pearson Corr V: 0.7794428640498094, p: 5.663211211297453e-37
Pearson Corr W: 0.7320432554488687, p: 1.1982719869151765e-30
Pearson Corr S: 0.6378343140410953, p: 2.2587502511698816e-21
---------------------------------------------------
Prediction using mast: tnw10
Error U: 0.7628620774310949 +- 0.5598572774768644
Error V: 0.7237883415703851 +- 0.470341990427755
Error W: 0.2690532500529125 +- 0.20691958487400822
Error S: 0.8515341500504852 +- 0.7614367156662237
Pearson Corr U: 0.7733081225358712, p: 4.542847789427918e-36
Pearson Corr V: 0.7779097492162722, p: 9.588415549898054e-37
Pearson Corr W: 0.7447299692186133, p: 3.336539536734854e-32
Pearson Corr S: 0.7268328351419795, p: 4.919056269686657e-30
---------------------------------------------------
Prediction using mast: tnw11
Error U: 0.6374147720718915 +- 0.4980778603858084
Error V: 0.7018155233481507 +- 0.4699578140611986
Error W: 0.2172063002484417 +- 0.1720968189706136
Error S: 0.7603266778990503 +- 0.6960304500214856
Pearson Corr U: 0.7720854260719866, p: 6.826016993342833e-36
Pearson Corr V: 0.7645245942823732, p: 8.01196391613841e-35
Pearson Corr W: 0.7370880568710497, p: 2.9572565327688413e-31
Pearson Corr S: 0.7163376394540127, p: 7.679478915036482e-29
---------------------------------------------------
Prediction using mast: tnw12
Error U: 0.6621421830986751 +- 0.5098285227945107
Error V: 0.5822398912466855 +- 0.5224399964837848
Error W: 0.1856818168532717 +- 0.14574609785238885
Error S: 0.7831139732464442 +- 0.718381976053941
Pearson Corr U: 0.7649387426335565, p: 7.017707461344305e-35
Pearson Corr V: 0.7784587740403052, p: 7.944429151181494e-37
Pearson Corr W: 0.7319777660523774, p: 1.219981513957944e-30
Pearson Corr S: 0.7114356691080677, p: 2.657319984707622e-28
---------------------------------------------------
Prediction using mast: tnw13
Error U: 0.8563551002026533 +- 0.8189415197778903
Error V: 0.7067709150261849 +- 0.808695187389422
Error W: 0.1588256079237046 +- 0.11648047088905254
Error S: 1.1856692165455265 +- 1.0908254915555693
Pearson Corr U: 0.6895951762483121, p: 4.9660564101693e-26
Pearson Corr V: 0.7790440103064323, p: 6.497304242785261e-37
Pearson Corr W: 0.7364478070245324, p: 3.538193537682089e-31
Pearson Corr S: 0.6466525125986179, p: 4.205076447333634e-22
---------------------------------------------------
Prediction using mast: tnw14
Error U: 0.9405488621582986 +- 0.9636752532197983
Error V: 0.7581901696556315 +- 0.8762381345011968
Error W: 0.15325139169991453 +- 0.11868702141442285
Error S: 1.2917017267118072 +- 1.2405568526240247
Pearson Corr U: 0.6581851607771996, p: 4.284723222571558e-23
Pearson Corr V: 0.8269274857033705, p: 4.067298491706419e-45
Pearson Corr W: 0.7114107441430233, p: 2.673968666643211e-28
Pearson Corr S: 0.6571938323058232, p: 5.234648654119044e-23
---------------------------------------------------
Prediction using mast: tnw15
Error U: 0.8906499302460108 +- 0.881409246264726
Error V: 0.7645311315522709 +- 0.8857634683226038
Error W: 0.15528527804380104 +- 0.11651633739602102
Error S: 1.2358010429323654 +- 1.1853564861974002
Pearson Corr U: 0.666898221351719, p: 7.132246959354479e-24
Pearson Corr V: 0.8278720302494664, p: 2.6463967669798986e-45
Pearson Corr W: 0.7215774366858746, p: 1.9784787169458963e-29
Pearson Corr S: 0.6489838890437496, p: 2.67127241038474e-22
---------------------------------------------------
Prediction using mast: tnw16
Error U: 0.9165349892020893 +- 0.9373693348380155
Error V: 0.8362067146769205 +- 0.9245013860452947
Error W: 0.1513848650901226 +- 0.12155165070146212
Error S: 1.273654592400721 +- 1.263246884753385
Pearson Corr U: 0.6542576140224303, p: 9.43102316721528e-23
Pearson Corr V: 0.8437562006611264, p: 1.2658071809116174e-48
Pearson Corr W: 0.7081859578752521, p: 5.966017913907161e-28
Pearson Corr S: 0.6392682961847362, p: 1.724873440550655e-21
---------------------------------------------------
Prediction using mast: tse01
Error U: 1.2466012666745927 +- 1.158668099001897
Error V: 0.9145492734221404 +- 0.9976274482979028
Error W: 0.19035613507539786 +- 0.17620814476075328
Error S: 1.6939762924159385 +- 1.4258757577190926
Pearson Corr U: -0.06992321958266239, p: 0.35783705968864093
Pearson Corr V: 0.711713258922803, p: 2.4786526693855964e-28
Pearson Corr W: 0.24802265531114917, p: 0.0009350224932963934
Pearson Corr S: 0.8352894614710864, p: 8.245728817566528e-47
---------------------------------------------------
Prediction using mast: tse02
Error U: 1.6851281449613524 +- 1.2507706682292452
Error V: 0.7973710628305242 +- 0.650118771201418
Error W: 0.17947389895343116 +- 0.14163061961806384
Error S: 1.0907229420840707 +- 1.191930650541807
Pearson Corr U: -0.3329489756559274, p: 6.729800339538857e-06
Pearson Corr V: 0.5719918669904305, p: 1.3598361246748585e-16
Pearson Corr W: 0.43397477503930987, p: 1.9762835268726707e-09
Pearson Corr S: 0.5641168831512274, p: 4.3206650956626275e-16
---------------------------------------------------
Prediction using mast: tse04
Error U: 1.4716850943632431 +- 0.7973036665669094
Error V: 1.472805479072455 +- 0.72198926684134
Error W: 0.45709901278059517 +- 0.34749634283455666
Error S: 1.8740531142221095 +- 1.184931060270232
Pearson Corr U: 0.7719589787472589, p: 7.1185682906636e-36
Pearson Corr V: 0.7633155049267714, p: 1.1777715256972126e-34
Pearson Corr W: 0.7457186143306014, p: 2.5017130481001153e-32
Pearson Corr S: 0.7225299085303442, p: 1.5410445919627007e-29
---------------------------------------------------
Prediction using mast: tse06
Error U: 0.6604062626206081 +- 0.526600290076818
Error V: 0.625190437153307 +- 0.4933836259444814
Error W: 0.1826858913916014 +- 0.1429113927682178
Error S: 0.8013337448827169 +- 0.7196595045226394
Pearson Corr U: 0.7655578560465008, p: 5.75375677647554e-35
Pearson Corr V: 0.7630608328048145, p: 1.2769587645156626e-34
Pearson Corr W: 0.7288537357379672, p: 2.855539421541226e-30
Pearson Corr S: 0.7050495501012958, p: 1.288661215167684e-27
---------------------------------------------------
Prediction using mast: tse07
Error U: 0.8250107184784218 +- 0.7799846730062637
Error V: 0.6405999836145368 +- 0.6133777337295939
Error W: 0.1634420602823322 +- 0.1273526672563629
Error S: 1.0667037412589153 +- 0.9347608871976125
Pearson Corr U: 0.7185337219896535, p: 4.3661657066993026e-29
Pearson Corr V: 0.7166747893389653, p: 7.044236295883637e-29
Pearson Corr W: 0.7343062113858744, p: 6.422255029179929e-31
Pearson Corr S: 0.6334707391041532, p: 5.087049123966165e-21
---------------------------------------------------
Prediction using mast: tse08
Error U: 0.8203298901437925 +- 0.7791887030193456
Error V: 0.6487541743305735 +- 0.5821762737790952
Error W: 0.16281340543293732 +- 0.12741063521868368
Error S: 1.0351481168921284 +- 0.9102456681452948
Pearson Corr U: 0.7237467589247583, p: 1.1181960990200204e-29
Pearson Corr V: 0.7098610384537383, p: 3.9376761647038992e-28
Pearson Corr W: 0.7343327185969932, p: 6.375266059005551e-31
Pearson Corr S: 0.6351986193599055, p: 3.6941840865070746e-21
---------------------------------------------------
Prediction using mast: tse09
Error U: 0.6825357363108487 +- 0.5396951136857557
Error V: 0.6245229268772674 +- 0.7020456997516414
Error W: 0.16231197411575454 +- 0.12757503677551227
Error S: 0.8616456725529881 +- 0.834182461930874
Pearson Corr U: 0.7536624365105796, p: 2.3549104264477644e-33
Pearson Corr V: 0.7705768240706816, p: 1.1242043070618291e-35
Pearson Corr W: 0.7440505517176079, p: 4.063551379214227e-32
Pearson Corr S: 0.692406591279665, p: 2.599821391569673e-26
---------------------------------------------------
Prediction using mast: tse10
Error U: 1.2818297608737426 +- 1.1783975294389464
Error V: 1.0482256183531542 +- 1.0936050938086475
Error W: 0.199018048636042 +- 0.17344618027090478
Error S: 1.599840097883203 +- 1.4340714688705714
Pearson Corr U: -0.4380284152550217, p: 1.3429839684168044e-09
Pearson Corr V: -0.37410326777099756, p: 3.398948223339707e-07
Pearson Corr W: -0.03355119875931262, p: 0.6593693646606164
Pearson Corr S: 0.5199059354283382, p: 1.666389581084185e-13
---------------------------------------------------
Prediction using mast: tse11
Error U: 1.0026110932086758 +- 1.049823370329568
Error V: 1.1974941868748943 +- 1.1292342460373261
Error W: 0.19149552122748853 +- 0.17879954808616805
Error S: 1.2708701057797585 +- 1.3793135292795222
Pearson Corr U: 0.6135953802205978, p: 1.7530152837359191e-19
Pearson Corr V: -0.26042884553278006, p: 0.0005000688517731919
Pearson Corr W: 0.12390663812019209, p: 0.10232484899103599
Pearson Corr S: 0.6103506970865809, p: 3.0516713884609965e-19
---------------------------------------------------
Prediction using mast: tse12
Error U: 1.0628572023398624 +- 1.0838577679823087
Error V: 1.0339051959466552 +- 1.05971911831763
Error W: 0.17980761820078373 +- 0.165070758001249
Error S: 1.4575821577253731 +- 1.4225336004044706
Pearson Corr U: 0.6328224816886243, p: 5.732837837293975e-21
Pearson Corr V: 0.37663791656847656, p: 2.788742699357949e-07
Pearson Corr W: 0.2752459683586137, p: 0.00022732900006887225
Pearson Corr S: 0.5595262792731187, p: 8.358556029682726e-16
---------------------------------------------------
Prediction using mast: tse13
Error U: 1.2551616269481096 +- 0.7297057289543215
Error V: 1.2853677038635873 +- 0.6411977086608012
Error W: 0.4103295700827349 +- 0.3089372224478914
Error S: 1.5850169115088497 +- 1.0595378625644214
Pearson Corr U: 0.7723791611849664, p: 6.19134435615248e-36
Pearson Corr V: 0.765452843222477, p: 5.951120145702253e-35
Pearson Corr W: 0.746395049195444, p: 2.0527607261340502e-32
Pearson Corr S: 0.7239338836474533, p: 1.0642191596947545e-29
---------------------------------------------------
Prediction using mast: v01
Error U: 1.3299036332412217 +- 1.1899106711696783
Error V: 0.9442740819631178 +- 1.02668216199926
Error W: 0.19490561299898393 +- 0.17934864997801697
Error S: 1.6960440727392347 +- 1.4347429348960923
Pearson Corr U: -0.5131095096585062, p: 3.863517278630391e-13
Pearson Corr V: 0.5179376729167323, p: 2.1299875186624286e-13
Pearson Corr W: 0.039930153192409626, p: 0.5998264615155007
Pearson Corr S: 0.6415681178156966, p: 1.1159307881663581e-21
---------------------------------------------------
Prediction using mast: v03
Error U: 1.0415349325532939 +- 1.0736342755905761
Error V: 0.962614788527892 +- 1.0153934848439645
Error W: 0.16421452176615 +- 0.15347586290485637
Error S: 1.4614022360861003 +- 1.4074642620242264
Pearson Corr U: 0.6690830811035439, p: 4.506436101862081e-24
Pearson Corr V: 0.7790513898988669, p: 6.480825229799899e-37
Pearson Corr W: 0.5730519741093578, p: 1.161108157111784e-16
Pearson Corr S: 0.6317510654718765, p: 6.980486294194422e-21
---------------------------------------------------
Prediction using mast: v05
Error U: 1.0433620309020173 +- 1.0746327417283428
Error V: 1.0607748559973973 +- 1.0705737843741412
Error W: 0.18107218765909805 +- 0.16586927044077257
Error S: 1.414138020997895 +- 1.4182367427436673
Pearson Corr U: 0.6245484795504392, p: 2.5716431486048917e-20
Pearson Corr V: 0.27999558507059225, p: 0.0001748746102619535
Pearson Corr W: 0.2398652540052176, p: 0.001387755108762794
Pearson Corr S: 0.547112906594209, p: 4.735520147667279e-15
---------------------------------------------------
Prediction using mast: v06
Error U: 0.8822181354350844 +- 0.8973717178631773
Error V: 1.060412362432864 +- 1.0566353457425053
Error W: 0.149560863150795 +- 0.1385415291446658
Error S: 1.1948622637040136 +- 1.278192300573057
Pearson Corr U: 0.6626466012905374, p: 1.7236472668458586e-23
Pearson Corr V: 0.4475574802304061, p: 5.307248136485708e-10
Pearson Corr W: 0.6544594674577312, p: 9.058852746733588e-23
Pearson Corr S: 0.611262704949208, p: 2.613046117742911e-19
---------------------------------------------------
Prediction using mast: v07
Error U: 0.7726148899199424 +- 0.6347839677504239
Error V: 1.3152656461082342 +- 1.1588675964020976
Error W: 0.135612446644369 +- 0.13970158627525153
Error S: 0.9665288163153141 +- 1.0030504336623165
Pearson Corr U: 0.7288052875339684, p: 2.8931797725016052e-30
Pearson Corr V: -0.15142881450579815, p: 0.04545602353727013
Pearson Corr W: 0.6804798667921488, p: 3.8523028945765175e-25
Pearson Corr S: 0.7109411654202987, p: 3.007492288128711e-28
---------------------------------------------------
Prediction error all masts
Error U: 0.9200066607261477 +- 0.8412143265658424
Error V: 0.8825898158842026 +- 0.824762211505021
Error W: 0.2189168168092954 +- 0.19901197641717108
Error S: 1.1489436621296516 +- 1.0962535021793383
Pearson Corr U: 0.3750269512392988, p: 1.0334343234588782e-255
Pearson Corr V: 0.36510735542086725, p: 1.7637115731545295e-241
Pearson Corr W: 0.5480901992555192, p: 0.0
Pearson Corr S: 0.37243956110041704, p: 5.956762799149942e-252
---------------------------------------------------
Pearson corr per case, then averaged over all cases
U:   0.6012868367542157
V:   0.6539746326020713
W:   0.6271113887885471
S:   0.6848780892593231
---------------------------------------------------
