# Supplementary material for: WindSeer: real-time volumetric wind prediction over complex terrain aboard a small uncrewed aerial vehicle
Source: Nat Commun. 2024 Apr 25;15:3507. doi: 10.1038/s41467-024-47778-4 (PMC11045725; doi:10.1038/s41467-024-47778-4)
Supplement: Supplementary file 5 — Source Data [file 41467_2024_47778_MOESM5_ESM.zip › data_Table1_SupplementaryTable2/Perdigao_0518_143730_AD4.txt]

Sender: LSF System <lsfadmin@eu-ms-026-13>
Subject: Job 208229396: <python3 predict_measurement_campaigns.py -model_dir ../wind_prediction/trained_models/final01 -model_version e3000 -d /cluster/work/riner/users/intel/perdigao_20170518.hdf5 -m tse04 -i 6 -e 14:37:30 --no_gpu --benchmark> in cluster <euler> Done

Job <python3 predict_measurement_campaigns.py -model_dir ../wind_prediction/trained_models/final01 -model_version e3000 -d /cluster/work/riner/users/intel/perdigao_20170518.hdf5 -m tse04 -i 6 -e 14:37:30 --no_gpu --benchmark> was submitted from host <eu-login-27> by user <acfloria> in cluster <euler> at Mon Mar 14 22:08:01 2022
Job was executed on host(s) <2*eu-ms-026-13>, in queue <normal.4h>, as user <acfloria> in cluster <euler> at Mon Mar 14 22:08:25 2022
</cluster/home/acfloria> was used as the home directory.
</cluster/home/acfloria/intel_wind/wind_analysis> was used as the working directory.
Started at Mon Mar 14 22:08:25 2022
Terminated at Mon Mar 14 23:14:27 2022
Results reported at Mon Mar 14 23:14:27 2022

Your job looked like:

------------------------------------------------------------
# LSBATCH: User input
python3 predict_measurement_campaigns.py -model_dir ../wind_prediction/trained_models/final01 -model_version e3000 -d /cluster/work/riner/users/intel/perdigao_20170518.hdf5 -m tse04 -i 6 -e 14:37:30 --no_gpu --benchmark
------------------------------------------------------------

Successfully completed.

Resource usage summary:

    CPU time :                                   3929.52 sec.
    Max Memory :                                 16085 MB
    Average Memory :                             10101.47 MB
    Total Requested Memory :                     26000.00 MB
    Delta Memory :                               9915.00 MB
    Max Swap :                                   -
    Max Processes :                              3
    Max Threads :                                4
    Run time :                                   3989 sec.
    Turnaround time :                            3986 sec.

The output (if any) follows:

/cluster/home/acfloria/.local/lib/python3.7/site-packages/pyproj/crs/crs.py:131: FutureWarning: '+init=<authority>:<code>' syntax is deprecated. '<authority>:<code>' is the preferred initialization method. When making the change, be mindful of axis order changes: https://pyproj4.github.io/pyproj/stable/gotchas.html#axis-order-changes-in-proj-6
  in_crs_string = _prepare_from_proj_string(in_crs_string)
/cluster/home/acfloria/.local/lib/python3.7/site-packages/pyproj/crs/crs.py:131: FutureWarning: '+init=<authority>:<code>' syntax is deprecated. '<authority>:<code>' is the preferred initialization method. When making the change, be mindful of axis order changes: https://pyproj4.github.io/pyproj/stable/gotchas.html#axis-order-changes-in-proj-6
  in_crs_string = _prepare_from_proj_string(in_crs_string)
mayavi could not get imported, disabling plotting with mayavi. Refer to the README for install instructions
'pygdal' is not installed. Use the command below to install it:
     pip3 install pygdal==2.3.2.4
GPy could not get imported, GPR baseline not available
Using YAML config: ../wind_prediction/trained_models/final01/params.yaml
Input data: 14:37:30 | scale: scale_2.0_n_384 | mast: rne01 
Measurement indices:
[333 193  39]
Input data: 14:37:30 | scale: scale_2.0_n_384 | mast: rne02 
Measurement indices:
[315 206  40]
[315 206  42]
Input data: 14:37:30 | scale: scale_2.0_n_384 | mast: rne03 
Measurement indices:
[302 223  41]
Input data: 14:37:30 | scale: scale_2.0_n_384 | mast: rne04 
Measurement indices:
All measurements lie inside the terrain or outside of the prediction domain
Input mast outside the prediction region
Input data: 14:37:30 | scale: scale_2.0_n_384 | mast: rne06 
Measurement indices:
[247 288  39]
[247 288  41]
Input data: 14:37:30 | scale: scale_2.0_n_384 | mast: rne07 
Measurement indices:
[212 323  41]
[212 323  43]
Input data: 14:37:30 | scale: scale_2.0_n_384 | mast: rsw01 
Measurement indices:
[194  77  43]
[194  77  44]
Input data: 14:37:30 | scale: scale_2.0_n_384 | mast: rsw02 
Measurement indices:
[182  88  43]
[182  88  45]
Input data: 14:37:30 | scale: scale_2.0_n_384 | mast: rsw03 
Measurement indices:
[174 101  43]
[174 101  44]
[174 101  46]
[174 101  48]
[174 101  51]
Input data: 14:37:30 | scale: scale_2.0_n_384 | mast: rsw04 
Measurement indices:
[160 121  43]
Input data: 14:37:30 | scale: scale_2.0_n_384 | mast: rsw05 
Measurement indices:
[129 166  44]
Input data: 14:37:30 | scale: scale_2.0_n_384 | mast: rsw06 
Measurement indices:
[116 183  44]
[116 183  46]
[116 183  48]
[116 183  49]
[116 183  53]
Input data: 14:37:30 | scale: scale_2.0_n_384 | mast: rsw07 
Measurement indices:
[ 85 221  45]
[ 85 221  47]
Input data: 14:37:30 | scale: scale_2.0_n_384 | mast: rsw08 
Measurement indices:
[ 74 237  45]
[ 74 237  47]
Input data: 14:37:30 | scale: scale_2.0_n_384 | mast: tnw01 
Measurement indices:
[ 59 175  11]
[ 59 175  12]
[ 59 175  14]
Input data: 14:37:30 | scale: scale_2.0_n_384 | mast: tnw02 
Measurement indices:
[ 82 190  28]
[ 82 190  29]
[ 82 190  31]
Input data: 14:37:30 | scale: scale_2.0_n_384 | mast: tnw03 
Measurement indices:
[ 96 204  43]
[ 96 204  45]
Input data: 14:37:30 | scale: scale_2.0_n_384 | mast: tnw05 
Measurement indices:
All measurements lie inside the terrain or outside of the prediction domain
Input mast outside the prediction region
Input data: 14:37:30 | scale: scale_2.0_n_384 | mast: tnw06 
Measurement indices:
[158 247  17]
[158 247  18]
[158 247  18]
[158 247  18]
[158 247  19]
[158 247  19]
[158 247  20]
Input data: 14:37:30 | scale: scale_2.0_n_384 | mast: tnw07 
Measurement indices:
[176 263  10]
[176 263  10]
[176 263  10]
[176 263  11]
[176 263  11]
[176 263  12]
[176 263  14]
[176 263  16]
[176 263  19]
Input data: 14:37:30 | scale: scale_2.0_n_384 | mast: tnw08 
Measurement indices:
[196 278  18]
[196 278  19]
[196 278  21]
Input data: 14:37:30 | scale: scale_2.0_n_384 | mast: tnw09 
Measurement indices:
[210 291  27]
[210 291  28]
Input data: 14:37:30 | scale: scale_2.0_n_384 | mast: tnw10 
Measurement indices:
[220 296  32]
[220 296  34]
[220 296  36]
[220 296  37]
[220 296  41]
Input data: 14:37:30 | scale: scale_2.0_n_384 | mast: tnw11 
Measurement indices:
[231 304  35]
[231 304  36]
[231 304  38]
Input data: 14:37:30 | scale: scale_2.0_n_384 | mast: tnw12 
Measurement indices:
[238 307  33]
[238 307  33]
[238 307  33]
[238 307  34]
[238 307  34]
[238 307  34]
[238 307  36]
[238 307  37]
Input data: 14:37:30 | scale: scale_2.0_n_384 | mast: tnw13 
Measurement indices:
[243 314  26]
[243 314  27]
[243 314  27]
[243 314  27]
[243 314  28]
[243 314  28]
[243 314  29]
[243 314  31]
Input data: 14:37:30 | scale: scale_2.0_n_384 | mast: tnw14 
Measurement indices:
[253 319  20]
[253 319  20]
[253 319  21]
[253 319  21]
[253 319  21]
[253 319  22]
[253 319  23]
[253 319  24]
Input data: 14:37:30 | scale: scale_2.0_n_384 | mast: tnw15 
Measurement indices:
[259 322  18]
[259 322  18]
[259 322  19]
[259 322  20]
[259 322  21]
Input data: 14:37:30 | scale: scale_2.0_n_384 | mast: tnw16 
Measurement indices:
[268 325  13]
[268 325  13]
[268 325  14]
[268 325  14]
[268 325  14]
[268 325  15]
[268 325  16]
[268 325  17]
Input data: 14:37:30 | scale: scale_2.0_n_384 | mast: tse01 
Measurement indices:
[101  93   5]
[101  93   8]
Input data: 14:37:30 | scale: scale_2.0_n_384 | mast: tse02 
Measurement indices:
[137 117  26]
[137 117  29]
Input data: 14:37:30 | scale: scale_2.0_n_384 | mast: tse04 
Measurement indices:
[153 131  43]
[153 131  44]
[153 131  46]
[153 131  48]
[153 131  51]
[153 131  54]
[153 131  55]
[153 131  58]
Input data: 14:37:30 | scale: scale_2.0_n_384 | mast: tse06 
Measurement indices:
[182 159  28]
[182 159  30]
[182 159  32]
[182 159  33]
[182 159  37]
Input data: 14:37:30 | scale: scale_2.0_n_384 | mast: tse07 
Measurement indices:
[204 159  24]
[204 159  26]
Input data: 14:37:30 | scale: scale_2.0_n_384 | mast: tse08 
Measurement indices:
[223 176  20]
[223 176  22]
Input data: 14:37:30 | scale: scale_2.0_n_384 | mast: tse09 
Measurement indices:
[244 202  14]
[244 202  16]
[244 202  17]
[244 202  19]
[244 202  23]
[244 202  26]
[244 202  30]
Input data: 14:37:30 | scale: scale_2.0_n_384 | mast: tse10 
Measurement indices:
[259 211  19]
[259 211  22]
Input data: 14:37:30 | scale: scale_2.0_n_384 | mast: tse11 
Measurement indices:
All measurements lie inside the terrain or outside of the prediction domain
Input mast outside the prediction region
Input data: 14:37:30 | scale: scale_2.0_n_384 | mast: tse12 
Measurement indices:
[280 226  33]
[280 226  34]
Input data: 14:37:30 | scale: scale_2.0_n_384 | mast: tse13 
Measurement indices:
[290 234  39]
[290 234  41]
[290 234  43]
[290 234  44]
[290 234  48]
[290 234  51]
[290 234  55]
Input data: 14:37:30 | scale: scale_2.0_n_384 | mast: v01 
Measurement indices:
[295 161  17]
[295 161  18]
Input data: 14:37:30 | scale: scale_2.0_n_384 | mast: v03 
Measurement indices:
[254 184  13]
[254 184  15]
Input data: 14:37:30 | scale: scale_2.0_n_384 | mast: v04 
Measurement indices:
[220 218  11]
[220 218  12]
Input data: 14:37:30 | scale: scale_2.0_n_384 | mast: v05 
Measurement indices:
[204 235  10]
[204 235  12]
[204 235  13]
Input data: 14:37:30 | scale: scale_2.0_n_384 | mast: v06 
Measurement indices:
[190 249   9]
[190 249  11]
[190 249  13]
Input data: 14:37:30 | scale: scale_2.0_n_384 | mast: v07 
Measurement indices:
[153 275   8]
[153 275   9]
[153 275   9]
[153 275   9]
[153 275  10]
[153 275  10]
[153 275  11]
---------------------------------------------------
Prediction using mast: rne01
Error U: 0.7509780611498081 +- 0.6536105760398779
Error V: 1.2442684482150463 +- 1.0095912022798847
Error W: 0.33154385499223216 +- 0.28390673222212004
Error S: 1.4200433482083972 +- 1.0812479437545097
Pearson Corr U: 0.7652452357967247, p: 1.30152701940572e-32
Pearson Corr V: 0.765143284430504, p: 1.3417462968737337e-32
Pearson Corr W: 0.3185978695418804, p: 3.4009222268838764e-05
Pearson Corr S: 0.6805245742450077, p: 1.6500597211458825e-23
---------------------------------------------------
Prediction using mast: rne02
Error U: 0.862718306876923 +- 0.7264315705170816
Error V: 1.2592940722745585 +- 1.0428043185583005
Error W: 0.3186625279329287 +- 0.2642718874751804
Error S: 1.5207248742423811 +- 1.1085380571583676
Pearson Corr U: 0.7499028048469358, p: 1.0744330220586923e-30
Pearson Corr V: 0.7556984256462861, p: 2.1076974107299915e-31
Pearson Corr W: 0.36561869866477315, p: 1.5930087055569275e-06
Pearson Corr S: 0.6526080703067878, p: 3.78740315363332e-21
---------------------------------------------------
Prediction using mast: rne03
Error U: 0.8657191707665113 +- 0.7282194245920085
Error V: 1.2345279519914076 +- 0.9724534073786785
Error W: 0.3412675081536595 +- 0.27067153455043236
Error S: 1.4305358981731693 +- 1.0147435191735668
Pearson Corr U: 0.7447056885708766, p: 4.458619672891127e-30
Pearson Corr V: 0.746635758789587, p: 2.6390093623264926e-30
Pearson Corr W: 0.36845193811732985, p: 1.3034445300685176e-06
Pearson Corr S: 0.636180213641874, p: 7.164603335985886e-20
---------------------------------------------------
Prediction using mast: rne06
Error U: 1.1041746379981003 +- 0.7756214182428486
Error V: 1.373899212290043 +- 1.0613639260835674
Error W: 0.4273418851557623 +- 0.3220607565964638
Error S: 1.531622804479878 +- 0.9761779986929628
Pearson Corr U: 0.7171867782267924, p: 4.878406789958516e-27
Pearson Corr V: 0.7124127049418199, p: 1.5101244132192458e-26
Pearson Corr W: 0.40325154774848393, p: 9.44277816376838e-08
Pearson Corr S: 0.5785468587992227, p: 6.059185163661576e-16
---------------------------------------------------
Prediction using mast: rne07
Error U: 0.8092049458225369 +- 0.7016322165145854
Error V: 1.230105762164398 +- 0.9752208954050862
Error W: 0.3380518257686241 +- 0.27387685714535753
Error S: 1.4114730623790746 +- 1.0261028924448095
Pearson Corr U: 0.7512094017354737, p: 7.471499135432685e-31
Pearson Corr V: 0.7537235579207267, p: 3.690203914054069e-31
Pearson Corr W: 0.34998564655826253, p: 4.658392340860124e-06
Pearson Corr S: 0.6520443131510915, p: 4.2021100635446405e-21
---------------------------------------------------
Prediction using mast: rsw01
Error U: 1.0251774285292863 +- 0.8239977967733396
Error V: 1.5453002665143527 +- 1.323361941440235
Error W: 0.2874224434118851 +- 0.23792193156055153
Error S: 1.9830013756726297 +- 1.4017769449519109
Pearson Corr U: 0.7362603022593184, p: 4.1900676878014704e-29
Pearson Corr V: 0.7610529352271876, p: 4.4925083565907696e-32
Pearson Corr W: 0.41551520298060185, p: 3.476786332074308e-08
Pearson Corr S: 0.6494777248553932, p: 6.725219505553556e-21
---------------------------------------------------
Prediction using mast: rsw02
Error U: 1.2533982296193191 +- 0.8206675985370196
Error V: 1.3740059055768326 +- 1.053996237932476
Error W: 0.43506902641256046 +- 0.33015463966545117
Error S: 1.59095089929616 +- 0.9754841084216287
Pearson Corr U: 0.6943572992624092, p: 8.873287846963946e-25
Pearson Corr V: 0.7033298091780298, p: 1.2179002766221471e-25
Pearson Corr W: 0.4211232072793952, p: 2.172148933644519e-08
Pearson Corr S: 0.5634879865287414, p: 4.8497768359356185e-15
---------------------------------------------------
Prediction using mast: rsw03
Error U: 0.8947665320409426 +- 0.728275808909665
Error V: 1.782949815823864 +- 1.3606009264693188
Error W: 0.5025040601715624 +- 0.37364040136334314
Error S: 1.6590988806876035 +- 1.3006377713585056
Pearson Corr U: 0.7361649368717723, p: 4.295313639396641e-29
Pearson Corr V: 0.7190463893373912, p: 3.1216155839455983e-27
Pearson Corr W: 0.3684146685449915, p: 1.3069050408448618e-06
Pearson Corr S: 0.5940392649203563, p: 6.359389172894878e-17
---------------------------------------------------
Prediction using mast: rsw04
Error U: 1.0156443543914315 +- 0.8116125909719971
Error V: 1.4202798290753613 +- 1.2027328728931945
Error W: 0.2927697675567094 +- 0.24127982515943222
Error S: 1.8207826176425417 +- 1.2781237324104358
Pearson Corr U: 0.7338269680874754, p: 7.864550147052766e-29
Pearson Corr V: 0.7526386299278024, p: 5.0084449519129175e-31
Pearson Corr W: 0.41246084617592105, p: 4.475909437658132e-08
Pearson Corr S: 0.6368580677826488, p: 6.368334350484836e-20
---------------------------------------------------
Prediction using mast: rsw05
Error U: 1.5150532739404088 +- 0.8842196592660918
Error V: 1.4562487612067632 +- 1.1473442351217487
Error W: 0.4932820775680289 +- 0.3853796847004874
Error S: 1.7146049634100005 +- 1.0331408230897354
Pearson Corr U: 0.6684519095992478, p: 1.8611943121736637e-22
Pearson Corr V: 0.6840878811238834, p: 7.892429207231878e-24
Pearson Corr W: 0.43173697322517157, p: 8.70772518085296e-09
Pearson Corr S: 0.5381509411635917, p: 1.2773514726386849e-13
---------------------------------------------------
Prediction using mast: rsw06
Error U: 1.133540127662119 +- 0.8259773727566764
Error V: 2.1032304469782175 +- 1.612960687137335
Error W: 0.6005775881176486 +- 0.46267532373791537
Error S: 1.983904349270348 +- 1.5707050912899994
Pearson Corr U: 0.7156494082497041, p: 7.037297384573985e-27
Pearson Corr V: 0.7020967321278412, p: 1.6071138341085085e-25
Pearson Corr W: 0.39716574410276695, p: 1.527724213520888e-07
Pearson Corr S: 0.5684712880230575, p: 2.4653306501588518e-15
---------------------------------------------------
Prediction using mast: rsw07
Error U: 1.523893644568329 +- 0.9367443036756168
Error V: 1.9658248051540337 +- 1.624379867227408
Error W: 0.6329378416943027 +- 0.495023240144799
Error S: 2.0515680739995017 +- 1.500270099988978
Pearson Corr U: 0.6785297168259464, p: 2.4822127423179643e-23
Pearson Corr V: 0.6793850090977425, p: 2.0843779521121772e-23
Pearson Corr W: 0.4241167584073121, p: 1.6838543594114024e-08
Pearson Corr S: 0.5379599456290259, p: 1.30789209093113e-13
---------------------------------------------------
Prediction using mast: rsw08
Error U: 1.978194021131804 +- 1.0358439968811923
Error V: 1.993693946942196 +- 1.6759478470029217
Error W: 0.7213512709976195 +- 0.5717239399753505
Error S: 2.250460145782047 +- 1.5423771323245719
Pearson Corr U: 0.6605168485890734, p: 8.61078440605995e-22
Pearson Corr V: 0.6677033587504639, p: 2.1548654209448865e-22
Pearson Corr W: 0.4217014326980049, p: 2.0682980378962244e-08
Pearson Corr S: 0.5178443466157396, p: 1.452204426340378e-12
---------------------------------------------------
Prediction using mast: tnw01
Error U: 1.1348244079430456 +- 0.9497377097090115
Error V: 2.603704655063116 +- 2.236060450453303
Error W: 0.32772401750126234 +- 0.30445067785825464
Error S: 2.122171729356966 +- 1.5137967828451362
Pearson Corr U: 0.11816037790879151, p: 0.13303808595946243
Pearson Corr V: 0.053174613980770016, p: 0.5002219762382135
Pearson Corr W: 0.07802241032953612, p: 0.32219004263423917
Pearson Corr S: 0.7769538199592205, p: 3.55169111968169e-34
---------------------------------------------------
Prediction using mast: tnw02
Error U: 1.170609741136406 +- 0.9965933062188403
Error V: 2.7633526405764908 +- 2.3223447923492446
Error W: 0.3318106491409584 +- 0.3105670876947784
Error S: 2.1181502653127193 +- 1.4967758177024684
Pearson Corr U: 0.09762253036934386, p: 0.21507430774767308
Pearson Corr V: -0.20591835050350774, p: 0.008362309408693683
Pearson Corr W: 0.06980596649120219, p: 0.3759167317602657
Pearson Corr S: 0.7579559967911688, p: 1.1038100723651026e-31
---------------------------------------------------
Prediction using mast: tnw03
Error U: 1.5352426471754348 +- 0.9683553865569122
Error V: 1.7398369759958752 +- 1.424747070982631
Error W: 0.29236627805538207 +- 0.2319692503081217
Error S: 2.2077688801629662 +- 1.4592285807834355
Pearson Corr U: 0.584256984575773, p: 2.676841419085629e-16
Pearson Corr V: 0.6989133925174297, p: 3.266839405871161e-25
Pearson Corr W: 0.4595527750520142, p: 6.798417800955535e-10
Pearson Corr S: 0.5445832848380389, p: 5.713666910830428e-14
---------------------------------------------------
Prediction using mast: tnw06
Error U: 0.8637516224821952 +- 0.6548940502835908
Error V: 1.591352650034787 +- 1.3860162482527636
Error W: 0.2886046079079253 +- 0.26518224830772197
Error S: 1.5301996044444093 +- 1.3338611262948936
Pearson Corr U: 0.5476182078658571, p: 3.885622217587239e-14
Pearson Corr V: 0.7758816853591662, p: 4.9838935937491795e-34
Pearson Corr W: 0.42733420968253566, p: 1.2771522140351037e-08
Pearson Corr S: 0.8205690664050999, p: 5.859555441700253e-41
---------------------------------------------------
Prediction using mast: tnw07
Error U: 0.9253078843239982 +- 0.7360749452299984
Error V: 1.553587761866526 +- 1.3401818928325944
Error W: 0.28324099540009606 +- 0.25571032664706234
Error S: 1.4009198298221281 +- 1.2463468283423984
Pearson Corr U: 0.5036587511170089, p: 7.228303260292866e-12
Pearson Corr V: 0.7767017364447234, p: 3.8468309473356084e-34
Pearson Corr W: 0.4551035501909206, p: 1.0382685401096098e-09
Pearson Corr S: 0.8279023195980929, p: 2.7910219798047956e-42
---------------------------------------------------
Prediction using mast: tnw08
Error U: 1.0529709581215314 +- 0.91571012852745
Error V: 1.6606631577066466 +- 1.4788592682496229
Error W: 0.2833788886279723 +- 0.24947168961179778
Error S: 1.3874568909523408 +- 1.2465133975220701
Pearson Corr U: 0.3647805403482491, p: 1.6897939161051442e-06
Pearson Corr V: 0.7736149403881653, p: 1.0138640918677628e-33
Pearson Corr W: 0.43508583649330124, p: 6.4831181511656725e-09
Pearson Corr S: 0.8402882392595351, p: 1.1594539947524358e-44
---------------------------------------------------
Prediction using mast: tnw09
Error U: 1.0150958709068834 +- 0.7006340461485854
Error V: 2.603678808658949 +- 2.212910161713752
Error W: 0.3110326651600442 +- 0.2919497007246276
Error S: 2.657190920030903 +- 1.7369530095156944
Pearson Corr U: 0.11247199100884794, p: 0.15287923852165664
Pearson Corr V: 0.34461259063145966, p: 6.6490936450397505e-06
Pearson Corr W: 0.15258277574997625, p: 0.051840531166363404
Pearson Corr S: 0.8253635164966318, p: 8.136902003867907e-42
---------------------------------------------------
Prediction using mast: tnw10
Error U: 0.8493934551510374 +- 0.7159676841778435
Error V: 1.3075096195927505 +- 1.095423958098244
Error W: 0.31060684686246187 +- 0.2652595736849503
Error S: 1.5912449355611675 +- 1.173503893306295
Pearson Corr U: 0.7561938362573776, p: 1.8298927025470392e-31
Pearson Corr V: 0.7627738855791751, p: 2.7100055174930813e-32
Pearson Corr W: 0.35666523265971745, p: 2.965777347774366e-06
Pearson Corr S: 0.6673360227942329, p: 2.315139517942484e-22
---------------------------------------------------
Prediction using mast: tnw11
Error U: 1.4882061150962642 +- 0.9163757567968018
Error V: 1.4467846908042075 +- 1.1753537139289019
Error W: 0.3309167422564815 +- 0.26099576551806103
Error S: 1.8719962791732858 +- 1.2401516176634513
Pearson Corr U: 0.6294820240814707, p: 2.2596297435514087e-19
Pearson Corr V: 0.70273680471995, p: 1.391899303491744e-25
Pearson Corr W: 0.4503389576430563, p: 1.6230798857367267e-09
Pearson Corr S: 0.5522458632232637, p: 2.1421708291582858e-14
---------------------------------------------------
Prediction using mast: tnw12
Error U: 1.1598752302863775 +- 0.814715737323111
Error V: 1.271670871425894 +- 1.0106863940971793
Error W: 0.3539891011022913 +- 0.269120023197274
Error S: 1.5731755199791688 +- 1.0492870900177884
Pearson Corr U: 0.7007959031128465, p: 2.14996409300586e-25
Pearson Corr V: 0.7211750935742368, p: 1.864209315109021e-27
Pearson Corr W: 0.42040828126696594, p: 2.3074954780705597e-08
Pearson Corr S: 0.5864684181769222, p: 1.9424238987196138e-16
---------------------------------------------------
Prediction using mast: tnw13
Error U: 1.2795422919420614 +- 0.959131195718988
Error V: 1.8089778415363724 +- 1.5453368648644046
Error W: 0.27610603714958465 +- 0.21622083841236348
Error S: 2.3255756564084202 +- 1.600086015497656
Pearson Corr U: 0.6056089281354644, p: 1.0896975724211752e-17
Pearson Corr V: 0.729376443140825, p: 2.444139350251485e-28
Pearson Corr W: 0.4710065307470365, p: 2.2215507448492608e-10
Pearson Corr S: 0.586641599912338, p: 1.894052959022779e-16
---------------------------------------------------
Prediction using mast: tnw14
Error U: 0.9673524975531177 +- 0.7981984092728456
Error V: 1.8870686887570236 +- 1.6974126767799418
Error W: 0.3057101281409872 +- 0.27712719663773533
Error S: 2.366597997099498 +- 1.7227334589767396
Pearson Corr U: 0.7410472021947584, p: 1.1894708114807845e-29
Pearson Corr V: 0.7762524752186887, p: 4.433798399742412e-34
Pearson Corr W: 0.3264099179518422, p: 2.115751389382453e-05
Pearson Corr S: 0.7037002951973194, p: 1.1202247743621354e-25
---------------------------------------------------
Prediction using mast: tnw15
Error U: 0.8132478619045433 +- 0.6663497195977773
Error V: 1.667896018945027 +- 1.479617146070578
Error W: 0.3087130591875126 +- 0.29033539063087493
Error S: 1.9653878993435279 +- 1.5401894675878622
Pearson Corr U: 0.7631689545500098, p: 2.411644953032536e-32
Pearson Corr V: 0.7845871813499, p: 3.011013825870034e-35
Pearson Corr W: 0.2935356902514295, p: 0.00014301690967270138
Pearson Corr S: 0.7543785665968852, p: 3.066403291896069e-31
---------------------------------------------------
Prediction using mast: tnw16
Error U: 0.7855305706274786 +- 0.6549723837053374
Error V: 1.5348696397544972 +- 1.3348912319334814
Error W: 0.3117829737434031 +- 0.29008031569550924
Error S: 1.814104382897889 +- 1.4086462467069418
Pearson Corr U: 0.7794469799320674, p: 1.6036347296670853e-34
Pearson Corr V: 0.7860707358114034, p: 1.8422615560173992e-35
Pearson Corr W: 0.29130184702548984, p: 0.00016154032927463623
Pearson Corr S: 0.7412934907665948, p: 1.1140150477164678e-29
---------------------------------------------------
Prediction using mast: tse01
Error U: 1.1819037506387178 +- 1.1035078234055442
Error V: 2.2048830702926967 +- 1.979417016225915
Error W: 0.3186175409473747 +- 0.2940563653314698
Error S: 1.718750404610423 +- 1.3634195728652743
Pearson Corr U: 0.18605866295299864, p: 0.017408750554349487
Pearson Corr V: 0.5449746160158692, p: 5.437727371424274e-14
Pearson Corr W: 0.1435499712952256, p: 0.0675347404191095
Pearson Corr S: 0.8008597275767259, p: 1.099656486536686e-37
---------------------------------------------------
Prediction using mast: tse02
Error U: 1.0877198039361922 +- 0.861778911291549
Error V: 2.484095899348005 +- 2.1642313885695823
Error W: 0.32012581650402844 +- 0.29558730412468687
Error S: 2.1853992128667157 +- 1.5539117572321683
Pearson Corr U: 0.14116872344436263, p: 0.07226205467550118
Pearson Corr V: 0.2979202351478448, p: 0.00011227937538095721
Pearson Corr W: 0.10918306422051922, p: 0.165326044794811
Pearson Corr S: 0.793850471610432, p: 1.312306526682445e-36
---------------------------------------------------
Prediction using mast: tse04
Error U: 0.7166214986076483 +- 0.6809933170959034
Error V: 2.1943405336172903 +- 1.5440440008916787
Error W: 0.5444453158584942 +- 0.40684203787837075
Error S: 1.954970446296493 +- 1.497093606787106
Pearson Corr U: 0.747453008219949, p: 2.110469505094391e-30
Pearson Corr V: 0.7282813563063758, p: 3.2196073565330546e-28
Pearson Corr W: 0.3322770671657223, p: 1.468558206383642e-05
Pearson Corr S: 0.6138946157607431, p: 2.9459917486071314e-18
---------------------------------------------------
Prediction using mast: tse06
Error U: 0.5443251859799608 +- 0.4896930655081489
Error V: 1.4862746944567236 +- 1.0219659940954373
Error W: 0.4368808576700164 +- 0.34553680307415563
Error S: 1.3092768019643353 +- 0.9339571339839432
Pearson Corr U: 0.793456645588184, p: 1.5041645357261093e-36
Pearson Corr V: 0.7568458252330256, p: 1.5185128309157915e-31
Pearson Corr W: 0.25258666377626654, p: 0.0011423214587755065
Pearson Corr S: 0.6975325644094765, p: 4.431059288014275e-25
---------------------------------------------------
Prediction using mast: tse07
Error U: 0.8088613990044505 +- 0.6795385257330897
Error V: 1.4335814002085223 +- 1.233158084694843
Error W: 0.31051016391863 +- 0.2787171086347499
Error S: 1.7348706591257035 +- 1.308019454808651
Pearson Corr U: 0.7709910624483292, p: 2.2831919216518094e-33
Pearson Corr V: 0.7804752383804017, p: 1.151771185153341e-34
Pearson Corr W: 0.317178691724502, p: 3.7020038774151846e-05
Pearson Corr S: 0.7118364453511149, p: 1.7281132271952598e-26
---------------------------------------------------
Prediction using mast: tse08
Error U: 0.8086083031331096 +- 0.5085957776950281
Error V: 1.3844173477258694 +- 0.9155784747662236
Error W: 0.38334608009087734 +- 0.3320646479879789
Error S: 1.1924486555042932 +- 0.8222113058251497
Pearson Corr U: 0.8213585374578678, p: 4.2505974176259865e-41
Pearson Corr V: 0.7693728053455778, p: 3.746726578318103e-33
Pearson Corr W: 0.26846264024528294, p: 0.0005303221502267404
Pearson Corr S: 0.7720130888551865, p: 1.666386877516917e-33
---------------------------------------------------
Prediction using mast: tse09
Error U: 1.2360041183836632 +- 0.9020911526251161
Error V: 1.290545757240532 +- 0.9846913100315383
Error W: 0.27688341145083106 +- 0.24823269928737235
Error S: 1.0346676400412518 +- 0.8011775474159443
Pearson Corr U: 0.5676514662301368, p: 2.7577620497581152e-15
Pearson Corr V: 0.7864424345701708, p: 1.627902441199667e-35
Pearson Corr W: 0.44357895244036366, p: 3.0238222677004763e-09
Pearson Corr S: 0.8341902716680489, p: 1.825195757649107e-43
---------------------------------------------------
Prediction using mast: tse10
Error U: 0.9803228263556666 +- 0.8029520750322214
Error V: 1.704726106284814 +- 1.5264822391236905
Error W: 0.2828831469383037 +- 0.2542547988431452
Error S: 1.5348233606111505 +- 1.3423608219447472
Pearson Corr U: 0.3842863185438389, p: 4.0988038574831553e-07
Pearson Corr V: 0.76994995018399, p: 3.1414917296411624e-33
Pearson Corr W: 0.45912216637276115, p: 7.084709374226262e-10
Pearson Corr S: 0.8362055067338059, p: 7.432894150183566e-44
---------------------------------------------------
Prediction using mast: tse12
Error U: 0.939615442230273 +- 0.69095534684021
Error V: 2.1562426011746796 +- 1.944420832570636
Error W: 0.3089971690941292 +- 0.28886473758667863
Error S: 2.4675777831224663 +- 1.7547226164944238
Pearson Corr U: 0.2663238734633801, p: 0.0005897092884039777
Pearson Corr V: 0.7883799763873471, p: 8.508291316434143e-36
Pearson Corr W: 0.39095564487138895, p: 2.4716507866191013e-07
Pearson Corr S: 0.8373864012973825, p: 4.365823572172249e-44
---------------------------------------------------
Prediction using mast: tse13
Error U: 0.5705823250846985 +- 0.46936093279078756
Error V: 1.801141868478822 +- 1.2347160877258814
Error W: 0.4836085801270978 +- 0.3681602291018393
Error S: 1.5712523709331132 +- 1.1327004484275538
Pearson Corr U: 0.7961212265510706, p: 5.940374516944302e-37
Pearson Corr V: 0.7512244151496696, p: 7.44027846865937e-31
Pearson Corr W: 0.2503680197594652, p: 0.0012668683176714154
Pearson Corr S: 0.6903136097118062, p: 2.120918444676886e-24
---------------------------------------------------
Prediction using mast: v01
Error U: 1.0772895344248146 +- 0.8913595578917497
Error V: 2.302121303999059 +- 2.053541104627283
Error W: 0.31340486984588206 +- 0.28887189425948095
Error S: 2.04009495905502 +- 1.5074517725350853
Pearson Corr U: 0.175943345492347, p: 0.02466804368105368
Pearson Corr V: 0.5276190170031881, p: 4.598628442084067e-13
Pearson Corr W: 0.15527519838039663, p: 0.04779513668224666
Pearson Corr S: 0.8063978682334169, p: 1.4442004536713678e-38
---------------------------------------------------
Prediction using mast: v03
Error U: 1.177985504668237 +- 1.0075546043295207
Error V: 2.7908869687633233 +- 2.336276417492194
Error W: 0.3321217860552956 +- 0.3112631630347923
Error S: 2.1129196949861577 +- 1.4914728201666396
Pearson Corr U: 0.0951807117269684, p: 0.22682427445973533
Pearson Corr V: -0.24276912728834105, p: 0.001793443167667646
Pearson Corr W: 0.07054024922848796, p: 0.3709036542598627
Pearson Corr S: 0.7545311915124692, p: 2.936661338128957e-31
---------------------------------------------------
Prediction using mast: v04
Error U: 1.000429293682235 +- 0.694099175792358
Error V: 2.3482148102228777 +- 2.080368842762645
Error W: 0.30787582518619305 +- 0.2915742038427708
Error S: 2.425511791281148 +- 1.6881914897047168
Pearson Corr U: 0.16921520263365086, p: 0.030821805000217757
Pearson Corr V: 0.6341411884060651, p: 1.0193894604662886e-19
Pearson Corr W: 0.20591495050259523, p: 0.008363406484122241
Pearson Corr S: 0.8338662046112169, p: 2.1064935216329713e-43
---------------------------------------------------
Prediction using mast: v05
Error U: 0.8992113688163884 +- 0.6423204004885568
Error V: 1.8380007807064107 +- 1.6750600807917477
Error W: 0.2918266359714446 +- 0.27247279135597985
Error S: 1.9236233817107484 +- 1.5578515478978499
Pearson Corr U: 0.4160016517940369, p: 3.338913045985465e-08
Pearson Corr V: 0.7673384554040498, p: 6.943737463257147e-33
Pearson Corr W: 0.46088082921895684, p: 5.98413085852313e-10
Pearson Corr S: 0.8235329164556412, p: 1.741367490819364e-41
---------------------------------------------------
Prediction using mast: v06
Error U: 0.8623194661651916 +- 0.6207118116881946
Error V: 1.801540711212525 +- 1.6307030724616647
Error W: 0.2968888295194745 +- 0.27704938957437897
Error S: 1.9510624761953317 +- 1.5737465230805758
Pearson Corr U: 0.5046346255336758, p: 6.487988308973909e-12
Pearson Corr V: 0.7723360602660241, p: 1.5080233123334592e-33
Pearson Corr W: 0.4185534905354745, p: 2.6975065540614308e-08
Pearson Corr S: 0.8103834240060537, p: 3.2162731651586894e-39
---------------------------------------------------
Prediction using mast: v07
Error U: 1.1505918422538048 +- 0.9832816836411814
Error V: 2.6171841252031247 +- 2.243447179310499
Error W: 0.3296013394834061 +- 0.30686909237909343
Error S: 2.082987850770388 +- 1.4954458315893726
Pearson Corr U: 0.11608043323448373, p: 0.14005040631729448
Pearson Corr V: 0.023846048688997146, p: 0.7625408018690781
Pearson Corr W: 0.07361461311268218, p: 0.3503640848155645
Pearson Corr S: 0.7741467235429542, p: 8.589106407394366e-34
---------------------------------------------------
Prediction error all masts
Error U: 1.0422280361049523 +- 0.8479020012392414
Error V: 1.7968088656711747 +- 1.6224636847709704
Error W: 0.36225074504258986 +- 0.3303309717943309
Error S: 1.826533710996834 +- 1.4074026609053005
Pearson Corr U: 0.34079484647230607, p: 3.969869793166148e-190
Pearson Corr V: 0.4095098013215307, p: 1.1758373192105526e-281
Pearson Corr W: 0.2656021750851445, p: 1.7498266938429277e-113
Pearson Corr S: 0.43812017424644223, p: 0.0
---------------------------------------------------
Pearson corr per case, then averaged over all cases
U:   0.5490289768766254
V:   0.6357973534863235
W:   0.3287752727541863
S:   0.7019259331863804
---------------------------------------------------
