# Supplementary material for: WindSeer: real-time volumetric wind prediction over complex terrain aboard a small uncrewed aerial vehicle
Source: Nat Commun. 2024 Apr 25;15:3507. doi: 10.1038/s41467-024-47778-4 (PMC11045725; doi:10.1038/s41467-024-47778-4)
Supplement: Supplementary file 5 — Source Data [file 41467_2024_47778_MOESM5_ESM.zip › data_Table1_SupplementaryTable2/Perdigao_0518_143730_AD6.txt]

Sender: LSF System <lsfadmin@eu-ms-020-14>
Subject: Job 208229474: <python3 predict_measurement_campaigns.py -model_dir ../wind_prediction/trained_models/final02 -model_version e1000 -d /cluster/work/riner/users/intel/perdigao_20170518.hdf5 -m tse04 -i 6 -e 14:37:30 --no_gpu --benchmark> in cluster <euler> Done

Job <python3 predict_measurement_campaigns.py -model_dir ../wind_prediction/trained_models/final02 -model_version e1000 -d /cluster/work/riner/users/intel/perdigao_20170518.hdf5 -m tse04 -i 6 -e 14:37:30 --no_gpu --benchmark> was submitted from host <eu-login-27> by user <acfloria> in cluster <euler> at Mon Mar 14 22:08:05 2022
Job was executed on host(s) <2*eu-ms-020-14>, in queue <normal.4h>, as user <acfloria> in cluster <euler> at Mon Mar 14 22:08:25 2022
</cluster/home/acfloria> was used as the home directory.
</cluster/home/acfloria/intel_wind/wind_analysis> was used as the working directory.
Started at Mon Mar 14 22:08:25 2022
Terminated at Mon Mar 14 23:14:57 2022
Results reported at Mon Mar 14 23:14:57 2022

Your job looked like:

------------------------------------------------------------
# LSBATCH: User input
python3 predict_measurement_campaigns.py -model_dir ../wind_prediction/trained_models/final02 -model_version e1000 -d /cluster/work/riner/users/intel/perdigao_20170518.hdf5 -m tse04 -i 6 -e 14:37:30 --no_gpu --benchmark
------------------------------------------------------------

Successfully completed.

Resource usage summary:

    CPU time :                                   3956.36 sec.
    Max Memory :                                 17140 MB
    Average Memory :                             11400.00 MB
    Total Requested Memory :                     26000.00 MB
    Delta Memory :                               8860.00 MB
    Max Swap :                                   -
    Max Processes :                              3
    Max Threads :                                4
    Run time :                                   4018 sec.
    Turnaround time :                            4012 sec.

The output (if any) follows:

/cluster/home/acfloria/.local/lib/python3.7/site-packages/pyproj/crs/crs.py:131: FutureWarning: '+init=<authority>:<code>' syntax is deprecated. '<authority>:<code>' is the preferred initialization method. When making the change, be mindful of axis order changes: https://pyproj4.github.io/pyproj/stable/gotchas.html#axis-order-changes-in-proj-6
  in_crs_string = _prepare_from_proj_string(in_crs_string)
/cluster/home/acfloria/.local/lib/python3.7/site-packages/pyproj/crs/crs.py:131: FutureWarning: '+init=<authority>:<code>' syntax is deprecated. '<authority>:<code>' is the preferred initialization method. When making the change, be mindful of axis order changes: https://pyproj4.github.io/pyproj/stable/gotchas.html#axis-order-changes-in-proj-6
  in_crs_string = _prepare_from_proj_string(in_crs_string)
mayavi could not get imported, disabling plotting with mayavi. Refer to the README for install instructions
'pygdal' is not installed. Use the command below to install it:
     pip3 install pygdal==2.3.2.4
GPy could not get imported, GPR baseline not available
Using YAML config: ../wind_prediction/trained_models/final02/params.yaml
Input data: 14:37:30 | scale: scale_2.0_n_384 | mast: rne01 
Measurement indices:
[333 193  39]
Input data: 14:37:30 | scale: scale_2.0_n_384 | mast: rne02 
Measurement indices:
[315 206  40]
[315 206  42]
Input data: 14:37:30 | scale: scale_2.0_n_384 | mast: rne03 
Measurement indices:
[302 223  41]
Input data: 14:37:30 | scale: scale_2.0_n_384 | mast: rne04 
Measurement indices:
All measurements lie inside the terrain or outside of the prediction domain
Input mast outside the prediction region
Input data: 14:37:30 | scale: scale_2.0_n_384 | mast: rne06 
Measurement indices:
[247 288  39]
[247 288  41]
Input data: 14:37:30 | scale: scale_2.0_n_384 | mast: rne07 
Measurement indices:
[212 323  41]
[212 323  43]
Input data: 14:37:30 | scale: scale_2.0_n_384 | mast: rsw01 
Measurement indices:
[194  77  43]
[194  77  44]
Input data: 14:37:30 | scale: scale_2.0_n_384 | mast: rsw02 
Measurement indices:
[182  88  43]
[182  88  45]
Input data: 14:37:30 | scale: scale_2.0_n_384 | mast: rsw03 
Measurement indices:
[174 101  43]
[174 101  44]
[174 101  46]
[174 101  48]
[174 101  51]
Input data: 14:37:30 | scale: scale_2.0_n_384 | mast: rsw04 
Measurement indices:
[160 121  43]
Input data: 14:37:30 | scale: scale_2.0_n_384 | mast: rsw05 
Measurement indices:
[129 166  44]
Input data: 14:37:30 | scale: scale_2.0_n_384 | mast: rsw06 
Measurement indices:
[116 183  44]
[116 183  46]
[116 183  48]
[116 183  49]
[116 183  53]
Input data: 14:37:30 | scale: scale_2.0_n_384 | mast: rsw07 
Measurement indices:
[ 85 221  45]
[ 85 221  47]
Input data: 14:37:30 | scale: scale_2.0_n_384 | mast: rsw08 
Measurement indices:
[ 74 237  45]
[ 74 237  47]
Input data: 14:37:30 | scale: scale_2.0_n_384 | mast: tnw01 
Measurement indices:
[ 59 175  11]
[ 59 175  12]
[ 59 175  14]
Input data: 14:37:30 | scale: scale_2.0_n_384 | mast: tnw02 
Measurement indices:
[ 82 190  28]
[ 82 190  29]
[ 82 190  31]
Input data: 14:37:30 | scale: scale_2.0_n_384 | mast: tnw03 
Measurement indices:
[ 96 204  43]
[ 96 204  45]
Input data: 14:37:30 | scale: scale_2.0_n_384 | mast: tnw05 
Measurement indices:
All measurements lie inside the terrain or outside of the prediction domain
Input mast outside the prediction region
Input data: 14:37:30 | scale: scale_2.0_n_384 | mast: tnw06 
Measurement indices:
[158 247  17]
[158 247  18]
[158 247  18]
[158 247  18]
[158 247  19]
[158 247  19]
[158 247  20]
Input data: 14:37:30 | scale: scale_2.0_n_384 | mast: tnw07 
Measurement indices:
[176 263  10]
[176 263  10]
[176 263  10]
[176 263  11]
[176 263  11]
[176 263  12]
[176 263  14]
[176 263  16]
[176 263  19]
Input data: 14:37:30 | scale: scale_2.0_n_384 | mast: tnw08 
Measurement indices:
[196 278  18]
[196 278  19]
[196 278  21]
Input data: 14:37:30 | scale: scale_2.0_n_384 | mast: tnw09 
Measurement indices:
[210 291  27]
[210 291  28]
Input data: 14:37:30 | scale: scale_2.0_n_384 | mast: tnw10 
Measurement indices:
[220 296  32]
[220 296  34]
[220 296  36]
[220 296  37]
[220 296  41]
Input data: 14:37:30 | scale: scale_2.0_n_384 | mast: tnw11 
Measurement indices:
[231 304  35]
[231 304  36]
[231 304  38]
Input data: 14:37:30 | scale: scale_2.0_n_384 | mast: tnw12 
Measurement indices:
[238 307  33]
[238 307  33]
[238 307  33]
[238 307  34]
[238 307  34]
[238 307  34]
[238 307  36]
[238 307  37]
Input data: 14:37:30 | scale: scale_2.0_n_384 | mast: tnw13 
Measurement indices:
[243 314  26]
[243 314  27]
[243 314  27]
[243 314  27]
[243 314  28]
[243 314  28]
[243 314  29]
[243 314  31]
Input data: 14:37:30 | scale: scale_2.0_n_384 | mast: tnw14 
Measurement indices:
[253 319  20]
[253 319  20]
[253 319  21]
[253 319  21]
[253 319  21]
[253 319  22]
[253 319  23]
[253 319  24]
Input data: 14:37:30 | scale: scale_2.0_n_384 | mast: tnw15 
Measurement indices:
[259 322  18]
[259 322  18]
[259 322  19]
[259 322  20]
[259 322  21]
Input data: 14:37:30 | scale: scale_2.0_n_384 | mast: tnw16 
Measurement indices:
[268 325  13]
[268 325  13]
[268 325  14]
[268 325  14]
[268 325  14]
[268 325  15]
[268 325  16]
[268 325  17]
Input data: 14:37:30 | scale: scale_2.0_n_384 | mast: tse01 
Measurement indices:
[101  93   5]
[101  93   8]
Input data: 14:37:30 | scale: scale_2.0_n_384 | mast: tse02 
Measurement indices:
[137 117  26]
[137 117  29]
Input data: 14:37:30 | scale: scale_2.0_n_384 | mast: tse04 
Measurement indices:
[153 131  43]
[153 131  44]
[153 131  46]
[153 131  48]
[153 131  51]
[153 131  54]
[153 131  55]
[153 131  58]
Input data: 14:37:30 | scale: scale_2.0_n_384 | mast: tse06 
Measurement indices:
[182 159  28]
[182 159  30]
[182 159  32]
[182 159  33]
[182 159  37]
Input data: 14:37:30 | scale: scale_2.0_n_384 | mast: tse07 
Measurement indices:
[204 159  24]
[204 159  26]
Input data: 14:37:30 | scale: scale_2.0_n_384 | mast: tse08 
Measurement indices:
[223 176  20]
[223 176  22]
Input data: 14:37:30 | scale: scale_2.0_n_384 | mast: tse09 
Measurement indices:
[244 202  14]
[244 202  16]
[244 202  17]
[244 202  19]
[244 202  23]
[244 202  26]
[244 202  30]
Input data: 14:37:30 | scale: scale_2.0_n_384 | mast: tse10 
Measurement indices:
[259 211  19]
[259 211  22]
Input data: 14:37:30 | scale: scale_2.0_n_384 | mast: tse11 
Measurement indices:
All measurements lie inside the terrain or outside of the prediction domain
Input mast outside the prediction region
Input data: 14:37:30 | scale: scale_2.0_n_384 | mast: tse12 
Measurement indices:
[280 226  33]
[280 226  34]
Input data: 14:37:30 | scale: scale_2.0_n_384 | mast: tse13 
Measurement indices:
[290 234  39]
[290 234  41]
[290 234  43]
[290 234  44]
[290 234  48]
[290 234  51]
[290 234  55]
Input data: 14:37:30 | scale: scale_2.0_n_384 | mast: v01 
Measurement indices:
[295 161  17]
[295 161  18]
Input data: 14:37:30 | scale: scale_2.0_n_384 | mast: v03 
Measurement indices:
[254 184  13]
[254 184  15]
Input data: 14:37:30 | scale: scale_2.0_n_384 | mast: v04 
Measurement indices:
[220 218  11]
[220 218  12]
Input data: 14:37:30 | scale: scale_2.0_n_384 | mast: v05 
Measurement indices:
[204 235  10]
[204 235  12]
[204 235  13]
Input data: 14:37:30 | scale: scale_2.0_n_384 | mast: v06 
Measurement indices:
[190 249   9]
[190 249  11]
[190 249  13]
Input data: 14:37:30 | scale: scale_2.0_n_384 | mast: v07 
Measurement indices:
[153 275   8]
[153 275   9]
[153 275   9]
[153 275   9]
[153 275  10]
[153 275  10]
[153 275  11]
---------------------------------------------------
Prediction using mast: rne01
Error U: 0.8571411434542882 +- 0.7252446465389348
Error V: 1.2800370227254214 +- 1.034081216275398
Error W: 0.30114029350571897 +- 0.26966143317500374
Error S: 1.2937479342758598 +- 1.126799436346502
Pearson Corr U: 0.7659129745244252, p: 1.0659086066017692e-32
Pearson Corr V: 0.7955602894045096, p: 7.231864051211565e-37
Pearson Corr W: 0.3829919623092942, p: 4.5157522175202656e-07
Pearson Corr S: 0.7211864595457668, p: 1.8590612178459553e-27
---------------------------------------------------
Prediction using mast: rne02
Error U: 0.9701810752099235 +- 0.800355169881368
Error V: 1.2681540465447843 +- 1.0570474117841475
Error W: 0.29355136247223745 +- 0.25470722246960764
Error S: 1.337223219888157 +- 1.1452677985117263
Pearson Corr U: 0.7683563271012768, p: 5.10356163462142e-33
Pearson Corr V: 0.7936566311341517, p: 1.403521588553237e-36
Pearson Corr W: 0.4139029397876501, p: 3.9739450764831914e-08
Pearson Corr S: 0.7066244892357196, p: 5.764467948968759e-26
---------------------------------------------------
Prediction using mast: rne03
Error U: 0.9750689074834913 +- 0.7909248856410651
Error V: 1.2857561927376047 +- 0.9545221290897719
Error W: 0.3135182139314968 +- 0.25740511500566066
Error S: 1.2213800140767144 +- 1.0258236857982175
Pearson Corr U: 0.7638448506251423, p: 1.97432466382414e-32
Pearson Corr V: 0.7951789272886436, p: 8.263867834919182e-37
Pearson Corr W: 0.41936973363818936, p: 2.5186422739814587e-08
Pearson Corr S: 0.7042432045882895, p: 9.908321011107029e-26
---------------------------------------------------
Prediction using mast: rne06
Error U: 1.2002405469743984 +- 0.8343080241513489
Error V: 1.5312510077037589 +- 0.895889421669801
Error W: 0.3727773334100034 +- 0.28944625185744355
Error S: 1.270958224162177 +- 0.9156305890687046
Pearson Corr U: 0.6984969179196252, p: 3.582073937491663e-25
Pearson Corr V: 0.7895227653674692, p: 5.784320193552942e-36
Pearson Corr W: 0.4520945620496041, p: 1.3778211988526303e-09
Pearson Corr S: 0.6801215914870788, p: 1.7924091066000047e-23
---------------------------------------------------
Prediction using mast: rne07
Error U: 0.9319303159106085 +- 0.7699972733828958
Error V: 1.2779057237026854 +- 0.9748758824533229
Error W: 0.3102133984286343 +- 0.2614164678358071
Error S: 1.2297048364214327 +- 1.0520422031121026
Pearson Corr U: 0.7656809471192065, p: 1.1425913426781604e-32
Pearson Corr V: 0.7965037511135692, p: 5.1927561247034465e-37
Pearson Corr W: 0.4044916044239918, p: 8.550870477359781e-08
Pearson Corr S: 0.711535200475708, p: 1.85407597920466e-26
---------------------------------------------------
Prediction using mast: rsw01
Error U: 1.0906886824697986 +- 0.8890794476845688
Error V: 1.4937972566096722 +- 1.354822077735505
Error W: 0.2722154279288511 +- 0.2384921125866468
Error S: 1.8491171225026193 +- 1.4430285275106278
Pearson Corr U: 0.770887246221266, p: 2.3571940336759798e-33
Pearson Corr V: 0.781387175708274, p: 8.575049744770339e-35
Pearson Corr W: 0.44675910693094895, p: 2.26032886638445e-09
Pearson Corr S: 0.6841401898820298, p: 7.806833859831295e-24
---------------------------------------------------
Prediction using mast: rsw02
Error U: 1.3309153640145372 +- 0.8738567406855227
Error V: 1.5165595681172723 +- 0.9091657292538886
Error W: 0.3815943485926603 +- 0.2976853888254321
Error S: 1.2943832491416039 +- 0.9213823441972637
Pearson Corr U: 0.6623909860921281, p: 6.022045932977659e-22
Pearson Corr V: 0.7816365074240236, p: 7.908565335075021e-35
Pearson Corr W: 0.45334609799477066, p: 1.225255674630929e-09
Pearson Corr S: 0.6657519135718577, p: 3.150897985053988e-22
---------------------------------------------------
Prediction using mast: rsw03
Error U: 1.0219296113422764 +- 0.7555710498129778
Error V: 2.073253069390313 +- 1.0428452021427081
Error W: 0.43689649627318444 +- 0.3344453564691853
Error S: 1.589366632505241 +- 1.0888046624386836
Pearson Corr U: 0.7323471767061214, p: 1.1494921217606238e-28
Pearson Corr V: 0.8019817620402571, p: 7.32650268731991e-38
Pearson Corr W: 0.4437031120337938, p: 2.989828552090124e-09
Pearson Corr S: 0.7034893611049398, p: 1.1748515222292692e-25
---------------------------------------------------
Prediction using mast: rsw04
Error U: 1.078321123899233 +- 0.8758033090398898
Error V: 1.3604061543083885 +- 1.2331803138955597
Error W: 0.27435997914572424 +- 0.23820491391745865
Error S: 1.6358255712529977 +- 1.3218806812961057
Pearson Corr U: 0.7638397113721004, p: 1.9773355841817216e-32
Pearson Corr V: 0.7851662767679936, p: 2.486736823645351e-35
Pearson Corr W: 0.44754405154166627, p: 2.1026948230595552e-09
Pearson Corr S: 0.6859481621852382, p: 5.347858906801883e-24
---------------------------------------------------
Prediction using mast: rsw05
Error U: 1.5601384277693773 +- 0.9224721762570794
Error V: 1.640984064286062 +- 0.9571324703446547
Error W: 0.41949548308367773 +- 0.3358925505079666
Error S: 1.3844099734987192 +- 0.9842634708051505
Pearson Corr U: 0.6197974025067555, p: 1.1330018149522522e-18
Pearson Corr V: 0.7736877598936724, p: 9.911233248921099e-34
Pearson Corr W: 0.45918419648648284, p: 7.04276174076546e-10
Pearson Corr S: 0.6506245532446684, p: 5.4536759270242726e-21
---------------------------------------------------
Prediction using mast: rsw06
Error U: 1.3283627809021212 +- 0.834886650315046
Error V: 2.526403538816799 +- 1.2471731676550728
Error W: 0.5178551434370677 +- 0.4128896683908359
Error S: 2.0174133734293185 +- 1.368787474747886
Pearson Corr U: 0.6862001154388009, p: 5.072121634287382e-24
Pearson Corr V: 0.7913435576837924, p: 3.112229292479292e-36
Pearson Corr W: 0.45324631593365516, p: 1.2367949247473953e-09
Pearson Corr S: 0.6792472834356302, p: 2.1439259091477117e-23
---------------------------------------------------
Prediction using mast: rsw07
Error U: 1.673927849548596 +- 0.9347745152788791
Error V: 2.423067983144342 +- 1.2671618911025533
Error W: 0.5386228524078791 +- 0.43954218535647116
Error S: 1.9882875372058733 +- 1.3945972892068148
Pearson Corr U: 0.634302973339273, p: 9.913577020687552e-20
Pearson Corr V: 0.7810050043835387, p: 9.70526772999148e-35
Pearson Corr W: 0.45958483745697903, p: 6.777554120271999e-10
Pearson Corr S: 0.6585468588645078, p: 1.250521369909903e-21
---------------------------------------------------
Prediction using mast: rsw08
Error U: 2.055148426579846 +- 1.0223085524385234
Error V: 2.47505787559136 +- 1.3138386624224323
Error W: 0.5672113307260952 +- 0.47675267503821267
Error S: 2.1139707727894885 +- 1.4875619184001143
Pearson Corr U: 0.5940371261889381, p: 6.361421786162414e-17
Pearson Corr V: 0.7724898489877929, p: 1.4379129577262674e-33
Pearson Corr W: 0.4730998089693924, p: 1.802702038340389e-10
Pearson Corr S: 0.64424512421641, p: 1.730119323258862e-20
---------------------------------------------------
Prediction using mast: tnw01
Error U: 1.200487384234284 +- 0.9097584140106993
Error V: 2.608390324563684 +- 2.1882323042387535
Error W: 0.3159692001102772 +- 0.28168536201904
Error S: 2.1325448465302226 +- 1.6035388752376387
Pearson Corr U: -0.0447097248651462, p: 0.5709138669066648
Pearson Corr V: 0.2506541710360879, p: 0.0012501354288369522
Pearson Corr W: 0.17144068653440456, p: 0.028655731188075965
Pearson Corr S: 0.7222281853038784, p: 1.4420046196590335e-27
---------------------------------------------------
Prediction using mast: tnw02
Error U: 1.2080132760814357 +- 0.9485058695272046
Error V: 2.774273606039246 +- 2.263402886725021
Error W: 0.31924095269150415 +- 0.2837431416009196
Error S: 2.136903109689525 +- 1.581774012156406
Pearson Corr U: -0.0280764749668114, p: 0.7220143582462503
Pearson Corr V: 0.08278519289141427, p: 0.29344183084193
Pearson Corr W: 0.16151290349944533, p: 0.039424103541733875
Pearson Corr S: 0.734071792896451, p: 7.384090381375391e-29
---------------------------------------------------
Prediction using mast: tnw03
Error U: 1.496671288973091 +- 1.0033434882913914
Error V: 1.576352321198706 +- 1.4568354084003226
Error W: 0.2760987336072697 +- 0.2241523161016428
Error S: 1.9954348191035982 +- 1.4887168574950296
Pearson Corr U: 0.5521719389457521, p: 2.1628010810689968e-14
Pearson Corr V: 0.7550598122171251, p: 2.527657452615959e-31
Pearson Corr W: 0.4566308267825743, p: 8.984202277117371e-10
Pearson Corr S: 0.6256874900940756, p: 4.2785350949492286e-19
---------------------------------------------------
Prediction using mast: tnw06
Error U: 0.8996752745487651 +- 0.6608535821817533
Error V: 1.57917586912181 +- 1.3846657626771097
Error W: 0.2695490959219388 +- 0.25279065504585235
Error S: 1.5596424556127853 +- 1.3518168315985903
Pearson Corr U: 0.44334837277101163, p: 3.0879443432570206e-09
Pearson Corr V: 0.7709121390178298, p: 2.3392378405742904e-33
Pearson Corr W: 0.4981620633419455, p: 1.3200620190296969e-11
Pearson Corr S: 0.782979104947161, p: 5.106047731098817e-35
---------------------------------------------------
Prediction using mast: tnw07
Error U: 0.9530065223662378 +- 0.7218787153738432
Error V: 1.557916736202369 +- 1.3403471379770104
Error W: 0.2702273837175345 +- 0.2487888801524231
Error S: 1.444025271679076 +- 1.2812528442926394
Pearson Corr U: 0.40796742700805266, p: 6.460933433089395e-08
Pearson Corr V: 0.7578947554169003, p: 1.123454082458322e-31
Pearson Corr W: 0.48766219885562734, p: 4.050066277985094e-11
Pearson Corr S: 0.7788773105302301, p: 1.924893430932974e-34
---------------------------------------------------
Prediction using mast: tnw08
Error U: 1.0981829738331494 +- 0.8803147835595521
Error V: 1.6833301346631153 +- 1.4548810871544098
Error W: 0.2811349022399786 +- 0.2490237093192648
Error S: 1.4677803447384938 +- 1.270791840952875
Pearson Corr U: 0.258077207557511, p: 0.0008807680666919726
Pearson Corr V: 0.707104938643382, p: 5.164296326647609e-26
Pearson Corr W: 0.42068210105826465, p: 2.254725758271032e-08
Pearson Corr S: 0.765249834223074, p: 1.299741181616866e-32
---------------------------------------------------
Prediction using mast: tnw09
Error U: 0.9999619938168549 +- 0.6856923608458622
Error V: 2.5746266588557196 +- 2.1643435335157397
Error W: 0.31209521489763403 +- 0.2903111590755806
Error S: 2.65651267037498 +- 1.7748956922539671
Pearson Corr U: 0.11250109627088391, p: 0.15277233491983686
Pearson Corr V: 0.5564237230955104, p: 1.241464596283402e-14
Pearson Corr W: 0.15191740525731173, p: 0.0528828455069704
Pearson Corr S: 0.8264119947408866, p: 5.2416031512830806e-42
---------------------------------------------------
Prediction using mast: tnw10
Error U: 0.9519291859843884 +- 0.7925752354715541
Error V: 1.301976548072979 +- 1.12901281421289
Error W: 0.2851957100410714 +- 0.2571053614449003
Error S: 1.4414853751275916 +- 1.2203406888956514
Pearson Corr U: 0.7642163153977954, p: 1.7682281009023812e-32
Pearson Corr V: 0.7919400304689888, p: 2.5369196741725056e-36
Pearson Corr W: 0.40566931029682196, p: 7.779021362615094e-08
Pearson Corr S: 0.7092063194202298, p: 3.18442899929986e-26
---------------------------------------------------
Prediction using mast: tnw11
Error U: 1.4627824509760148 +- 0.9693685851729562
Error V: 1.2947937578918025 +- 1.1953845479994651
Error W: 0.29518158427200397 +- 0.2378203076332739
Error S: 1.5470243093470908 +- 1.2564495879850333
Pearson Corr U: 0.5888837063439287, p: 1.3646223442855068e-16
Pearson Corr V: 0.7611800099404856, p: 4.3285562493876597e-32
Pearson Corr W: 0.4625576447471515, p: 5.08983699892733e-10
Pearson Corr S: 0.6372346741891163, p: 5.964081404741334e-20
---------------------------------------------------
Prediction using mast: tnw12
Error U: 1.2122563558412858 +- 0.87847880756775
Error V: 1.267250264213527 +- 0.9786946624828621
Error W: 0.31680787071023075 +- 0.2525063067491425
Error S: 1.280093722149271 +- 1.0324828140885185
Pearson Corr U: 0.6912978433734327, p: 1.7178443797777396e-24
Pearson Corr V: 0.7813490563302575, p: 8.681701311924557e-35
Pearson Corr W: 0.454832286932958, p: 1.0652137291448023e-09
Pearson Corr S: 0.6700531429593327, p: 1.3585078101811545e-22
---------------------------------------------------
Prediction using mast: tnw13
Error U: 1.2928126505383184 +- 0.9813228599938146
Error V: 1.7174450239450383 +- 1.5647773591761414
Error W: 0.2733081410686702 +- 0.22687182303448045
Error S: 2.1937034159520103 +- 1.6106223950834138
Pearson Corr U: 0.6121837722718614, p: 3.871639934971421e-18
Pearson Corr V: 0.7398216188989061, p: 1.6463094886591707e-29
Pearson Corr W: 0.45917630128416587, p: 7.048087482245903e-10
Pearson Corr S: 0.6120642087104309, p: 3.946035441187174e-18
---------------------------------------------------
Prediction using mast: tnw14
Error U: 0.9945575252241268 +- 0.8212088725158763
Error V: 1.8693526220425176 +- 1.687515697774092
Error W: 0.2683204756481556 +- 0.2541525502531943
Error S: 2.312848183486278 +- 1.7287771582086962
Pearson Corr U: 0.7009405402002767, p: 2.0816725228892147e-25
Pearson Corr V: 0.7553491879822174, p: 2.3280467652605485e-31
Pearson Corr W: 0.5015214579122087, p: 9.147307436787724e-12
Pearson Corr S: 0.6875130682040442, p: 3.845986634732958e-24
---------------------------------------------------
Prediction using mast: tnw15
Error U: 0.8799924723753396 +- 0.7257103297290564
Error V: 1.6597333868654172 +- 1.5088394615985237
Error W: 0.2784762381747454 +- 0.2654484972953128
Error S: 1.9674327131527778 +- 1.559242983758599
Pearson Corr U: 0.6250780901556195, p: 4.73662961695805e-19
Pearson Corr V: 0.776485703610153, p: 4.118861063402881e-34
Pearson Corr W: 0.4327190862288077, p: 7.988680122413602e-09
Pearson Corr S: 0.7341961837285764, p: 7.151147429382999e-29
---------------------------------------------------
Prediction using mast: tnw16
Error U: 0.8650082918617645 +- 0.7185250798441128
Error V: 1.5350007237564651 +- 1.3758563454040216
Error W: 0.27733402553917574 +- 0.2653236742969058
Error S: 1.7930441966355917 +- 1.4540021067998163
Pearson Corr U: 0.6912705750310628, p: 1.7279249546082115e-24
Pearson Corr V: 0.7863372648129798, p: 1.6859310044031297e-35
Pearson Corr W: 0.4076367535715625, p: 6.63642781218586e-08
Pearson Corr S: 0.7361353704278608, p: 4.328467718788464e-29
---------------------------------------------------
Prediction using mast: tse01
Error U: 1.2941306558689132 +- 1.0677343935986108
Error V: 2.152151446612727 +- 1.9072542937897263
Error W: 0.31376517607279825 +- 0.2803200328583041
Error S: 1.7156545953299587 +- 1.410943803233746
Pearson Corr U: 0.011480368279374695, p: 0.8843569161726424
Pearson Corr V: 0.493777159847193, p: 2.11802988978419e-11
Pearson Corr W: 0.18937771166756157, p: 0.01547121984029377
Pearson Corr S: 0.7177083459310445, p: 4.305784066064371e-27
---------------------------------------------------
Prediction using mast: tse02
Error U: 1.1564927848094786 +- 0.8413151747341372
Error V: 2.4617303495757463 +- 2.115073248575152
Error W: 0.31349929396691917 +- 0.2802225014247104
Error S: 2.1768245775080324 +- 1.626240735352597
Pearson Corr U: -0.031593965845975194, p: 0.6888910330636747
Pearson Corr V: 0.4253106084694461, p: 1.5202022401076165e-08
Pearson Corr W: 0.18159220336042717, p: 0.020346611647381708
Pearson Corr S: 0.7339646660465524, p: 7.590666339774602e-29
---------------------------------------------------
Prediction using mast: tse04
Error U: 0.8638329669003146 +- 0.6837049577312023
Error V: 2.533179845330173 +- 1.1766888266869293
Error W: 0.49811153692470855 +- 0.37043956819425394
Error S: 1.979756373487719 +- 1.2627040945360688
Pearson Corr U: 0.757856539919684, p: 1.1358859582601392e-31
Pearson Corr V: 0.8028128276849407, p: 5.414264519065063e-38
Pearson Corr W: 0.4098843969080504, p: 5.52806041002083e-08
Pearson Corr S: 0.7113954032918254, p: 1.9155517345620132e-26
---------------------------------------------------
Prediction using mast: tse06
Error U: 0.5938536431597008 +- 0.5362700057993559
Error V: 1.6350921018701214 +- 0.9080410963490788
Error W: 0.4065059105443268 +- 0.3060352496622943
Error S: 1.2656493247390803 +- 0.868118219156965
Pearson Corr U: 0.7817442665179715, p: 7.636540319241386e-35
Pearson Corr V: 0.8022083063537925, p: 6.747631447826697e-38
Pearson Corr W: 0.33955807354315864, p: 9.237345799993046e-06
Pearson Corr S: 0.7470948592191533, p: 2.32788214625108e-30
---------------------------------------------------
Prediction using mast: tse07
Error U: 0.8949160939570174 +- 0.7492374220467802
Error V: 1.43066260719225 +- 1.276968506252146
Error W: 0.2774026939311868 +- 0.26266867228137847
Error S: 1.669638765485853 +- 1.365005135289823
Pearson Corr U: 0.7408443112853219, p: 1.2553850424811108e-29
Pearson Corr V: 0.7912437276634116, p: 3.2203243089129e-36
Pearson Corr W: 0.40179410220920403, p: 1.0605216579434715e-07
Pearson Corr S: 0.7262562483242844, p: 5.340603343025323e-28
---------------------------------------------------
Prediction using mast: tse08
Error U: 0.7651492292666552 +- 0.5888067175931193
Error V: 1.4645844316244887 +- 0.9038554135887009
Error W: 0.34795708857580127 +- 0.2837385188218355
Error S: 1.1548213976354023 +- 0.8496463745886182
Pearson Corr U: 0.7220332349865344, p: 1.5123476578886978e-27
Pearson Corr V: 0.7977412341516316, p: 3.3539856952446715e-37
Pearson Corr W: 0.36237742841073795, p: 1.9992961437389348e-06
Pearson Corr S: 0.7793023661558217, p: 1.679805031524027e-34
---------------------------------------------------
Prediction using mast: tse09
Error U: 1.1096430263088317 +- 0.9119246037894768
Error V: 1.3304865381821327 +- 1.0595487760115965
Error W: 0.27560209097582605 +- 0.2487315846254766
Error S: 1.0838771262060392 +- 0.9200213113370632
Pearson Corr U: 0.47323077337520003, p: 1.77920893514486e-10
Pearson Corr V: 0.7574784319867207, p: 1.2664116878198458e-31
Pearson Corr W: 0.45371575789495483, p: 1.183405733843952e-09
Pearson Corr S: 0.7718194776252686, p: 1.7690466717749542e-33
---------------------------------------------------
Prediction using mast: tse10
Error U: 1.019041400834562 +- 0.7838937463063991
Error V: 1.7038813249416889 +- 1.5090271579355252
Error W: 0.27642050095232834 +- 0.2495048810900988
Error S: 1.5954769016600616 +- 1.3571488380989905
Pearson Corr U: 0.28173737926299836, p: 0.00026907434793672837
Pearson Corr V: 0.7256057228927868, p: 6.277340757429098e-28
Pearson Corr W: 0.46133753542910694, p: 5.72653927568741e-10
Pearson Corr S: 0.7724179322123669, p: 1.4702905107573479e-33
---------------------------------------------------
Prediction using mast: tse12
Error U: 0.9125701124280076 +- 0.6947078560623596
Error V: 2.0999286148193796 +- 1.8999746235341313
Error W: 0.28254953301904784 +- 0.2655210361701932
Error S: 2.429929902046567 +- 1.7629526594318494
Pearson Corr U: 0.3664574329002206, p: 1.5014555950477582e-06
Pearson Corr V: 0.7820530535175346, p: 6.907003186597102e-35
Pearson Corr W: 0.5614088416653833, p: 6.410207595855017e-15
Pearson Corr S: 0.8126833921247205, p: 1.3300881248548929e-39
---------------------------------------------------
Prediction using mast: tse13
Error U: 0.5720593244980953 +- 0.5023019123653534
Error V: 1.9877571259361073 +- 1.034292407120429
Error W: 0.4614907051024659 +- 0.32868706214136695
Error S: 1.5582405256923906 +- 0.9884544282577319
Pearson Corr U: 0.7832075074483856, p: 4.7383303688706927e-35
Pearson Corr V: 0.8009241540888881, p: 1.0743877331648704e-37
Pearson Corr W: 0.3386452458705774, p: 9.796462725238098e-06
Pearson Corr S: 0.743830842631127, p: 5.646302934956091e-30
---------------------------------------------------
Prediction using mast: v01
Error U: 1.1591220344199449 +- 0.8664837938560036
Error V: 2.256524284005485 +- 1.9937034184840299
Error W: 0.3107454593468452 +- 0.28035556663771066
Error S: 2.0225540833735156 +- 1.5700016956827898
Pearson Corr U: 0.004844620647740866, p: 0.9510595048485188
Pearson Corr V: 0.5301425678326174, p: 3.3968689240732255e-13
Pearson Corr W: 0.1934724374364144, p: 0.013342005977528501
Pearson Corr S: 0.7309508256535749, p: 1.6407474651481795e-28
---------------------------------------------------
Prediction using mast: v03
Error U: 1.2087467998706354 +- 0.9577592934395075
Error V: 2.7972079176595024 +- 2.272329060774772
Error W: 0.31963816891396873 +- 0.28396030649783655
Error S: 2.1316349334611178 +- 1.5753186200497618
Pearson Corr U: -0.021524288309751633, p: 0.7850681110136066
Pearson Corr V: 0.0596763950478104, p: 0.44922454610542173
Pearson Corr W: 0.16212460824162117, p: 0.038674051119275334
Pearson Corr S: 0.7355893566679976, p: 4.987945751530906e-29
---------------------------------------------------
Prediction using mast: v04
Error U: 1.0047596356072912 +- 0.6934713382040003
Error V: 2.283325515564718 +- 2.0146689349082156
Error W: 0.3005061837382192 +- 0.2819083387755001
Error S: 2.3788878441334615 +- 1.7160568251607784
Pearson Corr U: 0.11411635485961907, p: 0.1469274171880594
Pearson Corr V: 0.6795194929372539, p: 2.0277979663925408e-23
Pearson Corr W: 0.2702346034700937, p: 0.000485355809978019
Pearson Corr S: 0.8050528016209463, p: 2.378754413185543e-38
---------------------------------------------------
Prediction using mast: v05
Error U: 0.9234979120395624 +- 0.6583725610953295
Error V: 1.8059464746721088 +- 1.6546345362519999
Error W: 0.2800009792696389 +- 0.25931745420773566
Error S: 1.9549498148439695 +- 1.5562812699271984
Pearson Corr U: 0.3323335673637973, p: 1.4633501909220616e-05
Pearson Corr V: 0.7606108923888456, p: 5.111820340172848e-32
Pearson Corr W: 0.5111183708836947, p: 3.1370547669034e-12
Pearson Corr S: 0.7811161790842907, p: 9.362171184349703e-35
---------------------------------------------------
Prediction using mast: v06
Error U: 0.8865085625422833 +- 0.6596371733332755
Error V: 1.7650925499150842 +- 1.619724560632985
Error W: 0.27849229788492424 +- 0.2601086013699388
Error S: 1.9672968745863204 +- 1.5751461913698583
Pearson Corr U: 0.41094414186769507, p: 5.069342795213933e-08
Pearson Corr V: 0.7713033366402934, p: 2.074099131645523e-33
Pearson Corr W: 0.5242810053106841, p: 6.838653102438778e-13
Pearson Corr S: 0.7725604476580686, p: 1.4068112542668586e-33
---------------------------------------------------
Prediction using mast: v07
Error U: 1.2144253294848684 +- 0.9386404892478059
Error V: 2.6234072477893187 +- 2.1955519237049255
Error W: 0.31661376713892053 +- 0.2824788199348475
Error S: 2.096834891238295 +- 1.589853889167435
Pearson Corr U: -0.04281907268234653, p: 0.5873231817491155
Pearson Corr V: 0.2190916193034422, p: 0.004956163225455759
Pearson Corr W: 0.16992389535049376, p: 0.030117399335840785
Pearson Corr S: 0.7188780278641536, p: 3.2508619153428565e-27
---------------------------------------------------
Prediction error all masts
Error U: 1.0969321259118539 +- 0.8652597991236123
Error V: 1.8484467408558578 +- 1.5688520259381498
Error W: 0.33250447856607784 +- 0.2996013396592311
Error S: 1.7520067866548206 +- 1.4194023828339153
Pearson Corr U: 0.2512861365243588, p: 2.151324949069041e-101
Pearson Corr V: 0.36855763045068557, p: 1.9018816472213117e-224
Pearson Corr W: 0.32266558335937084, p: 1.5450709300515155e-169
Pearson Corr S: 0.4173005630453409, p: 1.7399728636414015e-293
---------------------------------------------------
Pearson corr per case, then averaged over all cases
U:   0.4950264793610874
V:   0.6909748230782916
W:   0.38865780403515887
S:   0.7204240521935904
---------------------------------------------------
