# Supplementary material for: WindSeer: real-time volumetric wind prediction over complex terrain aboard a small uncrewed aerial vehicle
Source: Nat Commun. 2024 Apr 25;15:3507. doi: 10.1038/s41467-024-47778-4 (PMC11045725; doi:10.1038/s41467-024-47778-4)
Supplement: Supplementary file 5 — Source Data [file 41467_2024_47778_MOESM5_ESM.zip › data_Table1_SupplementaryTable2/Perdigao_0518_18_143730_avg.txt]

Using YAML config: ../wind_prediction/trained_models/final01//params.yaml
Input data: 14:37:30 | scale: scale_2.0_n_384 | mast: rne01 
Measurement indices:
[333 193  39]
Input data: 14:37:30 | scale: scale_2.0_n_384 | mast: rne02 
Measurement indices:
[315 206  40]
[315 206  42]
Input data: 14:37:30 | scale: scale_2.0_n_384 | mast: rne03 
Measurement indices:
[302 223  41]
Input data: 14:37:30 | scale: scale_2.0_n_384 | mast: rne04 
Measurement indices:
All measurements lie inside the terrain or outside of the prediction domain
Input mast outside the prediction region
Input data: 14:37:30 | scale: scale_2.0_n_384 | mast: rne06 
Measurement indices:
[247 288  39]
[247 288  41]
Input data: 14:37:30 | scale: scale_2.0_n_384 | mast: rne07 
Measurement indices:
[212 323  41]
[212 323  43]
Input data: 14:37:30 | scale: scale_2.0_n_384 | mast: rsw01 
Measurement indices:
[194  77  43]
[194  77  44]
Input data: 14:37:30 | scale: scale_2.0_n_384 | mast: rsw02 
Measurement indices:
[182  88  43]
[182  88  45]
Input data: 14:37:30 | scale: scale_2.0_n_384 | mast: rsw03 
Measurement indices:
[174 101  43]
[174 101  44]
[174 101  46]
[174 101  48]
[174 101  51]
Input data: 14:37:30 | scale: scale_2.0_n_384 | mast: rsw04 
Measurement indices:
[160 121  43]
Input data: 14:37:30 | scale: scale_2.0_n_384 | mast: rsw05 
Measurement indices:
[129 166  44]
Input data: 14:37:30 | scale: scale_2.0_n_384 | mast: rsw06 
Measurement indices:
[116 183  44]
[116 183  46]
[116 183  48]
[116 183  49]
[116 183  53]
Input data: 14:37:30 | scale: scale_2.0_n_384 | mast: rsw07 
Measurement indices:
[ 85 221  45]
[ 85 221  47]
Input data: 14:37:30 | scale: scale_2.0_n_384 | mast: rsw08 
Measurement indices:
[ 74 237  45]
[ 74 237  47]
Input data: 14:37:30 | scale: scale_2.0_n_384 | mast: tnw01 
Measurement indices:
[ 59 175  11]
[ 59 175  12]
[ 59 175  14]
Input data: 14:37:30 | scale: scale_2.0_n_384 | mast: tnw02 
Measurement indices:
[ 82 190  28]
[ 82 190  29]
[ 82 190  31]
Input data: 14:37:30 | scale: scale_2.0_n_384 | mast: tnw03 
Measurement indices:
[ 96 204  43]
[ 96 204  45]
Input data: 14:37:30 | scale: scale_2.0_n_384 | mast: tnw05 
Measurement indices:
All measurements lie inside the terrain or outside of the prediction domain
Input mast outside the prediction region
Input data: 14:37:30 | scale: scale_2.0_n_384 | mast: tnw06 
Measurement indices:
[158 247  17]
[158 247  18]
[158 247  18]
[158 247  18]
[158 247  19]
[158 247  19]
[158 247  20]
Input data: 14:37:30 | scale: scale_2.0_n_384 | mast: tnw07 
Measurement indices:
[176 263  10]
[176 263  10]
[176 263  10]
[176 263  11]
[176 263  11]
[176 263  12]
[176 263  14]
[176 263  16]
[176 263  19]
Input data: 14:37:30 | scale: scale_2.0_n_384 | mast: tnw08 
Measurement indices:
[196 278  18]
[196 278  19]
[196 278  21]
Input data: 14:37:30 | scale: scale_2.0_n_384 | mast: tnw09 
Measurement indices:
[210 291  27]
[210 291  28]
Input data: 14:37:30 | scale: scale_2.0_n_384 | mast: tnw10 
Measurement indices:
[220 296  32]
[220 296  34]
[220 296  36]
[220 296  37]
[220 296  41]
Input data: 14:37:30 | scale: scale_2.0_n_384 | mast: tnw11 
Measurement indices:
[231 304  35]
[231 304  36]
[231 304  38]
Input data: 14:37:30 | scale: scale_2.0_n_384 | mast: tnw12 
Measurement indices:
[238 307  33]
[238 307  33]
[238 307  33]
[238 307  34]
[238 307  34]
[238 307  34]
[238 307  36]
[238 307  37]
Input data: 14:37:30 | scale: scale_2.0_n_384 | mast: tnw13 
Measurement indices:
[243 314  26]
[243 314  27]
[243 314  27]
[243 314  27]
[243 314  28]
[243 314  28]
[243 314  29]
[243 314  31]
Input data: 14:37:30 | scale: scale_2.0_n_384 | mast: tnw14 
Measurement indices:
[253 319  20]
[253 319  20]
[253 319  21]
[253 319  21]
[253 319  21]
[253 319  22]
[253 319  23]
[253 319  24]
Input data: 14:37:30 | scale: scale_2.0_n_384 | mast: tnw15 
Measurement indices:
[259 322  18]
[259 322  18]
[259 322  19]
[259 322  20]
[259 322  21]
Input data: 14:37:30 | scale: scale_2.0_n_384 | mast: tnw16 
Measurement indices:
[268 325  13]
[268 325  13]
[268 325  14]
[268 325  14]
[268 325  14]
[268 325  15]
[268 325  16]
[268 325  17]
Input data: 14:37:30 | scale: scale_2.0_n_384 | mast: tse01 
Measurement indices:
[101  93   5]
[101  93   8]
Input data: 14:37:30 | scale: scale_2.0_n_384 | mast: tse02 
Measurement indices:
[137 117  26]
[137 117  29]
Input data: 14:37:30 | scale: scale_2.0_n_384 | mast: tse04 
Measurement indices:
[153 131  43]
[153 131  44]
[153 131  46]
[153 131  48]
[153 131  51]
[153 131  54]
[153 131  55]
[153 131  58]
Input data: 14:37:30 | scale: scale_2.0_n_384 | mast: tse06 
Measurement indices:
[182 159  28]
[182 159  30]
[182 159  32]
[182 159  33]
[182 159  37]
Input data: 14:37:30 | scale: scale_2.0_n_384 | mast: tse07 
Measurement indices:
[204 159  24]
[204 159  26]
Input data: 14:37:30 | scale: scale_2.0_n_384 | mast: tse08 
Measurement indices:
[223 176  20]
[223 176  22]
Input data: 14:37:30 | scale: scale_2.0_n_384 | mast: tse09 
Measurement indices:
[244 202  14]
[244 202  16]
[244 202  17]
[244 202  19]
[244 202  23]
[244 202  26]
[244 202  30]
Input data: 14:37:30 | scale: scale_2.0_n_384 | mast: tse10 
Measurement indices:
[259 211  19]
[259 211  22]
Input data: 14:37:30 | scale: scale_2.0_n_384 | mast: tse11 
Measurement indices:
All measurements lie inside the terrain or outside of the prediction domain
Input mast outside the prediction region
Input data: 14:37:30 | scale: scale_2.0_n_384 | mast: tse12 
Measurement indices:
[280 226  33]
[280 226  34]
Input data: 14:37:30 | scale: scale_2.0_n_384 | mast: tse13 
Measurement indices:
[290 234  39]
[290 234  41]
[290 234  43]
[290 234  44]
[290 234  48]
[290 234  51]
[290 234  55]
Input data: 14:37:30 | scale: scale_2.0_n_384 | mast: v01 
Measurement indices:
[295 161  17]
[295 161  18]
Input data: 14:37:30 | scale: scale_2.0_n_384 | mast: v03 
Measurement indices:
[254 184  13]
[254 184  15]
Input data: 14:37:30 | scale: scale_2.0_n_384 | mast: v04 
Measurement indices:
[220 218  11]
[220 218  12]
Input data: 14:37:30 | scale: scale_2.0_n_384 | mast: v05 
Measurement indices:
[204 235  10]
[204 235  12]
[204 235  13]
Input data: 14:37:30 | scale: scale_2.0_n_384 | mast: v06 
Measurement indices:
[190 249   9]
[190 249  11]
[190 249  13]
Input data: 14:37:30 | scale: scale_2.0_n_384 | mast: v07 
Measurement indices:
[153 275   8]
[153 275   9]
[153 275   9]
[153 275   9]
[153 275  10]
[153 275  10]
[153 275  11]
---------------------------------------------------
Prediction using mast: rne01
Error U: 0.977215747571796 +- 0.7165056022688298
Error V: 2.0105016752420437 +- 1.288097699267036
Error W: 0.3276828036477869 +- 0.23530110357538056
Error S: 1.7324186629885014 +- 1.1850087950750967
Pearson Corr U: 0.10106470221958556, p: 0.19925849299608114
Pearson Corr V: -0.04043051349262794, p: 0.6083575526062976
Pearson Corr W: -0.04940815010460866, p: 0.531099075008853
Pearson Corr S: -0.028804440836806097, p: 0.7151143438259887
---------------------------------------------------
Prediction using mast: rne02
Error U: 1.0004175682466454 +- 0.8136345546721377
Error V: 2.000842155285888 +- 1.284057642089794
Error W: 0.30476989985037983 +- 0.2709206394973943
Error S: 1.735023691888023 +- 1.1965411386335654
Pearson Corr U: 0.001339547674732041, p: 0.9864600781564306
Pearson Corr V: -0.014573676860877485, p: 0.8535097455788487
Pearson Corr W: 0.07170225946040495, p: 0.36305487736654074
Pearson Corr S: -0.008142749661746771, p: 0.9178349443592952
---------------------------------------------------
Prediction using mast: rne03
Error U: 1.0106719847928527 +- 0.8301116231277983
Error V: 2.124790893173405 +- 1.3344238165522035
Error W: 0.3423448796412605 +- 0.23697154626649886
Error S: 1.7513661680274801 +- 1.1747182604061923
Pearson Corr U: 0.07823515220860701, p: 0.3208683426930726
Pearson Corr V: -0.0008186402672768165, p: 0.9917250758119681
Pearson Corr W: 0.030222624001105397, p: 0.7017385775271398
Pearson Corr S: 0.018941430472918838, p: 0.8103392168571814
---------------------------------------------------
Prediction using mast: rne06
Error U: 1.246648726790595 +- 0.9997989232157617
Error V: 2.6167870849353814 +- 1.5009069572653282
Error W: 0.5796500081424972 +- 0.3039661831725296
Error S: 2.0589970191576255 +- 1.2787247061649498
Pearson Corr U: 0.0843768853896975, p: 0.284226776578209
Pearson Corr V: -0.013534440080541558, p: 0.8638509213289696
Pearson Corr W: -0.0642848208838005, p: 0.4149228894313487
Pearson Corr S: -0.013544062539449703, p: 0.8637550618561891
---------------------------------------------------
Prediction using mast: rne07
Error U: 0.9861482448098849 +- 0.7797117430371058
Error V: 2.0862777534603754 +- 1.3225807682088009
Error W: 0.39833070891423644 +- 0.3448467842208211
Error S: 1.7394403030586199 +- 1.1769493455326134
Pearson Corr U: -0.0015317892900801185, p: 0.9845171588209061
Pearson Corr V: -0.19123996847662983, p: 0.014468674690563179
Pearson Corr W: 0.05697443518902946, p: 0.47005475848489237
Pearson Corr S: -0.16275961707662762, p: 0.037908167776315664
---------------------------------------------------
Prediction using mast: rsw01
Error U: 1.0996038585078496 +- 0.9089828128253317
Error V: 1.92984277867295 +- 1.3687007185974842
Error W: 0.32977976957964567 +- 0.3083916989176189
Error S: 1.8905774422437829 +- 1.5066083964297308
Pearson Corr U: 0.0712373493194982, p: 0.3661826630282596
Pearson Corr V: -0.08102121132965238, p: 0.3038838644551635
Pearson Corr W: -0.020409116154359305, p: 0.7959533001783579
Pearson Corr S: -0.0353944381250458, p: 0.6537571348575807
---------------------------------------------------
Prediction using mast: rsw02
Error U: 1.431778626162216 +- 1.086924845913044
Error V: 2.57220604611515 +- 1.4840132096136989
Error W: 0.35040086516367697 +- 0.23812769869128614
Error S: 2.0124131628647906 +- 1.256532780673588
Pearson Corr U: 0.046183257744995626, p: 0.5582766857086205
Pearson Corr V: 0.056345042653045505, p: 0.4749817330521505
Pearson Corr W: -0.15168652714194988, p: 0.05324855012487475
Pearson Corr S: 0.030813424008564485, p: 0.6961929956976141
---------------------------------------------------
Prediction using mast: rsw03
Error U: 1.0461526317921883 +- 0.8690842558581388
Error V: 3.397116879906871 +- 1.800368305258474
Error W: 0.4112161433529909 +- 0.2522591115090618
Error S: 2.7227396042103513 +- 1.5529420883260232
Pearson Corr U: 0.14885672868604974, p: 0.05790331743415881
Pearson Corr V: -0.09931027573786046, p: 0.20721107360959967
Pearson Corr W: 0.10755369102901441, p: 0.17176533855928405
Pearson Corr S: -0.04285726728678727, p: 0.5869895535751433
---------------------------------------------------
Prediction using mast: rsw04
Error U: 1.105717328108527 +- 0.9130940951215448
Error V: 1.9351082295893571 +- 1.2875290824942722
Error W: 0.30623223892544493 +- 0.2501400381171384
Error S: 1.7999429014462844 +- 1.3578186797903298
Pearson Corr U: -0.0420083796816188, p: 0.5944249642883531
Pearson Corr V: 0.0013343969011226872, p: 0.9865121363842112
Pearson Corr W: -0.08360587937342827, p: 0.2886659798255955
Pearson Corr S: 0.022875921358910388, p: 0.7719306260438304
---------------------------------------------------
Prediction using mast: rsw05
Error U: 1.7735901090539306 +- 1.1603964606035533
Error V: 2.751741633987614 +- 1.5482231315851596
Error W: 0.33638906355467313 +- 0.3136408446028865
Error S: 2.1597396675757463 +- 1.3270733489824424
Pearson Corr U: -0.03533411937812588, p: 0.6543091157828954
Pearson Corr V: 0.0009091462889767638, p: 0.9908102670452166
Pearson Corr W: 0.08127497285800561, p: 0.302366829164823
Pearson Corr S: -0.013391228061297793, p: 0.8652778413698827
---------------------------------------------------
Prediction using mast: rsw06
Error U: 1.32779534851298 +- 1.0436027992122037
Error V: 3.9727884006080862 +- 2.0015255828662566
Error W: 0.5843853320572182 +- 0.30558292887639915
Error S: 3.285596422050575 +- 1.7441114256847448
Pearson Corr U: 0.0008989709412815133, p: 0.9909131159501855
Pearson Corr V: 0.011460744443008965, p: 0.8845532158026304
Pearson Corr W: -0.01769044299747574, p: 0.822651616046505
Pearson Corr S: 0.02891004023166455, p: 0.7141153184449667
---------------------------------------------------
Prediction using mast: rsw07
Error U: 1.8934112117608632 +- 1.1696092515387353
Error V: 3.8188737617845594 +- 1.9465126743717711
Error W: 0.6440063831025015 +- 0.324805619339454
Error S: 3.182924660189019 +- 1.7138430082892189
Pearson Corr U: 0.035174933060286094, p: 0.6557667393465207
Pearson Corr V: 0.05418355022006747, p: 0.49211402315253727
Pearson Corr W: -0.013983403102798582, p: 0.859380464537753
Pearson Corr S: 0.017537166104962, p: 0.8241632335408549
---------------------------------------------------
Prediction using mast: rsw08
Error U: 2.447700108441473 +- 1.186014238569312
Error V: 3.91009011533557 +- 1.9785080493182445
Error W: 1.1649198893149115 +- 0.3899905379147738
Error S: 3.4205417704054644 +- 1.7880355206499112
Pearson Corr U: 0.06909353722092944, p: 0.38082001515810454
Pearson Corr V: -0.017334074277303865, p: 0.8261671209393923
Pearson Corr W: 0.0803673483346347, p: 0.3078158257458064
Pearson Corr S: 0.015921947918466742, p: 0.8401307772192629
---------------------------------------------------
Prediction using mast: tnw01
Error U: 1.4079260373133824 +- 0.8443185716168358
Error V: 2.4307719408534467 +- 2.1301106339417406
Error W: 0.30736263726546537 +- 0.2786368784451385
Error S: 1.999812628469845 +- 1.640573282920811
Pearson Corr U: 0.0179359098712513, p: 0.8202321804170474
Pearson Corr V: 0.019507245442603367, p: 0.804785423252331
Pearson Corr W: -0.055862174122162975, p: 0.47878065137785336
Pearson Corr S: 0.009570804984792002, p: 0.9034896512702913
---------------------------------------------------
Prediction using mast: tnw02
Error U: 1.4538042809060014 +- 0.868729297172423
Error V: 2.590944568600871 +- 2.217318406790996
Error W: 0.6083626387800816 +- 0.313734471961445
Error S: 1.9497121513652533 +- 1.582527275451637
Pearson Corr U: -0.0032684825060928513, p: 0.9669705103288776
Pearson Corr V: 0.01565463879205478, p: 0.842779794210836
Pearson Corr W: 0.026211855654875427, p: 0.739789428505719
Pearson Corr S: -0.04617195437443501, p: 0.5583731096461895
---------------------------------------------------
Prediction using mast: tnw03
Error U: 1.6700206233954138 +- 1.143889479889599
Error V: 1.9425838221967267 +- 1.4319409693075706
Error W: 0.3040480329340861 +- 0.26545537806831154
Error S: 1.9333411084215246 +- 1.5622798440138215
Pearson Corr U: -0.06915618115533671, p: 0.38038731549467375
Pearson Corr V: -0.04022832279075965, p: 0.6101532705134298
Pearson Corr W: -0.05882910517163483, p: 0.45570011690881806
Pearson Corr S: -0.01437749739935059, p: 0.8554600237132461
---------------------------------------------------
Prediction using mast: tnw06
Error U: 1.1307607662915453 +- 0.6808633309285458
Error V: 1.9533922315540901 +- 1.4778156722914138
Error W: 0.3690590629514101 +- 0.33544140814315787
Error S: 1.8468975703395316 +- 1.4449517591846666
Pearson Corr U: 0.058901478544169, p: 0.45514496552185485
Pearson Corr V: 0.027551371735835026, p: 0.7270055259559437
Pearson Corr W: 0.049519984724364176, p: 0.530168661938255
Pearson Corr S: 0.0528686598832413, p: 0.5026944641143275
---------------------------------------------------
Prediction using mast: tnw07
Error U: 1.255626405720696 +- 0.7595210888960364
Error V: 1.957475805006624 +- 1.4937369713240762
Error W: 0.35231245467382155 +- 0.3245745086011307
Error S: 1.8144090566971496 +- 1.3855644470127257
Pearson Corr U: -0.04262880476891053, p: 0.5889864575204867
Pearson Corr V: -0.09449812028511628, p: 0.2301885122240045
Pearson Corr W: 0.15092870622825544, p: 0.05446365426321647
Pearson Corr S: -0.027231893810314815, p: 0.7300478417146586
---------------------------------------------------
Prediction using mast: tnw08
Error U: 1.605674070860345 +- 0.9410974770377178
Error V: 1.9376790985905 +- 1.4116692432500573
Error W: 0.7243468705736147 +- 0.3758290192156841
Error S: 1.739869070213893 +- 1.211035160381502
Pearson Corr U: 0.027157233969492767, p: 0.7307594195661095
Pearson Corr V: 0.060684165626453276, p: 0.44159025116440154
Pearson Corr W: -0.04645613696264893, p: 0.5559513135906545
Pearson Corr S: 0.04160726247500066, p: 0.5979531243760265
---------------------------------------------------
Prediction using mast: tnw09
Error U: 1.0275629605709409 +- 0.6523806156666364
Error V: 2.504746462832679 +- 2.174360614531621
Error W: 0.3446733414086919 +- 0.31931802374930046
Error S: 2.495296407307441 +- 1.9815391561627451
Pearson Corr U: -0.011239904260014255, p: 0.8867627883986516
Pearson Corr V: -0.061417312921686486, p: 0.43608290694241
Pearson Corr W: 0.07034997885254737, p: 0.37219870098954566
Pearson Corr S: 0.027475433387646978, p: 0.7277282854614943
---------------------------------------------------
Prediction using mast: tnw10
Error U: 0.9901199670382804 +- 0.7906440203792385
Error V: 1.9641845674036882 +- 1.2635064357614216
Error W: 0.6069736381124226 +- 0.3691303698264263
Error S: 1.7499625744363108 +- 1.2391310981629633
Pearson Corr U: 0.009714218453799882, p: 0.9020506599671407
Pearson Corr V: -0.12508177565995207, p: 0.11163168771004409
Pearson Corr W: 0.01795455377376063, p: 0.8200484863716282
Pearson Corr S: -0.04558891262094359, p: 0.5633576193695795
---------------------------------------------------
Prediction using mast: tnw11
Error U: 1.6290853538670422 +- 1.1363895790874716
Error V: 1.9544097786466448 +- 1.2640524277259997
Error W: 0.31493661273270845 +- 0.237152750960717
Error S: 1.759513202082919 +- 1.268806228389788
Pearson Corr U: -0.00866428774147642, p: 0.912592599679423
Pearson Corr V: 0.03398390264938829, p: 0.6667135847720279
Pearson Corr W: -0.16773128897246184, p: 0.03234222353161885
Pearson Corr S: 0.02110816566610072, p: 0.7891251370103206
---------------------------------------------------
Prediction using mast: tnw12
Error U: 1.3056891220021833 +- 1.0322886832015759
Error V: 1.9646980946946409 +- 1.2636585943250151
Error W: 0.654519530430299 +- 0.3280759456260645
Error S: 1.7465068504592953 +- 1.228964448356338
Pearson Corr U: 0.007770288244406114, p: 0.9215809956982993
Pearson Corr V: -0.08372155263983605, p: 0.28799703515785613
Pearson Corr W: 0.023875074482156866, p: 0.7622603874559607
Pearson Corr S: -0.049975935984939296, p: 0.5263838634774969
---------------------------------------------------
Prediction using mast: tnw13
Error U: 1.4843258241111517 +- 1.103726657970998
Error V: 2.095732680290503 +- 1.7887221267583657
Error W: 0.45162723720233683 +- 0.2673698630320448
Error S: 2.2979872149887823 +- 1.8702490637645752
Pearson Corr U: 0.054189351131653934, p: 0.4920676090136863
Pearson Corr V: 0.010906716394583828, p: 0.8900980789287679
Pearson Corr W: -0.02518720775639176, p: 0.749616848704564
Pearson Corr S: -0.007583166210371667, p: 0.9234636417943576
---------------------------------------------------
Prediction using mast: tnw14
Error U: 1.0727303670319313 +- 0.8904790208448811
Error V: 2.2486837643221524 +- 1.9812409636501473
Error W: 0.3056081716211204 +- 0.25220922216478
Error S: 2.652273322916787 +- 2.037373752805905
Pearson Corr U: -0.08839242916295757, p: 0.26184891689243345
Pearson Corr V: 0.0749959323119891, p: 0.3413729604086422
Pearson Corr W: -0.0030119685514309325, p: 0.9695614003214819
Pearson Corr S: 0.05839898711772933, p: 0.45900718143283553
---------------------------------------------------
Prediction using mast: tnw15
Error U: 0.9878413860509001 +- 0.7844706997414643
Error V: 2.2219376075652892 +- 1.9518178656743221
Error W: 0.34616175829290063 +- 0.3203242867060051
Error S: 2.5291034751095784 +- 1.99493432679226
Pearson Corr U: -0.10549028056253952, p: 0.18018443841859225
Pearson Corr V: -0.065826653111112, p: 0.4037984276651629
Pearson Corr W: -0.04242375202101184, p: 0.5907813859498344
Pearson Corr S: -0.010133587888499792, p: 0.8978446098039674
---------------------------------------------------
Prediction using mast: tnw16
Error U: 0.9772500323097398 +- 0.7208164824156968
Error V: 2.004278580266754 +- 1.6172257978149647
Error W: 0.39293994896822365 +- 0.34334930203339936
Error S: 2.085322844220679 +- 1.7217484912887817
Pearson Corr U: 0.009351221698530969, p: 0.9056935272577334
Pearson Corr V: 0.05401271969976678, p: 0.49348191141813375
Pearson Corr W: -0.03070641386985585, p: 0.6971962710040763
Pearson Corr S: 0.01181804795683721, p: 0.8809801767749486
---------------------------------------------------
Prediction using mast: tse01
Error U: 1.6963067406251386 +- 0.988124719011971
Error V: 2.1025950756706755 +- 1.799031492082437
Error W: 0.3081456237169771 +- 0.24560702933536163
Error S: 1.7943296702460876 +- 1.34630550631408
Pearson Corr U: 0.03801604593782897, p: 0.6299513325841753
Pearson Corr V: 0.004470668279036999, p: 0.9548330148808681
Pearson Corr W: -0.079769607364235, p: 0.3114393537133065
Pearson Corr S: 0.06677077591318956, p: 0.3970746971614618
---------------------------------------------------
Prediction using mast: tse02
Error U: 1.3182211273744062 +- 0.7956359582883662
Error V: 2.334504852062834 +- 2.064885616673768
Error W: 0.4063480495435237 +- 0.25043300681676944
Error S: 2.009339262765307 +- 1.6504731082781465
Pearson Corr U: -0.11548116687268419, p: 0.14212215132420758
Pearson Corr V: 0.04964271387082769, p: 0.5291485561921487
Pearson Corr W: 0.08932556535652565, p: 0.25682636439443296
Pearson Corr S: 0.03760347636883661, p: 0.6336733802537052
---------------------------------------------------
Prediction using mast: tse04
Error U: 0.9772073703766601 +- 0.7190204381643833
Error V: 3.926436192581739 +- 1.9844300257123042
Error W: 0.3365071577654203 +- 0.23612983419056513
Error S: 3.2504692385830416 +- 1.7334399847086603
Pearson Corr U: 0.14697305291664844, p: 0.06118372569723531
Pearson Corr V: 0.023270978598900677, p: 0.768102801346609
Pearson Corr W: 0.054814173456714764, p: 0.48708194230804097
Pearson Corr S: 0.02449718340611118, p: 0.7562577616799894
---------------------------------------------------
Prediction using mast: tse06
Error U: 1.165665233107798 +- 0.7033275521899564
Error V: 2.724279543536321 +- 1.538461960822496
Error W: 0.35610254346021664 +- 0.23854686674589526
Error S: 2.2574633048227257 +- 1.3707495650428212
Pearson Corr U: 0.13819431724143963, p: 0.07854022817406241
Pearson Corr V: -0.030982773573237064, p: 0.6946063323215422
Pearson Corr W: -0.0031646003937386325, p: 0.9680197196922787
Pearson Corr S: -0.01132838050525841, p: 0.8858774512189262
---------------------------------------------------
Prediction using mast: tse07
Error U: 0.9773352804816574 +- 0.7245919781916502
Error V: 1.9291493784596263 +- 1.3170435384975812
Error W: 0.30503652294514916 +- 0.2544589034939365
Error S: 1.8120269569849154 +- 1.3810480388644002
Pearson Corr U: 0.04677549825839423, p: 0.5532357998550008
Pearson Corr V: 0.09639137621822948, p: 0.2209431070074452
Pearson Corr W: -0.005675172845229753, p: 0.9426825080332234
Pearson Corr S: 0.05521341243268233, p: 0.4839104906694818
---------------------------------------------------
Prediction using mast: tse08
Error U: 1.59233760545773 +- 0.9343056125087742
Error V: 2.45633232024744 +- 1.4430196441063845
Error W: 0.3289927155453643 +- 0.30767769996115196
Error S: 2.1840456954104646 +- 1.3369408433242616
Pearson Corr U: 0.03030226451126958, p: 0.7009901007334601
Pearson Corr V: 0.051880159287005984, p: 0.5107263062984432
Pearson Corr W: -0.011212699254526472, p: 0.8870350433686881
Pearson Corr S: 0.03495953791481764, p: 0.6577411196150609
---------------------------------------------------
Prediction using mast: tse09
Error U: 1.9906262225625706 +- 1.0904010334956276
Error V: 2.05178680392325 +- 1.3088733079961585
Error W: 0.32865786890105053 +- 0.23530414639337763
Error S: 1.9595482669532631 +- 1.235524237495055
Pearson Corr U: 0.052004172095299915, p: 0.509715035657229
Pearson Corr V: -0.00844481768158324, p: 0.9147982010887388
Pearson Corr W: -0.062216249373295326, p: 0.4301262699568176
Pearson Corr S: 0.006879556425604001, p: 0.9305464187977567
---------------------------------------------------
Prediction using mast: tse10
Error U: 1.4319597739109233 +- 0.8577871031231425
Error V: 1.9491080032701553 +- 1.4596203489548636
Error W: 0.3363807733439229 +- 0.31363442263391283
Error S: 1.7677601310278415 +- 1.2908674398263686
Pearson Corr U: -0.08810788835113724, p: 0.26339372976831266
Pearson Corr V: -0.11980239690983749, p: 0.12769492311576938
Pearson Corr W: -0.0846920094738265, p: 0.2824256417380373
Pearson Corr S: -0.034239971231977875, p: 0.6643539998373729
---------------------------------------------------
Prediction using mast: tse12
Error U: 1.0015542975689735 +- 0.6640978665893716
Error V: 2.1918642039845007 +- 1.9180024762020722
Error W: 0.31546947610867354 +- 0.293470810312074
Error S: 2.3085311253660192 +- 1.876768076266292
Pearson Corr U: -0.024357059723605884, p: 0.7576085354209388
Pearson Corr V: -0.058947907046411924, p: 0.454789027092491
Pearson Corr W: -0.06334425765164817, p: 0.4217963730793642
Pearson Corr S: -0.05542246873305591, p: 0.4822542385312994
---------------------------------------------------
Prediction using mast: tse13
Error U: 1.2479045735272163 +- 0.7541800457008018
Error V: 3.2102216235133447 +- 1.716688969967306
Error W: 0.32996639197383737 +- 0.23538517492464436
Error S: 2.722508579705762 +- 1.552847096489227
Pearson Corr U: 0.0317187732188659, p: 0.6877260980897703
Pearson Corr V: 0.04680215362322308, p: 0.5530094420955056
Pearson Corr W: -0.1232188177204757, p: 0.11710924355773267
Pearson Corr S: 0.06099550303852011, p: 0.4392467039321483
---------------------------------------------------
Prediction using mast: v01
Error U: 1.3861325489688505 +- 0.8324258174853669
Error V: 2.1953144067801262 +- 1.9221818419974848
Error W: 0.3356519881750177 +- 0.3130735779120187
Error S: 1.9360793018625926 +- 1.5655990635980979
Pearson Corr U: -0.052450646199805544, p: 0.5060828492287197
Pearson Corr V: 0.05464934675402219, p: 0.48839451938130296
Pearson Corr W: -0.0519254549928463, p: 0.5103568190898365
Pearson Corr S: -0.038008717748445796, p: 0.6300173639995811
---------------------------------------------------
Prediction using mast: v03
Error U: 1.467138929646805 +- 0.8750481653682894
Error V: 2.622681971687961 +- 2.2299888408646122
Error W: 0.3134673640897577 +- 0.29048442959875614
Error S: 1.9959379456111306 +- 1.6366077148785594
Pearson Corr U: -0.046697116954477355, p: 0.5539016755868889
Pearson Corr V: -0.0047062645907013576, p: 0.9524555175724483
Pearson Corr W: 0.006866132649088188, p: 0.9306816019030691
Pearson Corr S: -0.059655303648392055, p: 0.4493851108625799
---------------------------------------------------
Prediction using mast: v04
Error U: 1.0944159514059317 +- 0.6630605334934798
Error V: 2.2738826393515468 +- 2.0096183835034003
Error W: 0.3328918784034033 +- 0.31094850343685576
Error S: 2.23032705017485 +- 1.825959468913029
Pearson Corr U: -0.1714358840294325, p: 0.02866026189920705
Pearson Corr V: 0.07072159355631338, p: 0.36967194366668565
Pearson Corr W: -0.01850872452358361, p: 0.8145928783246896
Pearson Corr S: -0.09209132334243408, p: 0.24233062817289236
---------------------------------------------------
Prediction using mast: v05
Error U: 1.1398603441250836 +- 0.6862486551770214
Error V: 2.001445950337463 +- 1.6111631497080334
Error W: 0.3111389943461385 +- 0.28692084970209814
Error S: 1.9181947759676803 +- 1.5437078815897525
Pearson Corr U: -0.12449191587315007, p: 0.11334391771829391
Pearson Corr V: -0.04260489707928708, p: 0.5891956049344289
Pearson Corr W: 0.021816846391016782, p: 0.7822192410425549
Pearson Corr S: -0.09674030723757684, p: 0.21926835542333198
---------------------------------------------------
Prediction using mast: v06
Error U: 1.084838637590774 +- 0.6587957677065042
Error V: 1.9904258954910092 +- 1.58848147074891
Error W: 0.428030246611616 +- 0.3520588884110956
Error S: 1.9357529435295078 +- 1.5652020189430396
Pearson Corr U: 0.015474856476521283, p: 0.8445624195877348
Pearson Corr V: 0.01700490985697244, p: 0.8294173324970187
Pearson Corr W: 0.11982218497568661, p: 0.12763155597726852
Pearson Corr S: -0.010683246096915646, p: 0.8923361539843666
---------------------------------------------------
Prediction using mast: v07
Error U: 1.3768482925427472 +- 0.8274013603898723
Error V: 2.53143055177368 +- 2.188369362547289
Error W: 0.3052432111927245 +- 0.25353840495503627
Error S: 2.038792264480164 +- 1.6822556298148847
Pearson Corr U: -0.10900356304785297, p: 0.1660264837497915
Pearson Corr V: -0.15204291656747132, p: 0.052684913008808114
Pearson Corr W: 0.04549931314971071, p: 0.5641254982390127
Pearson Corr S: 0.021323902353253404, p: 0.7870210776695474
---------------------------------------------------
Prediction error all masts
Error U: 1.3091539911928982 +- 0.9459690957670827
Error V: 2.4044173447347332 +- 1.7961119826784075
Error W: 0.4079318773794698 +- 0.33614403710333457
Error S: 2.1444845457355024 +- 1.598159341270049
Pearson Corr U: 6.8987752847297485e-18, p: 1.000000000002859
Pearson Corr V: 1.4512247092897892e-18, p: 1.000000000002859
Pearson Corr W: -9.53021520414697e-19, p: 1.000000000002859
Pearson Corr S: 1.4818160795970321e-18, p: 1.000000000002859
---------------------------------------------------
Pearson corr per case, then averaged over all cases
U:   0.004213949941300842
V:   -0.011865233445961269
W:   -0.005347076284012286
S:   -0.005535717000019125
---------------------------------------------------
