# Supplementary material for: WindSeer: real-time volumetric wind prediction over complex terrain aboard a small uncrewed aerial vehicle
Source: Nat Commun. 2024 Apr 25;15:3507. doi: 10.1038/s41467-024-47778-4 (PMC11045725; doi:10.1038/s41467-024-47778-4)
Supplement: Supplementary file 5 — Source Data [file 41467_2024_47778_MOESM5_ESM.zip › data_Table1_SupplementaryTable2/Perdigao_0518_18_avg2000-2100_avg.txt]

Using YAML config: ../wind_prediction/trained_models/final01//params.yaml
Input data: avg_20:00-21:00 | scale: scale_2.0_n_384 | mast: rne01 
Measurement indices:
[333 193  39]
Input data: avg_20:00-21:00 | scale: scale_2.0_n_384 | mast: rne02 
Measurement indices:
[315 206  40]
[315 206  42]
Input data: avg_20:00-21:00 | scale: scale_2.0_n_384 | mast: rne03 
Measurement indices:
[302 223  41]
Input data: avg_20:00-21:00 | scale: scale_2.0_n_384 | mast: rne04 
Measurement indices:
All measurements lie inside the terrain or outside of the prediction domain
Input mast outside the prediction region
Input data: avg_20:00-21:00 | scale: scale_2.0_n_384 | mast: rne06 
Measurement indices:
[247 288  39]
[247 288  41]
Input data: avg_20:00-21:00 | scale: scale_2.0_n_384 | mast: rne07 
Measurement indices:
[212 323  41]
[212 323  43]
Input data: avg_20:00-21:00 | scale: scale_2.0_n_384 | mast: rsw01 
Measurement indices:
[194  77  43]
[194  77  44]
Input data: avg_20:00-21:00 | scale: scale_2.0_n_384 | mast: rsw02 
Measurement indices:
[182  88  43]
[182  88  45]
Input data: avg_20:00-21:00 | scale: scale_2.0_n_384 | mast: rsw03 
Measurement indices:
[174 101  43]
[174 101  44]
[174 101  46]
[174 101  48]
[174 101  51]
Input data: avg_20:00-21:00 | scale: scale_2.0_n_384 | mast: rsw04 
Measurement indices:
[160 121  43]
Input data: avg_20:00-21:00 | scale: scale_2.0_n_384 | mast: rsw05 
Measurement indices:
[129 166  44]
Input data: avg_20:00-21:00 | scale: scale_2.0_n_384 | mast: rsw06 
Measurement indices:
[116 183  44]
[116 183  46]
[116 183  48]
[116 183  49]
[116 183  53]
Input data: avg_20:00-21:00 | scale: scale_2.0_n_384 | mast: rsw07 
Measurement indices:
[ 85 221  45]
[ 85 221  47]
Input data: avg_20:00-21:00 | scale: scale_2.0_n_384 | mast: rsw08 
Measurement indices:
[ 74 237  45]
[ 74 237  47]
Input data: avg_20:00-21:00 | scale: scale_2.0_n_384 | mast: tnw01 
Measurement indices:
[ 59 175  12]
[ 59 175  14]
Input data: avg_20:00-21:00 | scale: scale_2.0_n_384 | mast: tnw02 
Measurement indices:
[ 82 190  28]
[ 82 190  29]
[ 82 190  31]
Input data: avg_20:00-21:00 | scale: scale_2.0_n_384 | mast: tnw03 
Measurement indices:
[ 96 204  43]
[ 96 204  45]
Input data: avg_20:00-21:00 | scale: scale_2.0_n_384 | mast: tnw05 
Measurement indices:
All measurements lie inside the terrain or outside of the prediction domain
Input mast outside the prediction region
Input data: avg_20:00-21:00 | scale: scale_2.0_n_384 | mast: tnw06 
Measurement indices:
[158 247  18]
[158 247  18]
[158 247  18]
[158 247  19]
[158 247  19]
[158 247  20]
Input data: avg_20:00-21:00 | scale: scale_2.0_n_384 | mast: tnw07 
Measurement indices:
[176 263  10]
[176 263  10]
[176 263  10]
[176 263  11]
[176 263  11]
[176 263  12]
[176 263  14]
[176 263  16]
[176 263  19]
Input data: avg_20:00-21:00 | scale: scale_2.0_n_384 | mast: tnw08 
Measurement indices:
[196 278  18]
[196 278  19]
[196 278  21]
Input data: avg_20:00-21:00 | scale: scale_2.0_n_384 | mast: tnw09 
Measurement indices:
[210 291  28]
Input data: avg_20:00-21:00 | scale: scale_2.0_n_384 | mast: tnw10 
Measurement indices:
[220 296  32]
[220 296  34]
[220 296  36]
[220 296  37]
[220 296  41]
Input data: avg_20:00-21:00 | scale: scale_2.0_n_384 | mast: tnw11 
Measurement indices:
[231 304  35]
[231 304  36]
[231 304  38]
Input data: avg_20:00-21:00 | scale: scale_2.0_n_384 | mast: tnw12 
Measurement indices:
[238 307  33]
[238 307  33]
[238 307  33]
[238 307  34]
[238 307  34]
[238 307  34]
[238 307  36]
[238 307  37]
Input data: avg_20:00-21:00 | scale: scale_2.0_n_384 | mast: tnw13 
Measurement indices:
[243 314  28]
[243 314  28]
[243 314  29]
[243 314  31]
Input data: avg_20:00-21:00 | scale: scale_2.0_n_384 | mast: tnw14 
Measurement indices:
[253 319  20]
[253 319  21]
[253 319  21]
[253 319  22]
[253 319  23]
[253 319  24]
Input data: avg_20:00-21:00 | scale: scale_2.0_n_384 | mast: tnw15 
Measurement indices:
[259 322  17]
[259 322  17]
[259 322  18]
[259 322  18]
[259 322  19]
[259 322  20]
[259 322  21]
Input data: avg_20:00-21:00 | scale: scale_2.0_n_384 | mast: tnw16 
Measurement indices:
[268 325  13]
[268 325  13]
[268 325  14]
[268 325  14]
[268 325  14]
[268 325  15]
[268 325  16]
[268 325  17]
Input data: avg_20:00-21:00 | scale: scale_2.0_n_384 | mast: tse01 
Measurement indices:
[101  93   5]
[101  93   8]
Input data: avg_20:00-21:00 | scale: scale_2.0_n_384 | mast: tse02 
Measurement indices:
[137 117  26]
[137 117  29]
Input data: avg_20:00-21:00 | scale: scale_2.0_n_384 | mast: tse04 
Measurement indices:
[153 131  43]
[153 131  44]
[153 131  46]
[153 131  48]
[153 131  51]
[153 131  54]
[153 131  55]
[153 131  58]
Input data: avg_20:00-21:00 | scale: scale_2.0_n_384 | mast: tse06 
Measurement indices:
[182 159  28]
[182 159  30]
[182 159  32]
[182 159  33]
[182 159  37]
Input data: avg_20:00-21:00 | scale: scale_2.0_n_384 | mast: tse07 
Measurement indices:
[204 159  24]
[204 159  26]
Input data: avg_20:00-21:00 | scale: scale_2.0_n_384 | mast: tse08 
Measurement indices:
[223 176  20]
[223 176  22]
Input data: avg_20:00-21:00 | scale: scale_2.0_n_384 | mast: tse09 
Measurement indices:
[244 202  14]
[244 202  16]
[244 202  17]
[244 202  19]
[244 202  23]
[244 202  26]
[244 202  30]
Input data: avg_20:00-21:00 | scale: scale_2.0_n_384 | mast: tse10 
Measurement indices:
[259 211  19]
[259 211  22]
Input data: avg_20:00-21:00 | scale: scale_2.0_n_384 | mast: tse11 
Measurement indices:
All measurements lie inside the terrain or outside of the prediction domain
Input mast outside the prediction region
Input data: avg_20:00-21:00 | scale: scale_2.0_n_384 | mast: tse12 
Measurement indices:
[280 226  33]
[280 226  34]
Input data: avg_20:00-21:00 | scale: scale_2.0_n_384 | mast: tse13 
Measurement indices:
[290 234  39]
[290 234  41]
[290 234  43]
[290 234  44]
[290 234  48]
[290 234  51]
[290 234  55]
Input data: avg_20:00-21:00 | scale: scale_2.0_n_384 | mast: v01 
Measurement indices:
[295 161  17]
[295 161  18]
Input data: avg_20:00-21:00 | scale: scale_2.0_n_384 | mast: v03 
Measurement indices:
[254 184  13]
[254 184  15]
Input data: avg_20:00-21:00 | scale: scale_2.0_n_384 | mast: v04 
Measurement indices:
[220 218  11]
[220 218  12]
Input data: avg_20:00-21:00 | scale: scale_2.0_n_384 | mast: v05 
Measurement indices:
[204 235  10]
[204 235  12]
[204 235  13]
Input data: avg_20:00-21:00 | scale: scale_2.0_n_384 | mast: v06 
Measurement indices:
[190 249  11]
[190 249  13]
Input data: avg_20:00-21:00 | scale: scale_2.0_n_384 | mast: v07 
Measurement indices:
[153 275   8]
[153 275   9]
[153 275   9]
[153 275   9]
[153 275  10]
[153 275  10]
[153 275  11]
---------------------------------------------------
Prediction using mast: rne01
Error U: 0.8470207523594558 +- 0.5296070135735237
Error V: 1.1862113736360977 +- 0.6287777447663633
Error W: 0.1445495314746838 +- 0.12636948654415778
Error S: 1.2781314836713829 +- 0.7501310805698509
Pearson Corr U: -0.019174195970204838, p: 0.8080533295659356
Pearson Corr V: -0.07240190681152325, p: 0.35837917642768236
Pearson Corr W: -0.09141904505331362, p: 0.24580054686403893
Pearson Corr S: -0.0163250515482943, p: 0.8361394439607315
---------------------------------------------------
Prediction using mast: rne02
Error U: 1.1510930600221858 +- 0.7193057833710755
Error V: 1.17590426055031 +- 0.627296904655156
Error W: 0.12898619092345248 +- 0.10757521815970693
Error S: 1.4357812860087085 +- 0.7863528474542668
Pearson Corr U: -0.0683285715057869, p: 0.38612797660892
Pearson Corr V: 0.03553647552164417, p: 0.6524580824164808
Pearson Corr W: 0.0037349888137233507, p: 0.9622595205925565
Pearson Corr S: -0.049297623897205094, p: 0.532019408144712
---------------------------------------------------
Prediction using mast: rne03
Error U: 1.186437103414531 +- 0.7421055767741652
Error V: 1.1243800017202452 +- 0.63929396322086
Error W: 0.2219487301718895 +- 0.15114428886689296
Error S: 1.4193353682778544 +- 0.771577752699299
Pearson Corr U: -0.024748040010809633, p: 0.7538413816920674
Pearson Corr V: 0.05079110727911212, p: 0.5196514673921575
Pearson Corr W: 0.08454684626770959, p: 0.28325438739940395
Pearson Corr S: -0.01781543749632058, p: 0.8214194018907396
---------------------------------------------------
Prediction using mast: rne06
Error U: 1.2275933851373662 +- 0.7659758264039672
Error V: 1.1275603541769759 +- 0.6374483113404346
Error W: 0.1302712249667441 +- 0.10628778728822423
Error S: 1.4379442956126318 +- 0.7883087304616748
Pearson Corr U: -0.19933741102210598, p: 0.010740236263469396
Pearson Corr V: -0.034022104242251903, p: 0.6663613620061137
Pearson Corr W: 0.0399594004840573, p: 0.612545257590067
Pearson Corr S: -0.09843775828452618, p: 0.21124995047232564
---------------------------------------------------
Prediction using mast: rne07
Error U: 0.8672740969069851 +- 0.4958891869375001
Error V: 1.0946601765489912 +- 0.9594116481383601
Error W: 0.27508301666025015 +- 0.13842512671869764
Error S: 1.2735189306188281 +- 0.9393852359605793
Pearson Corr U: -0.11629157550639954, p: 0.13932596864228228
Pearson Corr V: -0.03696688395275759, p: 0.6394345105844403
Pearson Corr W: -0.03173404581040667, p: 0.6875835961460425
Pearson Corr S: -0.03906438056653734, p: 0.620535596525097
---------------------------------------------------
Prediction using mast: rsw01
Error U: 0.9742967228096642 +- 0.7738751040753792
Error V: 1.359672538800975 +- 0.7139821039978652
Error W: 0.15073320368894783 +- 0.11060907771273228
Error S: 1.2870272412700994 +- 0.7388170742201112
Pearson Corr U: -0.03232433797492726, p: 0.682084300728792
Pearson Corr V: 0.026818127277980157, p: 0.73399430383066
Pearson Corr W: 0.07478340549267622, p: 0.34274670889626335
Pearson Corr S: -0.0016236464382228305, p: 0.983588821897879
---------------------------------------------------
Prediction using mast: rsw02
Error U: 0.8451534251373924 +- 0.539107654265012
Error V: 2.164813882461856 +- 1.1455956021019857
Error W: 0.2453665885216545 +- 0.15505706017155574
Error S: 1.7797287315747816 +- 1.0730673029868727
Pearson Corr U: -0.1321133908532474, p: 0.09274212278932958
Pearson Corr V: -0.0413554863185013, p: 0.6001725069878326
Pearson Corr W: 0.1915479064470515, p: 0.014308483949339625
Pearson Corr S: -0.014785015717743084, p: 0.8514097557088359
---------------------------------------------------
Prediction using mast: rsw03
Error U: 1.1377423597139769 +- 0.7099864260799011
Error V: 1.9766510144535643 +- 1.0922959460421418
Error W: 0.24154989367766602 +- 0.15446685579822367
Error S: 1.9738258269068951 +- 1.1720947918472677
Pearson Corr U: -0.010306455476752806, p: 0.8961116611706423
Pearson Corr V: -0.13068994669334205, p: 0.096345220557162
Pearson Corr W: 0.08323412736868702, p: 0.29082286171111205
Pearson Corr S: -0.023924784266960143, p: 0.761780219514927
---------------------------------------------------
Prediction using mast: rsw04
Error U: 1.1254854419360085 +- 0.7013970139242905
Error V: 1.3140325938468225 +- 0.6837364093003994
Error W: 0.21864183796848244 +- 0.1504796877761917
Error S: 1.5062617523989783 +- 0.8606954562484261
Pearson Corr U: -0.057776386292263546, p: 0.4638177068222401
Pearson Corr V: -0.050717064906951506, p: 0.5202611516031218
Pearson Corr W: 0.10920567359483896, p: 0.1652379762827945
Pearson Corr S: -0.027212959996551878, p: 0.7302282768409581
---------------------------------------------------
Prediction using mast: rsw05
Error U: 1.2679647811962738 +- 0.7918997477776006
Error V: 1.6117832072875877 +- 0.9008365856174593
Error W: 0.2236995881811167 +- 0.15146524849534912
Error S: 1.7956783703845705 +- 1.0821367625366842
Pearson Corr U: -0.11114240692763476, p: 0.1578231377302432
Pearson Corr V: 0.09157452220290346, p: 0.24499501055834536
Pearson Corr W: -0.05386600698851188, p: 0.49465828940675394
Pearson Corr S: 0.009272307595723929, p: 0.9064857355064235
---------------------------------------------------
Prediction using mast: rsw06
Error U: 1.6609304358502792 +- 0.941916208806753
Error V: 2.796851168108634 +- 1.237963412728296
Error W: 0.15412265563882213 +- 0.11194227015314238
Error S: 2.950500338503653 +- 1.4263790152830291
Pearson Corr U: -0.07361467735441361, p: 0.3503636632312552
Pearson Corr V: -0.037623002366909866, p: 0.6334970158844674
Pearson Corr W: -0.02889265493042676, p: 0.7142797591417185
Pearson Corr S: 0.018665578751549436, p: 0.8130503097688968
---------------------------------------------------
Prediction using mast: rsw07
Error U: 1.1431565501818581 +- 0.7138367707617398
Error V: 1.7176056417421954 +- 0.9711043113664805
Error W: 0.16815711714525886 +- 0.13543622462465277
Error S: 1.7890934224444914 +- 1.0785262552004564
Pearson Corr U: 0.042023115986259824, p: 0.5942955259014598
Pearson Corr V: 0.043143085683893176, p: 0.5844957072155998
Pearson Corr W: 0.10038339130584675, p: 0.20232013118826037
Pearson Corr S: 0.03877990123309244, p: 0.6230846815193568
---------------------------------------------------
Prediction using mast: rsw08
Error U: 1.3830967020283402 +- 0.8566928841883988
Error V: 1.9467684254526987 +- 1.080346654130048
Error W: 0.20340809684376765 +- 0.14613838238277083
Error S: 2.1257586928781143 +- 1.234991800155364
Pearson Corr U: -0.10879512833144, p: 0.1668425972053675
Pearson Corr V: -0.08138607020627457, p: 0.30170424142266744
Pearson Corr W: 0.007160662589857414, p: 0.9277160227658631
Pearson Corr S: -0.06794938808364141, p: 0.3887755693701726
---------------------------------------------------
Prediction using mast: tnw01
Error U: 1.0704272533366972 +- 0.8670537569784854
Error V: 1.0561094018050392 +- 0.7651616504351012
Error W: 0.1955174497357981 +- 0.12331995471671144
Error S: 1.3627546209297061 +- 1.1683108918747775
Pearson Corr U: -0.17601595864072767, p: 0.02460785087966949
Pearson Corr V: 0.00793138621233422, p: 0.9199605275513467
Pearson Corr W: -0.05814021360796002, p: 0.4610032238572472
Pearson Corr S: 0.0033297281044970648, p: 0.9663519561942222
---------------------------------------------------
Prediction using mast: tnw02
Error U: 0.8516527353500251 +- 0.5923905815179843
Error V: 1.0936136104049021 +- 0.6654953661247313
Error W: 0.12875033577831257 +- 0.10802772609899383
Error S: 1.263518244187792 +- 0.8752455732687093
Pearson Corr U: 0.04374960816098649, p: 0.5792198666377457
Pearson Corr V: -0.05625636935077874, p: 0.47567813009873816
Pearson Corr W: -0.1368034505060743, p: 0.08162321676374885
Pearson Corr S: -0.0021372754226143134, p: 0.9783983683587121
---------------------------------------------------
Prediction using mast: tnw03
Error U: 0.9273357286655053 +- 0.7148021176842
Error V: 1.1047617084612038 +- 0.6532805794910924
Error W: 0.13633154971315098 +- 0.10553967238785096
Error S: 1.2728399500178378 +- 0.9363032023628947
Pearson Corr U: -0.06813875575572667, p: 0.3874519713951991
Pearson Corr V: -0.039762996017794455, p: 0.6142948091371452
Pearson Corr W: -0.037338131621492576, p: 0.6360720900742188
Pearson Corr S: -0.026108440865508203, p: 0.7407794050469599
---------------------------------------------------
Prediction using mast: tnw06
Error U: 0.9258249758091395 +- 0.7129068283881298
Error V: 1.1013835614646765 +- 0.9778050942038731
Error W: 0.1378999028252752 +- 0.1059971282023668
Error S: 1.4275013469955617 +- 1.2565740423998717
Pearson Corr U: -0.20545435432971193, p: 0.008513210801097529
Pearson Corr V: -0.025766095320358062, p: 0.744059661763394
Pearson Corr W: -0.005990549863135458, p: 0.9395031919701775
Pearson Corr S: -0.07593226397064207, p: 0.335362274426201
---------------------------------------------------
Prediction using mast: tnw07
Error U: 0.8517576607338444 +- 0.5159904567686674
Error V: 1.0594424511228497 +- 0.8312838684079608
Error W: 0.15706522505768958 +- 0.13157992048761602
Error S: 1.2732387986810256 +- 0.9381811792750026
Pearson Corr U: -0.048748701150997185, p: 0.5366020207857823
Pearson Corr V: 0.019453933645958738, p: 0.8053082970918256
Pearson Corr W: 0.0041817632472530425, p: 0.957749013356982
Pearson Corr S: -0.0232287495513212, p: 0.7685117053892886
---------------------------------------------------
Prediction using mast: tnw08
Error U: 0.9830483850405946 +- 0.7844205003624345
Error V: 1.1316621809120453 +- 1.035478096682539
Error W: 0.1290899909553518 +- 0.11607305861508416
Error S: 1.5250771572447437 +- 1.343474878174287
Pearson Corr U: -0.1400167446546244, p: 0.07464347736371768
Pearson Corr V: -0.05654839872474076, p: 0.47338676891904596
Pearson Corr W: -0.04480362097457774, p: 0.5701045941289892
Pearson Corr S: -0.07783232660865522, p: 0.32337394714876
---------------------------------------------------
Prediction using mast: tnw09
Error U: 1.3020967006929036 +- 0.9586220082662068
Error V: 1.2031384718401195 +- 1.1214465335352135
Error W: 0.13764521450931322 +- 0.10589958997193288
Error S: 1.864758364812401 +- 1.475192909859837
Pearson Corr U: 0.001973687802065943, p: 0.9800514074253656
Pearson Corr V: 0.114455245370813, p: 0.1457229094795089
Pearson Corr W: -0.07731969695790103, p: 0.3265807579612891
Pearson Corr S: 0.06065194516837307, p: 0.4418331903368642
---------------------------------------------------
Prediction using mast: tnw10
Error U: 0.8943384100934434 +- 0.49941917715057904
Error V: 1.0691577434742272 +- 0.7053341785775455
Error W: 0.14608056915165468 +- 0.10870317389190597
Error S: 1.2708079891403503 +- 0.7706818321271894
Pearson Corr U: 0.04953076255133842, p: 0.5300790386812411
Pearson Corr V: -0.02403270141187125, p: 0.7607381148479262
Pearson Corr W: -0.06402369696398373, p: 0.4168245335899729
Pearson Corr S: 0.0009611287260325656, p: 0.9902848488971279
---------------------------------------------------
Prediction using mast: tnw11
Error U: 0.8961755620069984 +- 0.6723332082514143
Error V: 1.1033928117340221 +- 0.9834148903136731
Error W: 0.14138550168378963 +- 0.10713596100403004
Error S: 1.3990311229010683 +- 1.2220852574870809
Pearson Corr U: 0.00012410464429509995, p: 0.9987455120604904
Pearson Corr V: 0.005701403893867389, p: 0.9424180376113107
Pearson Corr W: 0.046396712849659606, p: 0.5564573040689215
Pearson Corr S: -0.026822456727675498, p: 0.7339529737190588
---------------------------------------------------
Prediction using mast: tnw12
Error U: 0.8511509819876151 +- 0.5912676401310147
Error V: 1.0768364694423365 +- 0.9080793627020128
Error W: 0.1751180595473352 +- 0.11836850023643569
Error S: 1.3191663022189157 +- 1.08055853342105
Pearson Corr U: -0.09950610652886424, p: 0.206312252897491
Pearson Corr V: 0.13177891860949736, p: 0.09357897310257689
Pearson Corr W: 0.03375886039777913, p: 0.6687899737073043
Pearson Corr S: -0.06157421904299211, p: 0.4349093573711591
---------------------------------------------------
Prediction using mast: tnw13
Error U: 0.9018320464529097 +- 0.6808080929389103
Error V: 1.2012009460704351 +- 1.1196466171150712
Error W: 0.24225063712166142 +- 0.13272446641702562
Error S: 1.4562180488585612 +- 1.2860368026329203
Pearson Corr U: 0.018732701353586935, p: 0.812390417768574
Pearson Corr V: -0.049612396409645015, p: 0.5294004582263928
Pearson Corr W: 0.05048896317720927, p: 0.5221416941338495
Pearson Corr S: 0.044025942520262366, p: 0.5768235365141688
---------------------------------------------------
Prediction using mast: tnw14
Error U: 0.9218081789394053 +- 0.7077788206122456
Error V: 1.2555081638658598 +- 1.1637862882145498
Error W: 0.1798992220850153 +- 0.11958149610469407
Error S: 1.5155050175487494 +- 1.336268356182954
Pearson Corr U: 0.009706814457384066, p: 0.9021249428999231
Pearson Corr V: -0.020678564951402845, p: 0.7933195185686887
Pearson Corr W: -0.12792957557187945, p: 0.10364795603747083
Pearson Corr S: -0.02208541154189239, p: 0.7796065535430869
---------------------------------------------------
Prediction using mast: tnw15
Error U: 0.8625641276379991 +- 0.6153860473816133
Error V: 1.3653135926830882 +- 1.2216782458715696
Error W: 0.23111556871384212 +- 0.13013539856127848
Error S: 1.4216238388823104 +- 1.249834380467099
Pearson Corr U: -0.08966257157979045, p: 0.25502884005313003
Pearson Corr V: -0.14614344851270195, p: 0.06267607426854618
Pearson Corr W: 0.041635728725004525, p: 0.5977024296294787
Pearson Corr S: -0.09070963912563074, p: 0.24949936054568234
---------------------------------------------------
Prediction using mast: tnw16
Error U: 0.8447107644780236 +- 0.5422172081034664
Error V: 1.2016985122979678 +- 1.1201079297607714
Error W: 0.2247615779162259 +- 0.1288387882498853
Error S: 1.3302715567105579 +- 1.1059180372851714
Pearson Corr U: -0.014120257869168049, p: 0.8580186421804598
Pearson Corr V: 0.03757479024156642, p: 0.6339325189123743
Pearson Corr W: 0.0364358398770234, p: 0.6442569910990381
Pearson Corr S: 0.0001088179143784542, p: 0.9989000349274151
---------------------------------------------------
Prediction using mast: tse01
Error U: 0.9622857784081045 +- 0.758154142677012
Error V: 1.2926485067698747 +- 0.6689826621573396
Error W: 0.1802379834380692 +- 0.11965896594396608
Error S: 1.2743735348846001 +- 0.7583758913299399
Pearson Corr U: -0.09134641747281223, p: 0.24617746438493734
Pearson Corr V: -0.04838606761643443, p: 0.5396401733165268
Pearson Corr W: -0.06459732218247488, p: 0.41265377875294995
Pearson Corr S: -0.07093476057122447, p: 0.3682273142916052
---------------------------------------------------
Prediction using mast: tse02
Error U: 0.8453749423258098 +- 0.5737012512766633
Error V: 1.1820405309388138 +- 0.6281125402994139
Error W: 0.13533830408334013 +- 0.1053106074445646
Error S: 1.2714611313868671 +- 0.7678046025226323
Pearson Corr U: -0.012509841791024082, p: 0.874069111167453
Pearson Corr V: 0.05510270570703343, p: 0.48478880294613486
Pearson Corr W: -0.12741462018675226, p: 0.10505732946445569
Pearson Corr S: 0.08311512133341757, p: 0.29151559052892917
---------------------------------------------------
Prediction using mast: tse04
Error U: 1.1404763889339027 +- 0.711956011957165
Error V: 1.8519608328149988 +- 1.0405558055027253
Error W: 0.2345551200381743 +- 0.15335369924958844
Error S: 1.8839383601392021 +- 1.1328591440487281
Pearson Corr U: -0.15244199924523977, p: 0.05205962813416139
Pearson Corr V: -0.05521668845685419, p: 0.48388451275889444
Pearson Corr W: 0.10214962615501677, p: 0.19445257757771303
Pearson Corr S: -0.12578162551471467, p: 0.10962648048174169
---------------------------------------------------
Prediction using mast: tse06
Error U: 1.2895744385774837 +- 0.8058003019371595
Error V: 1.779944359618232 +- 1.0071451175321788
Error W: 0.14260545239371014 +- 0.12548717278930438
Error S: 1.935378230717991 +- 1.155733665980448
Pearson Corr U: -0.024325460301288022, p: 0.7579132511821519
Pearson Corr V: 0.11515938755783864, p: 0.1432441644906651
Pearson Corr W: 0.1300921908616292, p: 0.09789098962438837
Pearson Corr S: 0.04386093425545288, p: 0.5782539066396595
---------------------------------------------------
Prediction using mast: tse07
Error U: 0.9209339375024879 +- 0.7066247470498209
Error V: 1.0587993228564858 +- 0.7420153623733845
Error W: 0.1370657000335739 +- 0.12280212454144204
Error S: 1.3084484600513995 +- 1.0526945338938618
Pearson Corr U: -0.0768412600114087, p: 0.32959207344352953
Pearson Corr V: 0.05533320548374353, p: 0.4829610544353628
Pearson Corr W: 0.0777627959693541, p: 0.32380770780714413
Pearson Corr S: 0.0029051715148724453, p: 0.9706401870299135
---------------------------------------------------
Prediction using mast: tse08
Error U: 0.8946599350996498 +- 0.4995746687424577
Error V: 1.142382074446536 +- 0.6307006217883148
Error W: 0.13339926470306765 +- 0.10530588303381579
Error S: 1.291421886110421 +- 0.7345903156705542
Pearson Corr U: 0.010029984059222119, p: 0.8988834407649776
Pearson Corr V: -0.09229977677766922, p: 0.2412616762314493
Pearson Corr W: -0.022940148337756813, p: 0.771307934945246
Pearson Corr S: -0.012559006925814027, p: 0.8735783039638222
---------------------------------------------------
Prediction using mast: tse09
Error U: 0.9599780405105943 +- 0.5603093862799832
Error V: 1.2858824068985728 +- 0.6645980982895854
Error W: 0.17054136002691966 +- 0.13622008759411933
Error S: 1.399508256830883 +- 0.7574524636175975
Pearson Corr U: -0.04909819566582337, p: 0.5336820357581256
Pearson Corr V: -0.05991370001074692, p: 0.44742021270692467
Pearson Corr W: 0.09779403565582802, p: 0.21426567340510644
Pearson Corr S: -0.02971491875320648, p: 0.7065168026124435
---------------------------------------------------
Prediction using mast: tse10
Error U: 0.980460280058277 +- 0.7813166291130228
Error V: 1.0560216367081525 +- 0.7829414080909741
Error W: 0.14048696405424285 +- 0.12458766855630182
Error S: 1.352514506132155 +- 1.150224623096051
Pearson Corr U: -0.03853244118441781, p: 0.6253057001669585
Pearson Corr V: -0.0572419547831514, p: 0.4679690791382715
Pearson Corr W: -0.09038754509729538, p: 0.2511914012943619
Pearson Corr S: -0.10685476646549102, p: 0.17458377996456734
---------------------------------------------------
Prediction using mast: tse12
Error U: 0.8685210428966289 +- 0.6266621377514985
Error V: 1.0569779138826048 +- 0.8066989938417127
Error W: 0.21877092956186792 +- 0.15050506299425898
Error S: 1.3071102618533876 +- 1.0490946919078927
Pearson Corr U: -0.09772658743513508, p: 0.21458342710251824
Pearson Corr V: -0.017140434143843267, p: 0.8280787947523532
Pearson Corr W: 0.014928266949410018, p: 0.8499869177668065
Pearson Corr S: -0.06893423065466861, p: 0.38192173968766757
---------------------------------------------------
Prediction using mast: tse13
Error U: 1.561987569495647 +- 0.9185176697335896
Error V: 1.6223331943082557 +- 0.9082528977465656
Error W: 0.1473949104443941 +- 0.12740007620758517
Error S: 1.9898171453109872 +- 1.179011807713362
Pearson Corr U: -0.19812558521313078, p: 0.011237849436322962
Pearson Corr V: -0.012321001713092972, p: 0.8759547143389979
Pearson Corr W: 0.16176890962138543, p: 0.03910872166513256
Pearson Corr S: -0.10773597472010366, p: 0.1710358493306164
---------------------------------------------------
Prediction using mast: v01
Error U: 1.157846915892731 +- 0.9169549565840265
Error V: 1.0729260343186588 +- 0.8935008647331728
Error W: 0.13401990268340883 +- 0.10523585640271456
Error S: 1.5087678438391066 +- 1.3311017608486053
Pearson Corr U: -0.12873698202540093, p: 0.10146819411253388
Pearson Corr V: -0.012965318732976254, p: 0.8695240239344041
Pearson Corr W: -0.11340867305633678, p: 0.14946700863339338
Pearson Corr S: 0.006042187170228826, p: 0.9389827258707242
---------------------------------------------------
Prediction using mast: v03
Error U: 0.8676911677930939 +- 0.6250666378124864
Error V: 1.3749695775901507 +- 1.2251139459267633
Error W: 0.13321164201343708 +- 0.12017576134601024
Error S: 1.446256319169715 +- 1.2766077811484489
Pearson Corr U: 0.023468624535972107, p: 0.766189846349524
Pearson Corr V: 0.12481423461564642, p: 0.11240577678475099
Pearson Corr W: 0.08175739990900166, p: 0.29949657392622925
Pearson Corr S: 0.02452024114546906, p: 0.7560355586861284
---------------------------------------------------
Prediction using mast: v04
Error U: 1.2120999292973316 +- 0.9363606336877242
Error V: 1.1450531776168489 +- 1.05593655195507
Error W: 0.12954956873504309 +- 0.11691292670195115
Error S: 1.7148170487672405 +- 1.4500569844570972
Pearson Corr U: 0.1044868586730992, p: 0.18438667604245665
Pearson Corr V: 0.034743093800273135, p: 0.6597275005882265
Pearson Corr W: -0.06423239298699523, p: 0.4153042893037607
Pearson Corr S: 0.06513754267541484, p: 0.40874839947213354
---------------------------------------------------
Prediction using mast: v05
Error U: 1.104740948533422 +- 0.8900473294690321
Error V: 1.1772929321239958 +- 1.0957664833304055
Error W: 0.16689788240566564 +- 0.13501054056147838
Error S: 1.689330369993029 +- 1.440378790790863
Pearson Corr U: -0.03184920490591434, p: 0.6865094506818349
Pearson Corr V: 0.09769660943570424, p: 0.21472476371880497
Pearson Corr W: -0.011204027850013383, p: 0.8871218255062552
Pearson Corr S: 0.02754991538257432, p: 0.7270193848494675
---------------------------------------------------
Prediction using mast: v06
Error U: 1.0158838111810111 +- 0.8198649302244568
Error V: 1.1428962467840738 +- 1.0527034412512366
Error W: 0.13377164435777184 +- 0.12054720799872018
Error S: 1.5704287614464043 +- 1.3769833563088487
Pearson Corr U: 0.05832204920736888, p: 0.45960013824288265
Pearson Corr V: -0.04251070449233126, p: 0.5900199434014249
Pearson Corr W: 0.06719510851879729, p: 0.3940746631955958
Pearson Corr S: 0.017353412690945418, p: 0.8259762621418871
---------------------------------------------------
Prediction using mast: v07
Error U: 0.8887579489950708 +- 0.6605924274612268
Error V: 1.15869095364062 +- 1.0742634523106673
Error W: 0.13591366123080972 +- 0.1220280313766431
Error S: 1.4309803906553002 +- 1.2602739118704989
Pearson Corr U: -0.030859600630252663, p: 0.6957602285058067
Pearson Corr V: -0.0912155362279016, p: 0.24685771557878664
Pearson Corr W: 0.027462856955780143, p: 0.7278480075273329
Pearson Corr S: 0.042035131381105095, p: 0.5941899964536147
---------------------------------------------------
Prediction error all masts
Error U: 1.036587009381876 +- 0.7484653584491712
Error V: 1.3260682317600605 +- 0.9943215882727423
Error W: 0.17077183188048017 +- 0.1328500275245412
Error S: 1.537894200162076 +- 1.153732188759649
Pearson Corr U: -1.702063846698671e-17, p: 1.000000000002859
Pearson Corr V: -1.697871405599457e-18, p: 1.000000000002859
Pearson Corr W: 1.0009581237663754e-17, p: 1.000000000002859
Pearson Corr S: -4.642970413724069e-18, p: 1.000000000002859
---------------------------------------------------
Pearson corr per case, then averaged over all cases
U:   -0.055020030050834084
V:   -0.008036427595651093
W:   0.009672559132262601
S:   -0.018536444306855065
---------------------------------------------------
