# Supplementary material for: WindSeer: real-time volumetric wind prediction over complex terrain aboard a small uncrewed aerial vehicle
Source: Nat Commun. 2024 Apr 25;15:3507. doi: 10.1038/s41467-024-47778-4 (PMC11045725; doi:10.1038/s41467-024-47778-4)
Supplement: Supplementary file 5 — Source Data [file 41467_2024_47778_MOESM5_ESM.zip › data_Table1_SupplementaryTable2/Perdigao_0518_18_avg2200-2300_avg.txt]

Using YAML config: ../wind_prediction/trained_models/final01//params.yaml
Input data: avg_22:00-23:00 | scale: scale_2.0_n_384 | mast: rne01 
Measurement indices:
[333 193  39]
Input data: avg_22:00-23:00 | scale: scale_2.0_n_384 | mast: rne02 
Measurement indices:
[315 206  40]
[315 206  42]
Input data: avg_22:00-23:00 | scale: scale_2.0_n_384 | mast: rne03 
Measurement indices:
[302 223  41]
Input data: avg_22:00-23:00 | scale: scale_2.0_n_384 | mast: rne04 
Measurement indices:
All measurements lie inside the terrain or outside of the prediction domain
Input mast outside the prediction region
Input data: avg_22:00-23:00 | scale: scale_2.0_n_384 | mast: rne06 
Measurement indices:
[247 288  39]
[247 288  41]
Input data: avg_22:00-23:00 | scale: scale_2.0_n_384 | mast: rne07 
Measurement indices:
[212 323  41]
[212 323  43]
Input data: avg_22:00-23:00 | scale: scale_2.0_n_384 | mast: rsw01 
Measurement indices:
[194  77  43]
[194  77  44]
Input data: avg_22:00-23:00 | scale: scale_2.0_n_384 | mast: rsw02 
Measurement indices:
[182  88  43]
[182  88  45]
Input data: avg_22:00-23:00 | scale: scale_2.0_n_384 | mast: rsw03 
Measurement indices:
[174 101  43]
[174 101  44]
[174 101  46]
[174 101  48]
[174 101  51]
Input data: avg_22:00-23:00 | scale: scale_2.0_n_384 | mast: rsw04 
Measurement indices:
[160 121  43]
Input data: avg_22:00-23:00 | scale: scale_2.0_n_384 | mast: rsw05 
Measurement indices:
[129 166  44]
Input data: avg_22:00-23:00 | scale: scale_2.0_n_384 | mast: rsw06 
Measurement indices:
[116 183  44]
[116 183  46]
[116 183  48]
[116 183  49]
[116 183  53]
Input data: avg_22:00-23:00 | scale: scale_2.0_n_384 | mast: rsw07 
Measurement indices:
[ 85 221  45]
[ 85 221  47]
Input data: avg_22:00-23:00 | scale: scale_2.0_n_384 | mast: rsw08 
Measurement indices:
[ 74 237  45]
[ 74 237  47]
Input data: avg_22:00-23:00 | scale: scale_2.0_n_384 | mast: tnw01 
Measurement indices:
[ 59 175  11]
[ 59 175  12]
[ 59 175  14]
Input data: avg_22:00-23:00 | scale: scale_2.0_n_384 | mast: tnw02 
Measurement indices:
[ 82 190  28]
[ 82 190  29]
[ 82 190  31]
Input data: avg_22:00-23:00 | scale: scale_2.0_n_384 | mast: tnw03 
Measurement indices:
[ 96 204  43]
[ 96 204  45]
Input data: avg_22:00-23:00 | scale: scale_2.0_n_384 | mast: tnw05 
Measurement indices:
All measurements lie inside the terrain or outside of the prediction domain
Input mast outside the prediction region
Input data: avg_22:00-23:00 | scale: scale_2.0_n_384 | mast: tnw06 
Measurement indices:
[158 247  18]
[158 247  18]
[158 247  19]
[158 247  19]
[158 247  20]
Input data: avg_22:00-23:00 | scale: scale_2.0_n_384 | mast: tnw07 
Measurement indices:
[176 263  10]
[176 263  10]
[176 263  10]
[176 263  11]
[176 263  11]
[176 263  12]
[176 263  14]
[176 263  16]
[176 263  19]
Input data: avg_22:00-23:00 | scale: scale_2.0_n_384 | mast: tnw08 
Measurement indices:
[196 278  19]
[196 278  21]
Input data: avg_22:00-23:00 | scale: scale_2.0_n_384 | mast: tnw09 
Measurement indices:
[210 291  28]
Input data: avg_22:00-23:00 | scale: scale_2.0_n_384 | mast: tnw10 
Measurement indices:
[220 296  32]
[220 296  34]
[220 296  36]
[220 296  37]
[220 296  41]
Input data: avg_22:00-23:00 | scale: scale_2.0_n_384 | mast: tnw11 
Measurement indices:
[231 304  35]
[231 304  36]
[231 304  38]
Input data: avg_22:00-23:00 | scale: scale_2.0_n_384 | mast: tnw12 
Measurement indices:
[238 307  33]
[238 307  33]
[238 307  33]
[238 307  34]
[238 307  34]
[238 307  34]
[238 307  36]
[238 307  37]
Input data: avg_22:00-23:00 | scale: scale_2.0_n_384 | mast: tnw13 
Measurement indices:
[243 314  27]
[243 314  27]
[243 314  27]
[243 314  28]
[243 314  28]
[243 314  29]
[243 314  31]
Input data: avg_22:00-23:00 | scale: scale_2.0_n_384 | mast: tnw14 
Measurement indices:
[253 319  21]
[253 319  22]
[253 319  23]
[253 319  24]
Input data: avg_22:00-23:00 | scale: scale_2.0_n_384 | mast: tnw15 
Measurement indices:
[259 322  18]
[259 322  18]
[259 322  19]
[259 322  20]
[259 322  21]
Input data: avg_22:00-23:00 | scale: scale_2.0_n_384 | mast: tnw16 
Measurement indices:
[268 325  13]
[268 325  14]
[268 325  14]
[268 325  15]
[268 325  16]
[268 325  17]
Input data: avg_22:00-23:00 | scale: scale_2.0_n_384 | mast: tse01 
Measurement indices:
[101  93   5]
[101  93   8]
Input data: avg_22:00-23:00 | scale: scale_2.0_n_384 | mast: tse02 
Measurement indices:
[137 117  26]
[137 117  29]
Input data: avg_22:00-23:00 | scale: scale_2.0_n_384 | mast: tse04 
Measurement indices:
[153 131  43]
[153 131  44]
[153 131  46]
[153 131  48]
[153 131  51]
[153 131  54]
[153 131  55]
[153 131  58]
Input data: avg_22:00-23:00 | scale: scale_2.0_n_384 | mast: tse06 
Measurement indices:
[182 159  28]
[182 159  30]
[182 159  32]
[182 159  33]
[182 159  37]
Input data: avg_22:00-23:00 | scale: scale_2.0_n_384 | mast: tse07 
Measurement indices:
[204 159  26]
Input data: avg_22:00-23:00 | scale: scale_2.0_n_384 | mast: tse08 
Measurement indices:
[223 176  20]
[223 176  22]
Input data: avg_22:00-23:00 | scale: scale_2.0_n_384 | mast: tse09 
Measurement indices:
[244 202  16]
[244 202  17]
[244 202  19]
[244 202  23]
[244 202  26]
[244 202  30]
Input data: avg_22:00-23:00 | scale: scale_2.0_n_384 | mast: tse10 
Measurement indices:
[259 211  19]
[259 211  22]
Input data: avg_22:00-23:00 | scale: scale_2.0_n_384 | mast: tse11 
Measurement indices:
All measurements lie inside the terrain or outside of the prediction domain
Input mast outside the prediction region
Input data: avg_22:00-23:00 | scale: scale_2.0_n_384 | mast: tse12 
Measurement indices:
[280 226  33]
[280 226  34]
Input data: avg_22:00-23:00 | scale: scale_2.0_n_384 | mast: tse13 
Measurement indices:
[290 234  39]
[290 234  41]
[290 234  43]
[290 234  44]
[290 234  48]
[290 234  51]
[290 234  55]
Input data: avg_22:00-23:00 | scale: scale_2.0_n_384 | mast: v01 
Measurement indices:
[295 161  17]
[295 161  18]
Input data: avg_22:00-23:00 | scale: scale_2.0_n_384 | mast: v03 
Measurement indices:
[254 184  15]
Input data: avg_22:00-23:00 | scale: scale_2.0_n_384 | mast: v04 
Measurement indices:
[220 218  11]
[220 218  12]
Input data: avg_22:00-23:00 | scale: scale_2.0_n_384 | mast: v05 
Measurement indices:
[204 235  10]
[204 235  12]
[204 235  13]
Input data: avg_22:00-23:00 | scale: scale_2.0_n_384 | mast: v06 
Measurement indices:
[190 249   9]
[190 249  11]
[190 249  13]
Input data: avg_22:00-23:00 | scale: scale_2.0_n_384 | mast: v07 
Measurement indices:
[153 275   8]
[153 275   9]
[153 275   9]
[153 275   9]
[153 275  10]
[153 275  10]
[153 275  11]
---------------------------------------------------
Prediction using mast: rne01
Error U: 0.4715188139123968 +- 0.40022877128827883
Error V: 1.5158883010271502 +- 0.8758914266660238
Error W: 0.23959927782530616 +- 0.12656280259993244
Error S: 1.2451451800386677 +- 0.7879342976149057
Pearson Corr U: -0.06112524795077467, p: 0.4382721605798729
Pearson Corr V: -0.0262109686732727, p: 0.7397979176542446
Pearson Corr W: -0.02865205426720314, p: 0.7165568525027953
Pearson Corr S: -0.007236739908610802, p: 0.9269501712695811
---------------------------------------------------
Prediction using mast: rne02
Error U: 0.5400058044223515 +- 0.4397246168320656
Error V: 1.7789053601309932 +- 0.9683590960219326
Error W: 0.19068817593774365 +- 0.1141826007385181
Error S: 1.4389149700274615 +- 0.7974937561971381
Pearson Corr U: -0.11467459106350877, p: 0.1449472977005596
Pearson Corr V: -0.13135810772624906, p: 0.09464035471453998
Pearson Corr W: -0.032248436785206384, p: 0.6827904844905368
Pearson Corr S: -0.04087209744797992, p: 0.6044438445688939
---------------------------------------------------
Prediction using mast: rne03
Error U: 0.6857066254240055 +- 0.4859610863847959
Error V: 2.044294995650009 +- 1.0916772069193368
Error W: 0.26983817745045835 +- 0.1381421700650816
Error S: 1.6847549475203838 +- 0.8715890700219026
Pearson Corr U: 0.04894688854220349, p: 0.5349452118618271
Pearson Corr V: -0.0048791377824920525, p: 0.9507112499549935
Pearson Corr W: -0.0013217475509949492, p: 0.986639982032564
Pearson Corr S: -0.015919279444122605, p: 0.840157212826246
---------------------------------------------------
Prediction using mast: rne06
Error U: 0.44150878826121975 +- 0.3160586927260751
Error V: 2.379099545189025 +- 1.2217105910554342
Error W: 0.38535844320374213 +- 0.16848713477362642
Error S: 2.02346030639099 +- 1.0065952300481806
Pearson Corr U: -0.09990778225738794, p: 0.2044774328302677
Pearson Corr V: -0.12755940789984935, p: 0.10465954798763309
Pearson Corr W: 0.04056177682516095, p: 0.607193012692719
Pearson Corr S: -0.06094826072583967, p: 0.4396018575478336
---------------------------------------------------
Prediction using mast: rne07
Error U: 0.5239792868289297 +- 0.33548150573758323
Error V: 1.852551234166132 +- 0.9988836983967994
Error W: 0.21842605258949513 +- 0.15128155992106254
Error S: 1.5587149569172036 +- 0.8261947450450308
Pearson Corr U: -0.13679330536307563, p: 0.08164605667442605
Pearson Corr V: -0.06558965017789306, p: 0.40549682645076335
Pearson Corr W: -0.027030824130884964, p: 0.7319647463102811
Pearson Corr S: -0.0057595509601025205, p: 0.94183180142591
---------------------------------------------------
Prediction using mast: rsw01
Error U: 0.5246128227927385 +- 0.43282911006886043
Error V: 1.3214484020564818 +- 0.8980352678437148
Error W: 0.1569779379910395 +- 0.14165230690743855
Error S: 1.1486588439739873 +- 1.0026712732782934
Pearson Corr U: 0.0223698304677091, p: 0.7768423225625923
Pearson Corr V: -0.011162066928437325, p: 0.8875417831443337
Pearson Corr W: -0.06534746220202427, p: 0.4072367427427598
Pearson Corr S: -0.0038002741144159205, p: 0.9616003407436675
---------------------------------------------------
Prediction using mast: rsw02
Error U: 0.45193270834997024 +- 0.3815543698664129
Error V: 1.6503327630368845 +- 0.9227747297619375
Error W: 0.13725346254264834 +- 0.11311165647973162
Error S: 1.3373116687651534 +- 0.7845084417342719
Pearson Corr U: 0.03934735507902356, p: 0.6180044668216617
Pearson Corr V: -0.0758627647178702, p: 0.33580608398530065
Pearson Corr W: 0.07584610735595075, p: 0.33591251047883913
Pearson Corr S: -0.04520766038344938, p: 0.5666284513451135
---------------------------------------------------
Prediction using mast: rsw03
Error U: 0.4824798322779818 +- 0.32005017967524857
Error V: 1.770659872976366 +- 0.9653836895234625
Error W: 0.12390532444568317 +- 0.12220813255879824
Error S: 1.4706584215733234 +- 0.8036773067739502
Pearson Corr U: 0.0026199804601402983, p: 0.9735212370507996
Pearson Corr V: -0.14805461867692032, p: 0.059282038490533255
Pearson Corr W: 0.020338332213181966, p: 0.7966455755219125
Pearson Corr S: -0.04124028015233859, p: 0.6011892676609053
---------------------------------------------------
Prediction using mast: rsw04
Error U: 0.42975717068769814 +- 0.32517789719651935
Error V: 1.294398671895997 +- 0.968775105350484
Error W: 0.12821265082075003 +- 0.1331626588288755
Error S: 1.1625789551338632 +- 1.078240416114572
Pearson Corr U: -0.01969060378071992, p: 0.8029877347195826
Pearson Corr V: -0.09139016414195263, p: 0.24595038295484872
Pearson Corr W: 0.023202921888425192, p: 0.7687618262133903
Pearson Corr S: -0.06696877562326965, p: 0.39567314331579934
---------------------------------------------------
Prediction using mast: rsw05
Error U: 0.4737990059621312 +- 0.3189103326132337
Error V: 1.4657527134050987 +- 0.86401802136416
Error W: 0.12432602486156065 +- 0.12163107652667271
Error S: 1.2326157684241619 +- 0.7928554585616365
Pearson Corr U: 0.01422670815519131, p: 0.8569596596172405
Pearson Corr V: -0.07456860586032851, p: 0.34413870036061406
Pearson Corr W: 0.10591055383195162, p: 0.17844547407277184
Pearson Corr S: -0.02583624119235969, p: 0.7433871670977908
---------------------------------------------------
Prediction using mast: rsw06
Error U: 0.6486669818933574 +- 0.3991711754069279
Error V: 2.4029628490697754 +- 1.2327772462879687
Error W: 0.1868339830072471 +- 0.11358240665440736
Error S: 2.1027946642526705 +- 1.0365414619165272
Pearson Corr U: -0.03810968308387815, p: 0.6291078632820154
Pearson Corr V: -0.09497169107376334, p: 0.22785074802426705
Pearson Corr W: 0.18204177758687864, p: 0.020032678478980624
Pearson Corr S: -0.0597536120821833, p: 0.44863698286998804
---------------------------------------------------
Prediction using mast: rsw07
Error U: 1.0019116741633671 +- 0.48504587379312614
Error V: 3.105338402938075 +- 1.4251668413778218
Error W: 0.17590708299854232 +- 0.11192689574551706
Error S: 2.8654733944760387 +- 1.2567542229709252
Pearson Corr U: -0.01278904979262123, p: 0.8712824682948425
Pearson Corr V: -0.07403700421811853, p: 0.3475990470117277
Pearson Corr W: -0.0017321248579866434, p: 0.9824925336780862
Pearson Corr S: -0.06118168227972561, p: 0.4378486542219878
---------------------------------------------------
Prediction using mast: rsw08
Error U: 1.25575856744466 +- 0.5167342987386065
Error V: 3.3935548270726863 +- 1.4702048829196597
Error W: 0.20607483780662889 +- 0.11736629829236449
Error S: 3.220573679401317 +- 1.3090781381623025
Pearson Corr U: -0.021476773762143672, p: 0.7855310682894799
Pearson Corr V: -0.0668248844582298, p: 0.3966913920213783
Pearson Corr W: -0.11334507401718137, p: 0.14969685554723014
Pearson Corr S: -0.03866813362855547, p: 0.6240874060220932
---------------------------------------------------
Prediction using mast: tnw01
Error U: 0.4825338059293529 +- 0.3200558022584891
Error V: 1.297955378318674 +- 1.057235753555706
Error W: 0.16493648034091923 +- 0.14398914465399737
Error S: 1.1792223511327795 +- 1.1370684190760008
Pearson Corr U: 0.003393421051861276, p: 0.9657087061703259
Pearson Corr V: 0.005946250023000924, p: 0.9399497222066303
Pearson Corr W: 0.08028416505525478, p: 0.30831842359629746
Pearson Corr S: -0.04417679676333854, p: 0.5755173077294642
---------------------------------------------------
Prediction using mast: tnw02
Error U: 0.5762596035181927 +- 0.3621510597040056
Error V: 1.292476252429873 +- 0.9875655557340208
Error W: 0.12357705486995493 +- 0.13120500210518926
Error S: 1.1493449855195106 +- 1.0107768113423852
Pearson Corr U: -0.17135885415593086, p: 0.028733015883656596
Pearson Corr V: 0.0464835143467419, p: 0.555718272723642
Pearson Corr W: 0.0013337123532507816, p: 0.9865190550286618
Pearson Corr S: -0.03534645285781194, p: 0.6541962360342221
---------------------------------------------------
Prediction using mast: tnw03
Error U: 0.5051317399059154 +- 0.42347722576056246
Error V: 1.3249057837379126 +- 0.8931287854436512
Error W: 0.1235075626248048 +- 0.13115819416891347
Error S: 1.1481223582437385 +- 0.9944282379631242
Pearson Corr U: -0.1630449389427308, p: 0.03756822540877714
Pearson Corr V: 0.06807278474900294, p: 0.387912770906737
Pearson Corr W: -0.0741324843592314, p: 0.34697592969627755
Pearson Corr S: 0.02869018571933187, p: 0.7161958015886986
---------------------------------------------------
Prediction using mast: tnw06
Error U: 0.4278643271925808 +- 0.3338364158748019
Error V: 1.3762831518575092 +- 1.3024994229513123
Error W: 0.12247055223314492 +- 0.12477628571255377
Error S: 1.38623169422165 +- 1.4141280885186605
Pearson Corr U: -0.22414315661784698, p: 0.00402322432429672
Pearson Corr V: -0.08632970771784179, p: 0.27318875992405633
Pearson Corr W: 0.07299325014504421, p: 0.3544566637678835
Pearson Corr S: -0.13905418975399114, p: 0.07668166965433208
---------------------------------------------------
Prediction using mast: tnw07
Error U: 0.55299535234733 +- 0.44486863511910557
Error V: 1.5459725934257902 +- 1.487448372843829
Error W: 0.13450550683916895 +- 0.11420988868080428
Error S: 1.8826749477428129 +- 1.4501616622804474
Pearson Corr U: -0.10125920841281552, p: 0.19839061758952956
Pearson Corr V: -0.032073775943020355, p: 0.6844165711675796
Pearson Corr W: -0.01665235715173631, p: 0.8329016921673563
Pearson Corr S: -0.09993663659478337, p: 0.20434608282708555
---------------------------------------------------
Prediction using mast: tnw08
Error U: 0.44423624926869487 +- 0.3155103386045787
Error V: 1.3180184151085974 +- 1.1569134691649665
Error W: 0.17659946004831534 +- 0.1465378788382809
Error S: 1.234217035270344 +- 1.270516202230699
Pearson Corr U: 0.0010102163987984487, p: 0.9897886937224195
Pearson Corr V: 0.021985076479922126, p: 0.7805823582111638
Pearson Corr W: -0.0016259059496956082, p: 0.9835659868441329
Pearson Corr S: 0.011573227134967431, p: 0.8834281332777452
---------------------------------------------------
Prediction using mast: tnw09
Error U: 0.453440024980281 +- 0.3829520477150873
Error V: 1.2989247846045742 +- 1.0644652527782656
Error W: 0.29260377036807544 +- 0.1542103505713682
Error S: 1.2134189012171621 +- 1.228100912880223
Pearson Corr U: -0.1491769154773361, p: 0.05736038210003738
Pearson Corr V: 0.02297802416466181, p: 0.7709407909708094
Pearson Corr W: 0.02646103072187277, p: 0.7374058638028677
Pearson Corr S: -0.01846802616353333, p: 0.8149932392666707
---------------------------------------------------
Prediction using mast: tnw10
Error U: 0.702030162492687 +- 0.42091573179194797
Error V: 1.7116130720938276 +- 0.9439201346581563
Error W: 0.4565312616424235 +- 0.16474932131438255
Error S: 1.5005290883311355 +- 0.8103729689764505
Pearson Corr U: -0.06339534502074512, p: 0.4214213446182678
Pearson Corr V: -0.0343537494828224, p: 0.6633066267512484
Pearson Corr W: -0.009896600717533417, p: 0.9002211220981778
Pearson Corr S: 0.0007073056922257085, p: 0.9928504282467263
---------------------------------------------------
Prediction using mast: tnw11
Error U: 0.48170592319334576 +- 0.40894600255007313
Error V: 1.5425684633750492 +- 0.8814923869902292
Error W: 0.13628980650515096 +- 0.11348992960735695
Error S: 1.2576770461476026 +- 0.7852097853262647
Pearson Corr U: -0.18216614296778522, p: 0.019946578377822217
Pearson Corr V: -0.016646790848011864, p: 0.8329567315049149
Pearson Corr W: 0.016108646386304205, p: 0.8382816683364562
Pearson Corr S: -0.010144366111271267, p: 0.897736546975461
---------------------------------------------------
Prediction using mast: tnw12
Error U: 0.4311154660157448 +- 0.3518815517708902
Error V: 1.4933174437860404 +- 0.8707256015177375
Error W: 0.3570939036474729 +- 0.16174161137529902
Error S: 1.2407106316610128 +- 0.789485127721688
Pearson Corr U: -0.09661015781416445, p: 0.21989196991203822
Pearson Corr V: 0.016343047510962744, p: 0.8359613534415228
Pearson Corr W: -0.0003088960253698476, p: 0.9968775905291576
Pearson Corr S: -0.005173276628966421, p: 0.9477439699707414
---------------------------------------------------
Prediction using mast: tnw13
Error U: 0.4393941829426706 +- 0.36686299038332393
Error V: 1.3204614215421897 +- 1.1673705039658135
Error W: 0.13635883224910936 +- 0.1134624344653436
Error S: 1.2852870195979345 +- 1.3468010175826612
Pearson Corr U: -0.007979493962054995, p: 0.9194766801000628
Pearson Corr V: -0.1586042601506884, p: 0.043160012216198224
Pearson Corr W: 0.04756277571791932, p: 0.5465692528930108
Pearson Corr S: -0.07073103313070736, p: 0.36960789807668337
---------------------------------------------------
Prediction using mast: tnw14
Error U: 0.4291199387102588 +- 0.3266178476436024
Error V: 1.3581105853470923 +- 1.2684977732372091
Error W: 0.1328002182835359 +- 0.13437744131240345
Error S: 1.3346761673473178 +- 1.388000755132891
Pearson Corr U: -0.1610279292424195, p: 0.040027423658184805
Pearson Corr V: -0.11695629084805044, p: 0.13706395912983038
Pearson Corr W: -0.07819792000154763, p: 0.3210994012457148
Pearson Corr S: -0.0223421136583976, p: 0.7771115762219633
---------------------------------------------------
Prediction using mast: tnw15
Error U: 0.45772571357801284 +- 0.31569947296468254
Error V: 1.3635319057006412 +- 1.2794275642366641
Error W: 0.16977720158574588 +- 0.145130531370684
Error S: 1.2847947562114015 +- 1.3462330333112171
Pearson Corr U: -0.09980411283771885, p: 0.20494985614429295
Pearson Corr V: -0.045962284100777205, p: 0.5601631643870956
Pearson Corr W: -0.06436703068740776, p: 0.4143252467473808
Pearson Corr S: -0.07812077344496605, p: 0.32157850600323845
---------------------------------------------------
Prediction using mast: tnw16
Error U: 0.4567500546551738 +- 0.31547656243854566
Error V: 1.367447048494238 +- 1.2867557152346385
Error W: 0.15799440182402638 +- 0.14195380734069704
Error S: 1.2911157452113926 +- 1.3532004519683194
Pearson Corr U: -0.13816754122609132, p: 0.07859868069648317
Pearson Corr V: -0.10060749540891242, p: 0.201309338639236
Pearson Corr W: -0.018151586863309508, p: 0.8181077647587973
Pearson Corr S: -0.07180722953709616, p: 0.362350967108435
---------------------------------------------------
Prediction using mast: tse01
Error U: 0.44238045956779476 +- 0.3707000889514353
Error V: 1.301311575447672 +- 1.083269040847028
Error W: 0.15621730629811806 +- 0.14143444585055262
Error S: 1.2278953525369507 +- 1.2592290522897758
Pearson Corr U: -0.1121364470068592, p: 0.1541157660735731
Pearson Corr V: -0.042945294485132623, p: 0.5862209712391672
Pearson Corr W: -0.004953243851759105, p: 0.9499636006753055
Pearson Corr S: -0.010688630284160984, p: 0.8922822208056689
---------------------------------------------------
Prediction using mast: tse02
Error U: 0.48871647176886995 +- 0.32099477665087245
Error V: 1.2976617965550146 +- 1.0550940107572053
Error W: 0.12566733751674555 +- 0.13215866635633738
Error S: 1.1777568181682208 +- 1.132684850541439
Pearson Corr U: -0.08651988752113779, p: 0.2721295333485971
Pearson Corr V: -0.07764839254040305, p: 0.3245222201711655
Pearson Corr W: 0.05924780903288025, p: 0.45249361144240935
Pearson Corr S: -0.05986338766539696, p: 0.44780241814279853
---------------------------------------------------
Prediction using mast: tse04
Error U: 0.5420913081844708 +- 0.3444152638002406
Error V: 2.0162337125033325 +- 1.0765469195944812
Error W: 0.14468976919842094 +- 0.11125302885935145
Error S: 1.7112835241792044 +- 0.8822119785199517
Pearson Corr U: -0.0018456087987622624, p: 0.981345694505592
Pearson Corr V: 0.021227936155907564, p: 0.7879568376498514
Pearson Corr W: 0.03905371054657263, p: 0.6206311243390218
Pearson Corr S: 0.02615441673642985, p: 0.7403392313112979
---------------------------------------------------
Prediction using mast: tse06
Error U: 0.5188185912585515 +- 0.3327114156400521
Error V: 1.3980289447846954 +- 0.8530130994239111
Error W: 0.15654740432860112 +- 0.11041797013894468
Error S: 1.196544155302039 +- 0.8202891124689241
Pearson Corr U: -0.09040450947199437, p: 0.25110208577944837
Pearson Corr V: -0.002343093607000879, p: 0.9763187244143317
Pearson Corr W: -0.041801693504220624, p: 0.5962417645980397
Pearson Corr S: -0.03208225762601615, p: 0.6843375734160815
---------------------------------------------------
Prediction using mast: tse07
Error U: 0.5228477391340067 +- 0.43200855580983694
Error V: 1.4412166838951272 +- 1.3903339880438437
Error W: 0.124056588372707 +- 0.12199260185939764
Error S: 1.6747680342021056 +- 1.4501616622804474
Pearson Corr U: -0.01553061659968703, p: 0.844009447191357
Pearson Corr V: 0.024554373028755412, p: 0.7557066729945325
Pearson Corr W: -0.018735772613788514, p: 0.8123602269194635
Pearson Corr S: 0.003984184786088529, p: 0.9597435523754229
---------------------------------------------------
Prediction using mast: tse08
Error U: 0.42867903455954753 +- 0.32785781665013647
Error V: 1.3466519690318708 +- 1.2455772151126743
Error W: 0.13453819227342043 +- 0.13484195150442166
Error S: 1.316557018500256 +- 1.3749922705451816
Pearson Corr U: 0.010789423646743455, p: 0.8912726692737926
Pearson Corr V: 0.006572306093229943, p: 0.9336410491360605
Pearson Corr W: -0.034755036435029016, p: 0.6596178368524378
Pearson Corr S: -0.03493765849751545, p: 0.6579418059929039
---------------------------------------------------
Prediction using mast: tse09
Error U: 0.477590375871289 +- 0.31957651413659416
Error V: 1.298468930475368 +- 0.9496138669242806
Error W: 0.14085001882988435 +- 0.11195860272581651
Error S: 1.1499304893276319 +- 1.015292689264212
Pearson Corr U: -0.11315594355544678, p: 0.15038195137003452
Pearson Corr V: -0.02785756793755114, p: 0.7240936846700874
Pearson Corr W: 0.0010465262703038367, p: 0.989421693076677
Pearson Corr S: -0.024588668784618878, p: 0.7553762524364803
---------------------------------------------------
Prediction using mast: tse10
Error U: 0.4412329642936313 +- 0.31613816495945474
Error V: 1.2985980707032183 +- 0.9491190890096978
Error W: 0.12510888296196615 +- 0.12070993351616846
Error S: 1.1544621772820054 +- 1.038758031330244
Pearson Corr U: -0.053482701330970384, p: 0.49773872180932494
Pearson Corr V: -0.21787356488976847, p: 0.005208299852362952
Pearson Corr W: 0.009442141794310355, p: 0.9047809077248036
Pearson Corr S: -0.22702061573026522, p: 0.0035654600181465683
---------------------------------------------------
Prediction using mast: tse12
Error U: 0.4897741887352766 +- 0.3212137796005835
Error V: 1.2931331819140472 +- 1.0140045310641164
Error W: 0.12375182048789014 +- 0.12243439806076986
Error S: 1.1646955482429813 +- 1.0868737981865662
Pearson Corr U: -0.10617765358567828, p: 0.17734674386949667
Pearson Corr V: -0.07979037577699384, p: 0.3113129894480763
Pearson Corr W: -0.0969187025381453, p: 0.2184156148202713
Pearson Corr S: -0.04289524651301112, p: 0.5866578929676229
---------------------------------------------------
Prediction using mast: tse13
Error U: 0.6220773483963649 +- 0.3867917907915902
Error V: 3.1510568505004506 +- 1.432966019891622
Error W: 0.23146252965474604 +- 0.12386275153161261
Error S: 2.8025634723199735 +- 1.247097796301348
Pearson Corr U: -0.03351726244700256, p: 0.6710219127318586
Pearson Corr V: -0.058009083371222125, p: 0.46201652523745723
Pearson Corr W: -0.02342589193417234, p: 0.7666033230333064
Pearson Corr S: -0.05868812242096264, p: 0.45678263039616135
---------------------------------------------------
Prediction using mast: v01
Error U: 0.5047234172355727 +- 0.4232626036963318
Error V: 1.3050278698328448 +- 1.1050842344693617
Error W: 0.16186835012895748 +- 0.14311931614933734
Error S: 1.2505707333057252 +- 1.30061454964782
Pearson Corr U: -0.04702089529172046, p: 0.5511535857016271
Pearson Corr V: -0.08033567298122352, p: 0.30800714657603684
Pearson Corr W: 0.1272670920024531, p: 0.10546386171958766
Pearson Corr S: -0.08563009397969704, p: 0.277109347017739
---------------------------------------------------
Prediction using mast: v03
Error U: 0.5303230677485649 +- 0.43537839135251455
Error V: 1.6239265891854748 +- 1.5307171582540133
Error W: 0.12287277032398373 +- 0.1306744992797577
Error S: 1.9133962684506485 +- 1.4501616622804474
Pearson Corr U: -0.0522981943442117, p: 0.5073215672919188
Pearson Corr V: 0.024551715809380485, p: 0.7557322756759108
Pearson Corr W: 0.016697536395078556, p: 0.8324549920726937
Pearson Corr S: -0.04677531363544169, p: 0.5532373678327536
---------------------------------------------------
Prediction using mast: v04
Error U: 0.711360912392933 +- 0.490478983558718
Error V: 1.7280266906814707 +- 1.569105342659054
Error W: 0.12166727189420283 +- 0.1288528958441694
Error S: 1.6939531710878584 +- 1.4501616622804474
Pearson Corr U: -0.037178298302600936, p: 0.637518808155679
Pearson Corr V: 0.049383889959165324, p: 0.5313010166087236
Pearson Corr W: 0.12273510697696388, p: 0.11856511250699232
Pearson Corr S: 0.022955142343945113, p: 0.771162586592528
---------------------------------------------------
Prediction using mast: v05
Error U: 0.5912951603417564 +- 0.4586481244286942
Error V: 1.7696458423293076 +- 1.577901610074499
Error W: 0.12165317411300229 +- 0.1269841804773443
Error S: 1.7293801305742993 +- 1.4501616622804476
Pearson Corr U: 0.05494772695507492, p: 0.48601979143514423
Pearson Corr V: -0.07980365567368992, p: 0.31123220620781683
Pearson Corr W: -0.028624444348242812, p: 0.7168183185686201
Pearson Corr S: 0.05270018427425588, p: 0.5040586829414032
---------------------------------------------------
Prediction using mast: v06
Error U: 0.7381703924113439 +- 0.4951473809747856
Error V: 1.78179821255474 +- 1.5795358802103596
Error W: 0.12375756012035842 +- 0.1224258015602924
Error S: 1.6261833126153415 +- 1.4497299690260084
Pearson Corr U: 0.12380815364602026, p: 0.11535429865855122
Pearson Corr V: 0.09212127479758991, p: 0.2421768340281665
Pearson Corr W: 0.038704866501499575, p: 0.6237577803493909
Pearson Corr S: -0.11301573550945625, p: 0.1508913599316648
---------------------------------------------------
Prediction using mast: v07
Error U: 0.858927472614529 +- 0.5180968845219515
Error V: 1.7108743568550955 +- 1.5645672809813198
Error W: 0.12187767072803586 +- 0.1295191724597733
Error S: 1.5644677104368212 +- 1.4478067635124796
Pearson Corr U: 0.19241281986176867, p: 0.013866813602870605
Pearson Corr V: 0.006260026781936261, p: 0.936787349517896
Pearson Corr W: -0.04977636301758342, p: 0.5280388113704094
Pearson Corr S: -0.1015767999419174, p: 0.19697943401669432
---------------------------------------------------
Prediction error all masts
Error U: 0.5507197565503616 +- 0.4222683954891796
Error V: 1.6592659422252654 +- 1.2808428829885046
Error W: 0.173605443994738 +- 0.1512333543285129
Error S: 1.5170717767740247 +- 1.2475238387446075
Pearson Corr U: -1.135703313738264e-17, p: 1.000000000002859
Pearson Corr V: -6.457208856257176e-18, p: 1.000000000002859
Pearson Corr W: 7.536791219544068e-18, p: 1.000000000002859
Pearson Corr S: -1.3525791961084752e-17, p: 1.000000000002859
---------------------------------------------------
Pearson corr per case, then averaged over all cases
U:   -0.05344410064472759
V:   -0.04288674205112163
W:   0.006391585716069837
S:   -0.04092305503462865
---------------------------------------------------
