# Supplementary material for: WindSeer: real-time volumetric wind prediction over complex terrain aboard a small uncrewed aerial vehicle
Source: Nat Commun. 2024 Apr 25;15:3507. doi: 10.1038/s41467-024-47778-4 (PMC11045725; doi:10.1038/s41467-024-47778-4)
Supplement: Supplementary file 5 — Source Data [file 41467_2024_47778_MOESM5_ESM.zip › data_Table1_SupplementaryTable2/Perdigao_0518_avg2000-2100_AD4.txt]

Sender: LSF System <lsfadmin@eu-ms-025-36>
Subject: Job 208229401: <python3 predict_measurement_campaigns.py -model_dir ../wind_prediction/trained_models/final01 -model_version e3000 -d /cluster/work/riner/users/intel/perdigao_20170518.hdf5 -m tse04 -i 6 -e avg_20:00-21:00 --no_gpu --benchmark> in cluster <euler> Done

Job <python3 predict_measurement_campaigns.py -model_dir ../wind_prediction/trained_models/final01 -model_version e3000 -d /cluster/work/riner/users/intel/perdigao_20170518.hdf5 -m tse04 -i 6 -e avg_20:00-21:00 --no_gpu --benchmark> was submitted from host <eu-login-27> by user <acfloria> in cluster <euler> at Mon Mar 14 22:08:01 2022
Job was executed on host(s) <2*eu-ms-025-36>, in queue <normal.4h>, as user <acfloria> in cluster <euler> at Mon Mar 14 22:08:25 2022
</cluster/home/acfloria> was used as the home directory.
</cluster/home/acfloria/intel_wind/wind_analysis> was used as the working directory.
Started at Mon Mar 14 22:08:25 2022
Terminated at Mon Mar 14 23:13:35 2022
Results reported at Mon Mar 14 23:13:35 2022

Your job looked like:

------------------------------------------------------------
# LSBATCH: User input
python3 predict_measurement_campaigns.py -model_dir ../wind_prediction/trained_models/final01 -model_version e3000 -d /cluster/work/riner/users/intel/perdigao_20170518.hdf5 -m tse04 -i 6 -e avg_20:00-21:00 --no_gpu --benchmark
------------------------------------------------------------

Successfully completed.

Resource usage summary:

    CPU time :                                   3872.43 sec.
    Max Memory :                                 16076 MB
    Average Memory :                             9928.32 MB
    Total Requested Memory :                     26000.00 MB
    Delta Memory :                               9924.00 MB
    Max Swap :                                   -
    Max Processes :                              3
    Max Threads :                                4
    Run time :                                   3937 sec.
    Turnaround time :                            3934 sec.

The output (if any) follows:

/cluster/home/acfloria/.local/lib/python3.7/site-packages/pyproj/crs/crs.py:131: FutureWarning: '+init=<authority>:<code>' syntax is deprecated. '<authority>:<code>' is the preferred initialization method. When making the change, be mindful of axis order changes: https://pyproj4.github.io/pyproj/stable/gotchas.html#axis-order-changes-in-proj-6
  in_crs_string = _prepare_from_proj_string(in_crs_string)
/cluster/home/acfloria/.local/lib/python3.7/site-packages/pyproj/crs/crs.py:131: FutureWarning: '+init=<authority>:<code>' syntax is deprecated. '<authority>:<code>' is the preferred initialization method. When making the change, be mindful of axis order changes: https://pyproj4.github.io/pyproj/stable/gotchas.html#axis-order-changes-in-proj-6
  in_crs_string = _prepare_from_proj_string(in_crs_string)
mayavi could not get imported, disabling plotting with mayavi. Refer to the README for install instructions
'pygdal' is not installed. Use the command below to install it:
     pip3 install pygdal==2.3.2.4
GPy could not get imported, GPR baseline not available
Using YAML config: ../wind_prediction/trained_models/final01/params.yaml
Input data: avg_20:00-21:00 | scale: scale_2.0_n_384 | mast: rne01 
Measurement indices:
[333 193  39]
Input data: avg_20:00-21:00 | scale: scale_2.0_n_384 | mast: rne02 
Measurement indices:
[315 206  40]
[315 206  42]
Input data: avg_20:00-21:00 | scale: scale_2.0_n_384 | mast: rne03 
Measurement indices:
[302 223  41]
Input data: avg_20:00-21:00 | scale: scale_2.0_n_384 | mast: rne04 
Measurement indices:
All measurements lie inside the terrain or outside of the prediction domain
Input mast outside the prediction region
Input data: avg_20:00-21:00 | scale: scale_2.0_n_384 | mast: rne06 
Measurement indices:
[247 288  39]
[247 288  41]
Input data: avg_20:00-21:00 | scale: scale_2.0_n_384 | mast: rne07 
Measurement indices:
[212 323  41]
[212 323  43]
Input data: avg_20:00-21:00 | scale: scale_2.0_n_384 | mast: rsw01 
Measurement indices:
[194  77  43]
[194  77  44]
Input data: avg_20:00-21:00 | scale: scale_2.0_n_384 | mast: rsw02 
Measurement indices:
[182  88  43]
[182  88  45]
Input data: avg_20:00-21:00 | scale: scale_2.0_n_384 | mast: rsw03 
Measurement indices:
[174 101  43]
[174 101  44]
[174 101  46]
[174 101  48]
[174 101  51]
Input data: avg_20:00-21:00 | scale: scale_2.0_n_384 | mast: rsw04 
Measurement indices:
[160 121  43]
Input data: avg_20:00-21:00 | scale: scale_2.0_n_384 | mast: rsw05 
Measurement indices:
[129 166  44]
Input data: avg_20:00-21:00 | scale: scale_2.0_n_384 | mast: rsw06 
Measurement indices:
[116 183  44]
[116 183  46]
[116 183  48]
[116 183  49]
[116 183  53]
Input data: avg_20:00-21:00 | scale: scale_2.0_n_384 | mast: rsw07 
Measurement indices:
[ 85 221  45]
[ 85 221  47]
Input data: avg_20:00-21:00 | scale: scale_2.0_n_384 | mast: rsw08 
Measurement indices:
[ 74 237  45]
[ 74 237  47]
Input data: avg_20:00-21:00 | scale: scale_2.0_n_384 | mast: tnw01 
Measurement indices:
[ 59 175  12]
[ 59 175  14]
Input data: avg_20:00-21:00 | scale: scale_2.0_n_384 | mast: tnw02 
Measurement indices:
[ 82 190  28]
[ 82 190  29]
[ 82 190  31]
Input data: avg_20:00-21:00 | scale: scale_2.0_n_384 | mast: tnw03 
Measurement indices:
[ 96 204  43]
[ 96 204  45]
Input data: avg_20:00-21:00 | scale: scale_2.0_n_384 | mast: tnw05 
Measurement indices:
All measurements lie inside the terrain or outside of the prediction domain
Input mast outside the prediction region
Input data: avg_20:00-21:00 | scale: scale_2.0_n_384 | mast: tnw06 
Measurement indices:
[158 247  18]
[158 247  18]
[158 247  18]
[158 247  19]
[158 247  19]
[158 247  20]
Input data: avg_20:00-21:00 | scale: scale_2.0_n_384 | mast: tnw07 
Measurement indices:
[176 263  10]
[176 263  10]
[176 263  10]
[176 263  11]
[176 263  11]
[176 263  12]
[176 263  14]
[176 263  16]
[176 263  19]
Input data: avg_20:00-21:00 | scale: scale_2.0_n_384 | mast: tnw08 
Measurement indices:
[196 278  18]
[196 278  19]
[196 278  21]
Input data: avg_20:00-21:00 | scale: scale_2.0_n_384 | mast: tnw09 
Measurement indices:
[210 291  28]
Input data: avg_20:00-21:00 | scale: scale_2.0_n_384 | mast: tnw10 
Measurement indices:
[220 296  32]
[220 296  34]
[220 296  36]
[220 296  37]
[220 296  41]
Input data: avg_20:00-21:00 | scale: scale_2.0_n_384 | mast: tnw11 
Measurement indices:
[231 304  35]
[231 304  36]
[231 304  38]
Input data: avg_20:00-21:00 | scale: scale_2.0_n_384 | mast: tnw12 
Measurement indices:
[238 307  33]
[238 307  33]
[238 307  33]
[238 307  34]
[238 307  34]
[238 307  34]
[238 307  36]
[238 307  37]
Input data: avg_20:00-21:00 | scale: scale_2.0_n_384 | mast: tnw13 
Measurement indices:
[243 314  28]
[243 314  28]
[243 314  29]
[243 314  31]
Input data: avg_20:00-21:00 | scale: scale_2.0_n_384 | mast: tnw14 
Measurement indices:
[253 319  20]
[253 319  21]
[253 319  21]
[253 319  22]
[253 319  23]
[253 319  24]
Input data: avg_20:00-21:00 | scale: scale_2.0_n_384 | mast: tnw15 
Measurement indices:
[259 322  17]
[259 322  17]
[259 322  18]
[259 322  18]
[259 322  19]
[259 322  20]
[259 322  21]
Input data: avg_20:00-21:00 | scale: scale_2.0_n_384 | mast: tnw16 
Measurement indices:
[268 325  13]
[268 325  13]
[268 325  14]
[268 325  14]
[268 325  14]
[268 325  15]
[268 325  16]
[268 325  17]
Input data: avg_20:00-21:00 | scale: scale_2.0_n_384 | mast: tse01 
Measurement indices:
[101  93   5]
[101  93   8]
Input data: avg_20:00-21:00 | scale: scale_2.0_n_384 | mast: tse02 
Measurement indices:
[137 117  26]
[137 117  29]
Input data: avg_20:00-21:00 | scale: scale_2.0_n_384 | mast: tse04 
Measurement indices:
[153 131  43]
[153 131  44]
[153 131  46]
[153 131  48]
[153 131  51]
[153 131  54]
[153 131  55]
[153 131  58]
Input data: avg_20:00-21:00 | scale: scale_2.0_n_384 | mast: tse06 
Measurement indices:
[182 159  28]
[182 159  30]
[182 159  32]
[182 159  33]
[182 159  37]
Input data: avg_20:00-21:00 | scale: scale_2.0_n_384 | mast: tse07 
Measurement indices:
[204 159  24]
[204 159  26]
Input data: avg_20:00-21:00 | scale: scale_2.0_n_384 | mast: tse08 
Measurement indices:
[223 176  20]
[223 176  22]
Input data: avg_20:00-21:00 | scale: scale_2.0_n_384 | mast: tse09 
Measurement indices:
[244 202  14]
[244 202  16]
[244 202  17]
[244 202  19]
[244 202  23]
[244 202  26]
[244 202  30]
Input data: avg_20:00-21:00 | scale: scale_2.0_n_384 | mast: tse10 
Measurement indices:
[259 211  19]
[259 211  22]
Input data: avg_20:00-21:00 | scale: scale_2.0_n_384 | mast: tse11 
Measurement indices:
All measurements lie inside the terrain or outside of the prediction domain
Input mast outside the prediction region
Input data: avg_20:00-21:00 | scale: scale_2.0_n_384 | mast: tse12 
Measurement indices:
[280 226  33]
[280 226  34]
Input data: avg_20:00-21:00 | scale: scale_2.0_n_384 | mast: tse13 
Measurement indices:
[290 234  39]
[290 234  41]
[290 234  43]
[290 234  44]
[290 234  48]
[290 234  51]
[290 234  55]
Input data: avg_20:00-21:00 | scale: scale_2.0_n_384 | mast: v01 
Measurement indices:
[295 161  17]
[295 161  18]
Input data: avg_20:00-21:00 | scale: scale_2.0_n_384 | mast: v03 
Measurement indices:
[254 184  13]
[254 184  15]
Input data: avg_20:00-21:00 | scale: scale_2.0_n_384 | mast: v04 
Measurement indices:
[220 218  11]
[220 218  12]
Input data: avg_20:00-21:00 | scale: scale_2.0_n_384 | mast: v05 
Measurement indices:
[204 235  10]
[204 235  12]
[204 235  13]
Input data: avg_20:00-21:00 | scale: scale_2.0_n_384 | mast: v06 
Measurement indices:
[190 249  11]
[190 249  13]
Input data: avg_20:00-21:00 | scale: scale_2.0_n_384 | mast: v07 
Measurement indices:
[153 275   8]
[153 275   9]
[153 275   9]
[153 275   9]
[153 275  10]
[153 275  10]
[153 275  11]
---------------------------------------------------
Prediction using mast: rne01
Error U: 0.688637994577552 +- 0.5716893497768123
Error V: 0.8257760377374503 +- 0.5273164053068713
Error W: 0.17236306701997844 +- 0.15310813029129058
Error S: 0.8536190732141955 +- 0.8070495209166025
Pearson Corr U: 0.7259621535957547, p: 5.745730630177912e-28
Pearson Corr V: 0.732310401796674, p: 1.160348242602392e-28
Pearson Corr W: -0.10474343634244641, p: 0.18330537591769674
Pearson Corr S: 0.8499772437325146, p: 1.13493678687935e-46
---------------------------------------------------
Prediction using mast: rne02
Error U: 0.5838658194083087 +- 0.44096563218966983
Error V: 0.7960660832368691 +- 0.6248008035302933
Error W: 0.20105685749751645 +- 0.15699669091338758
Error S: 0.690608256795952 +- 0.5630432674506263
Pearson Corr U: 0.7295862852768223, p: 2.3180701767548063e-28
Pearson Corr V: 0.7388985085668472, p: 2.1004302098274192e-29
Pearson Corr W: 0.3827402730214508, p: 4.601402993040555e-07
Pearson Corr S: 0.8396494264087393, p: 1.555953698767541e-44
---------------------------------------------------
Prediction using mast: rne03
Error U: 0.6144149476548456 +- 0.4585541736034366
Error V: 0.8329126703125725 +- 0.7359930959303435
Error W: 0.20739051042962608 +- 0.16511809205007685
Error S: 0.7129148801043607 +- 0.5733647747663829
Pearson Corr U: 0.7218607698914737, p: 1.5773794170632897e-27
Pearson Corr V: 0.6851463916336268, p: 6.326822704201227e-24
Pearson Corr W: 0.4019796540873787, p: 1.0449940920684442e-07
Pearson Corr S: 0.8246611274456185, p: 1.0906795302377969e-41
---------------------------------------------------
Prediction using mast: rne06
Error U: 0.6393486969520608 +- 0.47274709592447994
Error V: 0.8348536349659621 +- 0.7376001382237303
Error W: 0.21117316692751886 +- 0.16902886176112555
Error S: 0.7051874427151936 +- 0.5612671279531968
Pearson Corr U: 0.7200761120004205, p: 2.4340971736221815e-27
Pearson Corr V: 0.6771658683261211, p: 3.2755216806714924e-23
Pearson Corr W: 0.4062511580708804, p: 7.422805590962885e-08
Pearson Corr S: 0.8221465774864232, p: 3.0803557640953174e-41
---------------------------------------------------
Prediction using mast: rne07
Error U: 0.5817144907988575 +- 0.4772675862157708
Error V: 1.1074040631952768 +- 1.0924768720933555
Error W: 0.1729986185523305 +- 0.13957843053743024
Error S: 1.0970686348066614 +- 0.9691175333164292
Pearson Corr U: 0.7343434783286216, p: 6.88463708373989e-29
Pearson Corr V: 0.2960083832592243, p: 0.0001248331875432454
Pearson Corr W: 0.40458168775164033, p: 8.489327434942501e-08
Pearson Corr S: 0.8241438664574801, p: 1.352188161961052e-41
---------------------------------------------------
Prediction using mast: rsw01
Error U: 1.1000885980861717 +- 0.9324204343152751
Error V: 0.8760294852211297 +- 0.5558296641788971
Error W: 0.2565348204148057 +- 0.2256887539180216
Error S: 0.8721800782096639 +- 0.7129944352859029
Pearson Corr U: 0.11466995327894389, p: 0.14496366453593523
Pearson Corr V: 0.6586406030625686, p: 1.2285911247224834e-21
Pearson Corr W: -0.45111454390142186, p: 1.509935791258245e-09
Pearson Corr S: 0.7638101777069544, p: 1.994726123283845e-32
---------------------------------------------------
Prediction using mast: rsw02
Error U: 0.9940398834229368 +- 0.7895023757843398
Error V: 1.4578707499293342 +- 0.8668091590241886
Error W: 0.3488890243858164 +- 0.30812264816609025
Error S: 0.9699739319077312 +- 0.6631686914419368
Pearson Corr U: 0.09345842845748485, p: 0.2353800448838159
Pearson Corr V: 0.6571447910426331, p: 1.628117024554605e-21
Pearson Corr W: -0.4754929604065783, p: 1.4172288581450317e-10
Pearson Corr S: 0.7792474771368101, p: 1.7096383144259594e-34
---------------------------------------------------
Prediction using mast: rsw03
Error U: 0.6806223320512143 +- 0.5124902032896165
Error V: 1.2557503587543535 +- 0.7201009883360953
Error W: 0.25636081957317375 +- 0.23174672916639555
Error S: 1.0180411321580372 +- 0.6140431134671186
Pearson Corr U: 0.5824188036440044, p: 3.4881289622778515e-16
Pearson Corr V: 0.7239225253443234, p: 9.5157961250813e-28
Pearson Corr W: -0.2678078982840999, p: 0.0005478883344118537
Pearson Corr S: 0.8576072016557559, p: 2.3452282751868292e-48
---------------------------------------------------
Prediction using mast: rsw04
Error U: 0.5717738797194677 +- 0.4417968008105133
Error V: 0.8211015297836203 +- 0.45005537811315355
Error W: 0.19732396829010965 +- 0.15862702077619617
Error S: 0.6885922827063483 +- 0.5192052587852051
Pearson Corr U: 0.7271388577047457, p: 4.285900521950437e-28
Pearson Corr V: 0.7586515204740466, p: 9.030834480350537e-32
Pearson Corr W: 0.27718124642259473, p: 0.00034094110535144874
Pearson Corr S: 0.8571143561586171, p: 3.033541193743095e-48
---------------------------------------------------
Prediction using mast: rsw05
Error U: 0.643416171826836 +- 0.5254848677034532
Error V: 0.9389722039748563 +- 0.5305388362416479
Error W: 0.21505291121693948 +- 0.18259525813870564
Error S: 0.8128463310811008 +- 0.5425299782709094
Pearson Corr U: 0.7007414473220741, p: 2.1762415523521037e-25
Pearson Corr V: 0.7538379162946222, p: 3.572956936962603e-31
Pearson Corr W: 0.11119789952841103, p: 0.15761442454002986
Pearson Corr S: 0.8639948811840944, p: 7.628495456966087e-50
---------------------------------------------------
Prediction using mast: rsw06
Error U: 0.907323164383753 +- 0.7844539052597742
Error V: 1.8629758468001256 +- 0.84712021168603
Error W: 0.2973350856448497 +- 0.26792389759941654
Error S: 1.7768369610991028 +- 0.7288975560570883
Pearson Corr U: 0.5641045561266401, p: 4.46304901323089e-15
Pearson Corr V: 0.729217633461346, p: 2.544003634789952e-28
Pearson Corr W: -0.24150064211385308, p: 0.0018986347332199227
Pearson Corr S: 0.8639623101425389, p: 7.766326096704444e-50
---------------------------------------------------
Prediction using mast: rsw07
Error U: 0.630485163910687 +- 0.4824220310943123
Error V: 1.0281078977401268 +- 0.6219060174615516
Error W: 0.22335983406149865 +- 0.20108406456779337
Error S: 0.858909475516621 +- 0.5502887597003353
Pearson Corr U: 0.659105052568767, p: 1.1253777361483672e-21
Pearson Corr V: 0.7389462856701393, p: 2.0741661613186964e-29
Pearson Corr W: -0.10865012964826443, p: 0.1674120899416546
Pearson Corr S: 0.8621197380974135, p: 2.122758793710284e-49
---------------------------------------------------
Prediction using mast: rsw08
Error U: 0.7177593536637511 +- 0.6088191062600751
Error V: 1.1727007749399372 +- 0.6767413038015658
Error W: 0.23571227637825384 +- 0.2086117747829276
Error S: 1.0654274289338763 +- 0.6244342511439375
Pearson Corr U: 0.6622876375277311, p: 6.142384210638479e-22
Pearson Corr V: 0.7458487067250973, p: 3.270135200618987e-30
Pearson Corr W: -0.04056615459107921, p: 0.6071541910952466
Pearson Corr S: 0.8657717851470299, p: 2.8516852537244416e-50
---------------------------------------------------
Prediction using mast: tnw01
Error U: 0.9526292506279613 +- 0.7997014648645633
Error V: 0.8327010693682486 +- 0.5362843350063474
Error W: 0.20407269963642347 +- 0.18199771462013797
Error S: 0.9594228249686542 +- 0.9010329317653982
Pearson Corr U: 0.4947074574998078, p: 1.9169518206162366e-11
Pearson Corr V: 0.6941049199826748, p: 9.37318033658733e-25
Pearson Corr W: -0.3909703323621345, p: 2.468868592545883e-07
Pearson Corr S: 0.8053527003745528, p: 2.1289985865250533e-38
---------------------------------------------------
Prediction using mast: tnw02
Error U: 0.7478548899443345 +- 0.6272541815267181
Error V: 0.8213325929910889 +- 0.6813436729315173
Error W: 0.15529271237957679 +- 0.13640681663139068
Error S: 1.0009580438070627 +- 0.9779797231336044
Pearson Corr U: 0.7808909457228912, p: 1.0070115354670589e-34
Pearson Corr V: 0.7467924028526118, p: 2.5285157923002434e-30
Pearson Corr W: 0.0033177461187784297, p: 0.9664729675167776
Pearson Corr S: 0.8528953753687638, p: 2.6416832062186423e-47
---------------------------------------------------
Prediction using mast: tnw03
Error U: 0.9449537161727115 +- 0.7773363295758269
Error V: 0.8204379582786407 +- 0.6343159545104293
Error W: 0.17759411530221458 +- 0.16112325444385356
Error S: 1.0601191628752067 +- 1.018276690554264
Pearson Corr U: 0.6642434405353288, p: 4.2183533203116064e-22
Pearson Corr V: 0.714318959916697, p: 9.644275453005734e-27
Pearson Corr W: -0.3294377646092595, p: 1.7540262672744614e-05
Pearson Corr S: 0.8205599476075479, p: 5.881268107229097e-41
---------------------------------------------------
Prediction using mast: tnw06
Error U: 0.5980958160240167 +- 0.4958898190451881
Error V: 0.9056932954616151 +- 0.8804020563889803
Error W: 0.1575785036537975 +- 0.1240519902180793
Error S: 1.0163321354402275 +- 0.9543372264370872
Pearson Corr U: 0.7734983863553719, p: 1.051335102782076e-33
Pearson Corr V: 0.6938730932285802, p: 9.856651857368763e-25
Pearson Corr W: 0.37020384411907375, p: 1.150278120383122e-06
Pearson Corr S: 0.8531395026682399, p: 2.335055730818733e-47
---------------------------------------------------
Prediction using mast: tnw07
Error U: 0.5408767442948659 +- 0.4218153270407695
Error V: 0.8872610947217779 +- 0.8538576446587857
Error W: 0.17724432953161862 +- 0.13729508074854452
Error S: 0.8835245013739931 +- 0.8052330856519562
Pearson Corr U: 0.7414392300890117, p: 1.0716013033833486e-29
Pearson Corr V: 0.6685899991193746, p: 1.8114804430322377e-22
Pearson Corr W: 0.38480769279085164, p: 3.941474960710828e-07
Pearson Corr S: 0.8379012785451545, p: 3.457234856217654e-44
---------------------------------------------------
Prediction using mast: tnw08
Error U: 0.892707337122912 +- 0.6923837833195805
Error V: 1.082711060808648 +- 1.0663008480892766
Error W: 0.15876864978306646 +- 0.12281979723034604
Error S: 1.4982056144110356 +- 1.1880175650581501
Pearson Corr U: 0.7983028778717635, p: 2.747679048542658e-37
Pearson Corr V: 0.6638134833836355, p: 4.58272789487407e-22
Pearson Corr W: 0.41889896339702076, p: 2.620360729775835e-08
Pearson Corr S: 0.8846429283232093, p: 3.168461881630919e-55
---------------------------------------------------
Prediction using mast: tnw09
Error U: 1.0399784756045414 +- 0.7669861418849245
Error V: 1.049119557816575 +- 1.0184039246644607
Error W: 0.16226037334435586 +- 0.12725089926097324
Error S: 1.5704210271819605 +- 1.2439446622011519
Pearson Corr U: 0.8130043967898982, p: 1.174732618367439e-39
Pearson Corr V: 0.6638450405238896, p: 4.554966849228799e-22
Pearson Corr W: 0.37094856151057154, p: 1.0905059561282901e-06
Pearson Corr S: 0.8816161465486161, p: 2.2470096925883951e-54
---------------------------------------------------
Prediction using mast: tnw10
Error U: 0.5543049531215731 +- 0.4434395812169934
Error V: 0.8577162631635006 +- 0.8017630457214806
Error W: 0.16830765084463536 +- 0.13110023257902373
Error S: 0.8958958276448293 +- 0.8440172808046216
Pearson Corr U: 0.7560274978574781, p: 1.9188973160199445e-31
Pearson Corr V: 0.7117671494278321, p: 1.7563229041845193e-26
Pearson Corr W: 0.3605450687324703, p: 2.270782238972935e-06
Pearson Corr S: 0.8499288105655467, p: 1.162426650607246e-46
---------------------------------------------------
Prediction using mast: tnw11
Error U: 0.7743215973647619 +- 0.6248462203495456
Error V: 1.0558518102754604 +- 1.0488673805812467
Error W: 0.15406714221915763 +- 0.12083310930695795
Error S: 1.361823304766256 +- 1.1337103470156875
Pearson Corr U: 0.8003713347650886, p: 1.311205457735286e-37
Pearson Corr V: 0.662414652332262, p: 5.994815976393518e-22
Pearson Corr W: 0.4103022531833894, p: 5.3426210518476006e-08
Pearson Corr S: 0.8707750316479482, p: 1.6528190897816967e-51
---------------------------------------------------
Prediction using mast: tnw12
Error U: 0.5935834120401808 +- 0.49092127779772515
Error V: 0.8934280903009024 +- 0.8637326305010378
Error W: 0.15846968992178243 +- 0.12484764521952159
Error S: 0.9976716285030612 +- 0.9418149051837329
Pearson Corr U: 0.7723955503531083, p: 1.4805125422512401e-33
Pearson Corr V: 0.7009481549305924, p: 2.07813677141743e-25
Pearson Corr W: 0.36302840857548646, p: 1.9105077759985075e-06
Pearson Corr S: 0.8534214639068057, p: 2.0243641587071796e-47
---------------------------------------------------
Prediction using mast: tnw13
Error U: 0.5543677978403357 +- 0.44867815223228646
Error V: 0.956903954589326 +- 0.940824590544384
Error W: 0.17262932784432705 +- 0.13493525451697472
Error S: 0.9697922232827773 +- 0.8891096340934107
Pearson Corr U: 0.7428613637751107, p: 7.327174640035893e-30
Pearson Corr V: 0.5926329304211441, p: 7.8425128104209e-17
Pearson Corr W: 0.3920975142983397, p: 2.2640641117980914e-07
Pearson Corr S: 0.8336796017848765, p: 2.2874108591323675e-43
---------------------------------------------------
Prediction using mast: tnw14
Error U: 0.6886578618556952 +- 0.5606117730581304
Error V: 1.2295275156749121 +- 1.1853318068155854
Error W: 0.1730344832451326 +- 0.13874837048395144
Error S: 1.3270679849501987 +- 1.0864026157903504
Pearson Corr U: 0.7438796915662542, p: 5.572477135083396e-30
Pearson Corr V: 0.09435610731205071, p: 0.23089283531501056
Pearson Corr W: 0.40296520563513555, p: 9.661058658439642e-08
Pearson Corr S: 0.8330626625477604, p: 3.001490020020424e-43
---------------------------------------------------
Prediction using mast: tnw15
Error U: 0.6069567363331297 +- 0.49932501811205565
Error V: 1.2938769169950894 +- 1.2455681774866612
Error W: 0.18542379472505696 +- 0.15403371535090224
Error S: 1.1775461289565758 +- 0.9995094065915746
Pearson Corr U: 0.701215090094088, p: 1.957847238307927e-25
Pearson Corr V: -0.20127832722482988, p: 0.009983614978046446
Pearson Corr W: 0.4007055327824909, p: 1.1561685224977138e-07
Pearson Corr S: 0.796573548383744, p: 5.06670485919185e-37
---------------------------------------------------
Prediction using mast: tnw16
Error U: 0.5799973146188543 +- 0.47181600095757237
Error V: 1.1922472708698273 +- 1.1685536353262205
Error W: 0.181455212812191 +- 0.15083906199232588
Error S: 1.0968497315505994 +- 0.9557433461555885
Pearson Corr U: 0.7119598832197761, p: 1.6789607441626468e-26
Pearson Corr V: 0.03171921324019611, p: 0.6877219922873693
Pearson Corr W: 0.40471821410613107, p: 8.396864653694004e-08
Pearson Corr S: 0.8062410852767383, p: 1.5310039389919206e-38
---------------------------------------------------
Prediction using mast: tse01
Error U: 1.0662590080716847 +- 0.9027616919742006
Error V: 0.8533805897159077 +- 0.527768904444975
Error W: 0.24121721188543035 +- 0.21202779288931545
Error S: 0.8992662026562469 +- 0.7739452144226868
Pearson Corr U: 0.1934227665802395, p: 0.013366212799728334
Pearson Corr V: 0.6685400001196398, p: 1.8293284908713465e-22
Pearson Corr W: -0.44189552084315875, p: 3.5231775718846913e-09
Pearson Corr S: 0.7749924526238169, p: 6.591519668379368e-34
---------------------------------------------------
Prediction using mast: tse02
Error U: 0.7549843161815585 +- 0.6329250351075298
Error V: 0.8258961111548908 +- 0.530392727434074
Error W: 0.1780654720268619 +- 0.15878256618031686
Error S: 0.8847205585000789 +- 0.8453971081842485
Pearson Corr U: 0.6980064590082097, p: 3.9917216006523876e-25
Pearson Corr V: 0.7264647848781012, p: 5.07047360167863e-28
Pearson Corr W: -0.2117745974074126, p: 0.006651622536048036
Pearson Corr S: 0.8423199530789013, p: 4.510306307469494e-45
---------------------------------------------------
Prediction using mast: tse04
Error U: 0.654937890656362 +- 0.4976564648008141
Error V: 1.1419522152893693 +- 0.6778879100628532
Error W: 0.23948895372136927 +- 0.2163206154428971
Error S: 0.9388981278335571 +- 0.5825977857535167
Pearson Corr U: 0.6219108622896717, p: 8.007598045338653e-19
Pearson Corr V: 0.7312253921626638, p: 1.5301412505597411e-28
Pearson Corr W: -0.20251860344884245, p: 0.009525120212735091
Pearson Corr S: 0.8601998279188598, p: 5.959914673444801e-49
---------------------------------------------------
Prediction using mast: tse06
Error U: 0.6635591283690495 +- 0.5564500023766794
Error V: 1.0510012441245302 +- 0.6283813579397932
Error W: 0.22558767831429202 +- 0.19790072124533709
Error S: 0.9245076970275917 +- 0.5840481138030978
Pearson Corr U: 0.676076634433192, p: 4.083258699754836e-23
Pearson Corr V: 0.7469189064897513, p: 2.4426125422872994e-30
Pearson Corr W: -0.008145130594881898, p: 0.9178110037149375
Pearson Corr S: 0.8648846653834269, p: 4.668844459704272e-50
---------------------------------------------------
Prediction using mast: tse07
Error U: 0.8954644376095248 +- 0.7288320723518477
Error V: 0.8378484198727932 +- 0.7615346870355837
Error W: 0.15273129251387013 +- 0.13620467684828738
Error S: 1.1678590692675765 +- 1.096687948725188
Pearson Corr U: 0.8013117295932374, p: 9.340013925277269e-38
Pearson Corr V: 0.7594877840342332, p: 7.088132711048239e-32
Pearson Corr W: -0.0922881795401026, p: 0.2413210604833644
Pearson Corr S: 0.8544445690142622, p: 1.2027961842102451e-47
---------------------------------------------------
Prediction using mast: tse08
Error U: 0.5713346814731518 +- 0.44027581894987056
Error V: 0.8161513545371615 +- 0.6134082858019853
Error W: 0.16937609470824755 +- 0.13829280987942222
Error S: 0.8099533386438653 +- 0.7644007753601061
Pearson Corr U: 0.7544040398532559, p: 3.0443641128933495e-31
Pearson Corr V: 0.7416864235008346, p: 1.0032615730804043e-29
Pearson Corr W: 0.23933032663645157, p: 0.00209170551265743
Pearson Corr S: 0.8584131142318869, p: 1.5364414081174877e-48
---------------------------------------------------
Prediction using mast: tse09
Error U: 0.5644864069987294 +- 0.4080363971301991
Error V: 0.8378711263647118 +- 0.45958781820092576
Error W: 0.18457469712953437 +- 0.15651691555597863
Error S: 0.7339361316286228 +- 0.5793417964036853
Pearson Corr U: 0.7269664073512754, p: 4.4744567564365815e-28
Pearson Corr V: 0.7421502988863217, p: 8.863807617706099e-30
Pearson Corr W: 0.12517968073737137, p: 0.11134945800809637
Pearson Corr S: 0.8595822409299397, p: 8.28021584439128e-49
---------------------------------------------------
Prediction using mast: tse10
Error U: 0.9882516754015799 +- 0.7824374525399536
Error V: 0.8522257196970285 +- 0.7833732969773977
Error W: 0.1581493628594272 +- 0.1418001929455512
Error S: 1.2469867715170262 +- 1.140194306039112
Pearson Corr U: 0.7962714116009696, p: 5.6349973964935114e-37
Pearson Corr V: 0.7473769731941482, p: 2.154890501365247e-30
Pearson Corr W: -0.18373224709852537, p: 0.01888942864146625
Pearson Corr S: 0.8456332621430562, p: 9.394980006679211e-46
---------------------------------------------------
Prediction using mast: tse12
Error U: 0.7547506482656189 +- 0.6262979299259724
Error V: 0.8978305936531015 +- 0.87451927425893
Error W: 0.14398050990483513 +- 0.12029904523377725
Error S: 1.1844586110272692 +- 1.0841657569528027
Pearson Corr U: 0.8162477015991308, p: 3.3039895317062133e-40
Pearson Corr V: 0.7743056141373617, p: 8.17311476605216e-34
Pearson Corr W: 0.30897091076257494, p: 5.9963636832623766e-05
Pearson Corr S: 0.8711681162679512, p: 1.3148307003172866e-51
---------------------------------------------------
Prediction using mast: tse13
Error U: 0.8218414960703957 +- 0.6244547493583752
Error V: 0.9094165711852422 +- 0.48376403799898615
Error W: 0.22490035446382792 +- 0.18537491227373987
Error S: 0.8724175958583729 +- 0.5986578788669561
Pearson Corr U: 0.7134787016787403, p: 1.1757257765619441e-26
Pearson Corr V: 0.7712676339970351, p: 2.097016945037848e-33
Pearson Corr W: 0.28738304478762594, p: 0.00019953769027348473
Pearson Corr S: 0.8584825341751581, p: 1.4812963850070636e-48
---------------------------------------------------
Prediction using mast: v01
Error U: 1.202489272252712 +- 0.8813366554354322
Error V: 0.901816484436646 +- 0.8185963297969193
Error W: 0.18063193721584506 +- 0.1680284631407487
Error S: 1.4018424764336657 +- 1.2059165041023843
Pearson Corr U: 0.7004286162152737, p: 2.3334169440325067e-25
Pearson Corr V: 0.6577884745764303, p: 1.4426185692040238e-21
Pearson Corr W: -0.25982606587538315, p: 0.0008098020553601729
Pearson Corr S: 0.7682915020808851, p: 5.204870759684813e-33
---------------------------------------------------
Prediction using mast: v03
Error U: 0.7341258992653351 +- 0.583920066002314
Error V: 1.4569505970543715 +- 1.327275244591114
Error W: 0.203594478296468 +- 0.15924090820823952
Error S: 1.4056704805715539 +- 1.088676827709875
Pearson Corr U: 0.6729071919506618, p: 7.713180526764805e-23
Pearson Corr V: -0.41038482543926835, p: 5.306690035547907e-08
Pearson Corr W: 0.3787116607096398, p: 6.202677055573262e-07
Pearson Corr S: 0.7742534459615302, p: 8.307462825591826e-34
---------------------------------------------------
Prediction using mast: v04
Error U: 1.1644808297889626 +- 0.8302592735400435
Error V: 1.0428054128964783 +- 0.9800932576245325
Error W: 0.18570654787881732 +- 0.14857563288564726
Error S: 1.6114687255073314 +- 1.2786743709088677
Pearson Corr U: 0.8101617925666748, p: 3.499684602424719e-39
Pearson Corr V: 0.5887194990702808, p: 1.397904148257013e-16
Pearson Corr W: 0.17133783162041633, p: 0.02875289881218992
Pearson Corr S: 0.8137760072121344, p: 8.706664747781366e-40
---------------------------------------------------
Prediction using mast: v05
Error U: 1.0218707261939928 +- 0.7464956977677579
Error V: 1.1372813518641738 +- 1.092061414214246
Error W: 0.16819506823031874 +- 0.13004153019342726
Error S: 1.6455903217322596 +- 1.2366927106551873
Pearson Corr U: 0.7770203637368307, p: 3.4775722929747554e-34
Pearson Corr V: 0.6199010622050471, p: 1.1139465274254114e-18
Pearson Corr W: 0.4189978441483398, p: 2.5986734522382574e-08
Pearson Corr S: 0.889901214032458, p: 9.21839272876409e-57
---------------------------------------------------
Prediction using mast: v06
Error U: 0.7643564800401285 +- 0.6236774972682746
Error V: 1.0002744101292913 +- 0.9959915879492276
Error W: 0.14875097430464337 +- 0.11841936050490344
Error S: 1.306846872585477 +- 1.1223096562125752
Pearson Corr U: 0.8097517895551084, p: 4.090252611289792e-39
Pearson Corr V: 0.7237550363664335, p: 9.91630427960361e-28
Pearson Corr W: 0.39824999458854915, p: 1.4032157441747003e-07
Pearson Corr S: 0.872601552657272, p: 5.672464751695389e-52
---------------------------------------------------
Prediction using mast: v07
Error U: 0.7217850936145311 +- 0.582341064512253
Error V: 1.1456840072938048 +- 1.1222503488236721
Error W: 0.16366373129631093 +- 0.12919818110634734
Error S: 1.34552645199814 +- 1.1065205122435555
Pearson Corr U: 0.7696631269197378, p: 3.429177258493508e-33
Pearson Corr V: 0.4010488639491016, p: 1.1251430187479565e-07
Pearson Corr W: 0.4072651336293536, p: 6.83911181069496e-08
Pearson Corr S: 0.8509218687270897, p: 7.104224142666213e-47
---------------------------------------------------
Prediction error all masts
Error U: 0.7620407997598986 +- 0.6505954310742127
Error V: 1.0092492092366683 +- 0.8648958027124433
Error W: 0.19419451186943842 +- 0.1736257344780192
Error S: 1.0771578019011612 +- 0.9438169627891949
Pearson Corr U: 0.45434359612047465, p: 0.0
Pearson Corr V: 0.32947976944783586, p: 4.10975366849298e-177
Pearson Corr W: 0.08088012329811008, p: 1.1920736891723683e-11
Pearson Corr S: 0.4983625358038308, p: 0.0
---------------------------------------------------
Pearson corr per case, then averaged over all cases
U:   0.682990239003504
V:   0.6121834706333046
W:   0.12073100336476685
S:   0.839857269273212
---------------------------------------------------
