# Supplementary material for: WindSeer: real-time volumetric wind prediction over complex terrain aboard a small uncrewed aerial vehicle
Source: Nat Commun. 2024 Apr 25;15:3507. doi: 10.1038/s41467-024-47778-4 (PMC11045725; doi:10.1038/s41467-024-47778-4)
Supplement: Supplementary file 5 — Source Data [file 41467_2024_47778_MOESM5_ESM.zip › data_Table1_SupplementaryTable2/Perdigao_0518_avg2000-2100_AD6.txt]

Sender: LSF System <lsfadmin@eu-ms-024-42>
Subject: Job 208229478: <python3 predict_measurement_campaigns.py -model_dir ../wind_prediction/trained_models/final02 -model_version e1000 -d /cluster/work/riner/users/intel/perdigao_20170518.hdf5 -m tse04 -i 6 -e avg_20:00-21:00 --no_gpu --benchmark> in cluster <euler> Done

Job <python3 predict_measurement_campaigns.py -model_dir ../wind_prediction/trained_models/final02 -model_version e1000 -d /cluster/work/riner/users/intel/perdigao_20170518.hdf5 -m tse04 -i 6 -e avg_20:00-21:00 --no_gpu --benchmark> was submitted from host <eu-login-27> by user <acfloria> in cluster <euler> at Mon Mar 14 22:08:05 2022
Job was executed on host(s) <2*eu-ms-024-42>, in queue <normal.4h>, as user <acfloria> in cluster <euler> at Mon Mar 14 22:08:25 2022
</cluster/home/acfloria> was used as the home directory.
</cluster/home/acfloria/intel_wind/wind_analysis> was used as the working directory.
Started at Mon Mar 14 22:08:25 2022
Terminated at Mon Mar 14 23:15:24 2022
Results reported at Mon Mar 14 23:15:24 2022

Your job looked like:

------------------------------------------------------------
# LSBATCH: User input
python3 predict_measurement_campaigns.py -model_dir ../wind_prediction/trained_models/final02 -model_version e1000 -d /cluster/work/riner/users/intel/perdigao_20170518.hdf5 -m tse04 -i 6 -e avg_20:00-21:00 --no_gpu --benchmark
------------------------------------------------------------

Successfully completed.

Resource usage summary:

    CPU time :                                   3983.75 sec.
    Max Memory :                                 17079 MB
    Average Memory :                             11496.56 MB
    Total Requested Memory :                     26000.00 MB
    Delta Memory :                               8921.00 MB
    Max Swap :                                   -
    Max Processes :                              3
    Max Threads :                                4
    Run time :                                   4042 sec.
    Turnaround time :                            4039 sec.

The output (if any) follows:

/cluster/home/acfloria/.local/lib/python3.7/site-packages/pyproj/crs/crs.py:131: FutureWarning: '+init=<authority>:<code>' syntax is deprecated. '<authority>:<code>' is the preferred initialization method. When making the change, be mindful of axis order changes: https://pyproj4.github.io/pyproj/stable/gotchas.html#axis-order-changes-in-proj-6
  in_crs_string = _prepare_from_proj_string(in_crs_string)
/cluster/home/acfloria/.local/lib/python3.7/site-packages/pyproj/crs/crs.py:131: FutureWarning: '+init=<authority>:<code>' syntax is deprecated. '<authority>:<code>' is the preferred initialization method. When making the change, be mindful of axis order changes: https://pyproj4.github.io/pyproj/stable/gotchas.html#axis-order-changes-in-proj-6
  in_crs_string = _prepare_from_proj_string(in_crs_string)
mayavi could not get imported, disabling plotting with mayavi. Refer to the README for install instructions
'pygdal' is not installed. Use the command below to install it:
     pip3 install pygdal==2.3.2.4
GPy could not get imported, GPR baseline not available
Using YAML config: ../wind_prediction/trained_models/final02/params.yaml
Input data: avg_20:00-21:00 | scale: scale_2.0_n_384 | mast: rne01 
Measurement indices:
[333 193  39]
Input data: avg_20:00-21:00 | scale: scale_2.0_n_384 | mast: rne02 
Measurement indices:
[315 206  40]
[315 206  42]
Input data: avg_20:00-21:00 | scale: scale_2.0_n_384 | mast: rne03 
Measurement indices:
[302 223  41]
Input data: avg_20:00-21:00 | scale: scale_2.0_n_384 | mast: rne04 
Measurement indices:
All measurements lie inside the terrain or outside of the prediction domain
Input mast outside the prediction region
Input data: avg_20:00-21:00 | scale: scale_2.0_n_384 | mast: rne06 
Measurement indices:
[247 288  39]
[247 288  41]
Input data: avg_20:00-21:00 | scale: scale_2.0_n_384 | mast: rne07 
Measurement indices:
[212 323  41]
[212 323  43]
Input data: avg_20:00-21:00 | scale: scale_2.0_n_384 | mast: rsw01 
Measurement indices:
[194  77  43]
[194  77  44]
Input data: avg_20:00-21:00 | scale: scale_2.0_n_384 | mast: rsw02 
Measurement indices:
[182  88  43]
[182  88  45]
Input data: avg_20:00-21:00 | scale: scale_2.0_n_384 | mast: rsw03 
Measurement indices:
[174 101  43]
[174 101  44]
[174 101  46]
[174 101  48]
[174 101  51]
Input data: avg_20:00-21:00 | scale: scale_2.0_n_384 | mast: rsw04 
Measurement indices:
[160 121  43]
Input data: avg_20:00-21:00 | scale: scale_2.0_n_384 | mast: rsw05 
Measurement indices:
[129 166  44]
Input data: avg_20:00-21:00 | scale: scale_2.0_n_384 | mast: rsw06 
Measurement indices:
[116 183  44]
[116 183  46]
[116 183  48]
[116 183  49]
[116 183  53]
Input data: avg_20:00-21:00 | scale: scale_2.0_n_384 | mast: rsw07 
Measurement indices:
[ 85 221  45]
[ 85 221  47]
Input data: avg_20:00-21:00 | scale: scale_2.0_n_384 | mast: rsw08 
Measurement indices:
[ 74 237  45]
[ 74 237  47]
Input data: avg_20:00-21:00 | scale: scale_2.0_n_384 | mast: tnw01 
Measurement indices:
[ 59 175  12]
[ 59 175  14]
Input data: avg_20:00-21:00 | scale: scale_2.0_n_384 | mast: tnw02 
Measurement indices:
[ 82 190  28]
[ 82 190  29]
[ 82 190  31]
Input data: avg_20:00-21:00 | scale: scale_2.0_n_384 | mast: tnw03 
Measurement indices:
[ 96 204  43]
[ 96 204  45]
Input data: avg_20:00-21:00 | scale: scale_2.0_n_384 | mast: tnw05 
Measurement indices:
All measurements lie inside the terrain or outside of the prediction domain
Input mast outside the prediction region
Input data: avg_20:00-21:00 | scale: scale_2.0_n_384 | mast: tnw06 
Measurement indices:
[158 247  18]
[158 247  18]
[158 247  18]
[158 247  19]
[158 247  19]
[158 247  20]
Input data: avg_20:00-21:00 | scale: scale_2.0_n_384 | mast: tnw07 
Measurement indices:
[176 263  10]
[176 263  10]
[176 263  10]
[176 263  11]
[176 263  11]
[176 263  12]
[176 263  14]
[176 263  16]
[176 263  19]
Input data: avg_20:00-21:00 | scale: scale_2.0_n_384 | mast: tnw08 
Measurement indices:
[196 278  18]
[196 278  19]
[196 278  21]
Input data: avg_20:00-21:00 | scale: scale_2.0_n_384 | mast: tnw09 
Measurement indices:
[210 291  28]
Input data: avg_20:00-21:00 | scale: scale_2.0_n_384 | mast: tnw10 
Measurement indices:
[220 296  32]
[220 296  34]
[220 296  36]
[220 296  37]
[220 296  41]
Input data: avg_20:00-21:00 | scale: scale_2.0_n_384 | mast: tnw11 
Measurement indices:
[231 304  35]
[231 304  36]
[231 304  38]
Input data: avg_20:00-21:00 | scale: scale_2.0_n_384 | mast: tnw12 
Measurement indices:
[238 307  33]
[238 307  33]
[238 307  33]
[238 307  34]
[238 307  34]
[238 307  34]
[238 307  36]
[238 307  37]
Input data: avg_20:00-21:00 | scale: scale_2.0_n_384 | mast: tnw13 
Measurement indices:
[243 314  28]
[243 314  28]
[243 314  29]
[243 314  31]
Input data: avg_20:00-21:00 | scale: scale_2.0_n_384 | mast: tnw14 
Measurement indices:
[253 319  20]
[253 319  21]
[253 319  21]
[253 319  22]
[253 319  23]
[253 319  24]
Input data: avg_20:00-21:00 | scale: scale_2.0_n_384 | mast: tnw15 
Measurement indices:
[259 322  17]
[259 322  17]
[259 322  18]
[259 322  18]
[259 322  19]
[259 322  20]
[259 322  21]
Input data: avg_20:00-21:00 | scale: scale_2.0_n_384 | mast: tnw16 
Measurement indices:
[268 325  13]
[268 325  13]
[268 325  14]
[268 325  14]
[268 325  14]
[268 325  15]
[268 325  16]
[268 325  17]
Input data: avg_20:00-21:00 | scale: scale_2.0_n_384 | mast: tse01 
Measurement indices:
[101  93   5]
[101  93   8]
Input data: avg_20:00-21:00 | scale: scale_2.0_n_384 | mast: tse02 
Measurement indices:
[137 117  26]
[137 117  29]
Input data: avg_20:00-21:00 | scale: scale_2.0_n_384 | mast: tse04 
Measurement indices:
[153 131  43]
[153 131  44]
[153 131  46]
[153 131  48]
[153 131  51]
[153 131  54]
[153 131  55]
[153 131  58]
Input data: avg_20:00-21:00 | scale: scale_2.0_n_384 | mast: tse06 
Measurement indices:
[182 159  28]
[182 159  30]
[182 159  32]
[182 159  33]
[182 159  37]
Input data: avg_20:00-21:00 | scale: scale_2.0_n_384 | mast: tse07 
Measurement indices:
[204 159  24]
[204 159  26]
Input data: avg_20:00-21:00 | scale: scale_2.0_n_384 | mast: tse08 
Measurement indices:
[223 176  20]
[223 176  22]
Input data: avg_20:00-21:00 | scale: scale_2.0_n_384 | mast: tse09 
Measurement indices:
[244 202  14]
[244 202  16]
[244 202  17]
[244 202  19]
[244 202  23]
[244 202  26]
[244 202  30]
Input data: avg_20:00-21:00 | scale: scale_2.0_n_384 | mast: tse10 
Measurement indices:
[259 211  19]
[259 211  22]
Input data: avg_20:00-21:00 | scale: scale_2.0_n_384 | mast: tse11 
Measurement indices:
All measurements lie inside the terrain or outside of the prediction domain
Input mast outside the prediction region
Input data: avg_20:00-21:00 | scale: scale_2.0_n_384 | mast: tse12 
Measurement indices:
[280 226  33]
[280 226  34]
Input data: avg_20:00-21:00 | scale: scale_2.0_n_384 | mast: tse13 
Measurement indices:
[290 234  39]
[290 234  41]
[290 234  43]
[290 234  44]
[290 234  48]
[290 234  51]
[290 234  55]
Input data: avg_20:00-21:00 | scale: scale_2.0_n_384 | mast: v01 
Measurement indices:
[295 161  17]
[295 161  18]
Input data: avg_20:00-21:00 | scale: scale_2.0_n_384 | mast: v03 
Measurement indices:
[254 184  13]
[254 184  15]
Input data: avg_20:00-21:00 | scale: scale_2.0_n_384 | mast: v04 
Measurement indices:
[220 218  11]
[220 218  12]
Input data: avg_20:00-21:00 | scale: scale_2.0_n_384 | mast: v05 
Measurement indices:
[204 235  10]
[204 235  12]
[204 235  13]
Input data: avg_20:00-21:00 | scale: scale_2.0_n_384 | mast: v06 
Measurement indices:
[190 249  11]
[190 249  13]
Input data: avg_20:00-21:00 | scale: scale_2.0_n_384 | mast: v07 
Measurement indices:
[153 275   8]
[153 275   9]
[153 275   9]
[153 275   9]
[153 275  10]
[153 275  10]
[153 275  11]
---------------------------------------------------
Prediction using mast: rne01
Error U: 0.739429482994908 +- 0.6120846422794024
Error V: 0.8163419695423754 +- 0.4952110893119814
Error W: 0.1752301238461725 +- 0.15909456364959818
Error S: 0.8620089041663073 +- 0.819868632992624
Pearson Corr U: 0.716214282646577, p: 6.152619914237782e-27
Pearson Corr V: 0.7783591378531277, p: 2.271615435093279e-34
Pearson Corr W: 0.06145974686026609, p: 0.43576535206972433
Pearson Corr S: 0.82522117720132, p: 8.63554692160119e-42
---------------------------------------------------
Prediction using mast: rne02
Error U: 0.634986335446809 +- 0.4272512530977648
Error V: 0.8213605325840285 +- 0.5897529201023284
Error W: 0.20506011218310632 +- 0.1733885187241089
Error S: 0.832832417048745 +- 0.5799162603078363
Pearson Corr U: 0.7046692036136598, p: 8.99681792567345e-26
Pearson Corr V: 0.6767013681078093, p: 3.598760023750702e-23
Pearson Corr W: 0.3542235045569322, p: 3.502190346827125e-06
Pearson Corr S: 0.7598025386596422, p: 6.468844256413593e-32
---------------------------------------------------
Prediction using mast: rne03
Error U: 0.6700942126981185 +- 0.43388053746745286
Error V: 0.8368586147351894 +- 0.6769480123897725
Error W: 0.21080794445882461 +- 0.18284446141611274
Error S: 0.839623447030959 +- 0.5908033823247242
Pearson Corr U: 0.698738631903649, p: 3.3956565035578587e-25
Pearson Corr V: 0.6295680031464295, p: 2.2269514961606934e-19
Pearson Corr W: 0.35561170256337615, p: 3.1868719761554288e-06
Pearson Corr S: 0.7516241472242133, p: 6.6546048712668795e-31
---------------------------------------------------
Prediction using mast: rne06
Error U: 0.6959296668239087 +- 0.4461739367884915
Error V: 0.8415333016933425 +- 0.6769122986267404
Error W: 0.21506503572665142 +- 0.18735472891159835
Error S: 0.8394983137780071 +- 0.5814133163594221
Pearson Corr U: 0.6957949063290211, p: 6.48681271714851e-25
Pearson Corr V: 0.6189680241095494, p: 1.2973873100630685e-18
Pearson Corr W: 0.3545379515276842, p: 3.4282716116366896e-06
Pearson Corr S: 0.7488027493557353, p: 1.4563193493847895e-30
---------------------------------------------------
Prediction using mast: rne07
Error U: 0.6017942840764714 +- 0.4691182561839451
Error V: 1.050638992671617 +- 1.05636477579016
Error W: 0.18516341008262796 +- 0.1474342759325451
Error S: 1.1054477965818663 +- 0.9861430716143498
Pearson Corr U: 0.7472156721199985, p: 2.2521899328253156e-30
Pearson Corr V: 0.5423593718570185, p: 7.560599097431391e-14
Pearson Corr W: 0.35432039219484274, p: 3.479254604828944e-06
Pearson Corr S: 0.8116909155510763, p: 1.949849183060687e-39
---------------------------------------------------
Prediction using mast: rsw01
Error U: 1.1428771869161087 +- 0.8739686742569984
Error V: 0.8733531353362303 +- 0.5143043259708517
Error W: 0.2394869062741349 +- 0.22442311398719433
Error S: 0.8314456651144629 +- 0.7377356827640625
Pearson Corr U: 0.39583210673888425, p: 1.6954195877881435e-07
Pearson Corr V: 0.7434536761075601, p: 6.249615680437204e-30
Pearson Corr W: -0.29715610184983127, p: 0.00011714829354967072
Pearson Corr S: 0.7982851796249073, p: 2.7650241332055412e-37
---------------------------------------------------
Prediction using mast: rsw02
Error U: 0.9252879533374012 +- 0.7596078959731246
Error V: 1.5171414385255801 +- 0.7603557426710499
Error W: 0.34221078684384226 +- 0.3075760316891943
Error S: 0.9927044653259142 +- 0.6206436220319994
Pearson Corr U: 0.281641244855827, p: 0.00027043302924732813
Pearson Corr V: 0.7598383003717567, p: 6.401940371312561e-32
Pearson Corr W: -0.3261976371078412, p: 2.143587461346194e-05
Pearson Corr S: 0.8111811237398578, p: 2.3710892156360545e-39
---------------------------------------------------
Prediction using mast: rsw03
Error U: 0.6879623605929276 +- 0.43465313459450083
Error V: 1.2976291180015285 +- 0.6686338301749475
Error W: 0.2677868696455896 +- 0.217827240950801
Error S: 1.009251079370512 +- 0.654975788176251
Pearson Corr U: 0.5859271549050397, p: 2.1015085553510525e-16
Pearson Corr V: 0.7905212154660496, p: 4.120741926587571e-36
Pearson Corr W: -0.05316415088872737, p: 0.5003064253076199
Pearson Corr S: 0.8180536453338088, p: 1.6126603827453829e-40
---------------------------------------------------
Prediction using mast: rsw04
Error U: 0.6098080821925299 +- 0.4153255330090111
Error V: 0.8439380483070091 +- 0.4607435934310151
Error W: 0.20414991456608667 +- 0.17156485590323767
Error S: 0.8130929036849065 +- 0.5533440910548167
Pearson Corr U: 0.704423306705395, p: 9.512401242310825e-26
Pearson Corr V: 0.7431760581206004, p: 6.733740612967913e-30
Pearson Corr W: 0.29701453692057217, p: 0.00011807169860695869
Pearson Corr S: 0.7797774901083077, p: 1.4420760594677613e-34
---------------------------------------------------
Prediction using mast: rsw05
Error U: 0.654397491548719 +- 0.467813539004413
Error V: 0.9877851543939759 +- 0.5280264539349233
Error W: 0.22659226488082948 +- 0.19285858333627312
Error S: 0.865625646305659 +- 0.6273544544044664
Pearson Corr U: 0.6729077944623155, p: 7.712253751242507e-23
Pearson Corr V: 0.7724703777868509, p: 1.4466091741587105e-33
Pearson Corr W: 0.19886659293474301, p: 0.010931215272197122
Pearson Corr S: 0.7911804266678756, p: 3.290771170267986e-36
---------------------------------------------------
Prediction using mast: rsw06
Error U: 0.8127101241534902 +- 0.6398726814828457
Error V: 1.9361489888242864 +- 0.7983160661439921
Error W: 0.32499031166427206 +- 0.26009778292212504
Error S: 1.6860392932330839 +- 0.8428416909920387
Pearson Corr U: 0.5509798713110127, p: 2.5234655491905124e-14
Pearson Corr V: 0.778270774866008, p: 2.336582935554926e-34
Pearson Corr W: -0.05019102722389928, p: 0.5246031748968802
Pearson Corr S: 0.8061672440346007, p: 1.5736459171145453e-38
---------------------------------------------------
Prediction using mast: rsw07
Error U: 0.65191152023367 +- 0.4188988578472584
Error V: 1.0699894165150452 +- 0.5809578116873656
Error W: 0.23673599750369745 +- 0.1970534252401131
Error S: 0.8823093771431522 +- 0.6035913080563019
Pearson Corr U: 0.642569553469337, p: 2.3324100682354018e-20
Pearson Corr V: 0.7902781528862783, p: 4.476125808064115e-36
Pearson Corr W: 0.06819201788258386, p: 0.3870801831942427
Pearson Corr S: 0.8085546910778982, p: 6.434897321811013e-39
---------------------------------------------------
Prediction using mast: rsw08
Error U: 0.699226895116818 +- 0.5203736016293691
Error V: 1.2231869945886693 +- 0.6614072808130015
Error W: 0.25419714515830044 +- 0.20979376554362347
Error S: 1.0425567795418547 +- 0.7276072150534089
Pearson Corr U: 0.633499260327139, p: 1.1384622054383327e-19
Pearson Corr V: 0.7820189602020565, p: 6.98405765361167e-35
Pearson Corr W: 0.10475225873530049, p: 0.18326827849045094
Pearson Corr S: 0.797181040853718, p: 4.0894136851192e-37
---------------------------------------------------
Prediction using mast: tnw01
Error U: 1.0051409219592429 +- 0.7921266345647142
Error V: 0.8340743154889346 +- 0.5209525140734993
Error W: 0.19728881496370812 +- 0.18278814223133605
Error S: 0.9371194515915048 +- 0.8988445814147734
Pearson Corr U: 0.5907555540871285, p: 1.0358581886692963e-16
Pearson Corr V: 0.733271347356682, p: 9.071782498731999e-29
Pearson Corr W: -0.16909166464348138, p: 0.030946018920335903
Pearson Corr S: 0.8029723416559037, p: 5.108050788234129e-38
---------------------------------------------------
Prediction using mast: tnw02
Error U: 0.8093007578178016 +- 0.659829258986265
Error V: 0.8221939551449517 +- 0.6275732939736008
Error W: 0.16257226473603587 +- 0.14960750158245742
Error S: 1.0013414226594668 +- 0.9658272112290476
Pearson Corr U: 0.7330891953909331, p: 9.505845854326989e-29
Pearson Corr V: 0.7599779844718143, p: 6.147072639982892e-32
Pearson Corr W: 0.14450668558721816, p: 0.06570784912962375
Pearson Corr S: 0.8256905458326399, p: 7.096157335804267e-42
---------------------------------------------------
Prediction using mast: tnw03
Error U: 1.0017939897318198 +- 0.7878088251816726
Error V: 0.8379562288610903 +- 0.592062678903069
Error W: 0.1807830516318494 +- 0.1689221996697587
Error S: 1.036126223624425 +- 0.9972075656415724
Pearson Corr U: 0.6262289720682113, p: 3.90807130310844e-19
Pearson Corr V: 0.7222461669409759, p: 1.4356806332440137e-27
Pearson Corr W: -0.08583352344524142, p: 0.2759654467198989
Pearson Corr S: 0.8074302913361678, p: 9.820276751700627e-39
---------------------------------------------------
Prediction using mast: tnw06
Error U: 0.6361816425989829 +- 0.5100308698584016
Error V: 0.8586321310253424 +- 0.8232692026994269
Error W: 0.16409943837989924 +- 0.13450473350577272
Error S: 1.0329916984500522 +- 0.9441535440214379
Pearson Corr U: 0.7670407856470246, p: 7.59573869241917e-33
Pearson Corr V: 0.7187814630525998, p: 3.327348358789144e-27
Pearson Corr W: 0.36715748693505945, p: 1.4288989530267985e-06
Pearson Corr S: 0.8166274256031117, p: 2.843333493379779e-40
---------------------------------------------------
Prediction using mast: tnw07
Error U: 0.5773137680676318 +- 0.42291574445619534
Error V: 0.8507501824958725 +- 0.7976429654748171
Error W: 0.17846843347225286 +- 0.14654481733381378
Error S: 0.9355735432175702 +- 0.8068486309426312
Pearson Corr U: 0.7359254646588843, p: 4.57118222225965e-29
Pearson Corr V: 0.6714880150259969, p: 1.0228537529987697e-22
Pearson Corr W: 0.3792358200995477, p: 5.967654666377523e-07
Pearson Corr S: 0.7835951847259006, p: 4.172922162247375e-35
---------------------------------------------------
Prediction using mast: tnw08
Error U: 0.9655702257415261 +- 0.7682239607203866
Error V: 1.0778765666436827 +- 1.0509215538977768
Error W: 0.15737464919675317 +- 0.12705931744569654
Error S: 1.5597382238825879 +- 1.246483770663537
Pearson Corr U: 0.767027135077831, p: 7.627039963583947e-33
Pearson Corr V: 0.637798769644005, p: 5.4051529109843595e-20
Pearson Corr W: 0.43333718109033165, p: 7.565844661197005e-09
Pearson Corr S: 0.829482246585838, p: 1.4214082152554698e-42
---------------------------------------------------
Prediction using mast: tnw09
Error U: 1.1515742225636216 +- 0.8571963795807074
Error V: 1.0817690147841514 +- 1.017360588311908
Error W: 0.16702286509797426 +- 0.13733606504269258
Error S: 1.6820523264901153 +- 1.2974856175336604
Pearson Corr U: 0.691050632109438, p: 1.8113836686486073e-24
Pearson Corr V: 0.650612294746936, p: 5.4659327427242455e-21
Pearson Corr W: 0.3790546007024546, p: 6.047931199025215e-07
Pearson Corr S: 0.7865159348791008, p: 1.588519024343062e-35
---------------------------------------------------
Prediction using mast: tnw10
Error U: 0.5962883624169916 +- 0.4538854512462296
Error V: 0.8242966147806398 +- 0.7524489033546583
Error W: 0.16971850953826914 +- 0.13886136911845162
Error S: 0.9478986538822896 +- 0.8386757954381938
Pearson Corr U: 0.7493332414035576, p: 1.2579089422038663e-30
Pearson Corr V: 0.7129997388997422, p: 1.315861673532528e-26
Pearson Corr W: 0.37739610922386146, p: 6.832096305005833e-07
Pearson Corr S: 0.7980169509497215, p: 3.0414794874988667e-37
---------------------------------------------------
Prediction using mast: tnw11
Error U: 0.8181899766029407 +- 0.6659367725401447
Error V: 1.0200478927355614 +- 1.021695614882392
Error W: 0.16037499474926853 +- 0.12922204713605204
Error S: 1.3700427303270881 +- 1.1692895170876514
Pearson Corr U: 0.783500550926125, p: 4.3044898435375246e-35
Pearson Corr V: 0.658317665780187, p: 1.3057661337100502e-21
Pearson Corr W: 0.36961439441855315, p: 1.199789114186696e-06
Pearson Corr S: 0.8478972945911577, p: 3.1482034813815395e-46
---------------------------------------------------
Prediction using mast: tnw12
Error U: 0.6322428607508092 +- 0.5067006303819597
Error V: 0.8487728008372891 +- 0.8075214429803951
Error W: 0.1640756351585302 +- 0.1346190322586819
Error S: 1.019941073099316 +- 0.9308793558977748
Pearson Corr U: 0.7655926887107198, p: 1.1731625315979004e-32
Pearson Corr V: 0.7222393354684943, p: 1.4380799882257917e-27
Pearson Corr W: 0.36832812221261546, p: 1.3149747362958919e-06
Pearson Corr S: 0.8145011865488689, p: 6.562057785030198e-40
---------------------------------------------------
Prediction using mast: tnw13
Error U: 0.5843492284182131 +- 0.4445751290278283
Error V: 0.903194207219451 +- 0.8871054687133405
Error W: 0.17856524961672401 +- 0.14426231727719813
Error S: 0.9965632068447735 +- 0.8896150262835908
Pearson Corr U: 0.7477700548607723, p: 1.934747088317395e-30
Pearson Corr V: 0.6520541056083157, p: 4.194540609859757e-21
Pearson Corr W: 0.37322347634176073, p: 9.25712086766579e-07
Pearson Corr S: 0.7968543886225312, p: 4.589250163898129e-37
---------------------------------------------------
Prediction using mast: tnw14
Error U: 0.7189627703119654 +- 0.581684919014822
Error V: 1.1954200206358248 +- 1.1519519007430832
Error W: 0.17597642942335923 +- 0.14179745487261952
Error S: 1.3489902173846775 +- 1.1223573148249795
Pearson Corr U: 0.7487864617865287, p: 1.4628743489935548e-30
Pearson Corr V: 0.460051390062502, p: 6.480870394963336e-10
Pearson Corr W: 0.36959530475686764, p: 1.2014260238357366e-06
Pearson Corr S: 0.8357231770162613, p: 9.22609590513736e-44
---------------------------------------------------
Prediction using mast: tnw15
Error U: 0.613525020021437 +- 0.49998692135316253
Error V: 1.257686975732557 +- 1.1905687660535296
Error W: 0.19898257483531434 +- 0.1596901008619141
Error S: 1.178595739295256 +- 1.0330265764763542
Pearson Corr U: 0.7128916256569658, p: 1.3496937573596567e-26
Pearson Corr V: 0.31579521886632234, p: 4.019499560811009e-05
Pearson Corr W: 0.33253809164721804, p: 1.4446432796181924e-05
Pearson Corr S: 0.8101653178237773, p: 3.4949898417517654e-39
---------------------------------------------------
Prediction using mast: tnw16
Error U: 0.58922674975314 +- 0.45985447703896315
Error V: 1.1477223677148374 +- 1.13570331575506
Error W: 0.19561866436971975 +- 0.15585853476417486
Error S: 1.1047431428194634 +- 0.9856991279889411
Pearson Corr U: 0.7325797652707049, p: 1.0831058836914838e-28
Pearson Corr V: 0.42175300590052495, p: 2.059270884479184e-08
Pearson Corr W: 0.34425967654194767, p: 6.804759356087452e-06
Pearson Corr S: 0.8083432222648598, p: 6.968848306030579e-39
---------------------------------------------------
Prediction using mast: tse01
Error U: 1.111986847347877 +- 0.8547854660370288
Error V: 0.8484866320662195 +- 0.5055647950001674
Error W: 0.22523518093861053 +- 0.21056388638097517
Error S: 0.864289492360693 +- 0.7976353417817481
Pearson Corr U: 0.4582171633530112, p: 7.724865833460453e-10
Pearson Corr V: 0.7385782226028671, p: 2.28513306412628e-29
Pearson Corr W: -0.26714267959886717, p: 0.0005662841845179568
Pearson Corr S: 0.7970397984991725, p: 4.298598292470994e-37
---------------------------------------------------
Prediction using mast: tse02
Error U: 0.8094034517333802 +- 0.667415612321685
Error V: 0.8264760142391976 +- 0.5031581424081922
Error W: 0.18008539238405918 +- 0.1632505224603064
Error S: 0.8864853241049003 +- 0.8515653827480829
Pearson Corr U: 0.6939285596001302, p: 9.738797199361528e-25
Pearson Corr V: 0.7639190308337936, p: 1.931363785868542e-32
Pearson Corr W: -0.016772789293882994, p: 0.8317110641928234
Pearson Corr S: 0.821190511069787, p: 4.551763516790577e-41
---------------------------------------------------
Prediction using mast: tse04
Error U: 0.6695337471198877 +- 0.42689611646014586
Error V: 1.182754793220165 +- 0.6342233662285458
Error W: 0.2516181037669726 +- 0.20829303669946328
Error S: 0.942872815589514 +- 0.6303547515653802
Pearson Corr U: 0.6140852171010488, p: 2.8573725201644213e-18
Pearson Corr V: 0.7913080027878461, p: 3.15031209230146e-36
Pearson Corr W: -0.0014341045641815629, p: 0.9855044138167448
Pearson Corr S: 0.8140268006592873, p: 7.89659399581549e-40
---------------------------------------------------
Prediction using mast: tse06
Error U: 0.6698388766074049 +- 0.4772349778388758
Error V: 1.1039110923413853 +- 0.6022554384725102
Error W: 0.24060586346329385 +- 0.20016172486386272
Error S: 0.9393764359519545 +- 0.6651008556794437
Pearson Corr U: 0.6489454866964897, p: 7.40993705678563e-21
Pearson Corr V: 0.7821021894334126, p: 6.797420075382527e-35
Pearson Corr W: 0.1294986195437341, p: 0.09944529659880472
Pearson Corr S: 0.7976736582209538, p: 3.435277029960854e-37
---------------------------------------------------
Prediction using mast: tse07
Error U: 0.949881473402027 +- 0.7576374036472875
Error V: 0.8556761853672601 +- 0.7141095826226904
Error W: 0.16416275658933652 +- 0.15285283345178446
Error S: 1.146336703693035 +- 1.0894067572225568
Pearson Corr U: 0.6958943668594338, p: 6.347298001739011e-25
Pearson Corr V: 0.7256078380897277, p: 6.274047778450702e-28
Pearson Corr W: 0.09912438239811958, p: 0.2080668845889034
Pearson Corr S: 0.8252425079900103, p: 8.558947712654554e-42
---------------------------------------------------
Prediction using mast: tse08
Error U: 0.6153095528202263 +- 0.46715417543112914
Error V: 0.7871369031756953 +- 0.5815200560259568
Error W: 0.17153937670314542 +- 0.14874043889259905
Error S: 0.8670122988600188 +- 0.7685334943689649
Pearson Corr U: 0.7424568607103719, p: 8.165939771018844e-30
Pearson Corr V: 0.7647448425267818, p: 1.5109885621127516e-32
Pearson Corr W: 0.29299982875599634, p: 0.00014727035002872805
Pearson Corr S: 0.8073370676428097, p: 1.016927991308865e-38
---------------------------------------------------
Prediction using mast: tse09
Error U: 0.6033963302641855 +- 0.4129982490180147
Error V: 0.826694140979295 +- 0.4417090906484977
Error W: 0.19107723631645607 +- 0.1679309205051999
Error S: 0.7970395008959422 +- 0.6034357062385336
Pearson Corr U: 0.711863028938626, p: 1.717409786692128e-26
Pearson Corr V: 0.777093470796176, p: 3.3978964383032384e-34
Pearson Corr W: 0.20513176028069915, p: 0.008619541817630165
Pearson Corr S: 0.8038128378551743, p: 3.7553127868234984e-38
---------------------------------------------------
Prediction using mast: tse10
Error U: 1.0368274974097904 +- 0.8073224523123032
Error V: 0.868672172288513 +- 0.7518594908451107
Error W: 0.16892527734334525 +- 0.15784918214585802
Error S: 1.2271817037365396 +- 1.1401009677266247
Pearson Corr U: 0.6578101737632187, p: 1.4367404057494515e-21
Pearson Corr V: 0.7079527248572636, p: 4.251287078862676e-26
Pearson Corr W: 0.06885858259824937, p: 0.38244558031386117
Pearson Corr S: 0.8162276123215594, p: 3.330308271091258e-40
---------------------------------------------------
Prediction using mast: tse12
Error U: 0.8099889146944763 +- 0.6593157928024671
Error V: 0.8829537131974639 +- 0.8180322145929761
Error W: 0.15560707586365738 +- 0.13577819075055553
Error S: 1.175887143531258 +- 1.087156269258723
Pearson Corr U: 0.7696195852564001, p: 3.4750572774892995e-33
Pearson Corr V: 0.7456292240519403, p: 3.471155381774349e-30
Pearson Corr W: 0.2844240720444685, p: 0.00023357178577945985
Pearson Corr S: 0.8382694213796233, p: 2.924515273518593e-44
---------------------------------------------------
Prediction using mast: tse13
Error U: 0.7990493907161939 +- 0.5688723066156536
Error V: 0.9928079753574122 +- 0.5420442385159812
Error W: 0.23838705885967834 +- 0.2006958300894254
Error S: 0.9607709544475628 +- 0.700313316756361
Pearson Corr U: 0.6771911079291805, p: 3.258798042316708e-23
Pearson Corr V: 0.7372405063576889, p: 3.2449788255306675e-29
Pearson Corr W: 0.29115747132378983, p: 0.00016281131720739507
Pearson Corr S: 0.7686531925361036, p: 4.663850286156624e-33
---------------------------------------------------
Prediction using mast: v01
Error U: 1.2409094055634207 +- 0.8975200252858144
Error V: 0.9485859669156708 +- 0.8483797395171532
Error W: 0.18708747409180274 +- 0.1753327533369765
Error S: 1.4683185304899997 +- 1.2357348477874197
Pearson Corr U: 0.5583573800583872, p: 9.619565114335047e-15
Pearson Corr V: 0.6148528867779655, p: 2.526101939011987e-18
Pearson Corr W: -0.00038786734511224994, p: 0.9960793315341714
Pearson Corr S: 0.7373228641773405, p: 3.175866039926872e-29
---------------------------------------------------
Prediction using mast: v03
Error U: 0.7819397697628725 +- 0.6119981290138319
Error V: 1.3876462903948783 +- 1.259034361550757
Error W: 0.20785118133572872 +- 0.1649392460706798
Error S: 1.4688292500878841 +- 1.1173765590608635
Pearson Corr U: 0.6682782917729274, p: 1.9255998003317145e-22
Pearson Corr V: 0.05007389269053078, p: 0.5255725243388801
Pearson Corr W: 0.32957234902086313, p: 1.7393886048247523e-05
Pearson Corr S: 0.7840977992762929, p: 3.537730563692366e-35
---------------------------------------------------
Prediction using mast: v04
Error U: 1.2880779895354784 +- 0.907321153809717
Error V: 1.111580432240874 +- 1.0138989105046685
Error W: 0.18514215961917493 +- 0.15051271499185762
Error S: 1.7743803758525576 +- 1.3193525871655014
Pearson Corr U: 0.6121035853295137, p: 3.921381245297525e-18
Pearson Corr V: 0.5952297756251201, p: 5.321078848769109e-17
Pearson Corr W: 0.25108502809164535, p: 0.0012253218561722556
Pearson Corr S: 0.7414267598149239, p: 1.0751674959796878e-29
---------------------------------------------------
Prediction using mast: v05
Error U: 1.1566222114844382 +- 0.8550275347442983
Error V: 1.1639304000171522 +- 1.0876443656337897
Error W: 0.16961674454857562 +- 0.13066108899339876
Error S: 1.7930570717356833 +- 1.3070780894190273
Pearson Corr U: 0.7147040157927221, p: 8.805196869780948e-27
Pearson Corr V: 0.6509395353625644, p: 5.147809252125146e-21
Pearson Corr W: 0.4655990134030375, p: 3.786394059093715e-10
Pearson Corr S: 0.8045194146746144, p: 2.896167662033186e-38
---------------------------------------------------
Prediction using mast: v06
Error U: 0.8114109565420698 +- 0.6604744076568247
Error V: 0.969300097317285 +- 0.9539183407002245
Error W: 0.15847378713987215 +- 0.1299959141327936
Error S: 1.304662495150931 +- 1.146024620068583
Pearson Corr U: 0.7820548400171442, p: 6.902988652968954e-35
Pearson Corr V: 0.7022175831521192, p: 1.564121207355101e-25
Pearson Corr W: 0.3452746164082303, p: 6.366141941080879e-06
Pearson Corr S: 0.8450644004854883, p: 1.2331158181471027e-45
---------------------------------------------------
Prediction using mast: v07
Error U: 0.7525594362236061 +- 0.613473052650931
Error V: 1.1032038259621086 +- 1.0961761357465287
Error W: 0.16762917988991752 +- 0.1339681153489952
Error S: 1.3558820920343608 +- 1.1466947315125477
Pearson Corr U: 0.7718242678388516, p: 1.7664332342725457e-33
Pearson Corr V: 0.5655239934933783, p: 3.683508353277594e-15
Pearson Corr W: 0.37339573070886706, p: 9.142527290009641e-07
Pearson Corr S: 0.8439709707406914, p: 2.0734528680120264e-45
---------------------------------------------------
Prediction error all masts
Error U: 0.7984374870724497 +- 0.6557359878692681
Error V: 1.0124678049976659 +- 0.8358714321700167
Error W: 0.20003354062459117 +- 0.179063273785051
Error S: 1.1099194402422523 +- 0.96907366059245
Pearson Corr U: 0.41224449353494363, p: 8.987994352644819e-286
Pearson Corr V: 0.3432497416375096, p: 5.036144642908889e-193
Pearson Corr W: 0.15373244418844445, p: 2.5020936662693537e-38
Pearson Corr S: 0.4559427637739839, p: 0.0
---------------------------------------------------
Pearson corr per case, then averaged over all cases
U:   0.6734725360013986
V:   0.6734042707475668
W:   0.19199943168256675
S:   0.8027258952375034
---------------------------------------------------
