# Supplementary material for: WindSeer: real-time volumetric wind prediction over complex terrain aboard a small uncrewed aerial vehicle
Source: Nat Commun. 2024 Apr 25;15:3507. doi: 10.1038/s41467-024-47778-4 (PMC11045725; doi:10.1038/s41467-024-47778-4)
Supplement: Supplementary file 5 — Source Data [file 41467_2024_47778_MOESM5_ESM.zip › data_Table1_SupplementaryTable2/Perdigao_0518_avg2200-2300_AD4.txt]

Sender: LSF System <lsfadmin@eu-ms-020-08>
Subject: Job 208229404: <python3 predict_measurement_campaigns.py -model_dir ../wind_prediction/trained_models/final01 -model_version e3000 -d /cluster/work/riner/users/intel/perdigao_20170518.hdf5 -m tse04 -i 6 -e avg_22:00-23:00 --no_gpu --benchmark> in cluster <euler> Done

Job <python3 predict_measurement_campaigns.py -model_dir ../wind_prediction/trained_models/final01 -model_version e3000 -d /cluster/work/riner/users/intel/perdigao_20170518.hdf5 -m tse04 -i 6 -e avg_22:00-23:00 --no_gpu --benchmark> was submitted from host <eu-login-27> by user <acfloria> in cluster <euler> at Mon Mar 14 22:08:01 2022
Job was executed on host(s) <2*eu-ms-020-08>, in queue <normal.4h>, as user <acfloria> in cluster <euler> at Mon Mar 14 22:08:25 2022
</cluster/home/acfloria> was used as the home directory.
</cluster/home/acfloria/intel_wind/wind_analysis> was used as the working directory.
Started at Mon Mar 14 22:08:25 2022
Terminated at Mon Mar 14 23:18:13 2022
Results reported at Mon Mar 14 23:18:13 2022

Your job looked like:

------------------------------------------------------------
# LSBATCH: User input
python3 predict_measurement_campaigns.py -model_dir ../wind_prediction/trained_models/final01 -model_version e3000 -d /cluster/work/riner/users/intel/perdigao_20170518.hdf5 -m tse04 -i 6 -e avg_22:00-23:00 --no_gpu --benchmark
------------------------------------------------------------

Successfully completed.

Resource usage summary:

    CPU time :                                   4125.56 sec.
    Max Memory :                                 16166 MB
    Average Memory :                             10704.09 MB
    Total Requested Memory :                     26000.00 MB
    Delta Memory :                               9834.00 MB
    Max Swap :                                   -
    Max Processes :                              3
    Max Threads :                                4
    Run time :                                   4202 sec.
    Turnaround time :                            4212 sec.

The output (if any) follows:

/cluster/home/acfloria/.local/lib/python3.7/site-packages/pyproj/crs/crs.py:131: FutureWarning: '+init=<authority>:<code>' syntax is deprecated. '<authority>:<code>' is the preferred initialization method. When making the change, be mindful of axis order changes: https://pyproj4.github.io/pyproj/stable/gotchas.html#axis-order-changes-in-proj-6
  in_crs_string = _prepare_from_proj_string(in_crs_string)
/cluster/home/acfloria/.local/lib/python3.7/site-packages/pyproj/crs/crs.py:131: FutureWarning: '+init=<authority>:<code>' syntax is deprecated. '<authority>:<code>' is the preferred initialization method. When making the change, be mindful of axis order changes: https://pyproj4.github.io/pyproj/stable/gotchas.html#axis-order-changes-in-proj-6
  in_crs_string = _prepare_from_proj_string(in_crs_string)
mayavi could not get imported, disabling plotting with mayavi. Refer to the README for install instructions
'pygdal' is not installed. Use the command below to install it:
     pip3 install pygdal==2.3.2.4
GPy could not get imported, GPR baseline not available
Using YAML config: ../wind_prediction/trained_models/final01/params.yaml
Input data: avg_22:00-23:00 | scale: scale_2.0_n_384 | mast: rne01 
Measurement indices:
[333 193  39]
Input data: avg_22:00-23:00 | scale: scale_2.0_n_384 | mast: rne02 
Measurement indices:
[315 206  40]
[315 206  42]
Input data: avg_22:00-23:00 | scale: scale_2.0_n_384 | mast: rne03 
Measurement indices:
[302 223  41]
Input data: avg_22:00-23:00 | scale: scale_2.0_n_384 | mast: rne04 
Measurement indices:
All measurements lie inside the terrain or outside of the prediction domain
Input mast outside the prediction region
Input data: avg_22:00-23:00 | scale: scale_2.0_n_384 | mast: rne06 
Measurement indices:
[247 288  39]
[247 288  41]
Input data: avg_22:00-23:00 | scale: scale_2.0_n_384 | mast: rne07 
Measurement indices:
[212 323  41]
[212 323  43]
Input data: avg_22:00-23:00 | scale: scale_2.0_n_384 | mast: rsw01 
Measurement indices:
[194  77  43]
[194  77  44]
Input data: avg_22:00-23:00 | scale: scale_2.0_n_384 | mast: rsw02 
Measurement indices:
[182  88  43]
[182  88  45]
Input data: avg_22:00-23:00 | scale: scale_2.0_n_384 | mast: rsw03 
Measurement indices:
[174 101  43]
[174 101  44]
[174 101  46]
[174 101  48]
[174 101  51]
Input data: avg_22:00-23:00 | scale: scale_2.0_n_384 | mast: rsw04 
Measurement indices:
[160 121  43]
Input data: avg_22:00-23:00 | scale: scale_2.0_n_384 | mast: rsw05 
Measurement indices:
[129 166  44]
Input data: avg_22:00-23:00 | scale: scale_2.0_n_384 | mast: rsw06 
Measurement indices:
[116 183  44]
[116 183  46]
[116 183  48]
[116 183  49]
[116 183  53]
Input data: avg_22:00-23:00 | scale: scale_2.0_n_384 | mast: rsw07 
Measurement indices:
[ 85 221  45]
[ 85 221  47]
Input data: avg_22:00-23:00 | scale: scale_2.0_n_384 | mast: rsw08 
Measurement indices:
[ 74 237  45]
[ 74 237  47]
Input data: avg_22:00-23:00 | scale: scale_2.0_n_384 | mast: tnw01 
Measurement indices:
[ 59 175  11]
[ 59 175  12]
[ 59 175  14]
Input data: avg_22:00-23:00 | scale: scale_2.0_n_384 | mast: tnw02 
Measurement indices:
[ 82 190  28]
[ 82 190  29]
[ 82 190  31]
Input data: avg_22:00-23:00 | scale: scale_2.0_n_384 | mast: tnw03 
Measurement indices:
[ 96 204  43]
[ 96 204  45]
Input data: avg_22:00-23:00 | scale: scale_2.0_n_384 | mast: tnw05 
Measurement indices:
All measurements lie inside the terrain or outside of the prediction domain
Input mast outside the prediction region
Input data: avg_22:00-23:00 | scale: scale_2.0_n_384 | mast: tnw06 
Measurement indices:
[158 247  18]
[158 247  18]
[158 247  19]
[158 247  19]
[158 247  20]
Input data: avg_22:00-23:00 | scale: scale_2.0_n_384 | mast: tnw07 
Measurement indices:
[176 263  10]
[176 263  10]
[176 263  10]
[176 263  11]
[176 263  11]
[176 263  12]
[176 263  14]
[176 263  16]
[176 263  19]
Input data: avg_22:00-23:00 | scale: scale_2.0_n_384 | mast: tnw08 
Measurement indices:
[196 278  19]
[196 278  21]
Input data: avg_22:00-23:00 | scale: scale_2.0_n_384 | mast: tnw09 
Measurement indices:
[210 291  28]
Input data: avg_22:00-23:00 | scale: scale_2.0_n_384 | mast: tnw10 
Measurement indices:
[220 296  32]
[220 296  34]
[220 296  36]
[220 296  37]
[220 296  41]
Input data: avg_22:00-23:00 | scale: scale_2.0_n_384 | mast: tnw11 
Measurement indices:
[231 304  35]
[231 304  36]
[231 304  38]
Input data: avg_22:00-23:00 | scale: scale_2.0_n_384 | mast: tnw12 
Measurement indices:
[238 307  33]
[238 307  33]
[238 307  33]
[238 307  34]
[238 307  34]
[238 307  34]
[238 307  36]
[238 307  37]
Input data: avg_22:00-23:00 | scale: scale_2.0_n_384 | mast: tnw13 
Measurement indices:
[243 314  27]
[243 314  27]
[243 314  27]
[243 314  28]
[243 314  28]
[243 314  29]
[243 314  31]
Input data: avg_22:00-23:00 | scale: scale_2.0_n_384 | mast: tnw14 
Measurement indices:
[253 319  21]
[253 319  22]
[253 319  23]
[253 319  24]
Input data: avg_22:00-23:00 | scale: scale_2.0_n_384 | mast: tnw15 
Measurement indices:
[259 322  18]
[259 322  18]
[259 322  19]
[259 322  20]
[259 322  21]
Input data: avg_22:00-23:00 | scale: scale_2.0_n_384 | mast: tnw16 
Measurement indices:
[268 325  13]
[268 325  14]
[268 325  14]
[268 325  15]
[268 325  16]
[268 325  17]
Input data: avg_22:00-23:00 | scale: scale_2.0_n_384 | mast: tse01 
Measurement indices:
[101  93   5]
[101  93   8]
Input data: avg_22:00-23:00 | scale: scale_2.0_n_384 | mast: tse02 
Measurement indices:
[137 117  26]
[137 117  29]
Input data: avg_22:00-23:00 | scale: scale_2.0_n_384 | mast: tse04 
Measurement indices:
[153 131  43]
[153 131  44]
[153 131  46]
[153 131  48]
[153 131  51]
[153 131  54]
[153 131  55]
[153 131  58]
Input data: avg_22:00-23:00 | scale: scale_2.0_n_384 | mast: tse06 
Measurement indices:
[182 159  28]
[182 159  30]
[182 159  32]
[182 159  33]
[182 159  37]
Input data: avg_22:00-23:00 | scale: scale_2.0_n_384 | mast: tse07 
Measurement indices:
[204 159  26]
Input data: avg_22:00-23:00 | scale: scale_2.0_n_384 | mast: tse08 
Measurement indices:
[223 176  20]
[223 176  22]
Input data: avg_22:00-23:00 | scale: scale_2.0_n_384 | mast: tse09 
Measurement indices:
[244 202  16]
[244 202  17]
[244 202  19]
[244 202  23]
[244 202  26]
[244 202  30]
Input data: avg_22:00-23:00 | scale: scale_2.0_n_384 | mast: tse10 
Measurement indices:
[259 211  19]
[259 211  22]
Input data: avg_22:00-23:00 | scale: scale_2.0_n_384 | mast: tse11 
Measurement indices:
All measurements lie inside the terrain or outside of the prediction domain
Input mast outside the prediction region
Input data: avg_22:00-23:00 | scale: scale_2.0_n_384 | mast: tse12 
Measurement indices:
[280 226  33]
[280 226  34]
Input data: avg_22:00-23:00 | scale: scale_2.0_n_384 | mast: tse13 
Measurement indices:
[290 234  39]
[290 234  41]
[290 234  43]
[290 234  44]
[290 234  48]
[290 234  51]
[290 234  55]
Input data: avg_22:00-23:00 | scale: scale_2.0_n_384 | mast: v01 
Measurement indices:
[295 161  17]
[295 161  18]
Input data: avg_22:00-23:00 | scale: scale_2.0_n_384 | mast: v03 
Measurement indices:
[254 184  15]
Input data: avg_22:00-23:00 | scale: scale_2.0_n_384 | mast: v04 
Measurement indices:
[220 218  11]
[220 218  12]
Input data: avg_22:00-23:00 | scale: scale_2.0_n_384 | mast: v05 
Measurement indices:
[204 235  10]
[204 235  12]
[204 235  13]
Input data: avg_22:00-23:00 | scale: scale_2.0_n_384 | mast: v06 
Measurement indices:
[190 249   9]
[190 249  11]
[190 249  13]
Input data: avg_22:00-23:00 | scale: scale_2.0_n_384 | mast: v07 
Measurement indices:
[153 275   8]
[153 275   9]
[153 275   9]
[153 275   9]
[153 275  10]
[153 275  10]
[153 275  11]
---------------------------------------------------
Prediction using mast: rne01
Error U: 0.6109890511062663 +- 0.46024957042990067
Error V: 0.955419772076411 +- 0.6276811174943221
Error W: 0.18089631358875394 +- 0.13823746244856178
Error S: 0.785769285943708 +- 0.71526351989499
Pearson Corr U: -0.2212917643492182, p: 0.0045283067050437
Pearson Corr V: 0.7566986606409886, p: 1.5838914705581638e-31
Pearson Corr W: 0.45631257743601006, p: 9.259711262290727e-10
Pearson Corr S: 0.7286280558353749, p: 2.951051574854526e-28
---------------------------------------------------
Prediction using mast: rne02
Error U: 0.7329765732359618 +- 0.5158273335868203
Error V: 1.0207598438798433 +- 0.6213033133698508
Error W: 0.24099703633618366 +- 0.18807927797307222
Error S: 0.809729876912064 +- 0.6117540957745659
Pearson Corr U: -0.2743951190952736, p: 0.0003932626142726414
Pearson Corr V: 0.7502528360609514, p: 9.75009506522205e-31
Pearson Corr W: 0.451099734573908, p: 1.5120230935197263e-09
Pearson Corr S: 0.7205559064237113, p: 2.166861351350413e-27
---------------------------------------------------
Prediction using mast: rne03
Error U: 0.8626399422352289 +- 0.598532127152428
Error V: 1.143274605742973 +- 0.7205819357112339
Error W: 0.30820956783583536 +- 0.23931735460784506
Error S: 0.918144419502218 +- 0.66663122487891
Pearson Corr U: -0.31811472350961306, p: 3.5007364505548e-05
Pearson Corr V: 0.7343441622385238, p: 6.883422689834479e-29
Pearson Corr W: 0.44587244418760036, p: 2.452109072201645e-09
Pearson Corr S: 0.7036992799223211, p: 1.1204816378519013e-25
---------------------------------------------------
Prediction using mast: rne06
Error U: 0.6808750028939005 +- 0.5110905185003848
Error V: 1.4167324322509107 +- 0.7984648879365809
Error W: 0.27500978779058477 +- 0.23656321803458802
Error S: 1.1498969941186508 +- 0.7084809882961259
Pearson Corr U: -0.18179981196961306, p: 0.020201116202842373
Pearson Corr V: 0.7575104146957482, p: 1.2548227842502064e-31
Pearson Corr W: 0.41914382058050526, p: 2.5669718916890954e-08
Pearson Corr S: 0.7327601517551655, p: 1.0342264345599825e-28
---------------------------------------------------
Prediction using mast: rne07
Error U: 0.5344633638986285 +- 0.4698605059303835
Error V: 1.1021207873777323 +- 0.6324272848310549
Error W: 0.2075525107854482 +- 0.15579710643200748
Error S: 0.8853907237849177 +- 0.5551318949650422
Pearson Corr U: -0.08664922203595067, p: 0.2714107840799864
Pearson Corr V: 0.7788247293359343, p: 1.9575569615973824e-34
Pearson Corr W: 0.4189964391587653, p: 2.5989803933137648e-08
Pearson Corr S: 0.7589082503610745, p: 8.384528603700208e-32
---------------------------------------------------
Prediction using mast: rsw01
Error U: 0.6215767782938951 +- 0.47376787190816216
Error V: 0.9948325784470742 +- 0.7738252974740948
Error W: 0.15388483428654642 +- 0.1187599908533592
Error S: 0.9065671942555658 +- 0.9445515917279353
Pearson Corr U: -0.27361524247700464, p: 0.00040918659501865714
Pearson Corr V: 0.740514028481877, p: 1.3704410594672297e-29
Pearson Corr W: 0.4547026986589433, p: 1.0783232079423534e-09
Pearson Corr S: 0.7069348281328516, p: 5.369429341115101e-26
---------------------------------------------------
Prediction using mast: rsw02
Error U: 0.62781212029772 +- 0.4625213153937955
Error V: 0.983365687670037 +- 0.600419566256699
Error W: 0.2007538969276141 +- 0.15717247658537079
Error S: 0.7837703703974547 +- 0.624271719477487
Pearson Corr U: -0.20818592477057427, p: 0.007658425517662893
Pearson Corr V: 0.7613779765659882, p: 4.084790662538681e-32
Pearson Corr W: 0.4537020562676113, p: 1.1849319839437065e-09
Pearson Corr S: 0.7349235179404132, p: 5.926780330425727e-29
---------------------------------------------------
Prediction using mast: rsw03
Error U: 0.5301368882060988 +- 0.45265894968197007
Error V: 1.05458170978094 +- 0.6165039873071471
Error W: 0.19862061155944025 +- 0.14888936308414616
Error S: 0.8432248817515015 +- 0.5607755480147137
Pearson Corr U: -0.09716272719297249, p: 0.21725298862053574
Pearson Corr V: 0.7763896134838882, p: 4.245856646274888e-34
Pearson Corr W: 0.42829351464487203, p: 1.1754440774397804e-08
Pearson Corr S: 0.7555885921256292, p: 2.1746885678556554e-31
---------------------------------------------------
Prediction using mast: rsw04
Error U: 0.41666006170973124 +- 0.36323268430800804
Error V: 1.0395606660982406 +- 0.8532587727151564
Error W: 0.12727356243398197 +- 0.09939490689317955
Error S: 0.9486775468337492 +- 1.026855931476229
Pearson Corr U: 0.18672203075713054, p: 0.017005464654340302
Pearson Corr V: 0.774362883550597, p: 8.028089607583607e-34
Pearson Corr W: 0.4561197810235805, p: 9.430566248521181e-10
Pearson Corr S: 0.7479140795545488, p: 1.859750607871377e-30
---------------------------------------------------
Prediction using mast: rsw05
Error U: 0.4530982920441776 +- 0.3999490748330224
Error V: 0.9738017580241016 +- 0.6579107132360282
Error W: 0.1549140432880689 +- 0.11247870171179919
Error S: 0.8143666154113274 +- 0.7214984148614793
Pearson Corr U: -0.01313060245869807, p: 0.8678757474831847
Pearson Corr V: 0.7743812297820445, p: 7.982168409196268e-34
Pearson Corr W: 0.43032369775970863, p: 9.852759237943656e-09
Pearson Corr S: 0.7528308633188211, p: 4.745138810152787e-31
---------------------------------------------------
Prediction using mast: rsw06
Error U: 0.6362997930243866 +- 0.5595519552427213
Error V: 1.4880776965862927 +- 0.7937617074426089
Error W: 0.2683596771465431 +- 0.21243700592067546
Error S: 1.2569025073421007 +- 0.696909894501055
Pearson Corr U: -0.10368363677226018, p: 0.1878019415265485
Pearson Corr V: 0.7748997273774908, p: 6.786008056862184e-34
Pearson Corr W: 0.38878520578639725, p: 2.917484593131722e-07
Pearson Corr S: 0.7548476738689128, p: 2.684586394795262e-31
---------------------------------------------------
Prediction using mast: rsw07
Error U: 0.7912649195302568 +- 0.7192909361805616
Error V: 2.0783636449355405 +- 0.9670938518311273
Error W: 0.3376304453836706 +- 0.2618395557829491
Error S: 1.9119485051182459 +- 0.8745266079600812
Pearson Corr U: -0.08759119063762275, p: 0.26621485784987764
Pearson Corr V: 0.7764382506691617, p: 4.181102229826328e-34
Pearson Corr W: 0.36424306665153483, p: 1.754776709355988e-06
Pearson Corr S: 0.7595083610744368, p: 7.045924493697587e-32
---------------------------------------------------
Prediction using mast: rsw08
Error U: 0.8786658867622035 +- 0.8235500144091966
Error V: 2.3219138086999553 +- 1.0409954693193888
Error W: 0.3616026053710729 +- 0.2754318686627998
Error S: 2.2099689472026145 +- 0.9375280778577803
Pearson Corr U: -0.0691390545199713, p: 0.3805055843551762
Pearson Corr V: 0.7791655522943252, p: 1.755138066264977e-34
Pearson Corr W: 0.35828393321060664, p: 2.6542574445160272e-06
Pearson Corr S: 0.7647098041147864, p: 1.5268385392549068e-32
---------------------------------------------------
Prediction using mast: tnw01
Error U: 0.36504987506047065 +- 0.29704820425245776
Error V: 1.1228625498334375 +- 1.0039705936140353
Error W: 0.11708967679608816 +- 0.09287864491181858
Error S: 1.012531292645425 +- 1.1151356324850068
Pearson Corr U: 0.5540286692484662, p: 1.698860997011007e-14
Pearson Corr V: 0.7786881065445863, p: 2.044997736952172e-34
Pearson Corr W: 0.5640795518573045, p: 4.4781300804475895e-15
Pearson Corr S: 0.7814703619273003, p: 8.346764079269721e-35
---------------------------------------------------
Prediction using mast: tnw02
Error U: 0.39113413406220576 +- 0.32119377931497217
Error V: 1.0944048901001302 +- 0.9661605518850921
Error W: 0.11704683175954635 +- 0.09466051810212393
Error S: 0.9470021252602223 +- 1.0371435959615822
Pearson Corr U: 0.5504260801901653, p: 2.7103408140949613e-14
Pearson Corr V: 0.7773916297801138, p: 3.091131051927406e-34
Pearson Corr W: 0.5314382646337911, p: 2.9047650887424003e-13
Pearson Corr S: 0.7755986270880256, p: 5.4485161159669395e-34
---------------------------------------------------
Prediction using mast: tnw03
Error U: 0.5994636816525192 +- 0.4640108068909024
Error V: 0.9918530432845044 +- 0.7704573128254216
Error W: 0.1506760531780505 +- 0.11671944326943617
Error S: 0.9004100015382072 +- 0.9408406954924138
Pearson Corr U: -0.24852463678908823, p: 0.0013796637255552393
Pearson Corr V: 0.7446776255887444, p: 4.4925913423394016e-30
Pearson Corr W: 0.4556956763430108, p: 9.817189017028227e-10
Pearson Corr S: 0.7113673495609202, p: 1.9281272745131589e-26
---------------------------------------------------
Prediction using mast: tnw06
Error U: 0.36527266414034665 +- 0.2941503233204499
Error V: 1.1469395591788423 +- 1.0366370722495124
Error W: 0.11871664192103504 +- 0.09535861696523588
Error S: 1.0335366525504903 +- 1.1347816012886942
Pearson Corr U: 0.5658086597795193, p: 3.544001587793634e-15
Pearson Corr V: 0.768285880132743, p: 5.213749417378243e-33
Pearson Corr W: 0.5378485705559949, p: 1.3260280465355077e-13
Pearson Corr S: 0.7823542049864926, p: 6.261702236742206e-35
---------------------------------------------------
Prediction using mast: tnw07
Error U: 0.4040690598395837 +- 0.3258943063372443
Error V: 1.3130117546133877 +- 1.289273090801372
Error W: 0.1352809155654965 +- 0.12008762861373146
Error S: 1.447352508985633 +- 1.2928765773703939
Pearson Corr U: 0.5023997497157134, p: 8.305351406874452e-12
Pearson Corr V: 0.7414377994876916, p: 1.0720098292850273e-29
Pearson Corr W: 0.42851514457619744, p: 1.1530800502765768e-08
Pearson Corr S: 0.8126121664660121, p: 1.3672094552834056e-39
---------------------------------------------------
Prediction using mast: tnw08
Error U: 0.38053013273776276 +- 0.3118850718526902
Error V: 1.127117457957167 +- 1.0144916136778228
Error W: 0.11815761720922924 +- 0.09778773509540632
Error S: 0.9859362755080557 +- 1.0856836777759002
Pearson Corr U: 0.564876213774067, p: 4.021222519887441e-15
Pearson Corr V: 0.7728391546529492, p: 1.2903615467914384e-33
Pearson Corr W: 0.5054470664826013, p: 5.928284983384381e-12
Pearson Corr S: 0.7805058915102644, p: 1.1404318340552924e-34
---------------------------------------------------
Prediction using mast: tnw09
Error U: 0.40851265757854816 +- 0.3556909240057161
Error V: 1.0280592453520752 +- 0.8320576825951239
Error W: 0.12888700525236493 +- 0.09891282504952992
Error S: 0.9264544977583722 +- 0.9929773321905946
Pearson Corr U: 0.19678207757057606, p: 0.0118131405700894
Pearson Corr V: 0.7772761239385308, p: 3.206595284022573e-34
Pearson Corr W: 0.4427184310809698, p: 3.2698817642325987e-09
Pearson Corr S: 0.7520260997993541, p: 5.946933689759646e-31
---------------------------------------------------
Prediction using mast: tnw10
Error U: 0.5070975390421959 +- 0.48004850692896067
Error V: 1.0524597982775912 +- 0.6231495315344905
Error W: 0.18924038871514354 +- 0.12707677032725212
Error S: 0.8680218050041192 +- 0.5726305902712271
Pearson Corr U: 0.03802726486517444, p: 0.6298502489429498
Pearson Corr V: 0.7893182735592651, p: 6.198939911627734e-36
Pearson Corr W: 0.4116339121332066, p: 4.790651941213286e-08
Pearson Corr S: 0.7727077973862249, p: 1.3440136525423301e-33
---------------------------------------------------
Prediction using mast: tnw11
Error U: 0.6299081413111209 +- 0.46795215603704976
Error V: 0.9576063918524428 +- 0.6180806726455539
Error W: 0.18783286493240228 +- 0.14416574513825592
Error S: 0.7797673588058361 +- 0.6983660203977751
Pearson Corr U: -0.23324467948691827, p: 0.00273194875383712
Pearson Corr V: 0.7561631120031571, p: 1.8460212966914932e-31
Pearson Corr W: 0.4563700639013493, p: 9.209348471328737e-10
Pearson Corr S: 0.7277528837082815, p: 3.6757765703293987e-28
---------------------------------------------------
Prediction using mast: tnw12
Error U: 0.5837211081953007 +- 0.4576462571592024
Error V: 1.0532331218473987 +- 0.6261696484983266
Error W: 0.2084871494084654 +- 0.1660762910292644
Error S: 0.8351575712191641 +- 0.571473829209672
Pearson Corr U: -0.15391958712283632, p: 0.049797830494278036
Pearson Corr V: 0.7679560559368103, p: 5.761549850495606e-33
Pearson Corr W: 0.4412449938158883, p: 3.736701313784901e-09
Pearson Corr S: 0.7442076398085151, p: 5.100831884653286e-30
---------------------------------------------------
Prediction using mast: tnw13
Error U: 0.4367121886355492 +- 0.3787552394830177
Error V: 1.0223083090378757 +- 0.8192081921377506
Error W: 0.13133879689733563 +- 0.1018687843635459
Error S: 0.9252479300105191 +- 0.9901787206754462
Pearson Corr U: 0.0827793498781816, p: 0.2934760205082782
Pearson Corr V: 0.7700288800804737, p: 3.0665799242485356e-33
Pearson Corr W: 0.4435956027342994, p: 3.019242026694964e-09
Pearson Corr S: 0.7421175195509125, p: 8.941809278324512e-30
---------------------------------------------------
Prediction using mast: tnw14
Error U: 0.36585937306665234 +- 0.304649591006913
Error V: 1.0946947361762556 +- 0.956001357686445
Error W: 0.11705999238035303 +- 0.0915354909651454
Error S: 0.9936712620669887 +- 1.0919928103810819
Pearson Corr U: 0.5164796523130937, p: 1.7001641476795937e-12
Pearson Corr V: 0.7813216224258215, p: 8.759263171977757e-35
Pearson Corr W: 0.5425236981889546, p: 7.406255115471726e-14
Pearson Corr S: 0.7733601322074982, p: 1.0975514191500485e-33
---------------------------------------------------
Prediction using mast: tnw15
Error U: 0.388177066032245 +- 0.31797887679700515
Error V: 1.1085625926268519 +- 0.9870948631646972
Error W: 0.11760330982039233 +- 0.09625570219170601
Error S: 0.9618252036599076 +- 1.056429118380338
Pearson Corr U: 0.5583530950947032, p: 9.625021687205979e-15
Pearson Corr V: 0.7754843000597654, p: 5.648029473350785e-34
Pearson Corr W: 0.5186598608714403, p: 1.3212036094445878e-12
Pearson Corr S: 0.7775374454889619, p: 2.9511936974347117e-34
---------------------------------------------------
Prediction using mast: tnw16
Error U: 0.36925305505314554 +- 0.29845024913566087
Error V: 1.2326255501392147 +- 1.156837901398908
Error W: 0.12790706480161088 +- 0.11248271842787887
Error S: 1.1021085934072745 +- 1.1805160364288017
Pearson Corr U: 0.5713560205962407, p: 1.6576843608176574e-15
Pearson Corr V: 0.7003884561499688, p: 2.3543846043669003e-25
Pearson Corr W: 0.30154633889773363, p: 9.164552487280102e-05
Pearson Corr S: 0.7903986202887283, p: 4.2963737531669685e-36
---------------------------------------------------
Prediction using mast: tse01
Error U: 0.4936058282498639 +- 0.4080082002149308
Error V: 1.0770798844182452 +- 0.9240251327820138
Error W: 0.1373602741041071 +- 0.11064019042411709
Error S: 1.0449634022952887 +- 1.1069259196661037
Pearson Corr U: -0.02265875861223147, p: 0.7740371304329362
Pearson Corr V: 0.7411414401284113, p: 1.1600236616886896e-29
Pearson Corr W: 0.4790501819796527, p: 9.877201726440272e-11
Pearson Corr S: 0.7040478533712031, p: 1.035605602310154e-25
---------------------------------------------------
Prediction using mast: tse02
Error U: 0.3659727577415758 +- 0.29771002361387766
Error V: 1.1237172962087782 +- 1.0056033416223304
Error W: 0.11718077027446293 +- 0.09340215571538267
Error S: 1.0103709557948508 +- 1.1124454408632265
Pearson Corr U: 0.5552457296089952, p: 1.4490095123292278e-14
Pearson Corr V: 0.7778258784585903, p: 2.6924938599393344e-34
Pearson Corr W: 0.5593480239319474, p: 8.435742186976021e-15
Pearson Corr S: 0.7810414794489182, p: 9.591360311620077e-35
---------------------------------------------------
Prediction using mast: tse04
Error U: 0.565619205213768 +- 0.4946148304803757
Error V: 1.1994246640871475 +- 0.6829760227894933
Error W: 0.22625312531113007 +- 0.17658175956352873
Error S: 0.9739726622292434 +- 0.5791596683833264
Pearson Corr U: -0.10070486820312192, p: 0.20087129029587183
Pearson Corr V: 0.7761240060783416, p: 4.617270967411033e-34
Pearson Corr W: 0.41181950220981645, p: 4.718216143386889e-08
Pearson Corr S: 0.755651075887949, p: 2.1363251088063724e-31
---------------------------------------------------
Prediction using mast: tse06
Error U: 0.41404690987884296 +- 0.37246162934353916
Error V: 0.9909798530681964 +- 0.7215101614172557
Error W: 0.1407690091520937 +- 0.10310382638794618
Error S: 0.8461159027031993 +- 0.8070499381281792
Pearson Corr U: 0.1414572992860073, p: 0.07167525296835224
Pearson Corr V: 0.7748039032179523, p: 6.992925838212713e-34
Pearson Corr W: 0.43119962452584976, p: 9.127113084280155e-09
Pearson Corr S: 0.7533145168515262, p: 4.141370087028567e-31
---------------------------------------------------
Prediction using mast: tse07
Error U: 0.5415529679485318 +- 0.41351009815686895
Error V: 1.1956933926672053 +- 1.1102892495138912
Error W: 0.15932710647350373 +- 0.1315902721932624
Error S: 1.288206012672451 +- 1.2369472679152367
Pearson Corr U: 0.033568849781971916, p: 0.6705450944265902
Pearson Corr V: 0.6800746142706023, p: 1.8097674522215037e-23
Pearson Corr W: 0.4973947919423549, p: 1.434614668679452e-11
Pearson Corr S: 0.6371350765867475, p: 6.068478792997872e-20
---------------------------------------------------
Prediction using mast: tse08
Error U: 0.3590779047815709 +- 0.2827718104051832
Error V: 1.2414833550487931 +- 1.1745272850089963
Error W: 0.1287085129513565 +- 0.1070519093170013
Error S: 1.2029837219085846 +- 1.2366706920671897
Pearson Corr U: 0.5672284677928964, p: 2.9216092695777826e-15
Pearson Corr V: 0.7004348447733802, p: 2.330181457710895e-25
Pearson Corr W: 0.4543405720418104, p: 1.1157882667040452e-09
Pearson Corr S: 0.7956893909575522, p: 6.9121066215650295e-37
---------------------------------------------------
Prediction using mast: tse09
Error U: 0.38836181252590574 +- 0.3389821865876007
Error V: 1.0199479067654298 +- 0.8124427039716013
Error W: 0.1284235441866531 +- 0.09505686743625934
Error S: 0.8902805204959646 +- 0.9250340525574458
Pearson Corr U: 0.3241356698215084, p: 2.4325421787505976e-05
Pearson Corr V: 0.7782049665720535, p: 2.386151606160775e-34
Pearson Corr W: 0.44931793129975245, p: 1.7845656077464546e-09
Pearson Corr S: 0.759269731620431, p: 7.550967873581484e-32
---------------------------------------------------
Prediction using mast: tse10
Error U: 0.4003064011181161 +- 0.3481381376945941
Error V: 1.0363723003034853 +- 0.8476060187395297
Error W: 0.12701519261959154 +- 0.09759309853576861
Error S: 0.9359085683324154 +- 1.0090704558932773
Pearson Corr U: 0.24836510581713245, p: 0.001389844393173411
Pearson Corr V: 0.7788309534235147, p: 1.9536622778647172e-34
Pearson Corr W: 0.45005938055846056, p: 1.665837962493665e-09
Pearson Corr S: 0.7546241141905898, p: 2.860329655492116e-31
---------------------------------------------------
Prediction using mast: tse12
Error U: 0.3676401918693115 +- 0.30324331029518625
Error V: 1.0923787118113706 +- 0.9552236679765048
Error W: 0.11672263719637094 +- 0.09137695518640321
Error S: 0.9805200138236961 +- 1.0762167558664715
Pearson Corr U: 0.5260995418052047, p: 5.512047606218663e-13
Pearson Corr V: 0.7845676315661186, p: 3.030491595709529e-35
Pearson Corr W: 0.5468442491327502, p: 4.2886901249075337e-14
Pearson Corr S: 0.776761337016734, p: 3.7749446471794273e-34
---------------------------------------------------
Prediction using mast: tse13
Error U: 0.76397776812957 +- 0.6115079304602652
Error V: 2.068934922190798 +- 0.9857314284347286
Error W: 0.339748664824177 +- 0.2916555263523854
Error S: 1.8342858118609668 +- 0.900141373981527
Pearson Corr U: -0.15015829312865095, p: 0.055722347170467056
Pearson Corr V: 0.759488594510032, p: 7.086465546690295e-32
Pearson Corr W: 0.38170894007785494, p: 4.968857580957787e-07
Pearson Corr S: 0.7367522922565739, p: 3.6860780815019e-29
---------------------------------------------------
Prediction using mast: v01
Error U: 0.6350563720057225 +- 0.4749861573808047
Error V: 1.0812749814146787 +- 0.9235023589726441
Error W: 0.16078480059630434 +- 0.1274876838039193
Error S: 1.0743376587005997 +- 1.088455551079992
Pearson Corr U: -0.3033156066992189, p: 8.291982259282862e-05
Pearson Corr V: 0.7074081563418955, p: 4.817558662607607e-26
Pearson Corr W: 0.44815968757656266, p: 1.9865381558716083e-09
Pearson Corr S: 0.6680810561667466, p: 2.0014193713829212e-22
---------------------------------------------------
Prediction using mast: v03
Error U: 0.4720075496569242 +- 0.38525373952849157
Error V: 1.59482421105636 +- 1.5228415298235978
Error W: 0.12800577623278556 +- 0.12934455946942633
Error S: 1.8621430996678279 +- 1.380627455185185
Pearson Corr U: 0.583092875530127, p: 3.166039941242478e-16
Pearson Corr V: -0.28243304759267474, p: 0.0002594296601157975
Pearson Corr W: -0.015444048276186909, p: 0.8448679766642571
Pearson Corr S: 0.6956320662831889, p: 6.721753372173479e-25
---------------------------------------------------
Prediction using mast: v04
Error U: 0.6914304280243107 +- 0.5069896783462612
Error V: 1.658578733806508 +- 1.5588091489067013
Error W: 0.11674798765169317 +- 0.12668338981689142
Error S: 1.7722614910269503 +- 1.3999492761354484
Pearson Corr U: -0.5470458594280261, p: 4.1799347839812396e-14
Pearson Corr V: -0.4660239304431731, p: 3.6322458374430505e-10
Pearson Corr W: 0.20415186554723344, p: 0.008949774275244553
Pearson Corr S: 0.6860754636984683, p: 5.206751037096401e-24
---------------------------------------------------
Prediction using mast: v05
Error U: 0.5509408061979055 +- 0.4355749913735578
Error V: 1.7411984683353066 +- 1.6259087787620818
Error W: 0.12899517555482273 +- 0.13729847809127246
Error S: 1.7844361608523012 +- 1.370343930848101
Pearson Corr U: 0.3750579784602375, p: 8.104061893864561e-07
Pearson Corr V: -0.6218850095069559, p: 8.041794060341741e-19
Pearson Corr W: -0.14052850025778085, p: 0.07357782761276384
Pearson Corr S: 0.6269600515651724, p: 3.4572882532632645e-19
---------------------------------------------------
Prediction using mast: v06
Error U: 0.7247537793063947 +- 0.5155222973572682
Error V: 1.7241886383855596 +- 1.603927668242242
Error W: 0.12380067649711489 +- 0.13279932650593543
Error S: 1.6877955077757643 +- 1.3772572930694362
Pearson Corr U: -0.47924466217706224, p: 9.68297917055227e-11
Pearson Corr V: -0.6640677654183521, p: 4.363666664076829e-22
Pearson Corr W: 0.18262921041068725, p: 0.019628797605437273
Pearson Corr S: 0.72119318526103, p: 1.8560214539249852e-27
---------------------------------------------------
Prediction using mast: v07
Error U: 0.8618340348985589 +- 0.5610738626731869
Error V: 1.551184376825289 +- 1.4841721970045634
Error W: 0.13628259320101402 +- 0.12537472469740382
Error S: 1.5971280991206789 +- 1.3602931342106739
Pearson Corr U: -0.4191775277893067, p: 2.5597047400387934e-08
Pearson Corr V: 0.5207486555535055, p: 1.0358737283065061e-12
Pearson Corr W: 0.4023066432690473, p: 1.0181596132705997e-07
Pearson Corr S: 0.5173275535015394, p: 1.5416641550057347e-12
---------------------------------------------------
Prediction error all masts
Error U: 0.5388000945858832 +- 0.474579029302656
Error V: 1.2399024578660556 +- 1.0331621173978882
Error W: 0.17202686158601024 +- 0.1631014419113843
Error S: 1.13323466363384 +- 1.0614293880944692
Pearson Corr U: 0.008557159346867616, p: 0.4738130684264768
Pearson Corr V: 0.371218905594088, p: 6.392937990788619e-228
Pearson Corr W: 0.3328726008661876, p: 5.872716601096167e-181
Pearson Corr S: 0.3699373508413715, p: 3.0372573605559e-226
---------------------------------------------------
Pearson corr per case, then averaged over all cases
U:   0.08487295075492741
V:   0.6367828134291019
W:   0.415105911674014
S:   0.7375670313690676
---------------------------------------------------
