# Supplementary material for: WindSeer: real-time volumetric wind prediction over complex terrain aboard a small uncrewed aerial vehicle
Source: Nat Commun. 2024 Apr 25;15:3507. doi: 10.1038/s41467-024-47778-4 (PMC11045725; doi:10.1038/s41467-024-47778-4)
Supplement: Supplementary file 5 — Source Data [file 41467_2024_47778_MOESM5_ESM.zip › data_Table1_SupplementaryTable2/Perdigao_0518_avg2200-2300_AD6.txt]

Sender: LSF System <lsfadmin@eu-ms-024-30>
Subject: Job 208229482: <python3 predict_measurement_campaigns.py -model_dir ../wind_prediction/trained_models/final02 -model_version e1000 -d /cluster/work/riner/users/intel/perdigao_20170518.hdf5 -m tse04 -i 6 -e avg_22:00-23:00 --no_gpu --benchmark> in cluster <euler> Done

Job <python3 predict_measurement_campaigns.py -model_dir ../wind_prediction/trained_models/final02 -model_version e1000 -d /cluster/work/riner/users/intel/perdigao_20170518.hdf5 -m tse04 -i 6 -e avg_22:00-23:00 --no_gpu --benchmark> was submitted from host <eu-login-27> by user <acfloria> in cluster <euler> at Mon Mar 14 22:08:06 2022
Job was executed on host(s) <2*eu-ms-024-30>, in queue <normal.4h>, as user <acfloria> in cluster <euler> at Mon Mar 14 22:08:25 2022
</cluster/home/acfloria> was used as the home directory.
</cluster/home/acfloria/intel_wind/wind_analysis> was used as the working directory.
Started at Mon Mar 14 22:08:25 2022
Terminated at Mon Mar 14 23:15:13 2022
Results reported at Mon Mar 14 23:15:13 2022

Your job looked like:

------------------------------------------------------------
# LSBATCH: User input
python3 predict_measurement_campaigns.py -model_dir ../wind_prediction/trained_models/final02 -model_version e1000 -d /cluster/work/riner/users/intel/perdigao_20170518.hdf5 -m tse04 -i 6 -e avg_22:00-23:00 --no_gpu --benchmark
------------------------------------------------------------

Successfully completed.

Resource usage summary:

    CPU time :                                   3971.82 sec.
    Max Memory :                                 17106 MB
    Average Memory :                             11512.36 MB
    Total Requested Memory :                     26000.00 MB
    Delta Memory :                               8894.00 MB
    Max Swap :                                   -
    Max Processes :                              3
    Max Threads :                                4
    Run time :                                   4031 sec.
    Turnaround time :                            4027 sec.

The output (if any) follows:

/cluster/home/acfloria/.local/lib/python3.7/site-packages/pyproj/crs/crs.py:131: FutureWarning: '+init=<authority>:<code>' syntax is deprecated. '<authority>:<code>' is the preferred initialization method. When making the change, be mindful of axis order changes: https://pyproj4.github.io/pyproj/stable/gotchas.html#axis-order-changes-in-proj-6
  in_crs_string = _prepare_from_proj_string(in_crs_string)
/cluster/home/acfloria/.local/lib/python3.7/site-packages/pyproj/crs/crs.py:131: FutureWarning: '+init=<authority>:<code>' syntax is deprecated. '<authority>:<code>' is the preferred initialization method. When making the change, be mindful of axis order changes: https://pyproj4.github.io/pyproj/stable/gotchas.html#axis-order-changes-in-proj-6
  in_crs_string = _prepare_from_proj_string(in_crs_string)
mayavi could not get imported, disabling plotting with mayavi. Refer to the README for install instructions
'pygdal' is not installed. Use the command below to install it:
     pip3 install pygdal==2.3.2.4
GPy could not get imported, GPR baseline not available
Using YAML config: ../wind_prediction/trained_models/final02/params.yaml
Input data: avg_22:00-23:00 | scale: scale_2.0_n_384 | mast: rne01 
Measurement indices:
[333 193  39]
Input data: avg_22:00-23:00 | scale: scale_2.0_n_384 | mast: rne02 
Measurement indices:
[315 206  40]
[315 206  42]
Input data: avg_22:00-23:00 | scale: scale_2.0_n_384 | mast: rne03 
Measurement indices:
[302 223  41]
Input data: avg_22:00-23:00 | scale: scale_2.0_n_384 | mast: rne04 
Measurement indices:
All measurements lie inside the terrain or outside of the prediction domain
Input mast outside the prediction region
Input data: avg_22:00-23:00 | scale: scale_2.0_n_384 | mast: rne06 
Measurement indices:
[247 288  39]
[247 288  41]
Input data: avg_22:00-23:00 | scale: scale_2.0_n_384 | mast: rne07 
Measurement indices:
[212 323  41]
[212 323  43]
Input data: avg_22:00-23:00 | scale: scale_2.0_n_384 | mast: rsw01 
Measurement indices:
[194  77  43]
[194  77  44]
Input data: avg_22:00-23:00 | scale: scale_2.0_n_384 | mast: rsw02 
Measurement indices:
[182  88  43]
[182  88  45]
Input data: avg_22:00-23:00 | scale: scale_2.0_n_384 | mast: rsw03 
Measurement indices:
[174 101  43]
[174 101  44]
[174 101  46]
[174 101  48]
[174 101  51]
Input data: avg_22:00-23:00 | scale: scale_2.0_n_384 | mast: rsw04 
Measurement indices:
[160 121  43]
Input data: avg_22:00-23:00 | scale: scale_2.0_n_384 | mast: rsw05 
Measurement indices:
[129 166  44]
Input data: avg_22:00-23:00 | scale: scale_2.0_n_384 | mast: rsw06 
Measurement indices:
[116 183  44]
[116 183  46]
[116 183  48]
[116 183  49]
[116 183  53]
Input data: avg_22:00-23:00 | scale: scale_2.0_n_384 | mast: rsw07 
Measurement indices:
[ 85 221  45]
[ 85 221  47]
Input data: avg_22:00-23:00 | scale: scale_2.0_n_384 | mast: rsw08 
Measurement indices:
[ 74 237  45]
[ 74 237  47]
Input data: avg_22:00-23:00 | scale: scale_2.0_n_384 | mast: tnw01 
Measurement indices:
[ 59 175  11]
[ 59 175  12]
[ 59 175  14]
Input data: avg_22:00-23:00 | scale: scale_2.0_n_384 | mast: tnw02 
Measurement indices:
[ 82 190  28]
[ 82 190  29]
[ 82 190  31]
Input data: avg_22:00-23:00 | scale: scale_2.0_n_384 | mast: tnw03 
Measurement indices:
[ 96 204  43]
[ 96 204  45]
Input data: avg_22:00-23:00 | scale: scale_2.0_n_384 | mast: tnw05 
Measurement indices:
All measurements lie inside the terrain or outside of the prediction domain
Input mast outside the prediction region
Input data: avg_22:00-23:00 | scale: scale_2.0_n_384 | mast: tnw06 
Measurement indices:
[158 247  18]
[158 247  18]
[158 247  19]
[158 247  19]
[158 247  20]
Input data: avg_22:00-23:00 | scale: scale_2.0_n_384 | mast: tnw07 
Measurement indices:
[176 263  10]
[176 263  10]
[176 263  10]
[176 263  11]
[176 263  11]
[176 263  12]
[176 263  14]
[176 263  16]
[176 263  19]
Input data: avg_22:00-23:00 | scale: scale_2.0_n_384 | mast: tnw08 
Measurement indices:
[196 278  19]
[196 278  21]
Input data: avg_22:00-23:00 | scale: scale_2.0_n_384 | mast: tnw09 
Measurement indices:
[210 291  28]
Input data: avg_22:00-23:00 | scale: scale_2.0_n_384 | mast: tnw10 
Measurement indices:
[220 296  32]
[220 296  34]
[220 296  36]
[220 296  37]
[220 296  41]
Input data: avg_22:00-23:00 | scale: scale_2.0_n_384 | mast: tnw11 
Measurement indices:
[231 304  35]
[231 304  36]
[231 304  38]
Input data: avg_22:00-23:00 | scale: scale_2.0_n_384 | mast: tnw12 
Measurement indices:
[238 307  33]
[238 307  33]
[238 307  33]
[238 307  34]
[238 307  34]
[238 307  34]
[238 307  36]
[238 307  37]
Input data: avg_22:00-23:00 | scale: scale_2.0_n_384 | mast: tnw13 
Measurement indices:
[243 314  27]
[243 314  27]
[243 314  27]
[243 314  28]
[243 314  28]
[243 314  29]
[243 314  31]
Input data: avg_22:00-23:00 | scale: scale_2.0_n_384 | mast: tnw14 
Measurement indices:
[253 319  21]
[253 319  22]
[253 319  23]
[253 319  24]
Input data: avg_22:00-23:00 | scale: scale_2.0_n_384 | mast: tnw15 
Measurement indices:
[259 322  18]
[259 322  18]
[259 322  19]
[259 322  20]
[259 322  21]
Input data: avg_22:00-23:00 | scale: scale_2.0_n_384 | mast: tnw16 
Measurement indices:
[268 325  13]
[268 325  14]
[268 325  14]
[268 325  15]
[268 325  16]
[268 325  17]
Input data: avg_22:00-23:00 | scale: scale_2.0_n_384 | mast: tse01 
Measurement indices:
[101  93   5]
[101  93   8]
Input data: avg_22:00-23:00 | scale: scale_2.0_n_384 | mast: tse02 
Measurement indices:
[137 117  26]
[137 117  29]
Input data: avg_22:00-23:00 | scale: scale_2.0_n_384 | mast: tse04 
Measurement indices:
[153 131  43]
[153 131  44]
[153 131  46]
[153 131  48]
[153 131  51]
[153 131  54]
[153 131  55]
[153 131  58]
Input data: avg_22:00-23:00 | scale: scale_2.0_n_384 | mast: tse06 
Measurement indices:
[182 159  28]
[182 159  30]
[182 159  32]
[182 159  33]
[182 159  37]
Input data: avg_22:00-23:00 | scale: scale_2.0_n_384 | mast: tse07 
Measurement indices:
[204 159  26]
Input data: avg_22:00-23:00 | scale: scale_2.0_n_384 | mast: tse08 
Measurement indices:
[223 176  20]
[223 176  22]
Input data: avg_22:00-23:00 | scale: scale_2.0_n_384 | mast: tse09 
Measurement indices:
[244 202  16]
[244 202  17]
[244 202  19]
[244 202  23]
[244 202  26]
[244 202  30]
Input data: avg_22:00-23:00 | scale: scale_2.0_n_384 | mast: tse10 
Measurement indices:
[259 211  19]
[259 211  22]
Input data: avg_22:00-23:00 | scale: scale_2.0_n_384 | mast: tse11 
Measurement indices:
All measurements lie inside the terrain or outside of the prediction domain
Input mast outside the prediction region
Input data: avg_22:00-23:00 | scale: scale_2.0_n_384 | mast: tse12 
Measurement indices:
[280 226  33]
[280 226  34]
Input data: avg_22:00-23:00 | scale: scale_2.0_n_384 | mast: tse13 
Measurement indices:
[290 234  39]
[290 234  41]
[290 234  43]
[290 234  44]
[290 234  48]
[290 234  51]
[290 234  55]
Input data: avg_22:00-23:00 | scale: scale_2.0_n_384 | mast: v01 
Measurement indices:
[295 161  17]
[295 161  18]
Input data: avg_22:00-23:00 | scale: scale_2.0_n_384 | mast: v03 
Measurement indices:
[254 184  15]
Input data: avg_22:00-23:00 | scale: scale_2.0_n_384 | mast: v04 
Measurement indices:
[220 218  11]
[220 218  12]
Input data: avg_22:00-23:00 | scale: scale_2.0_n_384 | mast: v05 
Measurement indices:
[204 235  10]
[204 235  12]
[204 235  13]
Input data: avg_22:00-23:00 | scale: scale_2.0_n_384 | mast: v06 
Measurement indices:
[190 249   9]
[190 249  11]
[190 249  13]
Input data: avg_22:00-23:00 | scale: scale_2.0_n_384 | mast: v07 
Measurement indices:
[153 275   8]
[153 275   9]
[153 275   9]
[153 275   9]
[153 275  10]
[153 275  10]
[153 275  11]
---------------------------------------------------
Prediction using mast: rne01
Error U: 0.5869714383625068 +- 0.42341090602761194
Error V: 1.0510812678920227 +- 0.684492478293146
Error W: 0.1685166191024469 +- 0.12397294910122184
Error S: 0.8358559662451901 +- 0.7272037161306432
Pearson Corr U: -0.035630566567960764, p: 0.6515981143618494
Pearson Corr V: 0.7262569012413727, p: 5.339735910768594e-28
Pearson Corr W: 0.5393480714525088, p: 1.1011471977081154e-13
Pearson Corr S: 0.6956150354278432, p: 6.746802002446011e-25
---------------------------------------------------
Prediction using mast: rne02
Error U: 0.66957110455593 +- 0.46924414919642204
Error V: 1.1817651497673356 +- 0.6918582200562882
Error W: 0.21283041834866556 +- 0.1666114580476878
Error S: 0.9106123971791141 +- 0.6135146601226811
Pearson Corr U: -0.19308011536975817, p: 0.013534252104416507
Pearson Corr V: 0.7267939911996539, p: 4.671115080555901e-28
Pearson Corr W: 0.5269917995751505, p: 4.956278714534452e-13
Pearson Corr S: 0.698156413366951, p: 3.8618247088707134e-25
---------------------------------------------------
Prediction using mast: rne03
Error U: 0.794164550317275 +- 0.5385493113888666
Error V: 1.3758160714545107 +- 0.7741639589503786
Error W: 0.2601590996519321 +- 0.21574815011135356
Error S: 1.0766825175564834 +- 0.6342241597712333
Pearson Corr U: -0.2800903614435533, p: 0.0002932511704528127
Pearson Corr V: 0.7138467837855434, p: 1.0780903067535428e-26
Pearson Corr W: 0.5166266050836813, p: 1.671603461072559e-12
Pearson Corr S: 0.6880264782597291, p: 3.450162543562637e-24
---------------------------------------------------
Prediction using mast: rne06
Error U: 0.5776452816630013 +- 0.419297053224021
Error V: 1.649762764636491 +- 0.8675764357897742
Error W: 0.27049095548543955 +- 0.21297548060497626
Error S: 1.3041996336876613 +- 0.7313479908784504
Pearson Corr U: -0.04836528821923, p: 0.5398145217158147
Pearson Corr V: 0.7401819724579245, p: 1.4965455906135222e-29
Pearson Corr W: 0.5159570302429334, p: 1.8056301414370446e-12
Pearson Corr S: 0.7147808690794124, p: 8.646520134926884e-27
---------------------------------------------------
Prediction using mast: rne07
Error U: 0.45103203178909207 +- 0.3638025663860833
Error V: 1.237110156252342 +- 0.7072804644545492
Error W: 0.2004912339892917 +- 0.14168762397586138
Error S: 0.959997140629703 +- 0.6077778256569693
Pearson Corr U: 0.1299490027189743, p: 0.09826416634411332
Pearson Corr V: 0.7569945266348627, p: 1.4551477589675415e-31
Pearson Corr W: 0.5332094822348226, p: 2.342769105468405e-13
Pearson Corr S: 0.7264331793390175, p: 5.110533846362448e-28
---------------------------------------------------
Prediction using mast: rsw01
Error U: 0.6268449921863438 +- 0.45868345172329206
Error V: 1.0421591487071207 +- 0.7973704927377179
Error W: 0.1606414911563777 +- 0.11990876240184298
Error S: 0.9254348557204057 +- 0.9632994651928639
Pearson Corr U: -0.1483406262898377, p: 0.05878736528869919
Pearson Corr V: 0.6966975074861074, p: 5.323532384909839e-25
Pearson Corr W: 0.5475064618969449, p: 3.941451588782199e-14
Pearson Corr S: 0.6616420673591918, p: 6.949219622341085e-22
---------------------------------------------------
Prediction using mast: rsw02
Error U: 0.580840534499243 +- 0.4150926094250978
Error V: 1.1143128227467685 +- 0.6720684138952997
Error W: 0.18703839373035674 +- 0.13745020223894505
Error S: 0.8593901280204067 +- 0.6474861096233712
Pearson Corr U: -0.026540602820070563, p: 0.7366452166539516
Pearson Corr V: 0.7340230603168775, p: 7.477368895479749e-29
Pearson Corr W: 0.5327619365595596, p: 2.4738662764521524e-13
Pearson Corr S: 0.7050705126193328, p: 8.213693243108361e-26
---------------------------------------------------
Prediction using mast: rsw03
Error U: 0.45484157845715745 +- 0.3574897555090749
Error V: 1.1848625994432125 +- 0.69065623871813
Error W: 0.19141367268738874 +- 0.13421235054285524
Error S: 0.9139719261964409 +- 0.6116216476700075
Pearson Corr U: 0.13771684305919935, p: 0.07958783615187204
Pearson Corr V: 0.7544045137400248, p: 3.0439555902364735e-31
Pearson Corr W: 0.5349551242417028, p: 1.893051187972545e-13
Pearson Corr S: 0.7243995989319387, p: 8.46005692678966e-28
---------------------------------------------------
Prediction using mast: rsw04
Error U: 0.4265837405140015 +- 0.34502071712309335
Error V: 1.0691775254115694 +- 0.8726510108258784
Error W: 0.11875422353083595 +- 0.08976232087941997
Error S: 0.9665661473048265 +- 1.0420241563075359
Pearson Corr U: 0.2758176128925322, p: 0.00036568546841879874
Pearson Corr V: 0.7448858270553524, p: 4.246486509510768e-30
Pearson Corr W: 0.6574041379027501, p: 1.5507240182963447e-21
Pearson Corr S: 0.7202276088564707, p: 2.346397536419539e-27
---------------------------------------------------
Prediction using mast: rsw05
Error U: 0.4119759249273904 +- 0.33149785406243915
Error V: 1.0391149163082012 +- 0.695573079059797
Error W: 0.14223413378087665 +- 0.09526256332804885
Error S: 0.8318640867774837 +- 0.7507492320523177
Pearson Corr U: 0.292020024819609, p: 0.0001553542527664683
Pearson Corr V: 0.7536238121419734, p: 3.7955514977213844e-31
Pearson Corr W: 0.585579403539714, p: 2.2103561461969343e-16
Pearson Corr S: 0.7229725287814425, p: 1.201784119399986e-27
---------------------------------------------------
Prediction using mast: rsw06
Error U: 0.5100325619552905 +- 0.43336531186164395
Error V: 1.66690987905302 +- 0.8564482787087289
Error W: 0.26592174914422095 +- 0.20471953956221367
Error S: 1.3496405520762376 +- 0.7465679288509652
Pearson Corr U: 0.030026522498261373, p: 0.7035827981109682
Pearson Corr V: 0.7573947654226427, p: 1.2972281831633916e-31
Pearson Corr W: 0.5091571399883812, p: 3.914582237945398e-12
Pearson Corr S: 0.7268395480018368, p: 4.618342608678243e-28
---------------------------------------------------
Prediction using mast: rsw07
Error U: 0.6163378903092717 +- 0.5681119936643579
Error V: 2.258867922396549 +- 0.9548837148406962
Error W: 0.3349532132971796 +- 0.2501951425802733
Error S: 1.968557480901228 +- 0.904447654924135
Pearson Corr U: 0.025104234687336476, p: 0.7504144347799585
Pearson Corr V: 0.7661916780926019, p: 9.804680750303509e-33
Pearson Corr W: 0.5062197202755648, p: 5.439648174393498e-12
Pearson Corr S: 0.7333501272889525, p: 8.890140230791285e-29
---------------------------------------------------
Prediction using mast: rsw08
Error U: 0.7034939710451029 +- 0.6503788086399892
Error V: 2.5009935596779727 +- 0.9769526146886232
Error W: 0.3596390350250905 +- 0.26049647283809474
Error S: 2.2487078268117724 +- 0.9475854409883093
Pearson Corr U: 0.050445931192812606, p: 0.522496851091361
Pearson Corr V: 0.770419655620158, p: 2.7208142232663535e-33
Pearson Corr W: 0.5104411617399519, p: 3.3868542010171864e-12
Pearson Corr S: 0.7360970097421471, p: 4.371858109648037e-29
---------------------------------------------------
Prediction using mast: tnw01
Error U: 0.3774375368321069 +- 0.31274741684549434
Error V: 1.1309188821798537 +- 0.9916617333509848
Error W: 0.11102380752456516 +- 0.08530342666374698
Error S: 1.032484213644704 +- 1.12447077860055
Pearson Corr U: 0.4249962195681725, p: 1.5617489507718858e-08
Pearson Corr V: 0.7542794428046933, p: 3.153666651866756e-31
Pearson Corr W: 0.6742321256009001, p: 5.918049715753852e-23
Pearson Corr S: 0.731218756533739, p: 1.532725877673678e-28
---------------------------------------------------
Prediction using mast: tnw02
Error U: 0.3923146029026856 +- 0.3257218689263194
Error V: 1.093977290560383 +- 0.9270442134548029
Error W: 0.10840917293492922 +- 0.08215168681219219
Error S: 0.9509190627014937 +- 1.0242889252994158
Pearson Corr U: 0.45714012968404594, p: 8.559699191000653e-10
Pearson Corr V: 0.77523225718363, p: 6.113601718243367e-34
Pearson Corr W: 0.6750714050658062, p: 5.000203197943977e-23
Pearson Corr S: 0.7442212691586586, p: 5.082104097093304e-30
---------------------------------------------------
Prediction using mast: tnw03
Error U: 0.6087940874158402 +- 0.4466678710090492
Error V: 1.0417920936181604 +- 0.7913573012487283
Error W: 0.15801696856937858 +- 0.11701570524132311
Error S: 0.9198720696778888 +- 0.9545459929114902
Pearson Corr U: -0.10003499747157785, p: 0.2038987838228094
Pearson Corr V: 0.700468465421915, p: 2.312792756193862e-25
Pearson Corr W: 0.553310566976918, p: 1.8654758101929897e-14
Pearson Corr S: 0.6654950645630441, p: 3.311777347171244e-22
---------------------------------------------------
Prediction using mast: tnw06
Error U: 0.376097381447101 +- 0.3110229298592856
Error V: 1.1512090308078424 +- 1.023214164981199
Error W: 0.11350454752997091 +- 0.08865036192218322
Error S: 1.060197773062975 +- 1.1493083467856844
Pearson Corr U: 0.43848674599221654, p: 4.788966678602731e-09
Pearson Corr V: 0.7494236693785478, p: 1.226847961739927e-30
Pearson Corr W: 0.6434862121074039, p: 1.981224262054944e-20
Pearson Corr S: 0.726750505142516, p: 4.722041162294757e-28
---------------------------------------------------
Prediction using mast: tnw07
Error U: 0.48599913641278447 +- 0.397366043569371
Error V: 1.3840827200113688 +- 1.3385848469178747
Error W: 0.14900078358467805 +- 0.11459731827364765
Error S: 1.6510936960772844 +- 1.3207264894216475
Pearson Corr U: 0.42769788728550934, p: 1.2376351934830364e-08
Pearson Corr V: 0.7850161601904373, p: 2.613314900311829e-35
Pearson Corr W: 0.3466417129514889, p: 5.8175483486328465e-06
Pearson Corr S: 0.7747597352853478, p: 7.09037725800465e-34
---------------------------------------------------
Prediction using mast: tnw08
Error U: 0.38681398988131327 +- 0.3183966887323767
Error V: 1.1212504589723693 +- 0.9804569953518227
Error W: 0.11212771676324045 +- 0.08648793943218917
Error S: 0.995770656590661 +- 1.0827594067459736
Pearson Corr U: 0.45493115917483656, p: 1.0553152210707266e-09
Pearson Corr V: 0.7687326802590514, p: 4.5525810792391385e-33
Pearson Corr W: 0.6369286372044088, p: 6.290595656550031e-20
Pearson Corr S: 0.7394233727337841, p: 1.8289802264046225e-29
---------------------------------------------------
Prediction using mast: tnw09
Error U: 0.4170382786204442 +- 0.3365787809339708
Error V: 1.0577973711963529 +- 0.8408856461512668
Error W: 0.11661014651019314 +- 0.08674345961653981
Error S: 0.9357146624546538 +- 0.9969517010607479
Pearson Corr U: 0.28771721426093144, p: 0.00019599879685462185
Pearson Corr V: 0.7514960656226839, p: 6.897028284726021e-31
Pearson Corr W: 0.6618316561912096, p: 6.702070291750449e-22
Pearson Corr S: 0.7255441310395916, p: 6.3739760832663795e-28
---------------------------------------------------
Prediction using mast: tnw10
Error U: 0.41843792745578184 +- 0.3787979139137274
Error V: 1.1467623519177188 +- 0.6721006241590461
Error W: 0.17037095572823008 +- 0.11000638922044477
Error S: 0.9012785407005188 +- 0.6281532731984887
Pearson Corr U: 0.2937061777857001, p: 0.00014168786828393673
Pearson Corr V: 0.7658660577602789, p: 1.0809944345002669e-32
Pearson Corr W: 0.5626030900030242, p: 5.462450248315791e-15
Pearson Corr S: 0.7313296004363147, p: 1.4901085194305462e-28
---------------------------------------------------
Prediction using mast: tnw11
Error U: 0.5984961308313125 +- 0.43048611349938
Error V: 1.0582055308525389 +- 0.680123475928155
Error W: 0.17346224820972442 +- 0.12852750635896038
Error S: 0.8358721114093525 +- 0.7102479205948903
Pearson Corr U: -0.06894382354703757, p: 0.3818553428827613
Pearson Corr V: 0.7270227257221189, p: 4.411999641543247e-28
Pearson Corr W: 0.5359173490618122, p: 1.6823253024364803e-13
Pearson Corr S: 0.696380935910249, p: 5.706108063274999e-25
---------------------------------------------------
Prediction using mast: tnw12
Error U: 0.5121805764583558 +- 0.38437739501059665
Error V: 1.2135129260047584 +- 0.7046034378661274
Error W: 0.20323197101354434 +- 0.14531981798823057
Error S: 0.9334560535956108 +- 0.6061960078246607
Pearson Corr U: 0.06220548223659692, p: 0.43020623419083087
Pearson Corr V: 0.7437151103729237, p: 5.825067844215838e-30
Pearson Corr W: 0.5300266602935982, p: 3.4446477027712986e-13
Pearson Corr S: 0.7151164325377943, p: 7.985960460083175e-27
---------------------------------------------------
Prediction using mast: tnw13
Error U: 0.44388786372956085 +- 0.35277465382187534
Error V: 1.0572402438530057 +- 0.8343684610974004
Error W: 0.12580053661617902 +- 0.09186053980382225
Error S: 0.9399134543967734 +- 0.9984684866506386
Pearson Corr U: 0.24140800229407156, p: 0.0019065327664474002
Pearson Corr V: 0.7408136608568123, p: 1.2656497842321928e-29
Pearson Corr W: 0.6328754332784389, p: 1.2671751879700788e-19
Pearson Corr S: 0.7131078786190166, p: 1.2828546219083494e-26
---------------------------------------------------
Prediction using mast: tnw14
Error U: 0.3813051271584668 +- 0.31792217311310256
Error V: 1.109655196738367 +- 0.9543282416051521
Error W: 0.10889417213946846 +- 0.08169801388969324
Error S: 1.0109899999021719 +- 1.1015341083182142
Pearson Corr U: 0.3920647800753294, p: 2.269775462093205e-07
Pearson Corr V: 0.7526401347964389, p: 5.006328952742531e-31
Pearson Corr W: 0.7034732205640651, p: 1.1791375968353894e-25
Pearson Corr S: 0.7301630851750018, p: 2.0035324639474305e-28
---------------------------------------------------
Prediction using mast: tnw15
Error U: 0.3903560889684494 +- 0.324468730418416
Error V: 1.1053467951536065 +- 0.9484263758153302
Error W: 0.10992643812869078 +- 0.08394906650481158
Error S: 0.9680395198171075 +- 1.046021299110153
Pearson Corr U: 0.45818109931287426, p: 7.751500515267291e-10
Pearson Corr V: 0.7732033873693357, p: 1.1523686840687489e-33
Pearson Corr W: 0.6592078125638423, p: 1.1037165166169024e-21
Pearson Corr S: 0.7431117593754177, p: 6.851020530192954e-30
---------------------------------------------------
Prediction using mast: tnw16
Error U: 0.37121769750059347 +- 0.30796285675061497
Error V: 1.2348984913444934 +- 1.1385541620870623
Error W: 0.12664772725526005 +- 0.1067617107114203
Error S: 1.1686042570458446 +- 1.220202785767619
Pearson Corr U: 0.4768476639866914, p: 1.2357637595618564e-10
Pearson Corr V: 0.7051541707624888, p: 8.059076755404649e-26
Pearson Corr W: 0.43367121453047985, p: 7.346393480633873e-09
Pearson Corr S: 0.6964733352236585, p: 5.591739137616941e-25
---------------------------------------------------
Prediction using mast: tse01
Error U: 0.4825382736549042 +- 0.3896077405290731
Error V: 1.1278716942203368 +- 0.9979049426781766
Error W: 0.13252842217114627 +- 0.10483671222532001
Error S: 1.1325668785698755 +- 1.1686627146994473
Pearson Corr U: 0.2010694241629568, p: 0.010062727659582176
Pearson Corr V: 0.69875456612409, p: 3.383707709031703e-25
Pearson Corr W: 0.6091558901378183, p: 6.253956033560241e-18
Pearson Corr S: 0.6669173979419626, p: 2.5120632087768767e-22
---------------------------------------------------
Prediction using mast: tse02
Error U: 0.3776289303735793 +- 0.31258227656714405
Error V: 1.1300649302809318 +- 0.9904638749288883
Error W: 0.11102092282787734 +- 0.08548365080426526
Error S: 1.028956412471795 +- 1.1199068934462204
Pearson Corr U: 0.4284786730323522, p: 1.1567319184744139e-08
Pearson Corr V: 0.7556563444268386, p: 2.1331209415813402e-31
Pearson Corr W: 0.6706728489601931, p: 1.2020340494224554e-22
Pearson Corr S: 0.7316888025607841, p: 1.3598456189516324e-28
---------------------------------------------------
Prediction using mast: tse04
Error U: 0.4711243784568587 +- 0.3813263509612405
Error V: 1.359558358066664 +- 0.754478865581407
Error W: 0.22339409137640145 +- 0.16314971325128313
Error S: 1.0643077890942838 +- 0.6303290908091103
Pearson Corr U: 0.07954054682419659, p: 0.3128352825136098
Pearson Corr V: 0.7556051440393093, p: 2.1644606650917815e-31
Pearson Corr W: 0.5219757433837405, p: 8.972152671418174e-13
Pearson Corr S: 0.7252217887436981, p: 6.904051570544764e-28
---------------------------------------------------
Prediction using mast: tse06
Error U: 0.38728349252780786 +- 0.32079113687777044
Error V: 1.0253056001019631 +- 0.7390295666652107
Error W: 0.12402881983622908 +- 0.08612449902265921
Error S: 0.847352450438752 +- 0.8129856199679194
Pearson Corr U: 0.3612247912944677, p: 2.1662183982035125e-06
Pearson Corr V: 0.7580143929371272, p: 1.0853934095494759e-31
Pearson Corr W: 0.6254973476071025, p: 4.416605522108473e-19
Pearson Corr S: 0.7268674620154475, p: 4.586297152212061e-28
---------------------------------------------------
Prediction using mast: tse07
Error U: 0.5609555041668697 +- 0.42566121874643503
Error V: 1.2888831161615262 +- 1.236194618349669
Error W: 0.15107984557751983 +- 0.11707798212389063
Error S: 1.496507702444423 +- 1.2869935462171311
Pearson Corr U: 0.10751571159860693, p: 0.17191762008872113
Pearson Corr V: 0.694356608576564, p: 8.874619538899788e-25
Pearson Corr W: 0.48994805986722156, p: 3.1832697581011566e-11
Pearson Corr S: 0.6683337452752821, p: 1.904794805800288e-22
---------------------------------------------------
Prediction using mast: tse08
Error U: 0.39197755614249213 +- 0.3419136723856656
Error V: 1.2828666715721284 +- 1.2001796965326754
Error W: 0.13322576991068827 +- 0.10343093823992877
Error S: 1.3396942242160959 +- 1.2998858426163364
Pearson Corr U: 0.4077446306204746, p: 6.578678778041464e-08
Pearson Corr V: 0.6859972401862685, p: 5.293019380843011e-24
Pearson Corr W: 0.4851235497631896, p: 5.2809813635190246e-11
Pearson Corr S: 0.6754057481118354, p: 4.674804598939021e-23
---------------------------------------------------
Prediction using mast: tse09
Error U: 0.3838812003598409 +- 0.3192137449442076
Error V: 1.0445890991925082 +- 0.8019152110279422
Error W: 0.10895423260580081 +- 0.08101279643032663
Error S: 0.8895037480051081 +- 0.9165713102234555
Pearson Corr U: 0.37846735228648914, p: 6.315215123845087e-07
Pearson Corr V: 0.7616443843378787, p: 3.7779394098842847e-32
Pearson Corr W: 0.679912968437056, p: 1.870765416912882e-23
Pearson Corr S: 0.7313138714771277, p: 1.4960843591438232e-28
---------------------------------------------------
Prediction using mast: tse10
Error U: 0.4111547642608557 +- 0.33298054896980667
Error V: 1.0636824204886006 +- 0.8567024025445977
Error W: 0.11374027458884076 +- 0.08588751740359915
Error S: 0.9462646865246345 +- 1.014434774028363
Pearson Corr U: 0.30035426792975084, p: 9.80012166057142e-05
Pearson Corr V: 0.7524403320615427, p: 5.295101208309465e-31
Pearson Corr W: 0.6727952595667311, p: 7.887261326868874e-23
Pearson Corr S: 0.7272579276169325, p: 4.160287905812754e-28
---------------------------------------------------
Prediction using mast: tse12
Error U: 0.37984276358350466 +- 0.31545660257229696
Error V: 1.1037543064078637 +- 0.9408139600374886
Error W: 0.10845837728550389 +- 0.08009284871393318
Error S: 0.9911154873934791 +- 1.0767095528847237
Pearson Corr U: 0.4068621347751703, p: 7.065620315031847e-08
Pearson Corr V: 0.7606863145937383, p: 5.00051293711354e-32
Pearson Corr W: 0.7032137033001236, p: 1.2501963429291743e-25
Pearson Corr S: 0.7357377516353717, p: 4.7995291399755463e-29
---------------------------------------------------
Prediction using mast: tse13
Error U: 0.6051486557183026 +- 0.47743785422148033
Error V: 2.292850734488691 +- 0.9818480056358757
Error W: 0.34079405628018494 +- 0.27613996108201927
Error S: 1.9419921110387242 +- 0.9096879309728982
Pearson Corr U: -0.05966355980178148, p: 0.44932225451837304
Pearson Corr V: 0.7539829159504555, p: 3.429548317048738e-31
Pearson Corr W: 0.5049089816898669, p: 6.293474098068425e-12
Pearson Corr S: 0.7276117807804448, p: 3.807949670351179e-28
---------------------------------------------------
Prediction using mast: v01
Error U: 0.6049452685561844 +- 0.44741786526846994
Error V: 1.1283561191446183 +- 1.0241605241898508
Error W: 0.15277917879482514 +- 0.11762402681790982
Error S: 1.1988496825862598 +- 1.1595502489662937
Pearson Corr U: -0.05533028465216507, p: 0.4829841919588424
Pearson Corr V: 0.6884352116860528, p: 3.163868344376536e-24
Pearson Corr W: 0.5494216542442282, p: 3.084266529266644e-14
Pearson Corr S: 0.6498507358101161, p: 6.2826901731949715e-21
---------------------------------------------------
Prediction using mast: v03
Error U: 0.5249636018491902 +- 0.42230376010757503
Error V: 1.5722395362354713 +- 1.4934143364185144
Error W: 0.12168243572385358 +- 0.12497476518457705
Error S: 1.926827718964488 +- 1.42456461669514
Pearson Corr U: 0.6111612552435532, p: 4.5548470738713395e-18
Pearson Corr V: 0.7320054467045254, p: 1.25433969944643e-28
Pearson Corr W: 0.07379511109669666, p: 0.34918083032899216
Pearson Corr S: 0.7009114231728909, p: 2.0952469782770974e-25
---------------------------------------------------
Prediction using mast: v04
Error U: 0.7119657402274592 +- 0.5144449942479409
Error V: 1.7027788890345623 +- 1.5584636560726612
Error W: 0.14145536269466946 +- 0.1243535400013243
Error S: 1.7065258672203065 +- 1.4258178000389574
Pearson Corr U: -0.5144768950592359, p: 2.139999267399726e-12
Pearson Corr V: 0.08428441511395025, p: 0.28475676145876666
Pearson Corr W: -0.1006410448848381, p: 0.20115833264947508
Pearson Corr S: 0.4142214239608374, p: 3.8706164812271074e-08
---------------------------------------------------
Prediction using mast: v05
Error U: 0.6002692525442848 +- 0.4614123263264763
Error V: 1.7339211038308906 +- 1.5852143113347799
Error W: 0.13963990597102274 +- 0.12893204059973679
Error S: 1.7572336973240046 +- 1.431076941862982
Pearson Corr U: 0.163092423468797, p: 0.03751190086670606
Pearson Corr V: -0.37124407721856817, p: 1.0676179330566257e-06
Pearson Corr W: -0.13046189819046616, p: 0.096932645058046
Pearson Corr S: 0.3501100510063958, p: 4.619813953847141e-06
---------------------------------------------------
Prediction using mast: v06
Error U: 0.7541699015125183 +- 0.5308335660581553
Error V: 1.764423902941501 +- 1.5794884904264632
Error W: 0.15476163048690428 +- 0.13227379088139438
Error S: 1.6161108083187747 +- 1.415728272346279
Pearson Corr U: -0.5503302667209986, p: 2.744012722262035e-14
Pearson Corr V: -0.1272464891642746, p: 0.10552073366717489
Pearson Corr W: -0.11471449530182132, p: 0.1448065327752297
Pearson Corr S: 0.455107611116333, p: 1.037870204141917e-09
---------------------------------------------------
Prediction using mast: v07
Error U: 0.8299780144137882 +- 0.5445995958735262
Error V: 1.655706275160115 +- 1.5262686304645725
Error W: 0.15404028527332095 +- 0.11592210609158535
Error S: 1.6078914850799026 +- 1.4036489977966768
Pearson Corr U: -0.5726776189606249, p: 1.380282057447705e-15
Pearson Corr V: 0.6081969232956458, p: 7.271942386302742e-18
Pearson Corr W: 0.14957986009285382, p: 0.05668308273533541
Pearson Corr S: 0.5361316587999214, p: 1.6385992173562916e-13
---------------------------------------------------
Prediction error all masts
Error U: 0.5127567284777871 +- 0.4286401919237028
Error V: 1.315242695913635 +- 1.0590114617064226
Error W: 0.16678360564751032 +- 0.15186303300154516
Error S: 1.1848229646482535 +- 1.0845192716844623
Pearson Corr U: 0.07475692591948255, p: 3.697614664876012e-10
Pearson Corr V: 0.30733332831355537, p: 3.3676743044458787e-153
Pearson Corr W: 0.44096814582146604, p: 0.0
Pearson Corr S: 0.3114151065912687, p: 1.8708561186218186e-157
---------------------------------------------------
Pearson corr per case, then averaged over all cases
U:   0.1429876497171787
V:   0.6773569455197116
W:   0.5036190397882967
S:   0.6885906050886925
---------------------------------------------------
