# Supplementary material for: WindSeer: real-time volumetric wind prediction over complex terrain aboard a small uncrewed aerial vehicle
Source: Nat Commun. 2024 Apr 25;15:3507. doi: 10.1038/s41467-024-47778-4 (PMC11045725; doi:10.1038/s41467-024-47778-4)
Supplement: Supplementary file 5 — Source Data [file 41467_2024_47778_MOESM5_ESM.zip › data_Table1_SupplementaryTable2/Perdigao_0520_122230_AD4.txt]

Sender: LSF System <lsfadmin@eu-g1-042-2>
Subject: Job 208250769: <python3 predict_measurement_campaigns.py -model_dir ../wind_prediction/trained_models/final01 -model_version e3000 -d /cluster/work/riner/users/intel/perdigao_20170520.hdf5 -m tse04 -i 6 -e 12:22:30 --no_gpu --benchmark> in cluster <euler> Done

Job <python3 predict_measurement_campaigns.py -model_dir ../wind_prediction/trained_models/final01 -model_version e3000 -d /cluster/work/riner/users/intel/perdigao_20170520.hdf5 -m tse04 -i 6 -e 12:22:30 --no_gpu --benchmark> was submitted from host <eu-login-27> by user <acfloria> in cluster <euler> at Mon Mar 14 22:51:30 2022
Job was executed on host(s) <2*eu-g1-042-2>, in queue <normal.4h>, as user <acfloria> in cluster <euler> at Mon Mar 14 22:52:01 2022
</cluster/home/acfloria> was used as the home directory.
</cluster/home/acfloria/intel_wind/wind_analysis> was used as the working directory.
Started at Mon Mar 14 22:52:01 2022
Terminated at Tue Mar 15 00:12:01 2022
Results reported at Tue Mar 15 00:12:01 2022

Your job looked like:

------------------------------------------------------------
# LSBATCH: User input
python3 predict_measurement_campaigns.py -model_dir ../wind_prediction/trained_models/final01 -model_version e3000 -d /cluster/work/riner/users/intel/perdigao_20170520.hdf5 -m tse04 -i 6 -e 12:22:30 --no_gpu --benchmark
------------------------------------------------------------

Successfully completed.

Resource usage summary:

    CPU time :                                   4732.80 sec.
    Max Memory :                                 15372 MB
    Average Memory :                             10029.89 MB
    Total Requested Memory :                     26000.00 MB
    Delta Memory :                               10628.00 MB
    Max Swap :                                   -
    Max Processes :                              3
    Max Threads :                                4
    Run time :                                   4827 sec.
    Turnaround time :                            4831 sec.

The output (if any) follows:

/cluster/home/acfloria/.local/lib/python3.7/site-packages/pyproj/crs/crs.py:131: FutureWarning: '+init=<authority>:<code>' syntax is deprecated. '<authority>:<code>' is the preferred initialization method. When making the change, be mindful of axis order changes: https://pyproj4.github.io/pyproj/stable/gotchas.html#axis-order-changes-in-proj-6
  in_crs_string = _prepare_from_proj_string(in_crs_string)
/cluster/home/acfloria/.local/lib/python3.7/site-packages/pyproj/crs/crs.py:131: FutureWarning: '+init=<authority>:<code>' syntax is deprecated. '<authority>:<code>' is the preferred initialization method. When making the change, be mindful of axis order changes: https://pyproj4.github.io/pyproj/stable/gotchas.html#axis-order-changes-in-proj-6
  in_crs_string = _prepare_from_proj_string(in_crs_string)
mayavi could not get imported, disabling plotting with mayavi. Refer to the README for install instructions
'pygdal' is not installed. Use the command below to install it:
     pip3 install pygdal==2.3.2.4
GPy could not get imported, GPR baseline not available
Using YAML config: ../wind_prediction/trained_models/final01/params.yaml
Input data: 12:22:30 | scale: scale_2.0_n_384 | mast: rne01 
Measurement indices:
[333 193  39]
Input data: 12:22:30 | scale: scale_2.0_n_384 | mast: rne02 
Measurement indices:
[315 206  40]
[315 206  42]
Input data: 12:22:30 | scale: scale_2.0_n_384 | mast: rne03 
Measurement indices:
[302 223  41]
Input data: 12:22:30 | scale: scale_2.0_n_384 | mast: rne04 
Measurement indices:
All measurements lie inside the terrain or outside of the prediction domain
Input mast outside the prediction region
Input data: 12:22:30 | scale: scale_2.0_n_384 | mast: rne06 
Measurement indices:
[247 288  39]
[247 288  41]
Input data: 12:22:30 | scale: scale_2.0_n_384 | mast: rne07 
Measurement indices:
[212 323  41]
[212 323  43]
Input data: 12:22:30 | scale: scale_2.0_n_384 | mast: rsw01 
Measurement indices:
[194  77  43]
[194  77  44]
Input data: 12:22:30 | scale: scale_2.0_n_384 | mast: rsw02 
Measurement indices:
[182  88  43]
[182  88  45]
Input data: 12:22:30 | scale: scale_2.0_n_384 | mast: rsw03 
Measurement indices:
[174 101  43]
[174 101  44]
[174 101  46]
[174 101  48]
[174 101  51]
Input data: 12:22:30 | scale: scale_2.0_n_384 | mast: rsw04 
Measurement indices:
[160 121  43]
Input data: 12:22:30 | scale: scale_2.0_n_384 | mast: rsw05 
Measurement indices:
[129 166  44]
Input data: 12:22:30 | scale: scale_2.0_n_384 | mast: rsw06 
Measurement indices:
[116 183  44]
[116 183  46]
[116 183  48]
[116 183  49]
[116 183  53]
Input data: 12:22:30 | scale: scale_2.0_n_384 | mast: rsw07 
Measurement indices:
[ 85 221  45]
[ 85 221  47]
Input data: 12:22:30 | scale: scale_2.0_n_384 | mast: rsw08 
Measurement indices:
[ 74 237  45]
[ 74 237  47]
Input data: 12:22:30 | scale: scale_2.0_n_384 | mast: tnw01 
Measurement indices:
[ 59 175  12]
[ 59 175  14]
Input data: 12:22:30 | scale: scale_2.0_n_384 | mast: tnw02 
Measurement indices:
[ 82 190  28]
[ 82 190  29]
[ 82 190  31]
Input data: 12:22:30 | scale: scale_2.0_n_384 | mast: tnw03 
Measurement indices:
[ 96 204  43]
[ 96 204  45]
Input data: 12:22:30 | scale: scale_2.0_n_384 | mast: tnw05 
Measurement indices:
[130 225  23]
[130 225  24]
[130 225  24]
[130 225  24]
[130 225  25]
[130 225  25]
[130 225  26]
Input data: 12:22:30 | scale: scale_2.0_n_384 | mast: tnw06 
Measurement indices:
[158 247  17]
[158 247  18]
[158 247  18]
[158 247  18]
[158 247  19]
[158 247  19]
[158 247  20]
Input data: 12:22:30 | scale: scale_2.0_n_384 | mast: tnw07 
Measurement indices:
[176 263  10]
[176 263  10]
[176 263  10]
[176 263  11]
[176 263  11]
[176 263  12]
[176 263  14]
[176 263  16]
[176 263  19]
Input data: 12:22:30 | scale: scale_2.0_n_384 | mast: tnw08 
Measurement indices:
[196 278  18]
[196 278  19]
[196 278  21]
Input data: 12:22:30 | scale: scale_2.0_n_384 | mast: tnw09 
Measurement indices:
[210 291  27]
[210 291  28]
Input data: 12:22:30 | scale: scale_2.0_n_384 | mast: tnw10 
Measurement indices:
[220 296  32]
[220 296  34]
[220 296  36]
[220 296  37]
[220 296  41]
Input data: 12:22:30 | scale: scale_2.0_n_384 | mast: tnw11 
Measurement indices:
[231 304  35]
[231 304  36]
[231 304  38]
Input data: 12:22:30 | scale: scale_2.0_n_384 | mast: tnw12 
Measurement indices:
[238 307  33]
[238 307  33]
[238 307  33]
[238 307  34]
[238 307  34]
[238 307  34]
[238 307  36]
[238 307  37]
Input data: 12:22:30 | scale: scale_2.0_n_384 | mast: tnw13 
Measurement indices:
[243 314  26]
[243 314  27]
[243 314  27]
[243 314  27]
[243 314  28]
[243 314  28]
[243 314  29]
[243 314  31]
Input data: 12:22:30 | scale: scale_2.0_n_384 | mast: tnw14 
Measurement indices:
[253 319  20]
[253 319  20]
[253 319  21]
[253 319  21]
[253 319  21]
[253 319  22]
[253 319  23]
[253 319  24]
Input data: 12:22:30 | scale: scale_2.0_n_384 | mast: tnw15 
Measurement indices:
[259 322  17]
[259 322  17]
[259 322  17]
[259 322  18]
[259 322  18]
[259 322  19]
[259 322  20]
[259 322  21]
Input data: 12:22:30 | scale: scale_2.0_n_384 | mast: tnw16 
Measurement indices:
[268 325  13]
[268 325  13]
[268 325  14]
[268 325  14]
[268 325  14]
[268 325  15]
[268 325  16]
[268 325  17]
Input data: 12:22:30 | scale: scale_2.0_n_384 | mast: tse01 
Measurement indices:
[101  93   5]
[101  93   8]
Input data: 12:22:30 | scale: scale_2.0_n_384 | mast: tse02 
Measurement indices:
[137 117  26]
[137 117  29]
Input data: 12:22:30 | scale: scale_2.0_n_384 | mast: tse04 
Measurement indices:
[153 131  43]
[153 131  44]
[153 131  46]
[153 131  48]
[153 131  51]
[153 131  54]
[153 131  55]
[153 131  58]
Input data: 12:22:30 | scale: scale_2.0_n_384 | mast: tse06 
Measurement indices:
[182 159  28]
[182 159  30]
[182 159  32]
[182 159  33]
[182 159  37]
Input data: 12:22:30 | scale: scale_2.0_n_384 | mast: tse07 
Measurement indices:
[204 159  24]
[204 159  26]
Input data: 12:22:30 | scale: scale_2.0_n_384 | mast: tse08 
Measurement indices:
[223 176  20]
[223 176  22]
Input data: 12:22:30 | scale: scale_2.0_n_384 | mast: tse09 
Measurement indices:
[244 202  14]
[244 202  16]
[244 202  17]
[244 202  19]
[244 202  23]
[244 202  26]
[244 202  30]
Input data: 12:22:30 | scale: scale_2.0_n_384 | mast: tse10 
Measurement indices:
[259 211  19]
[259 211  22]
Input data: 12:22:30 | scale: scale_2.0_n_384 | mast: tse11 
Measurement indices:
[266 217  22]
[266 217  24]
[266 217  26]
[266 217  28]
[266 217  31]
Input data: 12:22:30 | scale: scale_2.0_n_384 | mast: tse12 
Measurement indices:
[280 226  33]
[280 226  34]
Input data: 12:22:30 | scale: scale_2.0_n_384 | mast: tse13 
Measurement indices:
[290 234  39]
[290 234  41]
[290 234  43]
[290 234  44]
[290 234  48]
[290 234  51]
[290 234  55]
Input data: 12:22:30 | scale: scale_2.0_n_384 | mast: v01 
Measurement indices:
[295 161  17]
[295 161  18]
Input data: 12:22:30 | scale: scale_2.0_n_384 | mast: v03 
Measurement indices:
[254 184  13]
[254 184  15]
Input data: 12:22:30 | scale: scale_2.0_n_384 | mast: v04 
Measurement indices:
[220 218  11]
[220 218  12]
Input data: 12:22:30 | scale: scale_2.0_n_384 | mast: v05 
Measurement indices:
[204 235  10]
[204 235  12]
[204 235  13]
Input data: 12:22:30 | scale: scale_2.0_n_384 | mast: v06 
Measurement indices:
[190 249   9]
[190 249  11]
[190 249  13]
Input data: 12:22:30 | scale: scale_2.0_n_384 | mast: v07 
Measurement indices:
[153 275   8]
[153 275   9]
[153 275   9]
[153 275   9]
[153 275  10]
[153 275  10]
[153 275  11]
---------------------------------------------------
Prediction using mast: rne01
Error U: 1.0905204797384849 +- 0.7789425060725629
Error V: 1.7070238575905419 +- 1.0584579490790205
Error W: 0.4576442951844438 +- 0.36184026907030253
Error S: 1.3621356386757923 +- 0.8566327192635005
Pearson Corr U: 0.8037501836981015, p: 7.295873914098889e-41
Pearson Corr V: 0.824630386974484, p: 1.1443261381826715e-44
Pearson Corr W: 0.6039090120414696, p: 9.003407856165041e-19
Pearson Corr S: 0.6048056367828681, p: 7.75606697426717e-19
---------------------------------------------------
Prediction using mast: rne02
Error U: 1.54604413118013 +- 0.9950896891072848
Error V: 1.5489982409832217 +- 1.0133886655401896
Error W: 0.5368721600375121 +- 0.43333809836673115
Error S: 1.4756955273842443 +- 1.1622921547393277
Pearson Corr U: 0.8049250951260731, p: 4.584967621000348e-41
Pearson Corr V: 0.8355620559656082, p: 7.235112004670153e-47
Pearson Corr W: 0.6040408104321501, p: 8.808451714283284e-19
Pearson Corr S: 0.615572989632843, p: 1.2464752733639456e-19
---------------------------------------------------
Prediction using mast: rne03
Error U: 1.5146361461831397 +- 0.872463749285899
Error V: 1.1112710398421999 +- 0.8982422023542412
Error W: 0.3987779933038512 +- 0.35205918535026887
Error S: 1.1195793317523197 +- 0.8265753957874374
Pearson Corr U: 0.8100967881159591, p: 5.7110033149763027e-42
Pearson Corr V: 0.8296316617230264, p: 1.180003390912096e-45
Pearson Corr W: 0.5747589144364853, p: 8.992350644913186e-17
Pearson Corr S: 0.6576612218355627, p: 4.763502306815274e-23
---------------------------------------------------
Prediction using mast: rne06
Error U: 1.2865838276500174 +- 0.834452671861009
Error V: 1.5370036973093968 +- 1.0228554348956538
Error W: 0.48509265614696007 +- 0.3863339762730062
Error S: 1.3563130069993905 +- 0.9470327032389195
Pearson Corr U: 0.8050880881033856, p: 4.297745650481694e-41
Pearson Corr V: 0.8333791007354134, p: 2.047780323003055e-46
Pearson Corr W: 0.6068789797257537, p: 5.483973772424415e-19
Pearson Corr S: 0.6142962732791862, p: 1.5538721914519617e-19
---------------------------------------------------
Prediction using mast: rne07
Error U: 2.0892579450696447 +- 1.2804116194451407
Error V: 2.1680869234108604 +- 1.0712525883021777
Error W: 0.709658137432429 +- 0.5641817188838677
Error S: 2.314463685317057 +- 1.56918089007981
Pearson Corr U: 0.8006217266372708, p: 2.475485157823077e-40
Pearson Corr V: 0.8331454023704323, p: 2.287005596881081e-46
Pearson Corr W: 0.6120690017645981, p: 2.2771214325739477e-19
Pearson Corr S: 0.6000507858327403, p: 1.7013212889689855e-18
---------------------------------------------------
Prediction using mast: rsw01
Error U: 1.1805164466389126 +- 1.0700742593685089
Error V: 1.7113163359485124 +- 1.122901213889788
Error W: 0.3780091203533764 +- 0.3047401035986444
Error S: 1.4622215540081722 +- 0.8499142913548993
Pearson Corr U: 0.802257990971992, p: 1.3101991262543493e-40
Pearson Corr V: 0.8013606118959199, p: 1.8586645678678443e-40
Pearson Corr W: 0.588877300083005, p: 1.0246018724995487e-17
Pearson Corr S: 0.6054839370309677, p: 6.926448984917753e-19
---------------------------------------------------
Prediction using mast: rsw02
Error U: 1.1084622484633126 +- 0.8307263493187784
Error V: 1.3189849639375535 +- 1.01588538743772
Error W: 0.36671798658155075 +- 0.3041005558629853
Error S: 1.3660850663309558 +- 0.8346603677410492
Pearson Corr U: 0.8089685004375804, p: 9.045239232639386e-42
Pearson Corr V: 0.828275007389217, p: 2.2012854802728788e-45
Pearson Corr W: 0.6081257678626973, p: 4.446674401447175e-19
Pearson Corr S: 0.6260359248581293, p: 1.969982148584477e-20
---------------------------------------------------
Prediction using mast: rsw03
Error U: 1.3208007316689117 +- 0.888208049232855
Error V: 1.9086667383151852 +- 1.054907291985672
Error W: 0.5483602009472948 +- 0.43490254688952934
Error S: 1.5550040795530535 +- 1.1281212808142993
Pearson Corr U: 0.8027582931271041, p: 1.0772878329214844e-40
Pearson Corr V: 0.8281630073930005, p: 2.3169988530224976e-45
Pearson Corr W: 0.6060096051533772, p: 6.34387492471433e-19
Pearson Corr S: 0.6008056343546303, p: 1.5031653110720806e-18
---------------------------------------------------
Prediction using mast: rsw04
Error U: 1.0953828866424653 +- 0.8241350619922155
Error V: 1.3939795641323078 +- 1.0315216541892658
Error W: 0.3772970213119545 +- 0.31036149592350415
Error S: 1.3535391481804182 +- 0.8180747427865067
Pearson Corr U: 0.8071306536516507, p: 1.9006036852016758e-41
Pearson Corr V: 0.825703678878912, p: 7.07075283286659e-45
Pearson Corr W: 0.6064450432030898, p: 5.897861226120712e-19
Pearson Corr S: 0.619205326657794, p: 6.621047997951478e-20
---------------------------------------------------
Prediction using mast: rsw05
Error U: 1.3019618350040059 +- 1.154543128186179
Error V: 1.280186319630645 +- 1.0228015609570773
Error W: 0.3421391177047348 +- 0.35916249800679545
Error S: 1.8202872080958536 +- 1.2443239303714413
Pearson Corr U: 0.8228589861497623, p: 2.5149746736399376e-44
Pearson Corr V: 0.8248959947442217, p: 1.0161095985325613e-44
Pearson Corr W: 0.58310397660169, p: 2.5224270859894383e-17
Pearson Corr S: 0.6795919099627253, p: 4.68459886407017e-25
---------------------------------------------------
Prediction using mast: rsw06
Error U: 2.5613684893478976 +- 1.1924083604048663
Error V: 1.0347178645372108 +- 0.8075036385263228
Error W: 0.48889370413063576 +- 0.4401275497092944
Error S: 1.7840622770261396 +- 1.3030042632121102
Pearson Corr U: 0.8124595922675572, p: 2.158413785674501e-42
Pearson Corr V: 0.8190162144497294, p: 1.3473544653211486e-43
Pearson Corr W: 0.5653741614098369, p: 3.599867230845569e-16
Pearson Corr S: 0.6620792841321625, p: 1.936921423221264e-23
---------------------------------------------------
Prediction using mast: rsw07
Error U: 1.7576449366296771 +- 0.9848434964861323
Error V: 1.3765061252185997 +- 0.897844013239455
Error W: 0.39525093828264385 +- 0.3519392485649667
Error S: 1.011952454737726 +- 0.7947040267144923
Pearson Corr U: 0.8011192401755246, p: 2.0413420812486522e-40
Pearson Corr V: 0.7143691561901863, p: 1.2681891384961348e-28
Pearson Corr W: 0.5067462599993223, p: 8.349247934643679e-13
Pearson Corr S: 0.722324943596327, p: 1.6263172743599835e-29
---------------------------------------------------
Prediction using mast: rsw08
Error U: 1.6453489209819925 +- 0.9147847715837399
Error V: 1.3558830962905009 +- 0.8847627136779848
Error W: 0.38361211609102513 +- 0.346567214807041
Error S: 0.9841003923049577 +- 0.7529740314400001
Pearson Corr U: 0.8060219876164412, p: 2.963114257673076e-41
Pearson Corr V: 0.7324503347269805, p: 1.071600351338599e-30
Pearson Corr W: 0.5174802759482061, p: 2.2545062058279757e-13
Pearson Corr S: 0.7183115735022491, p: 4.623948867861867e-29
---------------------------------------------------
Prediction using mast: tnw01
Error U: 2.3698279661661816 +- 2.1664179593099018
Error V: 1.7569181689324591 +- 1.2324052903231062
Error W: 0.41107261060987105 +- 0.45681242359116314
Error S: 2.5688667405225827 +- 1.4944643119270518
Pearson Corr U: -0.5146952006349812, p: 3.180529963067027e-13
Pearson Corr V: -0.24509281672940708, p: 0.0010791156664267958
Pearson Corr W: 0.22073823266748746, p: 0.0033305049369647902
Pearson Corr S: 0.5815673441503001, p: 3.196375668558582e-17
---------------------------------------------------
Prediction using mast: tnw02
Error U: 2.1562496496796615 +- 1.9974359721107986
Error V: 1.7711651183193444 +- 1.2411076768796947
Error W: 0.42399036568205684 +- 0.46128124147219807
Error S: 2.5056767325582765 +- 1.5109255291949495
Pearson Corr U: -0.4244766221271244, p: 4.79096854662974e-09
Pearson Corr V: -0.18508828168858715, p: 0.01419990555875078
Pearson Corr W: 0.2336360467824882, p: 0.0018598409362120287
Pearson Corr S: 0.6444660077318646, p: 6.412602918379819e-22
---------------------------------------------------
Prediction using mast: tnw03
Error U: 1.2176844437655496 +- 0.8501264408384601
Error V: 1.2617522322431856 +- 0.9783136303499862
Error W: 0.341702464812439 +- 0.33510595557786266
Error S: 1.4400028248629375 +- 0.9871780614184836
Pearson Corr U: 0.8181963723462804, p: 1.9176223528649392e-43
Pearson Corr V: 0.8220704006958434, p: 3.5608438345573976e-44
Pearson Corr W: 0.5763655855578868, p: 7.059989462876366e-17
Pearson Corr S: 0.6916646761706419, p: 3.086224954932381e-26
---------------------------------------------------
Prediction using mast: tnw05
Error U: 1.570492557475581 +- 1.4917406665588415
Error V: 1.6255336356951173 +- 1.0356505279346118
Error W: 0.41007375189729883 +- 0.41649234668131757
Error S: 2.2654386512025773 +- 1.5440003449323925
Pearson Corr U: 0.8439969907073321, p: 1.119985412792943e-48
Pearson Corr V: 0.46521138617511354, p: 8.794335383816415e-11
Pearson Corr W: 0.6335764211215483, p: 4.988760880643322e-21
Pearson Corr S: 0.7700018195579412, p: 1.3583030226368724e-35
---------------------------------------------------
Prediction using mast: tnw06
Error U: 1.6138754591298174 +- 1.4484391204570453
Error V: 2.0841650116225447 +- 1.5603605624217811
Error W: 0.43977817801243213 +- 0.4549078761295083
Error S: 1.5507299999759199 +- 1.2703415960263666
Pearson Corr U: 0.6480697232585254, p: 3.1929429299843715e-22
Pearson Corr V: -0.24547991580102288, p: 0.0010589756572724459
Pearson Corr W: 0.27257126714577296, p: 0.00026297346151578507
Pearson Corr S: 0.8015000311311756, p: 1.7605895563945763e-40
---------------------------------------------------
Prediction using mast: tnw07
Error U: 2.0611658769278938 +- 1.8751008700185712
Error V: 2.750184483501559 +- 2.328275299883731
Error W: 0.47102190980161995 +- 0.4832663797056977
Error S: 1.2385384122505765 +- 0.8124147906600433
Pearson Corr U: -0.3531380210866834, p: 1.6393915015577626e-06
Pearson Corr V: -0.22172741411554533, p: 0.003188514811024778
Pearson Corr W: 0.12186182347949863, p: 0.10815954162393746
Pearson Corr S: 0.6709493727258413, p: 3.0350747081835985e-24
---------------------------------------------------
Prediction using mast: tnw08
Error U: 2.546106410415617 +- 2.3230381327786374
Error V: 2.305859367397475 +- 1.8075293034180797
Error W: 0.420671713135597 +- 0.45400159397609224
Error S: 1.8977496693685267 +- 1.1406170127425195
Pearson Corr U: -0.5656365103851329, p: 3.4650100971099344e-16
Pearson Corr V: -0.33823666175815464, p: 4.693414768180103e-06
Pearson Corr W: 0.21152397030870024, p: 0.004953945981170493
Pearson Corr S: 0.581783218891317, p: 3.092025280363987e-17
---------------------------------------------------
Prediction using mast: tnw09
Error U: 2.354220247808341 +- 2.1545015584149434
Error V: 2.1591642466337597 +- 1.6556428005980262
Error W: 0.42352647920949055 +- 0.45915016344977533
Error S: 2.0051642681020097 +- 1.2534388635873448
Pearson Corr U: -0.5758639810661932, p: 7.614974503930269e-17
Pearson Corr V: -0.3316180861797877, p: 7.361104267529937e-06
Pearson Corr W: 0.20271152408053528, p: 0.007136764244103942
Pearson Corr S: 0.60832662697161, p: 4.2986094254539804e-19
---------------------------------------------------
Prediction using mast: tnw10
Error U: 1.5768346025832423 +- 1.5060297575170132
Error V: 1.5712876901015576 +- 0.987987622632537
Error W: 0.3970443074249668 +- 0.41192302550737697
Error S: 2.334972252831107 +- 1.55343772850064
Pearson Corr U: 0.8279745032736513, p: 2.525439289997479e-45
Pearson Corr V: 0.6209496497903437, p: 4.872025418577001e-20
Pearson Corr W: 0.6196782633304052, p: 6.093823467179267e-20
Pearson Corr S: 0.7264597930963265, p: 5.4356346679779476e-30
---------------------------------------------------
Prediction using mast: tnw11
Error U: 1.089059749752059 +- 0.840320670724837
Error V: 1.4523701008599756 +- 1.046168059983607
Error W: 0.3806328564095747 +- 0.31178627679474796
Error S: 1.3623577394891837 +- 0.8188787222436332
Pearson Corr U: 0.8066489877128314, p: 2.3058580127132267e-41
Pearson Corr V: 0.8226694995436021, p: 2.734575137762745e-44
Pearson Corr W: 0.6054536175551226, p: 6.961602994776103e-19
Pearson Corr S: 0.6161250522504607, p: 1.1328010224068614e-19
---------------------------------------------------
Prediction using mast: tnw12
Error U: 1.2864958712636656 +- 0.8273913479107055
Error V: 1.4613860502766858 +- 1.0159994804720327
Error W: 0.4714831597816356 +- 0.37800220116666644
Error S: 1.3202410264301645 +- 0.9153067600717582
Pearson Corr U: 0.8050445908875775, p: 4.3726130314200406e-41
Pearson Corr V: 0.8342100072411763, p: 1.38061883993839e-46
Pearson Corr W: 0.6047402440741066, p: 7.841008378020163e-19
Pearson Corr S: 0.6165410181633723, p: 1.0539202532278203e-19
---------------------------------------------------
Prediction using mast: tnw13
Error U: 1.2140825802461148 +- 1.0332172047715822
Error V: 1.2303729818021776 +- 1.0173444702469732
Error W: 0.33818618915053217 +- 0.30992289869593326
Error S: 1.6360026131141467 +- 1.0504408333769215
Pearson Corr U: 0.8146364129253254, p: 8.699446429604325e-43
Pearson Corr V: 0.8265826554046556, p: 4.7551696008210086e-45
Pearson Corr W: 0.6063345060690329, p: 6.008085935597441e-19
Pearson Corr S: 0.6460455002757746, p: 4.729333060692242e-22
---------------------------------------------------
Prediction using mast: tnw14
Error U: 1.2289343160900998 +- 1.0499622028845217
Error V: 1.228057743027756 +- 1.0215585623478138
Error W: 0.33801549570291706 +- 0.3167702852922525
Error S: 1.664194399586307 +- 1.0806177217772013
Pearson Corr U: 0.8142133090485383, p: 1.0389709574926736e-42
Pearson Corr V: 0.8262480169225611, p: 5.5319350761132503e-45
Pearson Corr W: 0.6019495416814942, p: 1.245195503931551e-18
Pearson Corr S: 0.6476264203345391, p: 3.4806841452384304e-22
---------------------------------------------------
Prediction using mast: tnw15
Error U: 1.1367985095434707 +- 0.7859999714273991
Error V: 1.2369342654615105 +- 0.9864925152170523
Error W: 0.3624225703969732 +- 0.30547257440789677
Error S: 1.325991448091405 +- 0.8294084138354295
Pearson Corr U: 0.808479813086918, p: 1.1028237622994359e-41
Pearson Corr V: 0.8324830622427145, p: 3.12506192041895e-46
Pearson Corr W: 0.6016783484230884, p: 1.3021249897426064e-18
Pearson Corr S: 0.6342304805504516, p: 4.420582258233438e-21
---------------------------------------------------
Prediction using mast: tnw16
Error U: 1.196340934212566 +- 0.9393627999742699
Error V: 1.2100926894365245 +- 1.008447265380493
Error W: 0.34112603724420987 +- 0.3111762854967297
Error S: 1.5496409180100812 +- 1.0039677876758315
Pearson Corr U: 0.811620202698543, p: 3.054486267575687e-42
Pearson Corr V: 0.8302287030347703, p: 8.952675444514388e-46
Pearson Corr W: 0.5977244922602193, p: 2.486773599889174e-18
Pearson Corr S: 0.649403132986973, p: 2.4609324761941964e-22
---------------------------------------------------
Prediction using mast: tse01
Error U: 2.4461079799731804 +- 2.2238037111624234
Error V: 2.102306888954941 +- 1.5820972485374745
Error W: 0.4166816659073703 +- 0.4594280019641306
Error S: 2.103310501581757 +- 1.2970098036265567
Pearson Corr U: -0.5658344137814384, p: 3.3665583883768474e-16
Pearson Corr V: -0.3530302259461415, p: 1.6522353043695192e-06
Pearson Corr W: 0.2119169557994277, p: 0.00487232798556535
Pearson Corr S: 0.5934790004873919, p: 4.9325278876627666e-18
---------------------------------------------------
Prediction using mast: tse02
Error U: 2.7063238125574625 +- 2.328863828456916
Error V: 1.784553247428722 +- 1.222126719685621
Error W: 0.4063164411661544 +- 0.4564569774439533
Error S: 2.373772332243523 +- 1.4357690119218494
Pearson Corr U: -0.44665795692599825, p: 5.800496362705611e-10
Pearson Corr V: -0.4062253048072042, p: 2.4365847922203666e-08
Pearson Corr W: 0.22901691794349396, p: 0.002299723178251379
Pearson Corr S: 0.5849226365337455, p: 1.9028421503983502e-17
---------------------------------------------------
Prediction using mast: tse04
Error U: 1.8589605288732445 +- 1.1386992351287275
Error V: 1.4446768224284396 +- 0.9901968470183359
Error W: 0.5675740345768754 +- 0.4662317209388827
Error S: 1.6511668212062842 +- 1.2660970653921517
Pearson Corr U: 0.8043343107617614, p: 5.793613830139543e-41
Pearson Corr V: 0.8380267764293633, p: 2.194109799978933e-47
Pearson Corr W: 0.5962732064103629, p: 3.146337194210767e-18
Pearson Corr S: 0.6202254246146308, p: 5.535043412185793e-20
---------------------------------------------------
Prediction using mast: tse06
Error U: 1.5463976714464915 +- 0.8870761798012923
Error V: 1.1093369317628423 +- 0.8909348419400094
Error W: 0.3974353980880587 +- 0.3524036390627098
Error S: 1.1156428262203502 +- 0.8306429989596623
Pearson Corr U: 0.8109531647000823, p: 4.020125346268651e-42
Pearson Corr V: 0.8273926414010415, p: 3.292521239037859e-45
Pearson Corr W: 0.5726586590521585, p: 1.2312839576215213e-16
Pearson Corr S: 0.6613619530140231, p: 2.2439597140627351e-23
---------------------------------------------------
Prediction using mast: tse07
Error U: 1.3602267817591067 +- 1.2892574806117996
Error V: 1.2774433144253339 +- 1.0350652630348642
Error W: 0.34534193274061215 +- 0.3661666108826803
Error S: 1.9763961467193785 +- 1.3087045444987704
Pearson Corr U: 0.8316350824958741, p: 4.6514671356423474e-46
Pearson Corr V: 0.8217697577679451, p: 4.0637935203806856e-44
Pearson Corr W: 0.5861766449974842, p: 1.5651208619941418e-17
Pearson Corr S: 0.6750897853233251, p: 1.2497940488533645e-24
---------------------------------------------------
Prediction using mast: tse08
Error U: 1.4355875076027171 +- 0.8230009702456694
Error V: 1.201268783204486 +- 0.8965273244202735
Error W: 0.36836736889994953 +- 0.3300004787266031
Error S: 1.037055139402677 +- 0.7325454022103738
Pearson Corr U: 0.8147006521817202, p: 8.467721861616217e-43
Pearson Corr V: 0.8007415022188844, p: 2.3633096828819435e-40
Pearson Corr W: 0.5597179823023443, p: 8.133021056519283e-16
Pearson Corr S: 0.6898711992536823, p: 4.6618488881887363e-26
---------------------------------------------------
Prediction using mast: tse09
Error U: 1.3800500391841324 +- 0.9600193592219243
Error V: 2.2962366443067346 +- 1.7155624573346244
Error W: 0.405206722780411 +- 0.4159043052007087
Error S: 1.1011793940840118 +- 0.825608370746085
Pearson Corr U: 0.7294467730320547, p: 2.4320520165491218e-30
Pearson Corr V: -0.04167740857263016, p: 0.5839479267136768
Pearson Corr W: 0.4194124435003805, p: 7.597279699049325e-09
Pearson Corr S: 0.7885031024249844, p: 2.3075114277150953e-38
---------------------------------------------------
Prediction using mast: tse10
Error U: 2.1650018700001086 +- 1.9830368781592198
Error V: 2.2324877873642444 +- 1.7422723859101572
Error W: 0.4389236357385504 +- 0.4693926359564027
Error S: 1.7933010412858104 +- 1.1718638014751595
Pearson Corr U: -0.4406668943073758, p: 1.0415340428269104e-09
Pearson Corr V: -0.3027559975120669, p: 4.653634206831754e-05
Pearson Corr W: 0.16532392970196497, p: 0.028784546367753742
Pearson Corr S: 0.6648943336273924, p: 1.0830022831067847e-23
---------------------------------------------------
Prediction using mast: tse11
Error U: 2.3207564012992505 +- 2.133798986605642
Error V: 2.273104301336399 +- 1.786676635725822
Error W: 0.4278273230071891 +- 0.45909575676222353
Error S: 1.8542332176495255 +- 1.1566240463792294
Pearson Corr U: -0.567208258536475, p: 2.7545649109984214e-16
Pearson Corr V: -0.3150046737345686, p: 2.1775901560453724e-05
Pearson Corr W: 0.19443286266680404, p: 0.00992802561790928
Pearson Corr S: 0.6173962698096672, p: 9.08264722698779e-20
---------------------------------------------------
Prediction using mast: tse12
Error U: 2.500814469495948 +- 2.2353705880959125
Error V: 1.7148549599676337 +- 1.1690034998115861
Error W: 0.4094229350981899 +- 0.4588261312268124
Error S: 2.58895913808674 +- 1.5005740972467037
Pearson Corr U: -0.4603945013071773, p: 1.4509420043175714e-10
Pearson Corr V: -0.30242330340424506, p: 4.748409609325906e-05
Pearson Corr W: 0.21248358517509056, p: 0.004756768846930296
Pearson Corr S: 0.5773413652690648, p: 6.091319000963111e-17
---------------------------------------------------
Prediction using mast: tse13
Error U: 2.1466721764062857 +- 1.143060329168443
Error V: 1.0566865890368302 +- 0.851938872302378
Error W: 0.4722320597681323 +- 0.4153908875467969
Error S: 1.48486271174099 +- 1.1899197567110484
Pearson Corr U: 0.8109415791675613, p: 4.0393130412265296e-42
Pearson Corr V: 0.8282391063727274, p: 2.237742283127352e-45
Pearson Corr W: 0.5718819685840798, p: 1.3822464595087394e-16
Pearson Corr S: 0.6547322676314639, p: 8.578682732659784e-23
---------------------------------------------------
Prediction using mast: v01
Error U: 2.428012566210486 +- 2.1342726166921313
Error V: 1.5393981024752437 +- 1.083895320829182
Error W: 0.44293667554599697 +- 0.4616697323951802
Error S: 2.6891957026780284 +- 1.5908303419005152
Pearson Corr U: -0.6037731388419116, p: 9.208812044258676e-19
Pearson Corr V: 0.3104893823019881, p: 2.8923866975157963e-05
Pearson Corr W: 0.1683933102532325, p: 0.025907080911310946
Pearson Corr S: 0.7113422728509642, p: 2.7202337473413995e-28
---------------------------------------------------
Prediction using mast: v03
Error U: 1.578787209627879 +- 1.4858736843448004
Error V: 1.703779677121576 +- 1.1202816855186803
Error W: 0.4278445254976596 +- 0.4261482340400501
Error S: 2.143448470708734 +- 1.5325532297938682
Pearson Corr U: 0.8416316494899834, p: 3.6940862496765265e-48
Pearson Corr V: 0.13122698776802164, p: 0.08344770159150423
Pearson Corr W: 0.6349489654815105, p: 3.8694456221617945e-21
Pearson Corr S: 0.8037822244230207, p: 7.204333697974446e-41
---------------------------------------------------
Prediction using mast: v04
Error U: 1.8566659968382238 +- 1.6762081469681425
Error V: 2.388593354263896 +- 1.980556957654647
Error W: 0.45497608752091084 +- 0.477388510299618
Error S: 1.3733933901609252 +- 0.975410758235164
Pearson Corr U: 0.0844315327385026, p: 0.26660936986125033
Pearson Corr V: -0.22178985848781843, p: 0.0031797376183531107
Pearson Corr W: 0.12979499029259153, p: 0.08690204060343545
Pearson Corr S: 0.724130489374329, p: 1.0102676831928122e-29
---------------------------------------------------
Prediction using mast: v05
Error U: 1.9238233501888824 +- 1.7882590570303705
Error V: 2.1303630826018725 +- 1.6128083033187801
Error W: 0.45559793260503234 +- 0.4774275782670284
Error S: 1.7598386638702415 +- 1.2736304817323496
Pearson Corr U: 0.04301819611818976, p: 0.5718964201029302
Pearson Corr V: -0.3115672170355742, p: 2.7040193083360964e-05
Pearson Corr W: 0.13563705648746324, p: 0.07349717414534955
Pearson Corr S: 0.7584614128989162, p: 5.405891424175183e-34
---------------------------------------------------
Prediction using mast: v06
Error U: 2.3727953775613626 +- 2.165553609129998
Error V: 1.973238290019617 +- 1.4416511088814994
Error W: 0.4221639070494203 +- 0.4591332302014171
Error S: 2.2735809924242494 +- 1.3775230158478227
Pearson Corr U: -0.5861252388325964, p: 1.5777332187143756e-17
Pearson Corr V: -0.3442783052344433, p: 3.0839289546661173e-06
Pearson Corr W: 0.21615150884810977, p: 0.004066371099033011
Pearson Corr S: 0.6065692592779863, p: 5.776357796546004e-19
---------------------------------------------------
Prediction using mast: v07
Error U: 1.9650490728351409 +- 1.8260934168875969
Error V: 2.064206094892916 +- 1.5109968169050805
Error W: 0.4537608739783449 +- 0.47631985370359964
Error S: 1.9005559009346211 +- 1.3565593852233604
Pearson Corr U: -0.022963405578191178, p: 0.762926448714391
Pearson Corr V: -0.3411608737150869, p: 3.8343303371642474e-06
Pearson Corr W: 0.15032911028981696, p: 0.0470650335197434
Pearson Corr S: 0.7617982723032192, p: 1.903780124815389e-34
---------------------------------------------------
Prediction error all masts
Error U: 1.7357495780470746 +- 1.559670220966811
Error V: 1.6633422983122244 +- 1.3273513271845936
Error W: 0.4255929568166419 +- 0.41636989048167916
Error S: 1.7077977657279941 +- 1.2564207062830306
Pearson Corr U: 0.30331999127105097, p: 2.955796716786335e-167
Pearson Corr V: 0.23819112314931098, p: 5.267902427496375e-102
Pearson Corr W: 0.3891902896467939, p: 3.6616345703931863e-283
Pearson Corr S: 0.4163913854293648, p: 0.0
---------------------------------------------------
Pearson corr per case, then averaged over all cases
U:   0.4029021517621861
V:   0.3880436845339022
W:   0.4455314020218975
S:   0.6601514934569908
---------------------------------------------------
