# Supplementary material for: WindSeer: real-time volumetric wind prediction over complex terrain aboard a small uncrewed aerial vehicle
Source: Nat Commun. 2024 Apr 25;15:3507. doi: 10.1038/s41467-024-47778-4 (PMC11045725; doi:10.1038/s41467-024-47778-4)
Supplement: Supplementary file 5 — Source Data [file 41467_2024_47778_MOESM5_ESM.zip › data_Table1_SupplementaryTable2/Perdigao_0520_122230_AD6.txt]

Sender: LSF System <lsfadmin@eu-a6-004-02>
Subject: Job 208250779: <python3 predict_measurement_campaigns.py -model_dir ../wind_prediction/trained_models/final02 -model_version e1000 -d /cluster/work/riner/users/intel/perdigao_20170520.hdf5 -m tse04 -i 6 -e 12:22:30 --no_gpu --benchmark> in cluster <euler> Done

Job <python3 predict_measurement_campaigns.py -model_dir ../wind_prediction/trained_models/final02 -model_version e1000 -d /cluster/work/riner/users/intel/perdigao_20170520.hdf5 -m tse04 -i 6 -e 12:22:30 --no_gpu --benchmark> was submitted from host <eu-login-27> by user <acfloria> in cluster <euler> at Mon Mar 14 22:51:31 2022
Job was executed on host(s) <2*eu-a6-004-02>, in queue <normal.4h>, as user <acfloria> in cluster <euler> at Mon Mar 14 22:52:01 2022
</cluster/home/acfloria> was used as the home directory.
</cluster/home/acfloria/intel_wind/wind_analysis> was used as the working directory.
Started at Mon Mar 14 22:52:01 2022
Terminated at Mon Mar 14 23:55:53 2022
Results reported at Mon Mar 14 23:55:53 2022

Your job looked like:

------------------------------------------------------------
# LSBATCH: User input
python3 predict_measurement_campaigns.py -model_dir ../wind_prediction/trained_models/final02 -model_version e1000 -d /cluster/work/riner/users/intel/perdigao_20170520.hdf5 -m tse04 -i 6 -e 12:22:30 --no_gpu --benchmark
------------------------------------------------------------

Successfully completed.

Resource usage summary:

    CPU time :                                   3770.78 sec.
    Max Memory :                                 15837 MB
    Average Memory :                             9691.23 MB
    Total Requested Memory :                     26000.00 MB
    Delta Memory :                               10163.00 MB
    Max Swap :                                   -
    Max Processes :                              3
    Max Threads :                                4
    Run time :                                   3848 sec.
    Turnaround time :                            3862 sec.

The output (if any) follows:

/cluster/home/acfloria/.local/lib/python3.7/site-packages/pyproj/crs/crs.py:131: FutureWarning: '+init=<authority>:<code>' syntax is deprecated. '<authority>:<code>' is the preferred initialization method. When making the change, be mindful of axis order changes: https://pyproj4.github.io/pyproj/stable/gotchas.html#axis-order-changes-in-proj-6
  in_crs_string = _prepare_from_proj_string(in_crs_string)
/cluster/home/acfloria/.local/lib/python3.7/site-packages/pyproj/crs/crs.py:131: FutureWarning: '+init=<authority>:<code>' syntax is deprecated. '<authority>:<code>' is the preferred initialization method. When making the change, be mindful of axis order changes: https://pyproj4.github.io/pyproj/stable/gotchas.html#axis-order-changes-in-proj-6
  in_crs_string = _prepare_from_proj_string(in_crs_string)
mayavi could not get imported, disabling plotting with mayavi. Refer to the README for install instructions
'pygdal' is not installed. Use the command below to install it:
     pip3 install pygdal==2.3.2.4
GPy could not get imported, GPR baseline not available
Using YAML config: ../wind_prediction/trained_models/final02/params.yaml
Input data: 12:22:30 | scale: scale_2.0_n_384 | mast: rne01 
Measurement indices:
[333 193  39]
Input data: 12:22:30 | scale: scale_2.0_n_384 | mast: rne02 
Measurement indices:
[315 206  40]
[315 206  42]
Input data: 12:22:30 | scale: scale_2.0_n_384 | mast: rne03 
Measurement indices:
[302 223  41]
Input data: 12:22:30 | scale: scale_2.0_n_384 | mast: rne04 
Measurement indices:
All measurements lie inside the terrain or outside of the prediction domain
Input mast outside the prediction region
Input data: 12:22:30 | scale: scale_2.0_n_384 | mast: rne06 
Measurement indices:
[247 288  39]
[247 288  41]
Input data: 12:22:30 | scale: scale_2.0_n_384 | mast: rne07 
Measurement indices:
[212 323  41]
[212 323  43]
Input data: 12:22:30 | scale: scale_2.0_n_384 | mast: rsw01 
Measurement indices:
[194  77  43]
[194  77  44]
Input data: 12:22:30 | scale: scale_2.0_n_384 | mast: rsw02 
Measurement indices:
[182  88  43]
[182  88  45]
Input data: 12:22:30 | scale: scale_2.0_n_384 | mast: rsw03 
Measurement indices:
[174 101  43]
[174 101  44]
[174 101  46]
[174 101  48]
[174 101  51]
Input data: 12:22:30 | scale: scale_2.0_n_384 | mast: rsw04 
Measurement indices:
[160 121  43]
Input data: 12:22:30 | scale: scale_2.0_n_384 | mast: rsw05 
Measurement indices:
[129 166  44]
Input data: 12:22:30 | scale: scale_2.0_n_384 | mast: rsw06 
Measurement indices:
[116 183  44]
[116 183  46]
[116 183  48]
[116 183  49]
[116 183  53]
Input data: 12:22:30 | scale: scale_2.0_n_384 | mast: rsw07 
Measurement indices:
[ 85 221  45]
[ 85 221  47]
Input data: 12:22:30 | scale: scale_2.0_n_384 | mast: rsw08 
Measurement indices:
[ 74 237  45]
[ 74 237  47]
Input data: 12:22:30 | scale: scale_2.0_n_384 | mast: tnw01 
Measurement indices:
[ 59 175  12]
[ 59 175  14]
Input data: 12:22:30 | scale: scale_2.0_n_384 | mast: tnw02 
Measurement indices:
[ 82 190  28]
[ 82 190  29]
[ 82 190  31]
Input data: 12:22:30 | scale: scale_2.0_n_384 | mast: tnw03 
Measurement indices:
[ 96 204  43]
[ 96 204  45]
Input data: 12:22:30 | scale: scale_2.0_n_384 | mast: tnw05 
Measurement indices:
[130 225  23]
[130 225  24]
[130 225  24]
[130 225  24]
[130 225  25]
[130 225  25]
[130 225  26]
Input data: 12:22:30 | scale: scale_2.0_n_384 | mast: tnw06 
Measurement indices:
[158 247  17]
[158 247  18]
[158 247  18]
[158 247  18]
[158 247  19]
[158 247  19]
[158 247  20]
Input data: 12:22:30 | scale: scale_2.0_n_384 | mast: tnw07 
Measurement indices:
[176 263  10]
[176 263  10]
[176 263  10]
[176 263  11]
[176 263  11]
[176 263  12]
[176 263  14]
[176 263  16]
[176 263  19]
Input data: 12:22:30 | scale: scale_2.0_n_384 | mast: tnw08 
Measurement indices:
[196 278  18]
[196 278  19]
[196 278  21]
Input data: 12:22:30 | scale: scale_2.0_n_384 | mast: tnw09 
Measurement indices:
[210 291  27]
[210 291  28]
Input data: 12:22:30 | scale: scale_2.0_n_384 | mast: tnw10 
Measurement indices:
[220 296  32]
[220 296  34]
[220 296  36]
[220 296  37]
[220 296  41]
Input data: 12:22:30 | scale: scale_2.0_n_384 | mast: tnw11 
Measurement indices:
[231 304  35]
[231 304  36]
[231 304  38]
Input data: 12:22:30 | scale: scale_2.0_n_384 | mast: tnw12 
Measurement indices:
[238 307  33]
[238 307  33]
[238 307  33]
[238 307  34]
[238 307  34]
[238 307  34]
[238 307  36]
[238 307  37]
Input data: 12:22:30 | scale: scale_2.0_n_384 | mast: tnw13 
Measurement indices:
[243 314  26]
[243 314  27]
[243 314  27]
[243 314  27]
[243 314  28]
[243 314  28]
[243 314  29]
[243 314  31]
Input data: 12:22:30 | scale: scale_2.0_n_384 | mast: tnw14 
Measurement indices:
[253 319  20]
[253 319  20]
[253 319  21]
[253 319  21]
[253 319  21]
[253 319  22]
[253 319  23]
[253 319  24]
Input data: 12:22:30 | scale: scale_2.0_n_384 | mast: tnw15 
Measurement indices:
[259 322  17]
[259 322  17]
[259 322  17]
[259 322  18]
[259 322  18]
[259 322  19]
[259 322  20]
[259 322  21]
Input data: 12:22:30 | scale: scale_2.0_n_384 | mast: tnw16 
Measurement indices:
[268 325  13]
[268 325  13]
[268 325  14]
[268 325  14]
[268 325  14]
[268 325  15]
[268 325  16]
[268 325  17]
Input data: 12:22:30 | scale: scale_2.0_n_384 | mast: tse01 
Measurement indices:
[101  93   5]
[101  93   8]
Input data: 12:22:30 | scale: scale_2.0_n_384 | mast: tse02 
Measurement indices:
[137 117  26]
[137 117  29]
Input data: 12:22:30 | scale: scale_2.0_n_384 | mast: tse04 
Measurement indices:
[153 131  43]
[153 131  44]
[153 131  46]
[153 131  48]
[153 131  51]
[153 131  54]
[153 131  55]
[153 131  58]
Input data: 12:22:30 | scale: scale_2.0_n_384 | mast: tse06 
Measurement indices:
[182 159  28]
[182 159  30]
[182 159  32]
[182 159  33]
[182 159  37]
Input data: 12:22:30 | scale: scale_2.0_n_384 | mast: tse07 
Measurement indices:
[204 159  24]
[204 159  26]
Input data: 12:22:30 | scale: scale_2.0_n_384 | mast: tse08 
Measurement indices:
[223 176  20]
[223 176  22]
Input data: 12:22:30 | scale: scale_2.0_n_384 | mast: tse09 
Measurement indices:
[244 202  14]
[244 202  16]
[244 202  17]
[244 202  19]
[244 202  23]
[244 202  26]
[244 202  30]
Input data: 12:22:30 | scale: scale_2.0_n_384 | mast: tse10 
Measurement indices:
[259 211  19]
[259 211  22]
Input data: 12:22:30 | scale: scale_2.0_n_384 | mast: tse11 
Measurement indices:
[266 217  22]
[266 217  24]
[266 217  26]
[266 217  28]
[266 217  31]
Input data: 12:22:30 | scale: scale_2.0_n_384 | mast: tse12 
Measurement indices:
[280 226  33]
[280 226  34]
Input data: 12:22:30 | scale: scale_2.0_n_384 | mast: tse13 
Measurement indices:
[290 234  39]
[290 234  41]
[290 234  43]
[290 234  44]
[290 234  48]
[290 234  51]
[290 234  55]
Input data: 12:22:30 | scale: scale_2.0_n_384 | mast: v01 
Measurement indices:
[295 161  17]
[295 161  18]
Input data: 12:22:30 | scale: scale_2.0_n_384 | mast: v03 
Measurement indices:
[254 184  13]
[254 184  15]
Input data: 12:22:30 | scale: scale_2.0_n_384 | mast: v04 
Measurement indices:
[220 218  11]
[220 218  12]
Input data: 12:22:30 | scale: scale_2.0_n_384 | mast: v05 
Measurement indices:
[204 235  10]
[204 235  12]
[204 235  13]
Input data: 12:22:30 | scale: scale_2.0_n_384 | mast: v06 
Measurement indices:
[190 249   9]
[190 249  11]
[190 249  13]
Input data: 12:22:30 | scale: scale_2.0_n_384 | mast: v07 
Measurement indices:
[153 275   8]
[153 275   9]
[153 275   9]
[153 275   9]
[153 275  10]
[153 275  10]
[153 275  11]
---------------------------------------------------
Prediction using mast: rne01
Error U: 1.066027039492646 +- 0.7616399044035477
Error V: 1.9929973855977265 +- 1.3957187001731866
Error W: 0.3922622577674352 +- 0.3312526449578508
Error S: 1.022130347725873 +- 0.6969986345370762
Pearson Corr U: 0.8432372464839468, p: 1.646733485383687e-48
Pearson Corr V: 0.6765612498470968, p: 9.086202300050004e-25
Pearson Corr W: 0.5451814068923351, p: 6.163026586431512e-15
Pearson Corr S: 0.7333490527837636, p: 8.367453219954765e-31
---------------------------------------------------
Prediction using mast: rne02
Error U: 1.626381815903515 +- 0.9279469663598695
Error V: 1.7794263694891332 +- 1.300211743056058
Error W: 0.4356369500340176 +- 0.3779306058021405
Error S: 1.1994518936642657 +- 1.0170616852015757
Pearson Corr U: 0.8372919297967604, p: 3.1380416174827377e-47
Pearson Corr V: 0.7166556174985544, p: 7.078930867739589e-29
Pearson Corr W: 0.5403752667525117, p: 1.1785789180914584e-14
Pearson Corr S: 0.7335049908868311, p: 8.015063019356858e-31
---------------------------------------------------
Prediction using mast: rne03
Error U: 1.561074950992261 +- 0.8801390344389128
Error V: 1.146633421179757 +- 0.9702081534485096
Error W: 0.3780855052604977 +- 0.3288642305861747
Error S: 0.9238145531401345 +- 0.7090931298524829
Pearson Corr U: 0.8307710107331062, p: 6.9600307134337064e-46
Pearson Corr V: 0.7749680397095471, p: 2.6030074906933884e-36
Pearson Corr W: 0.5427769814811045, p: 8.535252548666634e-15
Pearson Corr S: 0.7587265438052194, p: 4.978788608662591e-34
---------------------------------------------------
Prediction using mast: rne06
Error U: 1.2974521891940636 +- 0.7977655699607279
Error V: 1.7636965091006953 +- 1.3272627496173366
Error W: 0.40541736798391625 +- 0.3476235094439959
Error S: 1.0496831120283336 +- 0.7805762848341974
Pearson Corr U: 0.8401049632426953, p: 7.898379180516956e-48
Pearson Corr V: 0.7051526137377438, p: 1.256661598333677e-27
Pearson Corr W: 0.5443742672513475, p: 6.876917515073957e-15
Pearson Corr S: 0.7348094739668859, p: 5.585625650594167e-31
---------------------------------------------------
Prediction using mast: rne07
Error U: 2.263566292120019 +- 1.1256171023252137
Error V: 2.5572398844478985 +- 1.3762325101516224
Error W: 0.5679099342824224 +- 0.4754826622602143
Error S: 2.1188897628093724 +- 1.4984949856581775
Pearson Corr U: 0.8380833716259359, p: 2.1343113627819102e-47
Pearson Corr V: 0.7063142854700668, p: 9.458077660350442e-28
Pearson Corr W: 0.5331866999608111, p: 3.0495085722193864e-14
Pearson Corr S: 0.7235336862936751, p: 1.1829404727351117e-29
---------------------------------------------------
Prediction using mast: rsw01
Error U: 1.2388046762187033 +- 1.1595641688200773
Error V: 1.9855141882938667 +- 1.440883470715023
Error W: 0.3760731329973503 +- 0.31606996295011647
Error S: 1.1720523526911193 +- 0.7884559108248678
Pearson Corr U: 0.8399153675404286, p: 8.675243165094774e-48
Pearson Corr V: 0.6415045174177456, p: 1.1295069360131975e-21
Pearson Corr W: 0.528475607035875, p: 5.617586416043752e-14
Pearson Corr S: 0.7249022078770667, p: 8.233012396205476e-30
---------------------------------------------------
Prediction using mast: rsw02
Error U: 1.1158140007798796 +- 0.8884655710602641
Error V: 1.4414753532817999 +- 1.2613393737265306
Error W: 0.3653437589920952 +- 0.31518257385012505
Error S: 1.2130143586920674 +- 0.8129150933938418
Pearson Corr U: 0.8402507252428829, p: 7.3481480758555e-48
Pearson Corr V: 0.7035975123769449, p: 1.8343998188068227e-27
Pearson Corr W: 0.5488647309595411, p: 3.723475600269044e-15
Pearson Corr S: 0.7338030440523434, p: 7.3816607849902805e-31
---------------------------------------------------
Prediction using mast: rsw03
Error U: 1.3290176992632419 +- 0.815381518912781
Error V: 2.271167878617245 +- 1.3850556689029494
Error W: 0.4404500680648823 +- 0.37637919741508546
Error S: 1.2188130046931331 +- 0.9819708457383363
Pearson Corr U: 0.8400974951840107, p: 7.927638778365199e-48
Pearson Corr V: 0.6834308441378868, p: 2.0009348556214342e-25
Pearson Corr W: 0.5401488568983449, p: 1.2148216143018775e-14
Pearson Corr S: 0.7284164608923759, p: 3.213473998827226e-30
---------------------------------------------------
Prediction using mast: rsw04
Error U: 1.0948303229066587 +- 0.8786930665049408
Error V: 1.5432689674901465 +- 1.3244426954038173
Error W: 0.3669979125237017 +- 0.3138196630071942
Error S: 1.1545038286477012 +- 0.7746916185591242
Pearson Corr U: 0.8426569881125744, p: 2.207422223045094e-48
Pearson Corr V: 0.6900384588301628, p: 4.4864981786151896e-26
Pearson Corr W: 0.5489535435930707, p: 3.678226976065435e-15
Pearson Corr S: 0.7350601679323852, p: 5.209850995013923e-31
---------------------------------------------------
Prediction using mast: rsw05
Error U: 1.309973745548693 +- 1.1613811078709677
Error V: 1.2714474649863279 +- 1.0200869322316608
Error W: 0.38384185100433554 +- 0.3588401614633371
Error S: 1.798543367043585 +- 1.2622336027595822
Pearson Corr U: 0.8236193832324346, p: 1.795565630291847e-44
Pearson Corr V: 0.7915219842732344, p: 7.669859169924068e-39
Pearson Corr W: 0.5278685714484234, p: 6.0734975377797e-14
Pearson Corr S: 0.6890380376056179, p: 5.640684189020777e-26
---------------------------------------------------
Prediction using mast: rsw06
Error U: 2.7934800126155 +- 1.1417209742340617
Error V: 1.0874321933812503 +- 0.9131280821944455
Error W: 0.4444198982199597 +- 0.4093301925631528
Error S: 1.782445459363007 +- 1.210399158365661
Pearson Corr U: 0.8318702021483547, p: 4.166710565748237e-46
Pearson Corr V: 0.7625618714282498, p: 1.4957155075258682e-34
Pearson Corr W: 0.5274744773336186, p: 6.388573200842864e-14
Pearson Corr S: 0.758932464772533, p: 4.670147504394536e-34
---------------------------------------------------
Prediction using mast: rsw07
Error U: 1.8534428907780398 +- 1.0089905322962394
Error V: 1.3571319001569302 +- 0.8855397766208047
Error W: 0.3853709146126082 +- 0.32644746928655616
Error S: 1.00210707448345 +- 0.7339751776926501
Pearson Corr U: 0.8198372295861016, p: 9.444991324506847e-44
Pearson Corr V: 0.6837338006047955, p: 1.8699789983368163e-25
Pearson Corr W: 0.520166750804015, p: 1.6128696778682416e-13
Pearson Corr S: 0.774182099081796, p: 3.390354592616253e-36
---------------------------------------------------
Prediction using mast: rsw08
Error U: 1.7096228428454154 +- 0.9494751328058347
Error V: 1.3426614251230868 +- 0.8790186517392394
Error W: 0.3785922755308006 +- 0.32540994811699825
Error S: 0.9448070815507025 +- 0.6887024830456149
Pearson Corr U: 0.8203381810771398, p: 7.597651979478668e-44
Pearson Corr V: 0.694744729636743, p: 1.509137660438075e-26
Pearson Corr W: 0.5285245165673804, p: 5.58234066214207e-14
Pearson Corr S: 0.7756157137397994, p: 2.0919297043172186e-36
---------------------------------------------------
Prediction using mast: tnw01
Error U: 2.2606732343870317 +- 2.0544498875688855
Error V: 1.712227993420527 +- 1.157233184879276
Error W: 0.4272748416925288 +- 0.44328085143156365
Error S: 2.6479828051562215 +- 1.577995710152836
Pearson Corr U: -0.4124284319448023, p: 1.4171824759449689e-08
Pearson Corr V: -0.24037287223639883, p: 0.0013545851896536907
Pearson Corr W: 0.1650986112246658, p: 0.029006126147980406
Pearson Corr S: 0.5951028010838496, p: 3.800370253825725e-18
---------------------------------------------------
Prediction using mast: tnw02
Error U: 2.0832357436621365 +- 1.9212056993881999
Error V: 1.7604639165106353 +- 1.1899371168530835
Error W: 0.4372074029627106 +- 0.46047125482417495
Error S: 2.507604373505197 +- 1.576787124365518
Pearson Corr U: -0.4482910822666451, p: 4.93525332251423e-10
Pearson Corr V: -0.23309449245475436, p: 0.001907117233434106
Pearson Corr W: 0.13382896485598458, p: 0.07745379870363811
Pearson Corr S: 0.683019291954022, p: 2.1933574593036295e-25
---------------------------------------------------
Prediction using mast: tnw03
Error U: 1.243521416255949 +- 0.8980810355335272
Error V: 1.2740720874303129 +- 0.9670820853491777
Error W: 0.3737720775610227 +- 0.34240140968423693
Error S: 1.4234453468471435 +- 1.0436723913540586
Pearson Corr U: 0.8225523487211625, p: 2.879689042775057e-44
Pearson Corr V: 0.7802493297298548, p: 4.285784883229076e-37
Pearson Corr W: 0.53673595355716, p: 1.9125166428957852e-14
Pearson Corr S: 0.7375825130679389, p: 2.573818596687309e-31
---------------------------------------------------
Prediction using mast: tnw05
Error U: 1.5844664182983386 +- 1.4855150698302109
Error V: 1.6783371148439645 +- 1.0791656438762662
Error W: 0.41962492940505164 +- 0.4271358266983176
Error S: 2.2068376953231748 +- 1.5455517854465248
Pearson Corr U: 0.776618019284118, p: 1.489409733772206e-36
Pearson Corr V: 0.06021702095175231, p: 0.42859030351448707
Pearson Corr W: 0.5509638350423056, p: 2.7862810973525644e-15
Pearson Corr S: 0.739557930108645, p: 1.473204356897667e-31
---------------------------------------------------
Prediction using mast: tnw06
Error U: 1.6157735057201275 +- 1.4123994934906796
Error V: 2.1119995481792992 +- 1.5000074515521584
Error W: 0.44165157101714225 +- 0.4627828455305346
Error S: 1.594087177021297 +- 1.2761298524059124
Pearson Corr U: 0.6126816564093536, p: 2.0505168113562734e-19
Pearson Corr V: -0.31382244937010256, p: 2.3466451238214124e-05
Pearson Corr W: 0.256914936325636, p: 0.0005989236588109226
Pearson Corr S: 0.7356260223870849, p: 4.450695123737574e-31
---------------------------------------------------
Prediction using mast: tnw07
Error U: 2.0066164751561764 +- 1.8438433080765315
Error V: 2.881737781989987 +- 2.1597359353218226
Error W: 0.4422581266467084 +- 0.4735737743602163
Error S: 1.188289229481423 +- 0.8050512401801886
Pearson Corr U: -0.3319118177858171, p: 7.21712456818895e-06
Pearson Corr V: -0.40891508461605636, p: 1.9289235314322287e-08
Pearson Corr W: 0.15708790927410626, p: 0.03788538604488919
Pearson Corr S: 0.6830578792188923, p: 2.1745698774382432e-25
---------------------------------------------------
Prediction using mast: tnw08
Error U: 2.446485829083374 +- 2.249747895897949
Error V: 2.2451238167332668 +- 1.7354281436176247
Error W: 0.4007374599582173 +- 0.4155869704032666
Error S: 1.6506294287904446 +- 1.1194534256970743
Pearson Corr U: -0.5427042093445785, p: 8.619440926745465e-15
Pearson Corr V: -0.24954182264642374, p: 0.000867474518031099
Pearson Corr W: 0.29409073858332313, p: 7.805614689234085e-05
Pearson Corr S: 0.6602786281189029, p: 2.8002112961202577e-23
---------------------------------------------------
Prediction using mast: tnw09
Error U: 2.265196923766736 +- 2.084829717673736
Error V: 2.1058317968850284 +- 1.5750979275188564
Error W: 0.3939400110147699 +- 0.43118378210382474
Error S: 1.8456982605640062 +- 1.2843034536878086
Pearson Corr U: -0.5274578479424394, p: 6.402212676264401e-14
Pearson Corr V: -0.2534294796894792, p: 0.0007145185651864978
Pearson Corr W: 0.2880628023240845, p: 0.00011078530796140755
Pearson Corr S: 0.6761975925475316, p: 9.832749291314384e-25
---------------------------------------------------
Prediction using mast: tnw10
Error U: 1.5986115754258514 +- 1.5179303727071896
Error V: 1.6464525050243128 +- 1.0482491685107123
Error W: 0.4094605603932971 +- 0.4218704357906125
Error S: 2.2960087242557496 +- 1.5651959328158893
Pearson Corr U: 0.7744082940915555, p: 3.1424016970483666e-36
Pearson Corr V: 0.18741695611300346, p: 0.013007173589259487
Pearson Corr W: 0.5446160550355839, p: 6.655001220425813e-15
Pearson Corr S: 0.7143619646577071, p: 1.2705054893868469e-28
---------------------------------------------------
Prediction using mast: tnw11
Error U: 1.0913572949237 +- 0.8986769156513675
Error V: 1.6296223804867958 +- 1.355347952672134
Error W: 0.36841704594441127 +- 0.31359258274722557
Error S: 1.1430145669701333 +- 0.7662792866440369
Pearson Corr U: 0.8434008369319955, p: 1.5158325396911222e-48
Pearson Corr V: 0.6803462641075334, p: 3.9675416873996224e-25
Pearson Corr W: 0.5476519572951934, p: 4.39847192785062e-15
Pearson Corr S: 0.7336831831462556, p: 7.63023186906251e-31
---------------------------------------------------
Prediction using mast: tnw12
Error U: 1.2964978463286578 +- 0.798095479532092
Error V: 1.6528999640350541 +- 1.3084787344202684
Error W: 0.3987230337198846 +- 0.3419998574519875
Error S: 1.0244131587936203 +- 0.7487126611258188
Pearson Corr U: 0.839002258151253, p: 1.3607103155747928e-47
Pearson Corr V: 0.7116325479358234, p: 2.5293468676734212e-28
Pearson Corr W: 0.5455531027090402, p: 5.859100554848564e-15
Pearson Corr S: 0.7357131587169584, p: 4.343898477951893e-31
---------------------------------------------------
Prediction using mast: tnw13
Error U: 1.2469043181745114 +- 1.095934333702115
Error V: 1.2993662945896154 +- 1.099208996890973
Error W: 0.3751550242053226 +- 0.3398223902111626
Error S: 1.59497581979216 +- 1.0964573093171848
Pearson Corr U: 0.8289038421905344, p: 1.649889577041151e-45
Pearson Corr V: 0.7402095122789651, p: 1.2242049734373408e-31
Pearson Corr W: 0.5292775610855456, p: 5.0661159526519407e-14
Pearson Corr S: 0.7098316279386886, p: 3.966607530983962e-28
---------------------------------------------------
Prediction using mast: tnw14
Error U: 1.2591569427247447 +- 1.1084351113375752
Error V: 1.2858546066324434 +- 1.081726035017394
Error W: 0.3775182888151471 +- 0.34339619517593645
Error S: 1.6313910030842746 +- 1.1264293174821693
Pearson Corr U: 0.8273830999919811, p: 3.306845540770884e-45
Pearson Corr V: 0.7481723661277316, p: 1.2171319402242643e-32
Pearson Corr W: 0.5258698968344785, p: 7.844097387560101e-14
Pearson Corr S: 0.7068728221838908, p: 8.2461158783139e-28
---------------------------------------------------
Prediction using mast: tnw15
Error U: 1.136219890580052 +- 0.8426595090939584
Error V: 1.314553678451601 +- 1.1481462343577915
Error W: 0.3632243556006119 +- 0.3168870297946621
Error S: 1.2070589320653233 +- 0.8196344267947516
Pearson Corr U: 0.8365534775293441, p: 4.4879075158661445e-47
Pearson Corr V: 0.7314815474726252, p: 1.3975382825075162e-30
Pearson Corr W: 0.5509434803211594, p: 2.794153267888813e-15
Pearson Corr S: 0.7389336168401939, p: 1.7582534293507524e-31
---------------------------------------------------
Prediction using mast: tnw16
Error U: 1.2219450917659274 +- 1.0024364669642918
Error V: 1.2566349834579775 +- 1.0564241154770513
Error W: 0.37269577067176846 +- 0.33672942524214633
Error S: 1.5171446164200975 +- 1.0569813064795817
Pearson Corr U: 0.8284749144282556, p: 2.0087394744604226e-45
Pearson Corr V: 0.7595248051292784, p: 3.883532163976712e-34
Pearson Corr W: 0.5335960868665373, p: 2.890540289889851e-14
Pearson Corr S: 0.7214507884093121, p: 2.0451566013592e-29
---------------------------------------------------
Prediction using mast: tse01
Error U: 2.348733518062044 +- 2.1495934316886025
Error V: 2.015627139955296 +- 1.5016693301707298
Error W: 0.3909337898877142 +- 0.42462899918570524
Error S: 1.9517554890217759 +- 1.335014458613544
Pearson Corr U: -0.5052843412254432, p: 9.943963275295433e-13
Pearson Corr V: -0.22411217134024794, p: 0.0028684178603631694
Pearson Corr W: 0.3074199211851825, p: 3.4988482013134286e-05
Pearson Corr S: 0.6572441694511192, p: 5.1817872177841294e-23
---------------------------------------------------
Prediction using mast: tse02
Error U: 2.6444618713905363 +- 2.2442973942684716
Error V: 1.7267997380131288 +- 1.1410922401387562
Error W: 0.4179200032731551 +- 0.4310610442267534
Error S: 2.418350803932148 +- 1.510622650715464
Pearson Corr U: -0.3599902232534097, p: 9.923442637842044e-07
Pearson Corr V: -0.3916945646064171, p: 8.311054596343116e-08
Pearson Corr W: 0.22927955745237297, p: 0.0022723785962900866
Pearson Corr S: 0.5646989757746919, p: 3.97095320913167e-16
---------------------------------------------------
Prediction using mast: tse04
Error U: 1.9881137408551128 +- 1.06284275875485
Error V: 1.6276662930489607 +- 1.2515869550829748
Error W: 0.45619786736540624 +- 0.39971100408041405
Error S: 1.4146495652047089 +- 1.145717262910755
Pearson Corr U: 0.8360723501232962, p: 5.660654952508676e-47
Pearson Corr V: 0.7348272664294216, p: 5.558098973651965e-31
Pearson Corr W: 0.5393634231802364, p: 1.3491738979680597e-14
Pearson Corr S: 0.7383472138921481, p: 2.075082936505262e-31
---------------------------------------------------
Prediction using mast: tse06
Error U: 1.603033921327815 +- 0.8966454865990462
Error V: 1.1419676507697114 +- 0.9557624416998893
Error W: 0.37919938936434117 +- 0.3301099953819446
Error S: 0.9315067991926144 +- 0.7174717882557472
Pearson Corr U: 0.8301047964028443, p: 9.481584940483963e-46
Pearson Corr V: 0.7745490429757036, p: 2.9972195631443253e-36
Pearson Corr W: 0.5411281936865682, p: 1.0654781660068664e-14
Pearson Corr S: 0.7591392367385195, p: 4.379197986524448e-34
---------------------------------------------------
Prediction using mast: tse07
Error U: 1.3620380055704309 +- 1.3084928830908522
Error V: 1.2875629812666878 +- 1.0403185440364835
Error W: 0.38217832842376975 +- 0.3646567725740198
Error S: 1.9756733098520698 +- 1.348868730612199
Pearson Corr U: 0.8232104871966396, p: 2.1526688030521954e-44
Pearson Corr V: 0.782750963116653, p: 1.7918823384829255e-37
Pearson Corr W: 0.5377230259919156, p: 1.6781501001594244e-14
Pearson Corr S: 0.649974523325329, p: 2.200213748690383e-22
---------------------------------------------------
Prediction using mast: tse08
Error U: 1.4782494701111657 +- 0.8635010882619923
Error V: 1.2242601266383755 +- 0.8953979354757532
Error W: 0.3685824119824188 +- 0.3201025459014263
Error S: 0.9097929387788525 +- 0.6965875035188892
Pearson Corr U: 0.825469796048571, p: 7.855057408652498e-45
Pearson Corr V: 0.7569820842422046, p: 8.540046118682504e-34
Pearson Corr W: 0.5423999964281252, p: 8.980233604649064e-15
Pearson Corr S: 0.7659007845855411, p: 5.15307336129331e-35
---------------------------------------------------
Prediction using mast: tse09
Error U: 1.4134232122859816 +- 0.965408476126337
Error V: 2.280456944750653 +- 1.660294613758829
Error W: 0.4273357429247608 +- 0.4368336982123544
Error S: 1.1644733685483522 +- 0.8716472495789873
Pearson Corr U: 0.7112835881566428, p: 2.7605116999594162e-28
Pearson Corr V: -0.034758416296246646, p: 0.6479201532402165
Pearson Corr W: 0.3494625323318477, p: 2.1357080813920417e-06
Pearson Corr S: 0.7106975996132177, p: 3.19626373577209e-28
---------------------------------------------------
Prediction using mast: tse10
Error U: 2.116958678356211 +- 1.9255513174699344
Error V: 2.244618052111328 +- 1.6422217247057949
Error W: 0.4119149633095159 +- 0.45125080420301816
Error S: 1.699107926353891 +- 1.2406884588305203
Pearson Corr U: -0.41863922064294434, p: 8.145932801671986e-09
Pearson Corr V: -0.34321916484631815, p: 3.3216497800565334e-06
Pearson Corr W: 0.22856474039701904, p: 0.002347502241379284
Pearson Corr S: 0.7014847798832913, p: 3.054739769140847e-27
---------------------------------------------------
Prediction using mast: tse11
Error U: 2.245874676419668 +- 2.066841157193777
Error V: 2.2522592407336464 +- 1.6995227488391305
Error W: 0.3977067154894893 +- 0.4303862236768116
Error S: 1.6712519660803455 +- 1.1810075839076108
Pearson Corr U: -0.5416954727572935, p: 9.873278651142176e-15
Pearson Corr V: -0.2842084855699862, p: 0.00013802162860623084
Pearson Corr W: 0.2743352841074389, p: 0.00023892699739128218
Pearson Corr S: 0.6824987814234424, p: 2.462915360843486e-25
---------------------------------------------------
Prediction using mast: tse12
Error U: 2.3886751225763962 +- 2.1052800141306034
Error V: 1.674808048197005 +- 1.0995241828850553
Error W: 0.441487416247057 +- 0.4531766458112777
Error S: 2.7466814577813925 +- 1.602976618588302
Pearson Corr U: -0.3938536938248699, p: 6.951584570743879e-08
Pearson Corr V: -0.4058617804793909, p: 2.5143523943279842e-08
Pearson Corr W: 0.0959895520498031, p: 0.20635842727576692
Pearson Corr S: 0.5654915019667527, p: 3.5389277125626524e-16
---------------------------------------------------
Prediction using mast: tse13
Error U: 2.3173209568478597 +- 1.113656893792198
Error V: 1.1104210390726503 +- 0.9686020687689455
Error W: 0.42129680318399404 +- 0.38218494102104356
Error S: 1.3777809566919066 +- 1.095524732479635
Pearson Corr U: 0.8314027474677591, p: 5.184990465725855e-46
Pearson Corr V: 0.7700935040418734, p: 1.317994615518548e-35
Pearson Corr W: 0.5339703949411293, p: 2.7522824557776048e-14
Pearson Corr S: 0.756562051774134, p: 9.718260777157312e-34
---------------------------------------------------
Prediction using mast: v01
Error U: 2.2736696258866727 +- 1.9913257933256006
Error V: 1.5328354904083081 +- 1.0657578335379387
Error W: 0.4543729266879903 +- 0.45296173663867356
Error S: 2.8876067876510887 +- 1.631561914780946
Pearson Corr U: -0.5114329085025534, p: 4.740624940602977e-13
Pearson Corr V: 0.312135748023296, p: 2.6093793986268472e-05
Pearson Corr W: 0.09958442938918213, p: 0.18979051841927036
Pearson Corr S: 0.7377259177942026, p: 2.472069900061511e-31
---------------------------------------------------
Prediction using mast: v03
Error U: 1.5843190855017644 +- 1.455075005589281
Error V: 1.7458205292233726 +- 1.151390764430255
Error W: 0.43653696937773295 +- 0.4427986079494033
Error S: 2.068285193100616 +- 1.5105341929830864
Pearson Corr U: 0.7645514038973165, p: 7.943602640376385e-35
Pearson Corr V: -0.07722597243759012, p: 0.3097245418865529
Pearson Corr W: 0.4786499180648784, p: 2.0861022939033653e-11
Pearson Corr S: 0.761569390963619, p: 2.0461774739980125e-34
---------------------------------------------------
Prediction using mast: v04
Error U: 1.8290184358566641 +- 1.6490602839964001
Error V: 2.503761595178684 +- 1.8444789296953419
Error W: 0.4338420711320646 +- 0.4747404875619392
Error S: 1.3953046460120506 +- 1.0289631346210228
Pearson Corr U: 0.16536990757383024, p: 0.028739509326309535
Pearson Corr V: -0.3947440518639603, p: 6.455555950633378e-08
Pearson Corr W: 0.15924221410559092, p: 0.03529735195530295
Pearson Corr S: 0.6991184300820134, p: 5.3795274051759595e-27
---------------------------------------------------
Prediction using mast: v05
Error U: 1.8902339138751947 +- 1.7118495017365294
Error V: 2.156829823092375 +- 1.5223118093330872
Error W: 0.4312898507232519 +- 0.4701404493225485
Error S: 1.7817454644303157 +- 1.3208151238550185
Pearson Corr U: 0.3318369657771472, p: 7.253559497245946e-06
Pearson Corr V: -0.3861153763074522, p: 1.310843331193414e-07
Pearson Corr W: 0.2036648761737709, p: 0.00686509266742147
Pearson Corr S: 0.7341813365768938, p: 6.648241818281659e-31
---------------------------------------------------
Prediction using mast: v06
Error U: 2.2819205293517353 +- 2.0876934066890938
Error V: 1.8947328184930627 +- 1.3621241292207034
Error W: 0.3977007794395456 +- 0.43162623400433353
Error S: 2.1892435966917847 +- 1.4415780135877185
Pearson Corr U: -0.46299853255820256, p: 1.1079440229089309e-10
Pearson Corr V: -0.21583898923400233, p: 0.004121469508661123
Pearson Corr W: 0.2973887819949554, p: 6.423293600560667e-05
Pearson Corr S: 0.6439033299513948, p: 7.1442106860138895e-22
---------------------------------------------------
Prediction using mast: v07
Error U: 1.9235199828503873 +- 1.7466356186276086
Error V: 2.059263092171428 +- 1.4445529414849767
Error W: 0.43111687844332464 +- 0.47101818578885146
Error S: 1.9122391556621658 +- 1.3972288810838513
Pearson Corr U: 0.29903004713333986, p: 5.824362308653469e-05
Pearson Corr V: -0.35913664675150603, p: 1.0570590857747352e-06
Pearson Corr W: 0.20613121496664444, p: 0.006204527083703074
Pearson Corr S: 0.7449229983206761, p: 3.154454972006707e-32
---------------------------------------------------
Prediction error all masts
Error U: 1.740127016267502 +- 1.5190131881915172
Error V: 1.7305547113986968 +- 1.3720531238435603
Error W: 0.4089261163141811 +- 0.3977572174328236
Error S: 1.6127619279908687 +- 1.2769384406888133
Pearson Corr U: 0.28998358365988103, p: 2.106398055074116e-152
Pearson Corr V: 0.1933936398411412, p: 3.152607623153502e-67
Pearson Corr W: 0.3741382951501222, p: 3.753725513821274e-260
Pearson Corr S: 0.41861515093935786, p: 0.0
---------------------------------------------------
Pearson corr per case, then averaged over all cases
U:   0.4399932699880958
V:   0.3098951702866257
W:   0.41691025832799655
S:   0.7121912174708255
---------------------------------------------------
