# Supplementary material for: WindSeer: real-time volumetric wind prediction over complex terrain aboard a small uncrewed aerial vehicle
Source: Nat Commun. 2024 Apr 25;15:3507. doi: 10.1038/s41467-024-47778-4 (PMC11045725; doi:10.1038/s41467-024-47778-4)
Supplement: Supplementary file 5 — Source Data [file 41467_2024_47778_MOESM5_ESM.zip › data_Table1_SupplementaryTable2/Perdigao_0520_20_122230_avg.txt]

Using YAML config: ../wind_prediction/trained_models/final01//params.yaml
Input data: 12:22:30 | scale: scale_2.0_n_384 | mast: rne01 
Measurement indices:
[333 193  39]
Input data: 12:22:30 | scale: scale_2.0_n_384 | mast: rne02 
Measurement indices:
[315 206  40]
[315 206  42]
Input data: 12:22:30 | scale: scale_2.0_n_384 | mast: rne03 
Measurement indices:
[302 223  41]
Input data: 12:22:30 | scale: scale_2.0_n_384 | mast: rne04 
Measurement indices:
All measurements lie inside the terrain or outside of the prediction domain
Input mast outside the prediction region
Input data: 12:22:30 | scale: scale_2.0_n_384 | mast: rne06 
Measurement indices:
[247 288  39]
[247 288  41]
Input data: 12:22:30 | scale: scale_2.0_n_384 | mast: rne07 
Measurement indices:
[212 323  41]
[212 323  43]
Input data: 12:22:30 | scale: scale_2.0_n_384 | mast: rsw01 
Measurement indices:
[194  77  43]
[194  77  44]
Input data: 12:22:30 | scale: scale_2.0_n_384 | mast: rsw02 
Measurement indices:
[182  88  43]
[182  88  45]
Input data: 12:22:30 | scale: scale_2.0_n_384 | mast: rsw03 
Measurement indices:
[174 101  43]
[174 101  44]
[174 101  46]
[174 101  48]
[174 101  51]
Input data: 12:22:30 | scale: scale_2.0_n_384 | mast: rsw04 
Measurement indices:
[160 121  43]
Input data: 12:22:30 | scale: scale_2.0_n_384 | mast: rsw05 
Measurement indices:
[129 166  44]
Input data: 12:22:30 | scale: scale_2.0_n_384 | mast: rsw06 
Measurement indices:
[116 183  44]
[116 183  46]
[116 183  48]
[116 183  49]
[116 183  53]
Input data: 12:22:30 | scale: scale_2.0_n_384 | mast: rsw07 
Measurement indices:
[ 85 221  45]
[ 85 221  47]
Input data: 12:22:30 | scale: scale_2.0_n_384 | mast: rsw08 
Measurement indices:
[ 74 237  45]
[ 74 237  47]
Input data: 12:22:30 | scale: scale_2.0_n_384 | mast: tnw01 
Measurement indices:
[ 59 175  12]
[ 59 175  14]
Input data: 12:22:30 | scale: scale_2.0_n_384 | mast: tnw02 
Measurement indices:
[ 82 190  28]
[ 82 190  29]
[ 82 190  31]
Input data: 12:22:30 | scale: scale_2.0_n_384 | mast: tnw03 
Measurement indices:
[ 96 204  43]
[ 96 204  45]
Input data: 12:22:30 | scale: scale_2.0_n_384 | mast: tnw05 
Measurement indices:
[130 225  23]
[130 225  24]
[130 225  24]
[130 225  24]
[130 225  25]
[130 225  25]
[130 225  26]
Input data: 12:22:30 | scale: scale_2.0_n_384 | mast: tnw06 
Measurement indices:
[158 247  17]
[158 247  18]
[158 247  18]
[158 247  18]
[158 247  19]
[158 247  19]
[158 247  20]
Input data: 12:22:30 | scale: scale_2.0_n_384 | mast: tnw07 
Measurement indices:
[176 263  10]
[176 263  10]
[176 263  10]
[176 263  11]
[176 263  11]
[176 263  12]
[176 263  14]
[176 263  16]
[176 263  19]
Input data: 12:22:30 | scale: scale_2.0_n_384 | mast: tnw08 
Measurement indices:
[196 278  18]
[196 278  19]
[196 278  21]
Input data: 12:22:30 | scale: scale_2.0_n_384 | mast: tnw09 
Measurement indices:
[210 291  27]
[210 291  28]
Input data: 12:22:30 | scale: scale_2.0_n_384 | mast: tnw10 
Measurement indices:
[220 296  32]
[220 296  34]
[220 296  36]
[220 296  37]
[220 296  41]
Input data: 12:22:30 | scale: scale_2.0_n_384 | mast: tnw11 
Measurement indices:
[231 304  35]
[231 304  36]
[231 304  38]
Input data: 12:22:30 | scale: scale_2.0_n_384 | mast: tnw12 
Measurement indices:
[238 307  33]
[238 307  33]
[238 307  33]
[238 307  34]
[238 307  34]
[238 307  34]
[238 307  36]
[238 307  37]
Input data: 12:22:30 | scale: scale_2.0_n_384 | mast: tnw13 
Measurement indices:
[243 314  26]
[243 314  27]
[243 314  27]
[243 314  27]
[243 314  28]
[243 314  28]
[243 314  29]
[243 314  31]
Input data: 12:22:30 | scale: scale_2.0_n_384 | mast: tnw14 
Measurement indices:
[253 319  20]
[253 319  20]
[253 319  21]
[253 319  21]
[253 319  21]
[253 319  22]
[253 319  23]
[253 319  24]
Input data: 12:22:30 | scale: scale_2.0_n_384 | mast: tnw15 
Measurement indices:
[259 322  17]
[259 322  17]
[259 322  17]
[259 322  18]
[259 322  18]
[259 322  19]
[259 322  20]
[259 322  21]
Input data: 12:22:30 | scale: scale_2.0_n_384 | mast: tnw16 
Measurement indices:
[268 325  13]
[268 325  13]
[268 325  14]
[268 325  14]
[268 325  14]
[268 325  15]
[268 325  16]
[268 325  17]
Input data: 12:22:30 | scale: scale_2.0_n_384 | mast: tse01 
Measurement indices:
[101  93   5]
[101  93   8]
Input data: 12:22:30 | scale: scale_2.0_n_384 | mast: tse02 
Measurement indices:
[137 117  26]
[137 117  29]
Input data: 12:22:30 | scale: scale_2.0_n_384 | mast: tse04 
Measurement indices:
[153 131  43]
[153 131  44]
[153 131  46]
[153 131  48]
[153 131  51]
[153 131  54]
[153 131  55]
[153 131  58]
Input data: 12:22:30 | scale: scale_2.0_n_384 | mast: tse06 
Measurement indices:
[182 159  28]
[182 159  30]
[182 159  32]
[182 159  33]
[182 159  37]
Input data: 12:22:30 | scale: scale_2.0_n_384 | mast: tse07 
Measurement indices:
[204 159  24]
[204 159  26]
Input data: 12:22:30 | scale: scale_2.0_n_384 | mast: tse08 
Measurement indices:
[223 176  20]
[223 176  22]
Input data: 12:22:30 | scale: scale_2.0_n_384 | mast: tse09 
Measurement indices:
[244 202  14]
[244 202  16]
[244 202  17]
[244 202  19]
[244 202  23]
[244 202  26]
[244 202  30]
Input data: 12:22:30 | scale: scale_2.0_n_384 | mast: tse10 
Measurement indices:
[259 211  19]
[259 211  22]
Input data: 12:22:30 | scale: scale_2.0_n_384 | mast: tse11 
Measurement indices:
[266 217  22]
[266 217  24]
[266 217  26]
[266 217  28]
[266 217  31]
Input data: 12:22:30 | scale: scale_2.0_n_384 | mast: tse12 
Measurement indices:
[280 226  33]
[280 226  34]
Input data: 12:22:30 | scale: scale_2.0_n_384 | mast: tse13 
Measurement indices:
[290 234  39]
[290 234  41]
[290 234  43]
[290 234  44]
[290 234  48]
[290 234  51]
[290 234  55]
Input data: 12:22:30 | scale: scale_2.0_n_384 | mast: v01 
Measurement indices:
[295 161  17]
[295 161  18]
Input data: 12:22:30 | scale: scale_2.0_n_384 | mast: v03 
Measurement indices:
[254 184  13]
[254 184  15]
Input data: 12:22:30 | scale: scale_2.0_n_384 | mast: v04 
Measurement indices:
[220 218  11]
[220 218  12]
Input data: 12:22:30 | scale: scale_2.0_n_384 | mast: v05 
Measurement indices:
[204 235  10]
[204 235  12]
[204 235  13]
Input data: 12:22:30 | scale: scale_2.0_n_384 | mast: v06 
Measurement indices:
[190 249   9]
[190 249  11]
[190 249  13]
Input data: 12:22:30 | scale: scale_2.0_n_384 | mast: v07 
Measurement indices:
[153 275   8]
[153 275   9]
[153 275   9]
[153 275   9]
[153 275  10]
[153 275  10]
[153 275  11]
---------------------------------------------------
Prediction using mast: rne01
Error U: 2.1140064781478474 +- 1.1115733189107175
Error V: 2.8114624905799115 +- 1.7945881804825974
Error W: 0.5224240288268109 +- 0.49476154703747866
Error S: 1.7602166939152188 +- 1.0589677768858359
Pearson Corr U: -0.02746445035425653, p: 0.7182602621524288
Pearson Corr V: 0.02750088256201238, p: 0.7179023597680646
Pearson Corr W: 0.11319611110204575, p: 0.13582750949462774
Pearson Corr S: 0.01207042005035196, p: 0.8740327939596922
---------------------------------------------------
Prediction using mast: rne02
Error U: 2.832789509338992 +- 1.5778522575291312
Error V: 2.6083807288110257 +- 1.7288581512586063
Error W: 0.643848384882523 +- 0.3667143628521356
Error S: 2.344802982925734 +- 1.3335463237045442
Pearson Corr U: -0.0064420977482623895, p: 0.932570583633941
Pearson Corr V: 0.009929829200334729, p: 0.8962332517793694
Pearson Corr W: -0.03772114701881716, p: 0.6201736663690822
Pearson Corr S: -0.07216284349914262, p: 0.34260973594391964
---------------------------------------------------
Prediction using mast: rne03
Error U: 2.578429566494056 +- 1.4467077247247748
Error V: 1.7033632043642657 +- 1.2871304089398825
Error W: 0.7369685749579886 +- 0.3813030982643224
Error S: 1.7926404252024246 +- 1.08373790143137
Pearson Corr U: -0.04178452711049744, p: 0.5829808096365271
Pearson Corr V: -0.026995491205338746, p: 0.7228726655522997
Pearson Corr W: -0.11189754015260214, p: 0.14040321086090365
Pearson Corr S: -0.051348752597300075, p: 0.49976629466217826
---------------------------------------------------
Prediction using mast: rne06
Error U: 2.435961509134088 +- 1.349622125245824
Error V: 2.578954444293465 +- 1.7189058333676528
Error W: 1.3345582618966831 +- 0.517710299816384
Error S: 2.1310188936707273 +- 1.230354551213385
Pearson Corr U: 0.04643108380917181, p: 0.5417605314854004
Pearson Corr V: 0.06029928032766432, p: 0.4279586964956949
Pearson Corr W: -0.058584533903873796, p: 0.44123566154025906
Pearson Corr S: 0.014627547183343277, p: 0.8476420979073374
---------------------------------------------------
Prediction using mast: rne07
Error U: 3.6491751163772173 +- 1.9084301301204305
Error V: 3.553679613066571 +- 1.9020187339363008
Error W: 1.2870423804945312 +- 0.508067260885815
Error S: 3.655319145071821 +- 1.741844009296026
Pearson Corr U: -0.05962089719079686, p: 0.4331835172279688
Pearson Corr V: 0.021217658389880597, p: 0.780472670083117
Pearson Corr W: -0.10844508008383552, p: 0.15313961731208503
Pearson Corr S: -0.020423490034098973, p: 0.7884921488179778
---------------------------------------------------
Prediction using mast: rsw01
Error U: 1.7431129180107798 +- 1.1234787726029019
Error V: 2.707977587516819 +- 1.7614069535573529
Error W: 0.4316093711425284 +- 0.4119849293784691
Error S: 1.4938565176609735 +- 0.9078504727581024
Pearson Corr U: 0.11596904140064532, p: 0.12643976222807493
Pearson Corr V: 0.042207322114201376, p: 0.5791708645849237
Pearson Corr W: -0.03202281132004551, p: 0.6739785149904944
Pearson Corr S: -0.05658046741208714, p: 0.4570451132784369
---------------------------------------------------
Prediction using mast: rsw02
Error U: 1.880125602696623 +- 0.9952682337087387
Error V: 2.136656894364527 +- 1.538241873803167
Error W: 0.43803405788095134 +- 0.42115294040299156
Error S: 1.4855863139902092 +- 0.9204091971284316
Pearson Corr U: 0.03141136544946693, p: 0.679857735955026
Pearson Corr V: -0.05517867130746841, p: 0.46828831232234525
Pearson Corr W: -0.05892148483414118, p: 0.4386084010550394
Pearson Corr S: 0.02916783716409422, p: 0.7015933032259509
---------------------------------------------------
Prediction using mast: rsw03
Error U: 2.535841087315764 +- 1.4205173305094874
Error V: 3.145800428071192 +- 1.85783103766695
Error W: 0.5935488616651855 +- 0.3631592345046976
Error S: 2.326254462421474 +- 1.324934196508437
Pearson Corr U: -0.007708174778068007, p: 0.9193596977221913
Pearson Corr V: -0.11742974370559889, p: 0.12170020980048324
Pearson Corr W: -0.09698994084158638, p: 0.20164674342435165
Pearson Corr S: -0.01552671258920605, p: 0.8384008447774093
---------------------------------------------------
Prediction using mast: rsw04
Error U: 1.887962722480297 +- 0.9963141538888419
Error V: 2.2800859039383274 +- 1.6107259938835248
Error W: 0.424044176433568 +- 0.3937438629044258
Error S: 1.5062710611848855 +- 0.8978053271489015
Pearson Corr U: -0.07464997926965941, p: 0.3261885100351628
Pearson Corr V: -0.008784515183885663, p: 0.9081458031789242
Pearson Corr W: 0.015659371816334696, p: 0.8370392640102391
Pearson Corr S: -0.02800154349006536, p: 0.7129902175380883
---------------------------------------------------
Prediction using mast: rsw05
Error U: 1.7396050388898168 +- 1.1368202368981795
Error V: 1.6016691552102567 +- 1.2118209224639287
Error W: 0.4397952535405888 +- 0.4231708286668032
Error S: 1.674326344979966 +- 1.4080421857346699
Pearson Corr U: -0.08872114961829297, p: 0.24298290800182223
Pearson Corr V: -0.02003183467419622, p: 0.7924553225148915
Pearson Corr W: -0.0007022317924810956, p: 0.9926411507318719
Pearson Corr S: -0.08542785752278288, p: 0.2609868608617946
---------------------------------------------------
Prediction using mast: rsw06
Error U: 3.916159884291036 +- 1.968607278344028
Error V: 1.6819140703550406 +- 1.2720518980449702
Error W: 0.5140859608222464 +- 0.36241772164901553
Error S: 2.87339425858311 +- 1.5750429533454589
Pearson Corr U: -0.036125912969496236, p: 0.635049978485001
Pearson Corr V: 0.11501245586786657, p: 0.12961998216806284
Pearson Corr W: 0.0023873483143944238, p: 0.974986136766279
Pearson Corr S: -0.005190877262318825, p: 0.9456445779974058
---------------------------------------------------
Prediction using mast: rsw07
Error U: 2.698671976881368 +- 1.5116379792285741
Error V: 1.7057310999929904 +- 1.0708247080926256
Error W: 0.5975892646906764 +- 0.36335370556719293
Error S: 1.8081302796900593 +- 1.0951270554153718
Pearson Corr U: 0.0019668341546644924, p: 0.979391072777498
Pearson Corr V: 0.07466814185572332, p: 0.3260704887396724
Pearson Corr W: -0.067834770398646, p: 0.37241079214179446
Pearson Corr S: -0.023508450806305325, p: 0.757472464935498
---------------------------------------------------
Prediction using mast: rsw08
Error U: 2.559066353908607 +- 1.4352134246732893
Error V: 1.659943489325898 +- 1.0442448344206186
Error W: 0.5000946423920271 +- 0.36224401975781656
Error S: 1.7003893121130984 +- 1.011519600738645
Pearson Corr U: 0.032844512930583256, p: 0.6661086647349538
Pearson Corr V: 0.10375725687906004, p: 0.17180279781357174
Pearson Corr W: -0.00742358718023863, p: 0.9223274363086197
Pearson Corr S: 0.014142590760326005, p: 0.8526349991057942
---------------------------------------------------
Prediction using mast: tnw01
Error U: 2.3041461282542772 +- 1.9670289727562442
Error V: 1.6745432896060604 +- 1.0517583916623006
Error W: 0.5455437016403968 +- 0.5059146743189171
Error S: 2.730904909932171 +- 1.7474122030669619
Pearson Corr U: -0.021020538634544658, p: 0.7824610543200365
Pearson Corr V: 0.07129042312076606, p: 0.34849185269976024
Pearson Corr W: 0.09270001881580986, p: 0.22240921451277007
Pearson Corr S: -0.02476780036975983, p: 0.7449169058245367
---------------------------------------------------
Prediction using mast: tnw02
Error U: 2.0884866780894145 +- 1.8835200048692415
Error V: 1.7702325098642282 +- 1.1209011486284717
Error W: 0.4411807395813854 +- 0.4246957548231062
Error S: 2.4378700349076223 +- 1.7414640440873213
Pearson Corr U: 0.05464792657775379, p: 0.4725844742219578
Pearson Corr V: 0.003160892907948691, p: 0.9668852368170607
Pearson Corr W: -0.1573945365088897, p: 0.03750753458420384
Pearson Corr S: -0.010603824057844116, p: 0.8892335989441846
---------------------------------------------------
Prediction using mast: tnw03
Error U: 1.855541956467288 +- 0.9971345996774962
Error V: 1.5768523090439184 +- 1.1588751516797988
Error W: 0.4307727348036133 +- 0.4105494359269589
Error S: 1.5120859005802902 +- 1.125534780364768
Pearson Corr U: -0.058483477886061806, p: 0.44202535013567157
Pearson Corr V: -0.2288240175855574, p: 0.0023199968322037763
Pearson Corr W: -0.06462113846330528, p: 0.39553666990954595
Pearson Corr S: -0.026489572684717386, p: 0.7278597915903634
---------------------------------------------------
Prediction using mast: tnw05
Error U: 1.8152921608941897 +- 1.6959457109540685
Error V: 1.654263169744185 +- 1.0413242588090108
Error W: 0.4918293022873279 +- 0.47474841756221364
Error S: 2.529315070240083 +- 1.745167046354647
Pearson Corr U: -0.04645199203521893, p: 0.5415783606182987
Pearson Corr V: 0.04564294797026853, p: 0.5486494914091989
Pearson Corr W: -0.053510400398266704, p: 0.4818643178995763
Pearson Corr S: -0.02229118211958664, p: 0.7696691135548599
---------------------------------------------------
Prediction using mast: tnw06
Error U: 1.712602102799075 +- 1.456291087932089
Error V: 2.256230952037232 +- 1.4711324346665122
Error W: 0.7206728554540314 +- 0.5413900947583195
Error S: 1.6048276077202712 +- 1.300833806866064
Pearson Corr U: -0.07685689557995205, p: 0.3120494296879953
Pearson Corr V: -0.02842301301565186, p: 0.7088641650834201
Pearson Corr W: -0.032040680026622546, p: 0.6738069967744426
Pearson Corr S: 0.02766963159281781, p: 0.716245406041513
---------------------------------------------------
Prediction using mast: tnw07
Error U: 1.8506265426107815 +- 1.7332001727938249
Error V: 3.116651538078274 +- 1.7916750872870006
Error W: 0.5607857490354218 +- 0.5115749373951445
Error S: 1.476948991459888 +- 0.9644321730946227
Pearson Corr U: -0.07152990230847917, p: 0.34687091402204695
Pearson Corr V: 0.043214962243114025, p: 0.5701377217896798
Pearson Corr W: 0.12088363437623753, p: 0.11104149620957424
Pearson Corr S: 0.021775599614963472, p: 0.7748523616003998
---------------------------------------------------
Prediction using mast: tnw08
Error U: 2.768293712096555 +- 2.0468244336360444
Error V: 2.7732096511764186 +- 1.682436292080364
Error W: 0.8492689722859567 +- 0.40384276956982884
Error S: 1.477950683808486 +- 0.9979515137442135
Pearson Corr U: 0.10110100173387453, p: 0.1831003414859892
Pearson Corr V: -0.03177784767746474, p: 0.6763315636313262
Pearson Corr W: -0.011096462903744192, p: 0.8841227649406515
Pearson Corr S: -0.017968311549175903, p: 0.8134217891620842
---------------------------------------------------
Prediction using mast: tnw09
Error U: 2.39413830361196 +- 1.9938057444289137
Error V: 2.4304351278500897 +- 1.5609551067771519
Error W: 0.45104643609674117 +- 0.3672074733162265
Error S: 1.5976102003004786 +- 1.288076083309731
Pearson Corr U: 0.01610677023559391, p: 0.8324508691250053
Pearson Corr V: 0.09980793940063319, p: 0.18879346764096344
Pearson Corr W: -0.011107496111575294, p: 0.8840083558978106
Pearson Corr S: -0.024658624501076466, p: 0.7460027737506046
---------------------------------------------------
Prediction using mast: tnw10
Error U: 1.7651881593040057 +- 1.628095240210981
Error V: 1.6710255651601724 +- 1.0500926046012633
Error W: 0.4299293188621024 +- 0.3791306812637038
Error S: 2.288531999689219 +- 1.7215124499815444
Pearson Corr U: -0.15966253147330828, p: 0.03481025231564509
Pearson Corr V: -0.01244930456421933, p: 0.8701130256050029
Pearson Corr W: -0.0859180718390699, p: 0.25825051061403775
Pearson Corr S: -0.025141933429715838, p: 0.741199584304188
---------------------------------------------------
Prediction using mast: tnw11
Error U: 1.8700824380346708 +- 0.9950876721254857
Error V: 2.379876257713352 +- 1.6471039708915376
Error W: 0.6791336339795296 +- 0.370844832536894
Error S: 1.529485133107681 +- 0.8952662154444123
Pearson Corr U: -0.04764874515432269, p: 0.5312019939135506
Pearson Corr V: -0.054604627621648354, p: 0.4729359082069463
Pearson Corr W: 0.061949546315405606, p: 0.41540147535276045
Pearson Corr S: -0.01761543968168873, p: 0.8170209073768352
---------------------------------------------------
Prediction using mast: tnw12
Error U: 2.0419787962521827 +- 1.0629015826040482
Error V: 2.153677835145167 +- 1.5483028600904318
Error W: 1.1990928374952636 +- 0.49170992373517874
Error S: 1.6298935406208517 +- 0.9522755487659904
Pearson Corr U: -0.03154092334457011, p: 0.6786103739576187
Pearson Corr V: 0.059826406274916234, p: 0.43159686257264707
Pearson Corr W: -0.01744042491935841, p: 0.818807396198686
Pearson Corr S: 0.005313204032351786, p: 0.9443656893849947
---------------------------------------------------
Prediction using mast: tnw13
Error U: 1.7289574449828693 +- 1.1889407634009481
Error V: 1.72424258472664 +- 1.3001350052852907
Error W: 0.5608287747500331 +- 0.3622339397475909
Error S: 1.6080426915748116 +- 1.3061475631617878
Pearson Corr U: -0.051625291637610586, p: 0.49745674687759683
Pearson Corr V: 0.04426830134662924, p: 0.5607666939704848
Pearson Corr W: -0.016079153819664932, p: 0.8327339333416539
Pearson Corr S: -0.07255995594294244, p: 0.3399532491110869
---------------------------------------------------
Prediction using mast: tnw14
Error U: 1.7197706205930028 +- 1.2482073468907378
Error V: 1.6209558647232396 +- 1.2319449344809223
Error W: 0.46826442625672954 +- 0.36453143617314215
Error S: 1.7163274812745226 +- 1.4627902647483746
Pearson Corr U: -0.004088924682758716, p: 0.9571710200150784
Pearson Corr V: -0.046252393577124636, p: 0.5433186735916118
Pearson Corr W: -0.07717156753577263, p: 0.31006653449040517
Pearson Corr S: -0.0023077955500384784, p: 0.9758194075210938
---------------------------------------------------
Prediction using mast: tnw15
Error U: 1.7828892609477043 +- 1.036263067016464
Error V: 1.7746063133861338 +- 1.3326466164971016
Error W: 0.5050178085989319 +- 0.36223148423259244
Error S: 1.5127752962659702 +- 1.1272278298639868
Pearson Corr U: 0.024501781282805966, p: 0.747563618341802
Pearson Corr V: 0.10225056658551161, p: 0.17814580540936403
Pearson Corr W: -0.026203883647988292, p: 0.7306810613918683
Pearson Corr S: 0.036912938530774216, p: 0.6276918425315835
---------------------------------------------------
Prediction using mast: tnw16
Error U: 1.7392313892926488 +- 1.13842087624461
Error V: 1.607093225227935 +- 1.2184891932425959
Error W: 0.43679763207245353 +- 0.37308351583484345
Error S: 1.6583554925223702 +- 1.3839182902326725
Pearson Corr U: -0.019748332232473364, p: 0.7953274196650548
Pearson Corr V: -0.050001920912827146, p: 0.5110946788859917
Pearson Corr W: 0.01156250108018447, p: 0.8792922895588542
Pearson Corr S: -0.0015577964193625837, p: 0.9836763908009941
---------------------------------------------------
Prediction using mast: tse01
Error U: 2.5774367590887204 +- 2.0348652678727905
Error V: 2.310346437501056 +- 1.5011805791467834
Error W: 0.4353212020310041 +- 0.4175593987192277
Error S: 1.6514998724670353 +- 1.3731531112335573
Pearson Corr U: -0.036276736115423355, p: 0.6336370880144088
Pearson Corr V: -0.11337425906430014, p: 0.13520878797976443
Pearson Corr W: 0.03966355302800545, p: 0.6022661793460253
Pearson Corr S: 0.048129959806918074, p: 0.5270580148048701
---------------------------------------------------
Prediction using mast: tse02
Error U: 2.931834580174514 +- 2.051442635901912
Error V: 1.7002795675609792 +- 1.0669981344152417
Error W: 0.4669791975274815 +- 0.36469378488101833
Error S: 2.0716343595587987 +- 1.6755846622895787
Pearson Corr U: 0.03744751052986615, p: 0.6227147563080769
Pearson Corr V: -0.03117037159390878, p: 0.6821802948298795
Pearson Corr W: -0.032127106709156125, p: 0.6729776413684786
Pearson Corr S: -0.03480087824135273, p: 0.6475189243034458
---------------------------------------------------
Prediction using mast: tse04
Error U: 3.240106153190136 +- 1.7563660949801052
Error V: 2.465609043346984 +- 1.678707943043474
Error W: 0.45048138338307453 +- 0.3673484570901878
Error S: 2.592278958591415 +- 1.4559448447310483
Pearson Corr U: 0.03998772693544199, p: 0.5993001740579816
Pearson Corr V: -0.10298047065583166, p: 0.1750517385924231
Pearson Corr W: -0.006534447130713075, p: 0.9316062967017406
Pearson Corr S: 0.04913949377448789, p: 0.5184178818585493
---------------------------------------------------
Prediction using mast: tse06
Error U: 2.616495463209493 +- 1.4667697360936343
Error V: 1.67858778785382 +- 1.2698647307635729
Error W: 0.4262703579747384 +- 0.3847409310596017
Error S: 1.76705002550789 +- 1.063956247011469
Pearson Corr U: 0.08435878249751122, p: 0.26702312945381057
Pearson Corr V: -0.11680775029509965, p: 0.12370128197644877
Pearson Corr W: -0.013984186252185195, p: 0.8542671424489453
Pearson Corr S: 0.024821008138863305, p: 0.7443878809704926
---------------------------------------------------
Prediction using mast: tse07
Error U: 1.7128528190084866 +- 1.3018731965932053
Error V: 1.6070622100361756 +- 1.21845728396907
Error W: 0.47560583166545256 +- 0.46113580447251906
Error S: 1.8111691862013763 +- 1.554148960759201
Pearson Corr U: 0.03710942983057341, p: 0.625860459445363
Pearson Corr V: 0.11179101494432529, p: 0.14078372131821304
Pearson Corr W: -0.14157527652527443, p: 0.061641233725814065
Pearson Corr S: -0.00473782028390803, p: 0.9503823329055375
---------------------------------------------------
Prediction using mast: tse08
Error U: 2.3862026715704374 +- 1.3112828140216017
Error V: 1.5711518165256295 +- 1.124022573627529
Error W: 0.44541357603223464 +- 0.4292877332648629
Error S: 1.5953863591103379 +- 0.9239399947124631
Pearson Corr U: -0.019736404705341524, p: 0.7954483152485898
Pearson Corr V: -0.11393439845855276, p: 0.13327744106296058
Pearson Corr W: 0.011607750375760976, p: 0.8788235157867045
Pearson Corr S: -0.00721012007496302, p: 0.9245542217338869
---------------------------------------------------
Prediction using mast: tse09
Error U: 1.808774137198925 +- 1.0135231265548235
Error V: 2.723151121458837 +- 1.6668928529329197
Error W: 0.8792124270458174 +- 0.5489155069284285
Error S: 1.5019028967542087 +- 0.9006026572348825
Pearson Corr U: 0.04397747490118007, p: 0.5633466290183667
Pearson Corr V: -0.0036231482699581267, p: 0.9620458584033229
Pearson Corr W: -0.017929577691147624, p: 0.8138166660126022
Pearson Corr S: 0.0313405072529993, p: 0.6805403148401906
---------------------------------------------------
Prediction using mast: tse10
Error U: 2.037921022559915 +- 1.8560654770140743
Error V: 2.5190579621919564 +- 1.600333666219839
Error W: 0.4297688967072671 +- 0.37931741528627405
Error S: 1.575818822792874 +- 1.250373987656087
Pearson Corr U: -0.01479496414952677, p: 0.8459198413261086
Pearson Corr V: 0.06459292681088578, p: 0.3957434208094099
Pearson Corr W: 0.014365031305397345, p: 0.8503441083854736
Pearson Corr S: -0.010365042775150981, p: 0.8917124687267968
---------------------------------------------------
Prediction using mast: tse11
Error U: 2.315931347991739 +- 1.9709623256491786
Error V: 2.6642508128498283 +- 1.6492776374032634
Error W: 0.4833547862170131 +- 0.3630981767877927
Error S: 1.5216845385489817 +- 1.148736371310113
Pearson Corr U: -0.08627944100180873, p: 0.25624603529603446
Pearson Corr V: -0.1199719679989854, p: 0.11378123718558787
Pearson Corr W: -0.09491361773285242, p: 0.21151381362933694
Pearson Corr S: 0.00012116442538687105, p: 0.9987302726668662
---------------------------------------------------
Prediction using mast: tse12
Error U: 2.519443089238235 +- 2.0251853939240236
Error V: 1.6526967949313778 +- 1.0406340127869047
Error W: 0.4319941700439501 +- 0.41259154426970807
Error S: 2.5772298368499937 +- 1.7459419282773116
Pearson Corr U: -0.10478871138326915, p: 0.1675581197929593
Pearson Corr V: 0.11651083797039694, p: 0.12466543848972665
Pearson Corr W: -0.040875635615062654, p: 0.5912101159139559
Pearson Corr S: -0.015552168520991913, p: 0.8381395342095544
---------------------------------------------------
Prediction using mast: tse13
Error U: 3.43913354162659 +- 1.8367333755078772
Error V: 1.7514895633501666 +- 1.3172871707688025
Error W: 0.46054138942255773 +- 0.3655265345465022
Error S: 2.480345968189737 +- 1.3999406032228494
Pearson Corr U: -0.07885441891837557, p: 0.29960239150922013
Pearson Corr V: 0.09270330023446854, p: 0.22239277385625394
Pearson Corr W: 0.059758514400809336, p: 0.43212065928753035
Pearson Corr S: -0.017478091286537767, p: 0.8184228321446582
---------------------------------------------------
Prediction using mast: v01
Error U: 2.360551029571465 +- 1.9846816591367786
Error V: 1.570316499152354 +- 1.0960336088514042
Error W: 0.5259945222226504 +- 0.49667899844554925
Error S: 2.7487231672781287 +- 1.7474122030669619
Pearson Corr U: 0.048443108320846855, p: 0.5243701488020978
Pearson Corr V: -0.07388727724839594, p: 0.3311694190569912
Pearson Corr W: 0.07678679278304867, p: 0.31249230612385687
Pearson Corr S: -0.1303432599613079, p: 0.08556619720666334
---------------------------------------------------
Prediction using mast: v03
Error U: 1.736475930937699 +- 1.5599218539469177
Error V: 1.7709147402005536 +- 1.1214671234545004
Error W: 0.6482303981186955 +- 0.5326896348626929
Error S: 2.0807124806328496 +- 1.6782944615435842
Pearson Corr U: -0.10742648350972633, p: 0.1570588992420647
Pearson Corr V: -0.028759064615609224, p: 0.7055803766397818
Pearson Corr W: -0.08238775695181139, p: 0.2783999046625293
Pearson Corr S: -0.013916575104353053, p: 0.8549639722349383
---------------------------------------------------
Prediction using mast: v04
Error U: 1.7327196918640817 +- 1.5471315319056087
Error V: 2.8774573029577732 +- 1.7170961450318094
Error W: 0.6458997530513443 +- 0.5322927173636262
Error S: 1.4804801175193432 +- 1.0170655143737493
Pearson Corr U: -0.07306592933016051, p: 0.33658755360302534
Pearson Corr V: 0.11092890503590525, p: 0.14389217279498
Pearson Corr W: 0.04237792310409406, p: 0.5776368111925367
Pearson Corr S: 0.0020976015158785566, p: 0.978021196081168
---------------------------------------------------
Prediction using mast: v05
Error U: 1.821118229499885 +- 1.7026017984779256
Error V: 2.291999911218882 +- 1.4911433006390356
Error W: 0.5922185764910787 +- 0.5211136124607968
Error S: 1.6607451171831074 +- 1.3875685226440744
Pearson Corr U: 0.0787841924847885, p: 0.30003434160531023
Pearson Corr V: -3.7006485109957614e-05, p: 0.9996121950538566
Pearson Corr W: -0.008246319872113928, p: 0.9137508843938487
Pearson Corr S: 0.00481099348487385, p: 0.9496170163216002
---------------------------------------------------
Prediction using mast: v06
Error U: 2.410600942330701 +- 1.9980148738413204
Error V: 2.0187414424547128 +- 1.3212682835843321
Error W: 0.6313215900235809 +- 0.5296751320830901
Error S: 1.912156674710392 +- 1.6140975274418743
Pearson Corr U: 0.15788260897581652, p: 0.03691265065257927
Pearson Corr V: 0.09895373565124947, p: 0.1926246925490328
Pearson Corr W: 0.022591526978846282, p: 0.7666543694062131
Pearson Corr S: -0.022959177614700513, p: 0.7629688017680193
---------------------------------------------------
Prediction using mast: v07
Error U: 1.8772547769972256 +- 1.7555140331301322
Error V: 2.137953741529158 +- 1.4021736502769815
Error W: 0.5218878138407932 +- 0.4944600913110355
Error S: 1.7796895094875282 +- 1.5283356462604987
Pearson Corr U: -0.06753211493953362, p: 0.37455264111223197
Pearson Corr V: 0.07389193050687237, p: 0.3311388833705318
Pearson Corr W: 0.059386358443995764, p: 0.4349983788937416
Pearson Corr S: -0.030339800546131213, p: 0.6902076316280616
---------------------------------------------------
Prediction error all masts
Error U: 2.2562885698723414 +- 1.6726267227319465
Error V: 2.1260129346331906 +- 1.5226588118338804
Error W: 0.5818734225472214 +- 0.48463725210967085
Error S: 1.9260364359288538 +- 1.424411683622229
Pearson Corr U: -1.8185328684740164e-18, p: 1.0000000000084288
Pearson Corr V: 4.2712430179256776e-18, p: 1.0000000000084288
Pearson Corr W: 6.167631171728497e-18, p: 1.0000000000084288
Pearson Corr S: -6.446223184150127e-18, p: 1.0000000000084288
---------------------------------------------------
Pearson corr per case, then averaged over all cases
U:   -0.01259908435580469
V:   0.0046250849440867
W:   -0.018373886354232708
S:   -0.012659903746670715
---------------------------------------------------
