# Supplementary material for: WindSeer: real-time volumetric wind prediction over complex terrain aboard a small uncrewed aerial vehicle
Source: Nat Commun. 2024 Apr 25;15:3507. doi: 10.1038/s41467-024-47778-4 (PMC11045725; doi:10.1038/s41467-024-47778-4)
Supplement: Supplementary file 5 — Source Data [file 41467_2024_47778_MOESM5_ESM.zip › data_Table1_SupplementaryTable2/Perdigao_0520_20_31730_avg.txt]

Using YAML config: ../wind_prediction/trained_models/final01//params.yaml
Input data: 3:17:30 | scale: scale_2.0_n_384 | mast: rne01 
Measurement indices:
[333 193  39]
Input data: 3:17:30 | scale: scale_2.0_n_384 | mast: rne02 
Measurement indices:
[315 206  40]
[315 206  42]
Input data: 3:17:30 | scale: scale_2.0_n_384 | mast: rne03 
Measurement indices:
[302 223  41]
Input data: 3:17:30 | scale: scale_2.0_n_384 | mast: rne04 
Measurement indices:
All measurements lie inside the terrain or outside of the prediction domain
Input mast outside the prediction region
Input data: 3:17:30 | scale: scale_2.0_n_384 | mast: rne06 
Measurement indices:
[247 288  39]
[247 288  41]
Input data: 3:17:30 | scale: scale_2.0_n_384 | mast: rne07 
Measurement indices:
[212 323  41]
[212 323  43]
Input data: 3:17:30 | scale: scale_2.0_n_384 | mast: rsw01 
Measurement indices:
[194  77  43]
[194  77  44]
Input data: 3:17:30 | scale: scale_2.0_n_384 | mast: rsw02 
Measurement indices:
[182  88  43]
[182  88  45]
Input data: 3:17:30 | scale: scale_2.0_n_384 | mast: rsw03 
Measurement indices:
[174 101  43]
[174 101  44]
[174 101  46]
[174 101  48]
[174 101  51]
Input data: 3:17:30 | scale: scale_2.0_n_384 | mast: rsw04 
Measurement indices:
[160 121  43]
Input data: 3:17:30 | scale: scale_2.0_n_384 | mast: rsw05 
Measurement indices:
[129 166  44]
Input data: 3:17:30 | scale: scale_2.0_n_384 | mast: rsw06 
Measurement indices:
[116 183  44]
[116 183  46]
[116 183  48]
[116 183  49]
[116 183  53]
Input data: 3:17:30 | scale: scale_2.0_n_384 | mast: rsw07 
Measurement indices:
[ 85 221  45]
[ 85 221  47]
Input data: 3:17:30 | scale: scale_2.0_n_384 | mast: rsw08 
Measurement indices:
[ 74 237  45]
[ 74 237  47]
Input data: 3:17:30 | scale: scale_2.0_n_384 | mast: tnw01 
Measurement indices:
[ 59 175  11]
[ 59 175  12]
[ 59 175  14]
Input data: 3:17:30 | scale: scale_2.0_n_384 | mast: tnw02 
Measurement indices:
[ 82 190  28]
[ 82 190  29]
[ 82 190  31]
Input data: 3:17:30 | scale: scale_2.0_n_384 | mast: tnw03 
Measurement indices:
[ 96 204  43]
[ 96 204  45]
Input data: 3:17:30 | scale: scale_2.0_n_384 | mast: tnw05 
Measurement indices:
[130 225  24]
[130 225  25]
[130 225  25]
[130 225  26]
Input data: 3:17:30 | scale: scale_2.0_n_384 | mast: tnw06 
Measurement indices:
[158 247  17]
[158 247  18]
[158 247  18]
[158 247  18]
[158 247  19]
[158 247  19]
[158 247  20]
Input data: 3:17:30 | scale: scale_2.0_n_384 | mast: tnw07 
Measurement indices:
[176 263  10]
[176 263  10]
[176 263  10]
[176 263  11]
[176 263  11]
[176 263  12]
[176 263  14]
[176 263  16]
[176 263  19]
Input data: 3:17:30 | scale: scale_2.0_n_384 | mast: tnw08 
Measurement indices:
All measurements lie inside the terrain or outside of the prediction domain
Input mast outside the prediction region
Input data: 3:17:30 | scale: scale_2.0_n_384 | mast: tnw09 
Measurement indices:
[210 291  28]
Input data: 3:17:30 | scale: scale_2.0_n_384 | mast: tnw10 
Measurement indices:
[220 296  32]
[220 296  34]
[220 296  36]
[220 296  37]
[220 296  41]
Input data: 3:17:30 | scale: scale_2.0_n_384 | mast: tnw11 
Measurement indices:
[231 304  35]
[231 304  36]
[231 304  38]
Input data: 3:17:30 | scale: scale_2.0_n_384 | mast: tnw12 
Measurement indices:
[238 307  33]
[238 307  33]
[238 307  33]
[238 307  34]
[238 307  34]
[238 307  34]
[238 307  36]
[238 307  37]
Input data: 3:17:30 | scale: scale_2.0_n_384 | mast: tnw13 
Measurement indices:
[243 314  26]
[243 314  27]
[243 314  27]
[243 314  27]
[243 314  28]
[243 314  28]
[243 314  29]
[243 314  31]
Input data: 3:17:30 | scale: scale_2.0_n_384 | mast: tnw14 
Measurement indices:
[253 319  22]
[253 319  23]
[253 319  24]
Input data: 3:17:30 | scale: scale_2.0_n_384 | mast: tnw15 
Measurement indices:
[259 322  17]
[259 322  17]
[259 322  17]
[259 322  21]
Input data: 3:17:30 | scale: scale_2.0_n_384 | mast: tnw16 
Measurement indices:
[268 325  13]
[268 325  13]
[268 325  14]
[268 325  14]
[268 325  14]
[268 325  17]
Input data: 3:17:30 | scale: scale_2.0_n_384 | mast: tse01 
Measurement indices:
[101  93   5]
[101  93   8]
Input data: 3:17:30 | scale: scale_2.0_n_384 | mast: tse02 
Measurement indices:
[137 117  26]
[137 117  29]
Input data: 3:17:30 | scale: scale_2.0_n_384 | mast: tse04 
Measurement indices:
[153 131  43]
[153 131  44]
[153 131  46]
[153 131  48]
[153 131  51]
[153 131  54]
[153 131  55]
[153 131  58]
Input data: 3:17:30 | scale: scale_2.0_n_384 | mast: tse06 
Measurement indices:
[182 159  28]
[182 159  30]
[182 159  32]
[182 159  33]
[182 159  37]
Input data: 3:17:30 | scale: scale_2.0_n_384 | mast: tse07 
Measurement indices:
[204 159  24]
[204 159  26]
Input data: 3:17:30 | scale: scale_2.0_n_384 | mast: tse08 
Measurement indices:
[223 176  20]
[223 176  22]
Input data: 3:17:30 | scale: scale_2.0_n_384 | mast: tse09 
Measurement indices:
[244 202  14]
[244 202  16]
[244 202  17]
[244 202  19]
[244 202  23]
[244 202  26]
[244 202  30]
Input data: 3:17:30 | scale: scale_2.0_n_384 | mast: tse10 
Measurement indices:
[259 211  19]
[259 211  22]
Input data: 3:17:30 | scale: scale_2.0_n_384 | mast: tse11 
Measurement indices:
[266 217  28]
[266 217  31]
Input data: 3:17:30 | scale: scale_2.0_n_384 | mast: tse12 
Measurement indices:
[280 226  33]
[280 226  34]
Input data: 3:17:30 | scale: scale_2.0_n_384 | mast: tse13 
Measurement indices:
[290 234  39]
[290 234  41]
[290 234  43]
[290 234  44]
[290 234  48]
[290 234  51]
[290 234  55]
Input data: 3:17:30 | scale: scale_2.0_n_384 | mast: v01 
Measurement indices:
[295 161  17]
[295 161  18]
Input data: 3:17:30 | scale: scale_2.0_n_384 | mast: v03 
Measurement indices:
[254 184  13]
[254 184  15]
Input data: 3:17:30 | scale: scale_2.0_n_384 | mast: v04 
Measurement indices:
[220 218  11]
[220 218  12]
Input data: 3:17:30 | scale: scale_2.0_n_384 | mast: v05 
Measurement indices:
[204 235  10]
[204 235  12]
[204 235  13]
Input data: 3:17:30 | scale: scale_2.0_n_384 | mast: v06 
Measurement indices:
[190 249   9]
[190 249  11]
[190 249  13]
Input data: 3:17:30 | scale: scale_2.0_n_384 | mast: v07 
Measurement indices:
[153 275   9]
[153 275   9]
[153 275  10]
[153 275  10]
[153 275  11]
---------------------------------------------------
Prediction using mast: rne01
Error U: 1.8747451304165381 +- 1.8323007766393573
Error V: 2.5852773899937582 +- 1.473433225549426
Error W: 0.3417266913057704 +- 0.21348079143757012
Error S: 2.6190681626400556 +- 2.367487067739061
Pearson Corr U: -0.0234243556623521, p: 0.7583131883366205
Pearson Corr V: 0.014386925600546352, p: 0.8501186888055858
Pearson Corr W: 0.013515940066553484, p: 0.859095373937324
Pearson Corr S: 0.0079316740432378, p: 0.9170297792605978
---------------------------------------------------
Prediction using mast: rne02
Error U: 1.9681632367681179 +- 1.6856767627817628
Error V: 2.6658656830693195 +- 1.4064023292152321
Error W: 0.49289761229085605 +- 0.2509519291705172
Error S: 2.750364990481293 +- 2.1702033596177976
Pearson Corr U: -0.0165680590858448, p: 0.8277259373949315
Pearson Corr V: 0.03516445183551227, p: 0.6440876310818845
Pearson Corr W: 0.1204941876607025, p: 0.1122054780390317
Pearson Corr S: 0.007097855516317925, p: 0.9257255475129401
---------------------------------------------------
Prediction using mast: rne03
Error U: 2.9297632297926715 +- 1.0670803315267807
Error V: 2.9843113165488466 +- 1.2706068954014427
Error W: 0.7671437868988141 +- 0.3435006361881333
Error S: 3.5767758024106726 +- 1.4671313644566626
Pearson Corr U: 0.035765347195575184, p: 0.6384330457417526
Pearson Corr V: 0.12161384719104627, p: 0.1088845196612983
Pearson Corr W: 0.036451970712167416, p: 0.6319971762880083
Pearson Corr S: 0.020731216663921942, p: 0.785382049788269
---------------------------------------------------
Prediction using mast: rne06
Error U: 3.02095538127103 +- 1.057026806195358
Error V: 3.189838175287337 +- 1.2661984749562922
Error W: 0.7238897857582196 +- 0.3337823853568915
Error S: 3.780823610285966 +- 1.4095698614093644
Pearson Corr U: 0.013123839689895075, p: 0.8631424723535845
Pearson Corr V: 0.13705858891394207, p: 0.07050287841881338
Pearson Corr W: 0.002848346352285031, p: 0.970158001030508
Pearson Corr S: 0.05081024229544073, p: 0.5042798659215044
---------------------------------------------------
Prediction using mast: rne07
Error U: 2.3101400387766104 +- 1.3255327049099273
Error V: 4.029264169615427 +- 1.6199861119117183
Error W: 0.42318502725035484 +- 0.2254274658014505
Error S: 4.045294016676391 +- 1.365453451688891
Pearson Corr U: -0.04662391492652512, p: 0.5400815674608428
Pearson Corr V: -0.023983455895739633, p: 0.7527290674775889
Pearson Corr W: -0.10686186310735395, p: 0.15926362543479625
Pearson Corr S: -0.010919733478791731, p: 0.8859556887341319
---------------------------------------------------
Prediction using mast: rsw01
Error U: 3.807023643643728 +- 1.288195083551301
Error V: 4.989090045033954 +- 2.1790406685369925
Error W: 0.4581247019002746 +- 0.23933968882131212
Error S: 5.6199455243277106 +- 2.0898344674871443
Pearson Corr U: -0.06121229078902635, p: 0.4209845352179366
Pearson Corr V: -0.05928003540278086, p: 0.4358225380569517
Pearson Corr W: -0.1264183894344458, p: 0.09550081354327214
Pearson Corr S: -0.006242248801430333, p: 0.9346576855698415
---------------------------------------------------
Prediction using mast: rsw02
Error U: 3.707096436241908 +- 1.2345946966685313
Error V: 3.7055428861114863 +- 1.4509759283264378
Error W: 0.3654911028573822 +- 0.21117567347752075
Error S: 4.604308543733101 +- 1.4327088094722589
Pearson Corr U: 0.10754398306808598, p: 0.15660298452553495
Pearson Corr V: 0.014486027742497671, p: 0.8490985037850355
Pearson Corr W: -0.003650491246682837, p: 0.9617596448579329
Pearson Corr S: 0.08670871805887699, p: 0.2538788360332337
---------------------------------------------------
Prediction using mast: rsw03
Error U: 5.509617160947196 +- 2.455861441500776
Error V: 5.315654901971907 +- 2.367110715047431
Error W: 0.4126440268841439 +- 0.2213251634356772
Error S: 6.9781964737892705 +- 3.022761032342534
Pearson Corr U: -0.015643539953143167, p: 0.8372017329096645
Pearson Corr V: 0.014377678136103977, p: 0.8502138974945803
Pearson Corr W: 0.05120680508265485, p: 0.5009539733156505
Pearson Corr S: 0.005801709848118479, p: 0.939259961439994
---------------------------------------------------
Prediction using mast: rsw04
Error U: 5.221680568845144 +- 2.3261210076577306
Error V: 4.525080348618461 +- 1.9192421983454957
Error W: 0.4208112348063982 +- 0.22449117788661532
Error S: 6.222193663154527 +- 2.59714435680975
Pearson Corr U: -0.01822278587823158, p: 0.8108286941453727
Pearson Corr V: -0.03752808085477282, p: 0.6219660857095441
Pearson Corr W: 0.046228842222052896, p: 0.5435242013999377
Pearson Corr S: -0.015347961221629595, p: 0.8402362616794851
---------------------------------------------------
Prediction using mast: rsw05
Error U: 5.845820970412876 +- 2.552786662800183
Error V: 5.391345018854231 +- 2.4029367949782117
Error W: 0.3788253962907142 +- 0.3536618667974015
Error S: 7.254757921284989 +- 3.1334808214486243
Pearson Corr U: -0.06067234163321742, p: 0.42510099316410255
Pearson Corr V: -0.04413600083535482, p: 0.5619396347138527
Pearson Corr W: 0.05124000578760594, p: 0.5006760493544319
Pearson Corr S: -0.028025004393925898, p: 0.7127603225061523
---------------------------------------------------
Prediction using mast: rsw06
Error U: 5.418647922665945 +- 2.423965898645924
Error V: 6.826812899648212 +- 2.814199085923138
Error W: 0.31415687110607643 +- 0.2319707607908624
Error S: 8.035281482396584 +- 3.346545879635568
Pearson Corr U: -0.04826309989345458, p: 0.5259143745112966
Pearson Corr V: 0.06659980820453715, p: 0.3811977523875532
Pearson Corr W: 0.06481634460724779, p: 0.3941078626834582
Pearson Corr S: 0.008301365165984276, p: 0.9131774104583962
---------------------------------------------------
Prediction using mast: rsw07
Error U: 5.287139937414655 +- 2.3606091691394573
Error V: 4.587161641997019 +- 1.954527098184284
Error W: 0.6602993698717494 +- 0.3140314633674457
Error S: 6.324746886638402 +- 2.6722857843995342
Pearson Corr U: -0.07416812025708368, p: 0.32932970022462105
Pearson Corr V: -0.02976778908891758, p: 0.6957562559047452
Pearson Corr W: 0.04507255635640259, p: 0.5536617829439868
Pearson Corr S: -0.013335424669876491, p: 0.860958130217753
---------------------------------------------------
Prediction using mast: rsw08
Error U: 5.134726471097341 +- 2.268497803244478
Error V: 5.314117775158292 +- 2.3663404491248126
Error W: 1.194979710161819 +- 0.38349915018531194
Error S: 6.782940781085758 +- 2.938032606759273
Pearson Corr U: 0.06680736298251536, p: 0.3797122106993235
Pearson Corr V: -0.00010899576417921762, p: 0.9988577925279726
Pearson Corr W: 0.11456154462812658, p: 0.1311402493549207
Pearson Corr S: 0.0387001648397523, p: 0.6111190662811011
---------------------------------------------------
Prediction using mast: tnw01
Error U: 2.5983275918822204 +- 2.5633597913480157
Error V: 2.2167403793088827 +- 2.8218786993021614
Error W: 0.31575785842125437 +- 0.2303995408216964
Error S: 2.3547609439733233 +- 3.237008298396272
Pearson Corr U: -0.025790559142408985, p: 0.7347691635290258
Pearson Corr V: 0.025686866239587262, p: 0.7357959425804402
Pearson Corr W: 0.003478898864142362, p: 0.9635558734013914
Pearson Corr S: -0.004218869249231284, p: 0.9558112893883953
---------------------------------------------------
Prediction using mast: tnw02
Error U: 2.139019346189286 +- 2.502134970336758
Error V: 2.093199867868929 +- 2.741474425005499
Error W: 0.3647889533299687 +- 0.21110228029530553
Error S: 2.498976006929107 +- 3.451117907311162
Pearson Corr U: 0.10718016317251272, p: 0.15801789249694617
Pearson Corr V: 0.06764733176144537, p: 0.3737363798392987
Pearson Corr W: 0.04120950538552131, p: 0.5881810358338359
Pearson Corr S: 0.0027683889420961603, p: 0.970995340113608
---------------------------------------------------
Prediction using mast: tnw03
Error U: 3.7363522187780056 +- 1.250588312393478
Error V: 3.444394986483801 +- 1.3428763473771526
Error W: 0.34555089857761884 +- 0.21220455957808063
Error S: 4.428401166811447 +- 1.3818210315544395
Pearson Corr U: 0.027143776632803554, p: 0.7214131295916263
Pearson Corr V: -0.006205402537641346, p: 0.9350425347768538
Pearson Corr W: 0.03338997038226653, p: 0.6609045300984537
Pearson Corr S: -0.020919611201611062, p: 0.783479674969607
---------------------------------------------------
Prediction using mast: tnw05
Error U: 1.7638364916667342 +- 2.1507325205994867
Error V: 2.210276604014715 +- 2.819486420040838
Error W: 0.34549197379167057 +- 0.3492056136205243
Error S: 2.4998287389147658 +- 3.4516294953066797
Pearson Corr U: -0.013743165486277712, p: 0.8567517183299997
Pearson Corr V: 0.03933962590063991, p: 0.6052364580993435
Pearson Corr W: -0.03503368346582345, p: 0.6453209210689471
Pearson Corr S: -0.013101116592594062, p: 0.8633771210266461
---------------------------------------------------
Prediction using mast: tnw06
Error U: 1.8544866206443735 +- 1.871396978177407
Error V: 2.8606908591909868 +- 2.918211592237269
Error W: 0.30812688330654053 +- 0.336736992666695
Error S: 2.346823241779202 +- 3.0217099579368147
Pearson Corr U: -0.020767411242131384, p: 0.7850164643146604
Pearson Corr V: 0.030626494844491235, p: 0.6874328150781781
Pearson Corr W: -0.040385628174697534, p: 0.5956686020074078
Pearson Corr S: -0.00728206361090912, p: 0.9238036752772951
---------------------------------------------------
Prediction using mast: tnw07
Error U: 1.7726665754456605 +- 2.0987503927398463
Error V: 2.4903847270106363 +- 2.878898053198448
Error W: 0.30672857702643214 +- 0.24028735508939572
Error S: 2.3902957815121524 +- 3.323189301294121
Pearson Corr U: 0.10999722723253857, p: 0.14730981873759996
Pearson Corr V: -0.0036733642617901964, p: 0.9615202245399183
Pearson Corr W: 0.06722728807670136, p: 0.3767174714419087
Pearson Corr S: 0.029089114859006403, p: 0.7023605136001577
---------------------------------------------------
Prediction using mast: tnw09
Error U: 1.9709452203714422 +- 2.4548192822978168
Error V: 2.1001088805104207 +- 2.367667501852771
Error W: 0.3413656209961378 +- 0.34849845202111673
Error S: 2.4714523401629767 +- 3.4299117494303513
Pearson Corr U: -0.017758896048690163, p: 0.8155572575178175
Pearson Corr V: 0.19063792370955854, p: 0.011502545366850754
Pearson Corr W: 0.017793620298252766, p: 0.8152030702554955
Pearson Corr S: 0.1100777986545873, p: 0.14701185283113435
---------------------------------------------------
Prediction using mast: tnw10
Error U: 1.8684786291260804 +- 1.8439416218250504
Error V: 2.7255366681549433 +- 1.3657239535658328
Error W: 0.4727109354647941 +- 0.35993729103970823
Error S: 2.7299661341120407 +- 2.1990505751362113
Pearson Corr U: 0.027271137852180796, p: 0.7201603473951144
Pearson Corr V: -0.0883430551306472, p: 0.24500476259356282
Pearson Corr W: 0.0034296744193307548, p: 0.9640711889837539
Pearson Corr S: -0.042490217603850154, p: 0.5766280888454697
---------------------------------------------------
Prediction using mast: tnw11
Error U: 2.205661619608956 +- 1.4120672574716344
Error V: 2.856366086882273 +- 1.3041662897742623
Error W: 0.38727859216941785 +- 0.21457397540191162
Error S: 3.017878268083527 +- 1.8464056380048042
Pearson Corr U: -0.033140033324791485, p: 0.6632871472954356
Pearson Corr V: -0.045246327335424955, p: 0.5521324256995596
Pearson Corr W: 0.032568510710794044, p: 0.6687480680805948
Pearson Corr S: -0.028875238521495705, p: 0.7044464220604876
---------------------------------------------------
Prediction using mast: tnw12
Error U: 2.0477729816575136 +- 1.580945850563535
Error V: 2.473939235064733 +- 1.5866576190168247
Error W: 0.7895464426365548 +- 0.3470653528898717
Error S: 2.676744178652631 +- 2.277290652879401
Pearson Corr U: 0.030207202674003616, p: 0.6914924015109063
Pearson Corr V: -0.008663732122275232, p: 0.9094033242263756
Pearson Corr W: -0.024204359368219963, p: 0.7505262635971214
Pearson Corr S: 0.005753804221673556, p: 0.9397605517690752
---------------------------------------------------
Prediction using mast: tnw13
Error U: 1.7661870507310544 +- 2.2388953650625596
Error V: 2.1040927085100805 +- 2.3520931560911165
Error W: 0.33149140861217996 +- 0.2183733103626013
Error S: 2.4342528415396294 +- 3.388973311967607
Pearson Corr U: -0.16375329899651678, p: 0.03035962493195786
Pearson Corr V: 0.01986803731028273, p: 0.7941143776052022
Pearson Corr W: 0.10234527406385507, p: 0.17774207722136717
Pearson Corr S: 0.0025801587199985694, p: 0.972966669554181
---------------------------------------------------
Prediction using mast: tnw14
Error U: 1.9445028225385717 +- 2.4433360784832825
Error V: 2.0649576412174584 +- 2.644923517321915
Error W: 0.3015489199032475 +- 0.33262852464928955
Error S: 2.765463922386606 +- 3.5015290207306373
Pearson Corr U: 0.0012847853811757835, p: 0.9865368811687543
Pearson Corr V: -0.009752058306407255, p: 0.8980808174079213
Pearson Corr W: 0.07619302168418852, p: 0.31625992615180465
Pearson Corr S: 0.015332277224581914, p: 0.8403973460223086
---------------------------------------------------
Prediction using mast: tnw15
Error U: 1.9488303454805698 +- 2.4453242032589095
Error V: 2.1243392235220275 +- 2.772279037455448
Error W: 0.2987811976584739 +- 0.3301404193231436
Error S: 2.7885297526311086 +- 3.5015290207306378
Pearson Corr U: -0.034929499963884524, p: 0.6463041791855013
Pearson Corr V: 0.11208945808767534, p: 0.1397196552404795
Pearson Corr W: 0.055115744992282154, p: 0.4687965523090586
Pearson Corr S: -0.011553981108358601, p: 0.8793805594830524
---------------------------------------------------
Prediction using mast: tnw16
Error U: 2.0820628978045925 +- 2.48979509521737
Error V: 2.077958680905535 +- 2.7141041539973263
Error W: 0.31566123680544217 +- 0.34069149909560004
Error S: 2.6176309504029494 +- 3.4922478532712864
Pearson Corr U: 0.025875675156774008, p: 0.7339266859466277
Pearson Corr V: 0.045375332666577305, p: 0.5509983820461387
Pearson Corr W: 0.09865628811648344, p: 0.1939719938652524
Pearson Corr S: -0.01773008836514931, p: 0.8158511241797303
---------------------------------------------------
Prediction using mast: tse01
Error U: 2.14741163334144 +- 2.5038217638817235
Error V: 2.2644129373592192 +- 1.9222123001665952
Error W: 0.5237518520779642 +- 0.3636569424103138
Error S: 2.344985381029533 +- 3.045005554166088
Pearson Corr U: -0.02099720566914563, p: 0.7826965119188637
Pearson Corr V: 0.05782449957614184, p: 0.4471944680197157
Pearson Corr W: -0.01801264517757123, p: 0.8129698824956098
Pearson Corr S: 0.04126624886711195, p: 0.5876669304490066
---------------------------------------------------
Prediction using mast: tse02
Error U: 2.3139104139325872 +- 2.5315406705737415
Error V: 2.1871627250493373 +- 2.809013216124532
Error W: 0.4462968975392037 +- 0.23474156469152307
Error S: 2.3926385079064256 +- 3.3278955903016723
Pearson Corr U: -0.08790129070503318, p: 0.2473818790551901
Pearson Corr V: -0.0579832530640369, p: 0.44594607701691263
Pearson Corr W: 0.0495978705989089, p: 0.5145189441140195
Pearson Corr S: 0.01716706802776888, p: 0.821599590026845
---------------------------------------------------
Prediction using mast: tse04
Error U: 5.9507157419888035 +- 2.5699264315704804
Error V: 6.366618497225988 +- 2.708679524050643
Error W: 0.5250138278431924 +- 0.36376760627930477
Error S: 8.044139212974816 +- 3.3482061969543353
Pearson Corr U: 0.004398044022017889, p: 0.9539366272718022
Pearson Corr V: 0.10206537663224131, p: 0.1789372052882917
Pearson Corr W: -0.03427620535108488, p: 0.6524837230353291
Pearson Corr S: 0.0267572317795036, p: 0.7252198853233666
---------------------------------------------------
Prediction using mast: tse06
Error U: 1.9403194617001074 +- 1.726089397739743
Error V: 2.774735959111713 +- 1.3377319579350184
Error W: 0.34385776205587065 +- 0.21272447782774742
Error S: 2.8078311403613863 +- 2.0922075195725824
Pearson Corr U: -0.06102022579266265, p: 0.4224461335099505
Pearson Corr V: -0.0994646572365496, p: 0.1903263872699265
Pearson Corr W: 0.11901644785478868, p: 0.11670911092387279
Pearson Corr S: -0.027600769494582535, p: 0.7169214063958202
---------------------------------------------------
Prediction using mast: tse07
Error U: 1.7829172076976725 +- 2.309810585164304
Error V: 2.1523666898087996 +- 2.191245547618536
Error W: 0.30822385850961187 +- 0.33678948001317577
Error S: 2.3922542761612666 +- 3.3271222186501204
Pearson Corr U: 0.04081096677071506, p: 0.5917976538454703
Pearson Corr V: -0.0410179306271434, p: 0.5899182553364362
Pearson Corr W: -0.13840832329635297, p: 0.06775236727350681
Pearson Corr S: -0.07621294817012493, p: 0.3161330105245838
---------------------------------------------------
Prediction using mast: tse08
Error U: 2.7380298438615034 +- 2.5748441471954715
Error V: 2.099445807788122 +- 2.3703109301412906
Error W: 0.2976929602366207 +- 0.32903259904904275
Error S: 2.3423472994202226 +- 3.110911911381384
Pearson Corr U: 0.09373762050548005, p: 0.21725350553169198
Pearson Corr V: -0.03390772347482255, p: 0.6559797026924493
Pearson Corr W: -0.08379502200350804, p: 0.2702442993011336
Pearson Corr S: -0.05324762179614399, p: 0.48402192805847805
---------------------------------------------------
Prediction using mast: tse09
Error U: 2.2644794577732683 +- 2.5238575780684918
Error V: 2.1587075251946226 +- 2.7938138627048685
Error W: 0.3872868142044172 +- 0.2145757236437912
Error S: 2.4276731779869825 +- 3.380854117120255
Pearson Corr U: -0.059130753569345315, p: 0.4369811957920412
Pearson Corr V: 0.06413115453713981, p: 0.39913673976028097
Pearson Corr W: 0.03807397421783078, p: 0.6169038091580344
Pearson Corr S: 0.010605813588142745, p: 0.8892129494280188
---------------------------------------------------
Prediction using mast: tse10
Error U: 1.8705307194324476 +- 2.402150727606045
Error V: 2.1754487528725126 +- 2.8030854065711437
Error W: 0.30261961239589646 +- 0.24576835305401523
Error S: 2.7529874475055998 +- 3.5015169181875447
Pearson Corr U: 0.09966518197350767, p: 0.18942984825234602
Pearson Corr V: 0.032911536788490584, p: 0.6654683335436816
Pearson Corr W: 0.14985702898384817, p: 0.04777017602747832
Pearson Corr S: 0.011910652148817756, p: 0.875686605394699
---------------------------------------------------
Prediction using mast: tse11
Error U: 1.8601802011206745 +- 2.394946182305899
Error V: 2.3048965569658737 +- 2.846553725057699
Error W: 0.29262909853764413 +- 0.32236269649732024
Error S: 2.631634327731241 +- 3.494417546039767
Pearson Corr U: -0.12855583719572072, p: 0.08998269998136928
Pearson Corr V: 0.03965992704170538, p: 0.6022993920920932
Pearson Corr W: -0.018439938625961518, p: 0.808617531119911
Pearson Corr S: 0.013526915905265061, p: 0.8589821381303936
---------------------------------------------------
Prediction using mast: tse12
Error U: 1.831584444945412 +- 2.371593776093465
Error V: 2.0928623170159493 +- 2.740993451917755
Error W: 0.2865063926451174 +- 0.2949406229044879
Error S: 2.9618954696853215 +- 3.5015290207306373
Pearson Corr U: 0.02789278844122865, p: 0.7140562531658258
Pearson Corr V: 0.07191763965968277, p: 0.34425658018980804
Pearson Corr W: -0.0027975088535005703, p: 0.9706903835483459
Pearson Corr S: 0.0639340377341822, p: 0.4005905167380791
---------------------------------------------------
Prediction using mast: tse13
Error U: 2.887613405377737 +- 1.073285886757776
Error V: 4.00230378034192 +- 1.6047079043871493
Error W: 0.516138088967252 +- 0.2600750513856925
Error S: 4.343665657549448 +- 1.367962501534674
Pearson Corr U: 0.1890267954737477, p: 0.012234859009247713
Pearson Corr V: 0.0326320651258035, p: 0.6681399373324088
Pearson Corr W: 0.10207932466078694, p: 0.17887750898316584
Pearson Corr S: 0.026305934600866356, p: 0.7296728588904122
---------------------------------------------------
Prediction using mast: v01
Error U: 1.7695297366008162 +- 2.2607205718760564
Error V: 2.3163577968487514 +- 2.848656146790071
Error W: 0.28642706548329444 +- 0.29298634600886914
Error S: 2.547989810177322 +- 3.473944760504872
Pearson Corr U: -0.06034574088026524, p: 0.42760219882573575
Pearson Corr V: 0.053566908992439745, p: 0.481401018247896
Pearson Corr W: -0.058549698962957156, p: 0.4415077839501025
Pearson Corr S: 0.012262113683091923, p: 0.8720492288492098
---------------------------------------------------
Prediction using mast: v03
Error U: 1.763335582746991 +- 2.1586524485540393
Error V: 2.21515115343766 +- 2.8212928932988426
Error W: 0.310852023673776 +- 0.33823700806615725
Error S: 2.510224557965789 +- 3.4571718142288534
Pearson Corr U: -0.08598142888513854, p: 0.2578982991657555
Pearson Corr V: 0.11986982473849239, p: 0.11409145712012547
Pearson Corr W: 0.1202469444528673, p: 0.11294937644649357
Pearson Corr S: -0.04461855163329706, p: 0.5576671551068961
---------------------------------------------------
Prediction using mast: v04
Error U: 1.7721979838237167 +- 2.2738915000944244
Error V: 2.0692553520023025 +- 2.6826994025174744
Error W: 0.28653963453868136 +- 0.2957772388997246
Error S: 2.735584607242595 +- 3.5013598175930545
Pearson Corr U: 0.013435791810026439, p: 0.85992233641837
Pearson Corr V: -0.011477860139618145, p: 0.8801692654910049
Pearson Corr W: 0.11849852053396852, p: 0.11832046074707016
Pearson Corr S: -0.00013922438827331378, p: 0.9985410157562629
---------------------------------------------------
Prediction using mast: v05
Error U: 2.1928634845731514 +- 2.5126014799271337
Error V: 2.0824814476957543 +- 2.723307679905413
Error W: 0.29033480112906546 +- 0.27099639587109214
Error S: 2.515858956197017 +- 3.4599343719853866
Pearson Corr U: -0.07063462740985742, p: 0.3529550465315435
Pearson Corr V: -0.07426328080942961, p: 0.32870782362590273
Pearson Corr W: -0.007115389386153539, p: 0.9255425951905896
Pearson Corr S: 0.02149020212988767, p: 0.7777258150089634
---------------------------------------------------
Prediction using mast: v06
Error U: 1.7646389580251916 +- 2.2256615053656663
Error V: 2.210635196116221 +- 2.8196258311630884
Error W: 0.29201985424850135 +- 0.3212454793650485
Error S: 2.5898633151580968 +- 3.486369768313398
Pearson Corr U: -0.07988239547991766, p: 0.29332656742996216
Pearson Corr V: 0.06839720551628664, p: 0.3684505531838813
Pearson Corr W: 0.058407932608154495, p: 0.4426162118955663
Pearson Corr S: -0.07589097395882516, p: 0.3181877854873684
---------------------------------------------------
Prediction using mast: v07
Error U: 1.7794799775364143 +- 2.302243303563142
Error V: 2.1082963199454494 +- 2.7590716661520376
Error W: 0.29511271483331386 +- 0.32604864481074436
Error S: 2.8032615756756902 +- 3.5015290207306373
Pearson Corr U: 0.09901249433239831, p: 0.1923593509999457
Pearson Corr V: 0.023001254490296184, p: 0.7625473336979538
Pearson Corr W: -0.06340152912980163, p: 0.40453361390635156
Pearson Corr S: 0.007976908098602754, p: 0.9165583119485812
---------------------------------------------------
Prediction error all masts
Error U: 2.7355542907885626 +- 2.512438585689949
Error V: 3.0348519912575878 +- 2.6651278055165397
Error W: 0.4129615471591302 +- 0.3413210898811796
Error S: 3.5854667465346575 +- 3.4090550751679016
Pearson Corr U: -2.397405932202522e-17, p: 1.0000000000070095
Pearson Corr V: -2.0703329013803913e-17, p: 1.0000000000070095
Pearson Corr W: 2.446743080467913e-18, p: 1.0000000000070095
Pearson Corr S: 2.6442836605957567e-18, p: 1.0000000000070095
---------------------------------------------------
Pearson corr per case, then averaged over all cases
U:   -0.0047488793978064485
V:   0.021048472462628007
W:   0.02436981156356037
S:   0.0033439992581076106
---------------------------------------------------
