# Supplementary material for: WindSeer: real-time volumetric wind prediction over complex terrain aboard a small uncrewed aerial vehicle
Source: Nat Commun. 2024 Apr 25;15:3507. doi: 10.1038/s41467-024-47778-4 (PMC11045725; doi:10.1038/s41467-024-47778-4)
Supplement: Supplementary file 5 — Source Data [file 41467_2024_47778_MOESM5_ESM.zip › data_Table1_SupplementaryTable2/Perdigao_0520_20_avg1000-1100_avg.txt]

Using YAML config: ../wind_prediction/trained_models/final01//params.yaml
Input data: avg_10:00-11:00 | scale: scale_2.0_n_384 | mast: rne01 
Measurement indices:
[333 193  39]
Input data: avg_10:00-11:00 | scale: scale_2.0_n_384 | mast: rne02 
Measurement indices:
[315 206  40]
[315 206  42]
Input data: avg_10:00-11:00 | scale: scale_2.0_n_384 | mast: rne03 
Measurement indices:
[302 223  41]
Input data: avg_10:00-11:00 | scale: scale_2.0_n_384 | mast: rne04 
Measurement indices:
All measurements lie inside the terrain or outside of the prediction domain
Input mast outside the prediction region
Input data: avg_10:00-11:00 | scale: scale_2.0_n_384 | mast: rne06 
Measurement indices:
[247 288  39]
[247 288  41]
Input data: avg_10:00-11:00 | scale: scale_2.0_n_384 | mast: rne07 
Measurement indices:
[212 323  41]
[212 323  43]
Input data: avg_10:00-11:00 | scale: scale_2.0_n_384 | mast: rsw01 
Measurement indices:
[194  77  43]
[194  77  44]
Input data: avg_10:00-11:00 | scale: scale_2.0_n_384 | mast: rsw02 
Measurement indices:
[182  88  43]
[182  88  45]
Input data: avg_10:00-11:00 | scale: scale_2.0_n_384 | mast: rsw03 
Measurement indices:
[174 101  43]
[174 101  44]
[174 101  46]
[174 101  48]
[174 101  51]
Input data: avg_10:00-11:00 | scale: scale_2.0_n_384 | mast: rsw04 
Measurement indices:
[160 121  43]
Input data: avg_10:00-11:00 | scale: scale_2.0_n_384 | mast: rsw05 
Measurement indices:
[129 166  44]
Input data: avg_10:00-11:00 | scale: scale_2.0_n_384 | mast: rsw06 
Measurement indices:
[116 183  44]
[116 183  46]
[116 183  48]
[116 183  49]
[116 183  53]
Input data: avg_10:00-11:00 | scale: scale_2.0_n_384 | mast: rsw07 
Measurement indices:
[ 85 221  45]
[ 85 221  47]
Input data: avg_10:00-11:00 | scale: scale_2.0_n_384 | mast: rsw08 
Measurement indices:
[ 74 237  45]
[ 74 237  47]
Input data: avg_10:00-11:00 | scale: scale_2.0_n_384 | mast: tnw01 
Measurement indices:
[ 59 175  11]
[ 59 175  12]
[ 59 175  14]
Input data: avg_10:00-11:00 | scale: scale_2.0_n_384 | mast: tnw02 
Measurement indices:
[ 82 190  28]
[ 82 190  29]
[ 82 190  31]
Input data: avg_10:00-11:00 | scale: scale_2.0_n_384 | mast: tnw03 
Measurement indices:
[ 96 204  43]
[ 96 204  45]
Input data: avg_10:00-11:00 | scale: scale_2.0_n_384 | mast: tnw05 
Measurement indices:
[130 225  23]
[130 225  24]
[130 225  24]
[130 225  25]
[130 225  25]
[130 225  26]
Input data: avg_10:00-11:00 | scale: scale_2.0_n_384 | mast: tnw06 
Measurement indices:
[158 247  17]
[158 247  18]
[158 247  18]
[158 247  18]
[158 247  19]
[158 247  19]
[158 247  20]
Input data: avg_10:00-11:00 | scale: scale_2.0_n_384 | mast: tnw07 
Measurement indices:
[176 263  10]
[176 263  10]
[176 263  10]
[176 263  11]
[176 263  11]
[176 263  12]
[176 263  14]
[176 263  16]
[176 263  19]
Input data: avg_10:00-11:00 | scale: scale_2.0_n_384 | mast: tnw08 
Measurement indices:
[196 278  18]
[196 278  19]
[196 278  21]
Input data: avg_10:00-11:00 | scale: scale_2.0_n_384 | mast: tnw09 
Measurement indices:
[210 291  27]
[210 291  28]
Input data: avg_10:00-11:00 | scale: scale_2.0_n_384 | mast: tnw10 
Measurement indices:
[220 296  32]
[220 296  34]
[220 296  36]
[220 296  37]
[220 296  41]
Input data: avg_10:00-11:00 | scale: scale_2.0_n_384 | mast: tnw11 
Measurement indices:
[231 304  35]
[231 304  36]
[231 304  38]
Input data: avg_10:00-11:00 | scale: scale_2.0_n_384 | mast: tnw12 
Measurement indices:
[238 307  33]
[238 307  33]
[238 307  33]
[238 307  34]
[238 307  34]
[238 307  34]
[238 307  36]
[238 307  37]
Input data: avg_10:00-11:00 | scale: scale_2.0_n_384 | mast: tnw13 
Measurement indices:
[243 314  26]
[243 314  27]
[243 314  27]
[243 314  27]
[243 314  28]
[243 314  28]
[243 314  29]
[243 314  31]
Input data: avg_10:00-11:00 | scale: scale_2.0_n_384 | mast: tnw14 
Measurement indices:
[253 319  20]
[253 319  20]
[253 319  21]
[253 319  21]
[253 319  21]
[253 319  22]
[253 319  23]
[253 319  24]
Input data: avg_10:00-11:00 | scale: scale_2.0_n_384 | mast: tnw15 
Measurement indices:
[259 322  17]
[259 322  17]
[259 322  17]
[259 322  18]
[259 322  18]
[259 322  19]
[259 322  20]
[259 322  21]
Input data: avg_10:00-11:00 | scale: scale_2.0_n_384 | mast: tnw16 
Measurement indices:
[268 325  13]
[268 325  13]
[268 325  14]
[268 325  14]
[268 325  14]
[268 325  15]
[268 325  16]
[268 325  17]
Input data: avg_10:00-11:00 | scale: scale_2.0_n_384 | mast: tse01 
Measurement indices:
[101  93   5]
[101  93   8]
Input data: avg_10:00-11:00 | scale: scale_2.0_n_384 | mast: tse02 
Measurement indices:
[137 117  26]
[137 117  29]
Input data: avg_10:00-11:00 | scale: scale_2.0_n_384 | mast: tse04 
Measurement indices:
[153 131  43]
[153 131  44]
[153 131  46]
[153 131  48]
[153 131  51]
[153 131  54]
[153 131  55]
[153 131  58]
Input data: avg_10:00-11:00 | scale: scale_2.0_n_384 | mast: tse06 
Measurement indices:
[182 159  28]
[182 159  30]
[182 159  32]
[182 159  33]
[182 159  37]
Input data: avg_10:00-11:00 | scale: scale_2.0_n_384 | mast: tse07 
Measurement indices:
[204 159  24]
[204 159  26]
Input data: avg_10:00-11:00 | scale: scale_2.0_n_384 | mast: tse08 
Measurement indices:
[223 176  20]
[223 176  22]
Input data: avg_10:00-11:00 | scale: scale_2.0_n_384 | mast: tse09 
Measurement indices:
[244 202  14]
[244 202  16]
[244 202  17]
[244 202  19]
[244 202  23]
[244 202  26]
[244 202  30]
Input data: avg_10:00-11:00 | scale: scale_2.0_n_384 | mast: tse10 
Measurement indices:
[259 211  19]
[259 211  22]
Input data: avg_10:00-11:00 | scale: scale_2.0_n_384 | mast: tse11 
Measurement indices:
[266 217  22]
[266 217  24]
[266 217  26]
[266 217  28]
[266 217  31]
Input data: avg_10:00-11:00 | scale: scale_2.0_n_384 | mast: tse12 
Measurement indices:
[280 226  33]
[280 226  34]
Input data: avg_10:00-11:00 | scale: scale_2.0_n_384 | mast: tse13 
Measurement indices:
[290 234  39]
[290 234  41]
[290 234  43]
[290 234  44]
[290 234  48]
[290 234  51]
[290 234  55]
Input data: avg_10:00-11:00 | scale: scale_2.0_n_384 | mast: v01 
Measurement indices:
[295 161  17]
[295 161  18]
Input data: avg_10:00-11:00 | scale: scale_2.0_n_384 | mast: v03 
Measurement indices:
[254 184  13]
[254 184  15]
Input data: avg_10:00-11:00 | scale: scale_2.0_n_384 | mast: v04 
Measurement indices:
[220 218  11]
[220 218  12]
Input data: avg_10:00-11:00 | scale: scale_2.0_n_384 | mast: v05 
Measurement indices:
[204 235  10]
[204 235  12]
[204 235  13]
Input data: avg_10:00-11:00 | scale: scale_2.0_n_384 | mast: v06 
Measurement indices:
[190 249   9]
[190 249  11]
[190 249  13]
Input data: avg_10:00-11:00 | scale: scale_2.0_n_384 | mast: v07 
Measurement indices:
[153 275   8]
[153 275   9]
[153 275   9]
[153 275   9]
[153 275  10]
[153 275  10]
[153 275  11]
---------------------------------------------------
Prediction using mast: rne01
Error U: 2.1232868282636628 +- 0.9735386651865475
Error V: 2.513295556072678 +- 1.5810197199007794
Error W: 0.41164568424623993 +- 0.39807401642403833
Error S: 1.8049348510581096 +- 0.974291780996239
Pearson Corr U: 0.014570708014249093, p: 0.8482269798879059
Pearson Corr V: -0.04794249052597963, p: 0.5286704595642063
Pearson Corr W: -0.05882344063668508, p: 0.4393719466181244
Pearson Corr S: -0.0011724503374631891, p: 0.9877139305729635
---------------------------------------------------
Prediction using mast: rne02
Error U: 2.3063831621761035 +- 1.076666408040022
Error V: 2.558123311592 +- 1.6028214606708335
Error W: 0.657115291659055 +- 0.34716230797582565
Error S: 2.026799977051694 +- 0.9797178895668063
Pearson Corr U: -0.05513844078787724, p: 0.4686132092116965
Pearson Corr V: -0.006532626103572517, p: 0.9316253104107463
Pearson Corr W: -0.011649546875643466, p: 0.8783905497033374
Pearson Corr S: -0.004441478572260893, p: 0.9534822197741446
---------------------------------------------------
Prediction using mast: rne03
Error U: 2.579189446944344 +- 1.3277447817844477
Error V: 1.9729519192874432 +- 1.265278100170382
Error W: 0.817167576512854 +- 0.39147641687425017
Error S: 2.0709666912248883 +- 0.9963629804617662
Pearson Corr U: 0.03494227697048869, p: 0.6461835599605135
Pearson Corr V: -0.08371548239199011, p: 0.2707008836123454
Pearson Corr W: -0.05880858327452186, p: 0.4394877182973228
Pearson Corr S: 0.08908842415176169, p: 0.24103007354783473
---------------------------------------------------
Prediction using mast: rne06
Error U: 3.0889105544272546 +- 1.702532334119108
Error V: 2.0813896897222315 +- 1.3230932887355507
Error W: 1.1791922958873744 +- 0.4618785461436503
Error S: 2.5932230211257847 +- 1.3075928320272159
Pearson Corr U: -0.05174144341969299, p: 0.4964883747262676
Pearson Corr V: -0.021361888966934875, p: 0.7790186893083073
Pearson Corr W: -0.04436396037783012, p: 0.5599193394073841
Pearson Corr S: -0.019853693401027262, p: 0.7942597069203828
---------------------------------------------------
Prediction using mast: rne07
Error U: 3.8694973774819768 +- 2.137406889903657
Error V: 2.686077880454915 +- 1.6625621429514839
Error W: 1.1723053742772234 +- 0.46094839016978617
Error S: 3.4937299595702074 +- 1.8892214745076594
Pearson Corr U: -0.06051128565223733, p: 0.42633334750321134
Pearson Corr V: -0.02331920609828782, p: 0.7593647974492241
Pearson Corr W: -0.053295600802113825, p: 0.4836275971060726
Pearson Corr S: -0.023140128055498747, p: 0.7611567858469848
---------------------------------------------------
Prediction using mast: rsw01
Error U: 2.4747023820378153 +- 1.2319470197867526
Error V: 3.2481701097530977 +- 1.7873607495566761
Error W: 0.3940294175102775 +- 0.3825448475211082
Error S: 2.416380753489482 +- 1.1872003036565801
Pearson Corr U: -0.08481278644161688, p: 0.2644481801179397
Pearson Corr V: -0.16247718352018914, p: 0.03169284820943658
Pearson Corr W: -0.014838125494338005, p: 0.8454759486662211
Pearson Corr S: -0.03604711045327576, p: 0.6357887143938394
---------------------------------------------------
Prediction using mast: rsw02
Error U: 2.0750181218057073 +- 0.9668378982947115
Error V: 2.1962677556489196 +- 1.3955985553981252
Error W: 0.3763548418067928 +- 0.3021564442725449
Error S: 1.6719677060805231 +- 1.054509439818991
Pearson Corr U: 0.0408822987844583, p: 0.591149593915102
Pearson Corr V: 0.17979642967300102, p: 0.01727164852375379
Pearson Corr W: -0.060923622502876425, p: 0.42318238896222565
Pearson Corr S: 0.017751560784072272, p: 0.8156320819816097
---------------------------------------------------
Prediction using mast: rsw03
Error U: 3.3900164760363154 +- 1.9126116711638494
Error V: 3.4627648513019085 +- 1.8124029790805931
Error W: 0.45044217838107475 +- 0.2878973393076093
Error S: 3.3047839501672516 +- 1.8037952081466786
Pearson Corr U: -0.02791320472904496, p: 0.7138560869524802
Pearson Corr V: -0.14141188661786266, p: 0.061945053607851
Pearson Corr W: -0.1075570129400313, p: 0.1565524881431403
Pearson Corr S: -0.025508067867366372, p: 0.7375675230857713
---------------------------------------------------
Prediction using mast: rsw04
Error U: 2.3974722909428445 +- 1.1587363486674926
Error V: 2.5174158800712654 +- 1.5831913159893893
Error W: 0.37373275514559023 +- 0.30492408456613823
Error S: 2.0567657770606482 +- 0.9907076687413722
Pearson Corr U: -0.04422627835321582, p: 0.5611391311481175
Pearson Corr V: -0.05673039717531322, p: 0.45585155570753527
Pearson Corr W: 0.017833578168201653, p: 0.8147955464015852
Pearson Corr S: -0.03794088370720875, p: 0.6181363574962673
---------------------------------------------------
Prediction using mast: rsw05
Error U: 2.818745249970816 +- 1.5149223028582521
Error V: 2.2784435962992053 +- 1.4439813662224865
Error W: 0.4688550869867738 +- 0.4280958302418917
Error S: 2.316289882379371 +- 1.1310038762964876
Pearson Corr U: -0.02663520305716817, p: 0.7264230482836902
Pearson Corr V: 0.02059429420718845, p: 0.7867654670921831
Pearson Corr W: 0.015052219177628938, p: 0.8432748245162189
Pearson Corr S: -0.03169245869284854, p: 0.6771525235465705
---------------------------------------------------
Prediction using mast: rsw06
Error U: 4.179311111264064 +- 2.1966170192861894
Error V: 2.7386329238116742 +- 1.6827504541954146
Error W: 0.3883524180775774 +- 0.29361002926510144
Error S: 3.6519567349012725 +- 1.9349970714152
Pearson Corr U: -0.03210011318155549, p: 0.6732366305279112
Pearson Corr V: -0.07174201611306778, p: 0.3454391803539123
Pearson Corr W: 0.07392211943081117, p: 0.3309408209823307
Pearson Corr S: -0.012436312964291976, p: 0.8702473790424831
---------------------------------------------------
Prediction using mast: rsw07
Error U: 3.4167468063673003 +- 1.930765909190443
Error V: 2.1857519472709726 +- 1.3892595689185845
Error W: 0.7397983014197754 +- 0.37088221488922296
Error S: 2.8406301979494457 +- 1.4968400914121776
Pearson Corr U: 0.06232500824224152, p: 0.41257493679032886
Pearson Corr V: -0.0016380590529686202, p: 0.9828354719332727
Pearson Corr W: -0.024237640650439575, p: 0.7501945637041005
Pearson Corr S: 0.006198229033368027, p: 0.9351174618313198
---------------------------------------------------
Prediction using mast: rsw08
Error U: 4.061016651512389 +- 2.185818247552681
Error V: 1.8450193196747984 +- 1.1988436276012098
Error W: 0.6922950745946063 +- 0.3586169564648031
Error S: 3.231111565103657 +- 1.753353318621399
Pearson Corr U: 0.01095306327418877, p: 0.8856099669743625
Pearson Corr V: -0.0012761147655702253, p: 0.9866277310943741
Pearson Corr W: 0.02046765530957957, p: 0.7880455771468027
Pearson Corr S: 0.014458298697097693, p: 0.8493839291280436
---------------------------------------------------
Prediction using mast: tnw01
Error U: 2.3453808547416704 +- 2.1497022219756174
Error V: 1.849174051008054 +- 1.3385676652855178
Error W: 0.37344686563925017 +- 0.3554885283711631
Error S: 2.264069223419098 +- 1.9225623583796523
Pearson Corr U: -0.01664524351620568, p: 0.8269359440140651
Pearson Corr V: 0.06270256830361812, p: 0.40974403007646104
Pearson Corr W: 0.06613243075736447, p: 0.3845558600310099
Pearson Corr S: -0.04491034211264942, p: 0.5550912830457174
---------------------------------------------------
Prediction using mast: tnw02
Error U: 2.7249303831871865 +- 2.200923619603266
Error V: 1.6030825309029648 +- 1.1196348539188588
Error W: 0.37472709089916734 +- 0.303807460439243
Error S: 2.550000837335924 +- 1.9628715172726043
Pearson Corr U: -0.060781745066093656, p: 0.42426504707550244
Pearson Corr V: -0.10625781906219857, p: 0.1616479052219894
Pearson Corr W: -0.24098926461976103, p: 0.0013152827704554886
Pearson Corr S: -0.006931998758775553, p: 0.9274563253282455
---------------------------------------------------
Prediction using mast: tnw03
Error U: 2.1792658934775475 +- 0.9933736786094718
Error V: 2.145928133151361 +- 1.363676852922804
Error W: 0.3672774467763624 +- 0.31644553687291044
Error S: 1.732786664770846 +- 1.0052021265244588
Pearson Corr U: -0.08057285164739261, p: 0.28916076094112125
Pearson Corr V: -0.13880533823615632, p: 0.06696018732787164
Pearson Corr W: 0.17164327878499328, p: 0.023132607717115207
Pearson Corr S: 0.004085652647209821, p: 0.957205259971563
---------------------------------------------------
Prediction using mast: tnw05
Error U: 1.8911900257565348 +- 1.7511273855738956
Error V: 1.4868855325877666 +- 1.0751270621138183
Error W: 0.436983045367524 +- 0.4143295660933839
Error S: 2.5086329208580125 +- 1.9590914858381663
Pearson Corr U: -0.026317614400763936, p: 0.7295574989391861
Pearson Corr V: -0.11561741587484582, p: 0.12760168597186952
Pearson Corr W: 0.018714622313342123, p: 0.8058227289245343
Pearson Corr S: -0.036133611922098345, p: 0.6349778237800096
---------------------------------------------------
Prediction using mast: tnw06
Error U: 1.8758264779545633 +- 1.7088595619037728
Error V: 2.045986870080233 +- 1.4602130278008572
Error W: 0.5900059105203088 +- 0.4507845273523024
Error S: 1.8685477759515432 +- 1.7318649555720862
Pearson Corr U: 0.06413903494562621, p: 0.3990786856344849
Pearson Corr V: 0.07380229623810004, p: 0.33172740030115755
Pearson Corr W: 0.003637508534601077, p: 0.9618955412344468
Pearson Corr S: -0.03820909358316024, p: 0.6156535653217986
---------------------------------------------------
Prediction using mast: tnw07
Error U: 1.9902517164957576 +- 1.9310776458606784
Error V: 2.9470537979900837 +- 1.7717100495070848
Error W: 0.45622405209312483 +- 0.4237211925386441
Error S: 1.6110522274662606 +- 1.3102637399645196
Pearson Corr U: -0.06424418228489343, p: 0.39830455860402303
Pearson Corr V: -0.09203778438622628, p: 0.22574483303839632
Pearson Corr W: 0.10311890847679434, p: 0.17446941248165296
Pearson Corr S: 0.044063021696196344, p: 0.5625871507185137
---------------------------------------------------
Prediction using mast: tnw08
Error U: 2.410980553762056 +- 2.166618767107592
Error V: 2.4279658137687616 +- 1.6209526130258778
Error W: 0.5838522449175694 +- 0.3145612079161499
Error S: 1.7049053778111862 +- 1.5320631058624483
Pearson Corr U: 0.12986542878561946, p: 0.0867294906295793
Pearson Corr V: -0.0519842206360619, p: 0.49446753259296783
Pearson Corr W: 0.13439898814592915, p: 0.0761882737150296
Pearson Corr S: 0.01932690093857805, p: 0.7996019169613352
---------------------------------------------------
Prediction using mast: tnw09
Error U: 2.41584130232555 +- 2.167457884287743
Error V: 1.8331098478819643 +- 1.3259901257493676
Error W: 0.37200350774585134 +- 0.3071568538363733
Error S: 2.248743358195636 +- 1.918927792801846
Pearson Corr U: 0.009493125943009878, p: 0.9007728683138483
Pearson Corr V: -0.016758743945823096, p: 0.8257745668568395
Pearson Corr W: -0.08318671985540872, p: 0.273749480763582
Pearson Corr S: -0.11312694103130999, p: 0.1360683257295557
---------------------------------------------------
Prediction using mast: tnw10
Error U: 1.8985286010515743 +- 1.1460400621599287
Error V: 1.50817919820281 +- 1.0746085685013245
Error W: 0.4223416702635586 +- 0.405734267360863
Error S: 1.7634885223839338 +- 1.6247436381302434
Pearson Corr U: -0.05666728973159487, p: 0.456353728086191
Pearson Corr V: -0.035658355008136675, p: 0.6394383588006401
Pearson Corr W: 0.17339346171188838, p: 0.021747350957579594
Pearson Corr S: -0.012008290056069655, p: 0.8746758580697918
---------------------------------------------------
Prediction using mast: tnw11
Error U: 2.3118662881352274 +- 1.0812779064257045
Error V: 1.848313820979425 +- 1.2003725061667954
Error W: 0.46906814690546267 +- 0.28849905338809245
Error S: 1.7620634343535497 +- 0.9898198549783078
Pearson Corr U: -0.08575484576978318, p: 0.2591594315826825
Pearson Corr V: -0.10784720231158229, p: 0.15543104852986175
Pearson Corr W: 0.08271116371588275, p: 0.2765111107012282
Pearson Corr S: -0.018926908671247213, p: 0.8036644769692931
---------------------------------------------------
Prediction using mast: tnw12
Error U: 2.2845730529013757 +- 1.0596513771768135
Error V: 1.7006689578507628 +- 1.1277067573858837
Error W: 0.984490870879963 +- 0.4293536495141345
Error S: 1.760696317907185 +- 0.990442920340989
Pearson Corr U: -0.10038390940032929, p: 0.18624179276849132
Pearson Corr V: -0.07450475483537658, p: 0.32713317458753544
Pearson Corr W: 0.05211963619666234, p: 0.4933422503069037
Pearson Corr S: -0.04234938710766176, p: 0.5778932763327118
---------------------------------------------------
Prediction using mast: tnw13
Error U: 1.8508897413027339 +- 1.3819905577803189
Error V: 1.5211920505974974 +- 1.0697520354434042
Error W: 0.43242764826730956 +- 0.2871282932681384
Error S: 1.8918595492218333 +- 1.7507292012241584
Pearson Corr U: 0.009672717313760166, p: 0.898905582502462
Pearson Corr V: 0.07718032286901978, p: 0.31001148123740785
Pearson Corr W: 0.03144288775301326, p: 0.6795541642998854
Pearson Corr S: -0.006689446355271005, p: 0.9299880616613491
---------------------------------------------------
Prediction using mast: tnw14
Error U: 1.849299894691711 +- 1.4037676959126082
Error V: 1.4859756968063969 +- 1.0743308321172205
Error W: 0.39523423310236205 +- 0.29072936567369656
Error S: 1.9671906798358691 +- 1.802002959022804
Pearson Corr U: -0.022304844289917455, p: 0.7695319027043281
Pearson Corr V: -0.12403744359688013, p: 0.10196022630425293
Pearson Corr W: 0.04044656784780405, p: 0.5951132963741216
Pearson Corr S: -0.006297955420820117, p: 0.9340758738468441
---------------------------------------------------
Prediction using mast: tnw15
Error U: 1.8878102642650316 +- 1.1773354975869907
Error V: 1.4887763952570303 +- 1.0729800727238392
Error W: 0.41988023941405117 +- 0.28677292162238605
Error S: 1.7549077737981478 +- 1.6132406746369339
Pearson Corr U: 0.08444855518035303, p: 0.2665126196163139
Pearson Corr V: -0.05115072716826276, p: 0.5014235869734627
Pearson Corr W: -0.06701488812641872, p: 0.37823041432963095
Pearson Corr S: 0.028386329317680495, p: 0.7092229526247129
---------------------------------------------------
Prediction using mast: tnw16
Error U: 1.9311881385031822 +- 1.076303018180975
Error V: 1.4977663814808642 +- 1.075792041585503
Error W: 0.366025032788249 +- 0.3207748081151609
Error S: 1.7028741438566541 +- 1.5280277207225623
Pearson Corr U: -0.0314168537172298, p: 0.6798048781688024
Pearson Corr V: -0.012736637949883856, p: 0.8671425063727398
Pearson Corr W: 0.055119499366531224, p: 0.46876622068925916
Pearson Corr S: 0.006745909440377564, p: 0.9293986422848505
---------------------------------------------------
Prediction using mast: tse01
Error U: 2.6740851440247413 +- 2.1967699357138653
Error V: 1.84397947079369 +- 1.3346161984933358
Error W: 0.3679384781247271 +- 0.34061800024573563
Error S: 2.1802489905500697 +- 1.9004967591150603
Pearson Corr U: 0.010414617780523668, p: 0.8911977266104276
Pearson Corr V: -0.007293139969891211, p: 0.9236881278087561
Pearson Corr W: 0.10863268109632261, p: 0.15242589203196127
Pearson Corr S: -0.004323429559549108, p: 0.9547172701601742
---------------------------------------------------
Prediction using mast: tse02
Error U: 2.758818065829442 +- 2.203366550323162
Error V: 1.7165628144357885 +- 1.225133400150115
Error W: 0.3818560962631766 +- 0.297510645645645
Error S: 2.3104643563199594 +- 1.9309595664894401
Pearson Corr U: -0.0688852533825251, p: 0.3650352309449779
Pearson Corr V: -0.01437433454319623, p: 0.8502483225013864
Pearson Corr W: -0.0743159698189806, p: 0.328363824458761
Pearson Corr S: 0.008135049142030773, p: 0.9149102628914351
---------------------------------------------------
Prediction using mast: tse04
Error U: 3.608752154572867 +- 2.041442309624018
Error V: 2.6622614406900746 +- 1.6521057104975125
Error W: 0.3905917596431183 +- 0.292524897876903
Error S: 3.1533421275531697 +- 1.7018599848984963
Pearson Corr U: -0.06535926093485998, p: 0.39015031246185367
Pearson Corr V: 0.013207319964710603, p: 0.8622805213063429
Pearson Corr W: 0.004764537592307779, p: 0.9501028919841824
Pearson Corr S: -0.0072881062923362255, p: 0.92374063843158
---------------------------------------------------
Prediction using mast: tse06
Error U: 2.4257132454781924 +- 1.1840915748384235
Error V: 1.828755428727184 +- 1.1916499171372743
Error W: 0.43903370563872157 +- 0.28760123772510354
Error S: 1.8450470975695719 +- 0.966238378215141
Pearson Corr U: 0.05759749178667282, p: 0.4489830090072301
Pearson Corr V: -0.022637604408277744, p: 0.7661921706031035
Pearson Corr W: -0.12027084506401955, p: 0.11287729716764647
Pearson Corr S: 0.044349127908807726, p: 0.5600506861587088
---------------------------------------------------
Prediction using mast: tse07
Error U: 1.85379759442926 +- 1.6057201104003727
Error V: 1.5798357431590557 +- 1.0733749913917368
Error W: 0.3738427840426032 +- 0.3563038264216758
Error S: 2.078341275803587 +- 1.8580994279587992
Pearson Corr U: -0.01731760751285983, p: 0.8200616304829363
Pearson Corr V: 0.07027438533638347, p: 0.3554219537411038
Pearson Corr W: -0.0030855799597337766, p: 0.9676738117055567
Pearson Corr S: -0.003989458771698041, p: 0.9582119078640329
---------------------------------------------------
Prediction using mast: tse08
Error U: 1.994297623584446 +- 0.9991202243601192
Error V: 1.4860306432630335 +- 1.0743129355283356
Error W: 0.36901809339411556 +- 0.3447081143285828
Error S: 1.637936976065804 +- 1.3953272030669812
Pearson Corr U: -0.029245746938093432, p: 0.7008343083860911
Pearson Corr V: -0.01916169194973315, p: 0.8012792331167629
Pearson Corr W: -0.018968710037210974, p: 0.803239669227316
Pearson Corr S: 0.008629003832793037, p: 0.9097649362140278
---------------------------------------------------
Prediction using mast: tse09
Error U: 1.8523029578936154 +- 1.3633122178536727
Error V: 2.2454275864149844 +- 1.5510742195821767
Error W: 0.7412857033911028 +- 0.4581962657235786
Error S: 1.6624889929871427 +- 1.449845641739177
Pearson Corr U: 0.0353127234926093, p: 0.6426904400887785
Pearson Corr V: -0.08834889847979456, p: 0.24497342660895094
Pearson Corr W: -0.012409203004461147, p: 0.870527750327883
Pearson Corr S: -0.02325527828305692, p: 0.7600043603942207
---------------------------------------------------
Prediction using mast: tse10
Error U: 2.307872754044698 +- 2.137634853344493
Error V: 2.23102028001632 +- 1.5451001332827607
Error W: 0.38790387899082684 +- 0.2938313199551108
Error S: 1.8409053435939846 +- 1.706925370479101
Pearson Corr U: 0.03161055218762877, p: 0.6779403591057668
Pearson Corr V: 0.03444397350388605, p: 0.6508945168623343
Pearson Corr W: -0.03099310301356038, p: 0.6838906150224476
Pearson Corr S: 0.025103665695661966, p: 0.741579532778823
---------------------------------------------------
Prediction using mast: tse11
Error U: 2.1651943988812024 +- 2.068404375004832
Error V: 2.3708869897254874 +- 1.59855031305115
Error W: 0.3890784663427621 +- 0.29324703008367387
Error S: 1.7630331211670247 +- 1.6242079660156012
Pearson Corr U: -0.12032433501366953, p: 0.11271611280308987
Pearson Corr V: -0.1500326725457056, p: 0.047506797780289316
Pearson Corr W: 0.029061264766372472, p: 0.7026320065674243
Pearson Corr S: 0.012150656647762671, p: 0.8732024431533512
---------------------------------------------------
Prediction using mast: tse12
Error U: 2.233673541139412 +- 2.107483129111249
Error V: 1.646187607284103 +- 1.1569079625285117
Error W: 0.38126858962832816 +- 0.36907445161427926
Error S: 2.7612149791781855 +- 1.9712241187098347
Pearson Corr U: 0.00499946228021895, p: 0.9476460399824167
Pearson Corr V: -0.03663282921829151, p: 0.6303065138419987
Pearson Corr W: -0.09500929388783588, p: 0.21105167282327555
Pearson Corr S: -0.03151788773200199, p: 0.6788320933616362
---------------------------------------------------
Prediction using mast: tse13
Error U: 3.0683661971274496 +- 1.6885656632811092
Error V: 2.288596120157412 +- 1.449952426920357
Error W: 0.5138416308630258 +- 0.29521838788370464
Error S: 2.5565990458374395 +- 1.2813112546578618
Pearson Corr U: 0.03758198383602552, p: 0.6214654280810101
Pearson Corr V: 0.01930744908735104, p: 0.799799358207188
Pearson Corr W: -0.08421841524946885, p: 0.2678226905538265
Pearson Corr S: 0.011188629961757846, p: 0.8831671108106849
---------------------------------------------------
Prediction using mast: v01
Error U: 2.3075018667822174 +- 2.137500275288307
Error V: 1.682815558974232 +- 1.1948812731759333
Error W: 0.38607418959029016 +- 0.3751271534593252
Error S: 2.6423506788541773 +- 1.9681835999730328
Pearson Corr U: 0.05399340261211072, p: 0.47791206965774874
Pearson Corr V: -0.02087066004898123, p: 0.7839738522114861
Pearson Corr W: -0.04226152882193948, p: 0.5786832294329551
Pearson Corr S: 0.051266953725528155, p: 0.5004505270580687
---------------------------------------------------
Prediction using mast: v03
Error U: 2.2721698774683423 +- 2.1236729493997037
Error V: 1.6774093420803546 +- 1.1901558321081243
Error W: 0.5148035792327885 +- 0.43988505329538485
Error S: 2.6536054447030346 +- 1.9687088745510604
Pearson Corr U: -0.015700801251531317, p: 0.8366141416960211
Pearson Corr V: -0.022351070341255306, p: 0.7690677018785057
Pearson Corr W: 0.04062467774805138, p: 0.5934916353232156
Pearson Corr S: 0.035565466484102075, p: 0.6403116847125776
---------------------------------------------------
Prediction using mast: v04
Error U: 2.124945329037229 +- 2.043146753766682
Error V: 2.43139247117298 +- 1.622341361683311
Error W: 0.4603395725108151 +- 0.42526328378618355
Error S: 1.7469320818023175 +- 1.6023789934890242
Pearson Corr U: 0.05570301221233865, p: 0.4640651244823994
Pearson Corr V: 0.10365163764612267, p: 0.17224190795915306
Pearson Corr W: 0.10677416151023104, p: 0.15960815458312838
Pearson Corr S: -0.04633272936689747, p: 0.542617888445362
---------------------------------------------------
Prediction using mast: v05
Error U: 2.2160869146384563 +- 2.098677110766071
Error V: 2.307058894016913 +- 1.5751811298318927
Error W: 0.48354052679480186 +- 0.4324377930406496
Error S: 1.8136901716787874 +- 1.680121470672837
Pearson Corr U: 0.0055912681336177245, p: 0.9414591489495421
Pearson Corr V: -0.08953364886853843, p: 0.2386774953692996
Pearson Corr W: -0.08879675572279382, p: 0.2425800044813341
Pearson Corr S: 0.03460120016043418, p: 0.6494065927396119
---------------------------------------------------
Prediction using mast: v06
Error U: 2.2604176368956854 +- 2.1190523142123006
Error V: 2.3433115145776955 +- 1.5882319261118292
Error W: 0.5545059084426611 +- 0.4469320823864867
Error S: 1.7903520656089034 +- 1.656058960154439
Pearson Corr U: 0.19515445969962925, p: 0.009651173487102946
Pearson Corr V: 0.05992380110084128, p: 0.4308460832445293
Pearson Corr W: 0.028273517503572813, p: 0.7103267170535326
Pearson Corr S: -0.08220950907080138, p: 0.2794446385549579
---------------------------------------------------
Prediction using mast: v07
Error U: 2.095362107107815 +- 2.02272868797319
Error V: 2.2011939679511956 +- 1.5315994988539885
Error W: 0.4777180038139756 +- 0.4308281062101421
Error S: 1.8743720270279405 +- 1.7367810411344409
Pearson Corr U: -0.07830277995277858, p: 0.30300650103652127
Pearson Corr V: -0.06803012347257922, p: 0.3710323107343887
Pearson Corr W: -0.0073701891937588485, p: 0.92288440231797
Pearson Corr S: -0.04709337659204033, p: 0.5360048252588819
---------------------------------------------------
Prediction error all masts
Error U: 2.4632772679270527 +- 1.8457179996890316
Error V: 2.0937131042877244 +- 1.4783121685232206
Error W: 0.5061758948620705 +- 0.4145028044338079
Error S: 2.1973841033473134 +- 1.6725544855768633
Pearson Corr U: -1.8986635127362468e-19, p: 1.0000000000084288
Pearson Corr V: -6.468042476210613e-19, p: 1.0000000000084288
Pearson Corr W: 5.933266267100741e-18, p: 1.0000000000084288
Pearson Corr S: 1.4115467464726122e-18, p: 1.0000000000084288
---------------------------------------------------
Pearson corr per case, then averaged over all cases
U:   -0.008312282865723556
V:   -0.03044279978353761
W:   -0.0005578363115987911
S:   -0.006727383432743687
---------------------------------------------------
