# Supplementary material for: WindSeer: real-time volumetric wind prediction over complex terrain aboard a small uncrewed aerial vehicle
Source: Nat Commun. 2024 Apr 25;15:3507. doi: 10.1038/s41467-024-47778-4 (PMC11045725; doi:10.1038/s41467-024-47778-4)
Supplement: Supplementary file 5 — Source Data [file 41467_2024_47778_MOESM5_ESM.zip › data_Table1_SupplementaryTable2/Perdigao_0520_31730_AD4.txt]

Sender: LSF System <lsfadmin@eu-a6-008-05>
Subject: Job 208250775: <python3 predict_measurement_campaigns.py -model_dir ../wind_prediction/trained_models/final01 -model_version e3000 -d /cluster/work/riner/users/intel/perdigao_20170520.hdf5 -m tse04 -i 6 -e 3:17:30 --no_gpu --benchmark> in cluster <euler> Done

Job <python3 predict_measurement_campaigns.py -model_dir ../wind_prediction/trained_models/final01 -model_version e3000 -d /cluster/work/riner/users/intel/perdigao_20170520.hdf5 -m tse04 -i 6 -e 3:17:30 --no_gpu --benchmark> was submitted from host <eu-login-27> by user <acfloria> in cluster <euler> at Mon Mar 14 22:51:31 2022
Job was executed on host(s) <2*eu-a6-008-05>, in queue <normal.4h>, as user <acfloria> in cluster <euler> at Mon Mar 14 22:52:01 2022
</cluster/home/acfloria> was used as the home directory.
</cluster/home/acfloria/intel_wind/wind_analysis> was used as the working directory.
Started at Mon Mar 14 22:52:01 2022
Terminated at Mon Mar 14 23:52:15 2022
Results reported at Mon Mar 14 23:52:15 2022

Your job looked like:

------------------------------------------------------------
# LSBATCH: User input
python3 predict_measurement_campaigns.py -model_dir ../wind_prediction/trained_models/final01 -model_version e3000 -d /cluster/work/riner/users/intel/perdigao_20170520.hdf5 -m tse04 -i 6 -e 3:17:30 --no_gpu --benchmark
------------------------------------------------------------

Successfully completed.

Resource usage summary:

    CPU time :                                   3554.07 sec.
    Max Memory :                                 16094 MB
    Average Memory :                             10098.88 MB
    Total Requested Memory :                     26000.00 MB
    Delta Memory :                               9906.00 MB
    Max Swap :                                   -
    Max Processes :                              3
    Max Threads :                                4
    Run time :                                   3627 sec.
    Turnaround time :                            3644 sec.

The output (if any) follows:

/cluster/home/acfloria/.local/lib/python3.7/site-packages/pyproj/crs/crs.py:131: FutureWarning: '+init=<authority>:<code>' syntax is deprecated. '<authority>:<code>' is the preferred initialization method. When making the change, be mindful of axis order changes: https://pyproj4.github.io/pyproj/stable/gotchas.html#axis-order-changes-in-proj-6
  in_crs_string = _prepare_from_proj_string(in_crs_string)
/cluster/home/acfloria/.local/lib/python3.7/site-packages/pyproj/crs/crs.py:131: FutureWarning: '+init=<authority>:<code>' syntax is deprecated. '<authority>:<code>' is the preferred initialization method. When making the change, be mindful of axis order changes: https://pyproj4.github.io/pyproj/stable/gotchas.html#axis-order-changes-in-proj-6
  in_crs_string = _prepare_from_proj_string(in_crs_string)
mayavi could not get imported, disabling plotting with mayavi. Refer to the README for install instructions
'pygdal' is not installed. Use the command below to install it:
     pip3 install pygdal==2.3.2.4
GPy could not get imported, GPR baseline not available
Using YAML config: ../wind_prediction/trained_models/final01/params.yaml
Input data: 3:17:30 | scale: scale_2.0_n_384 | mast: rne01 
Measurement indices:
[333 193  39]
Input data: 3:17:30 | scale: scale_2.0_n_384 | mast: rne02 
Measurement indices:
[315 206  40]
[315 206  42]
Input data: 3:17:30 | scale: scale_2.0_n_384 | mast: rne03 
Measurement indices:
[302 223  41]
Input data: 3:17:30 | scale: scale_2.0_n_384 | mast: rne04 
Measurement indices:
All measurements lie inside the terrain or outside of the prediction domain
Input mast outside the prediction region
Input data: 3:17:30 | scale: scale_2.0_n_384 | mast: rne06 
Measurement indices:
[247 288  39]
[247 288  41]
Input data: 3:17:30 | scale: scale_2.0_n_384 | mast: rne07 
Measurement indices:
[212 323  41]
[212 323  43]
Input data: 3:17:30 | scale: scale_2.0_n_384 | mast: rsw01 
Measurement indices:
[194  77  43]
[194  77  44]
Input data: 3:17:30 | scale: scale_2.0_n_384 | mast: rsw02 
Measurement indices:
[182  88  43]
[182  88  45]
Input data: 3:17:30 | scale: scale_2.0_n_384 | mast: rsw03 
Measurement indices:
[174 101  43]
[174 101  44]
[174 101  46]
[174 101  48]
[174 101  51]
Input data: 3:17:30 | scale: scale_2.0_n_384 | mast: rsw04 
Measurement indices:
[160 121  43]
Input data: 3:17:30 | scale: scale_2.0_n_384 | mast: rsw05 
Measurement indices:
[129 166  44]
Input data: 3:17:30 | scale: scale_2.0_n_384 | mast: rsw06 
Measurement indices:
[116 183  44]
[116 183  46]
[116 183  48]
[116 183  49]
[116 183  53]
Input data: 3:17:30 | scale: scale_2.0_n_384 | mast: rsw07 
Measurement indices:
[ 85 221  45]
[ 85 221  47]
Input data: 3:17:30 | scale: scale_2.0_n_384 | mast: rsw08 
Measurement indices:
[ 74 237  45]
[ 74 237  47]
Input data: 3:17:30 | scale: scale_2.0_n_384 | mast: tnw01 
Measurement indices:
[ 59 175  11]
[ 59 175  12]
[ 59 175  14]
Input data: 3:17:30 | scale: scale_2.0_n_384 | mast: tnw02 
Measurement indices:
[ 82 190  28]
[ 82 190  29]
[ 82 190  31]
Input data: 3:17:30 | scale: scale_2.0_n_384 | mast: tnw03 
Measurement indices:
[ 96 204  43]
[ 96 204  45]
Input data: 3:17:30 | scale: scale_2.0_n_384 | mast: tnw05 
Measurement indices:
[130 225  24]
[130 225  25]
[130 225  25]
[130 225  26]
Input data: 3:17:30 | scale: scale_2.0_n_384 | mast: tnw06 
Measurement indices:
[158 247  17]
[158 247  18]
[158 247  18]
[158 247  18]
[158 247  19]
[158 247  19]
[158 247  20]
Input data: 3:17:30 | scale: scale_2.0_n_384 | mast: tnw07 
Measurement indices:
[176 263  10]
[176 263  10]
[176 263  10]
[176 263  11]
[176 263  11]
[176 263  12]
[176 263  14]
[176 263  16]
[176 263  19]
Input data: 3:17:30 | scale: scale_2.0_n_384 | mast: tnw08 
Measurement indices:
All measurements lie inside the terrain or outside of the prediction domain
Input mast outside the prediction region
Input data: 3:17:30 | scale: scale_2.0_n_384 | mast: tnw09 
Measurement indices:
[210 291  28]
Input data: 3:17:30 | scale: scale_2.0_n_384 | mast: tnw10 
Measurement indices:
[220 296  32]
[220 296  34]
[220 296  36]
[220 296  37]
[220 296  41]
Input data: 3:17:30 | scale: scale_2.0_n_384 | mast: tnw11 
Measurement indices:
[231 304  35]
[231 304  36]
[231 304  38]
Input data: 3:17:30 | scale: scale_2.0_n_384 | mast: tnw12 
Measurement indices:
[238 307  33]
[238 307  33]
[238 307  33]
[238 307  34]
[238 307  34]
[238 307  34]
[238 307  36]
[238 307  37]
Input data: 3:17:30 | scale: scale_2.0_n_384 | mast: tnw13 
Measurement indices:
[243 314  26]
[243 314  27]
[243 314  27]
[243 314  27]
[243 314  28]
[243 314  28]
[243 314  29]
[243 314  31]
Input data: 3:17:30 | scale: scale_2.0_n_384 | mast: tnw14 
Measurement indices:
[253 319  22]
[253 319  23]
[253 319  24]
Input data: 3:17:30 | scale: scale_2.0_n_384 | mast: tnw15 
Measurement indices:
[259 322  17]
[259 322  17]
[259 322  17]
[259 322  21]
Input data: 3:17:30 | scale: scale_2.0_n_384 | mast: tnw16 
Measurement indices:
[268 325  13]
[268 325  13]
[268 325  14]
[268 325  14]
[268 325  14]
[268 325  17]
Input data: 3:17:30 | scale: scale_2.0_n_384 | mast: tse01 
Measurement indices:
[101  93   5]
[101  93   8]
Input data: 3:17:30 | scale: scale_2.0_n_384 | mast: tse02 
Measurement indices:
[137 117  26]
[137 117  29]
Input data: 3:17:30 | scale: scale_2.0_n_384 | mast: tse04 
Measurement indices:
[153 131  43]
[153 131  44]
[153 131  46]
[153 131  48]
[153 131  51]
[153 131  54]
[153 131  55]
[153 131  58]
Input data: 3:17:30 | scale: scale_2.0_n_384 | mast: tse06 
Measurement indices:
[182 159  28]
[182 159  30]
[182 159  32]
[182 159  33]
[182 159  37]
Input data: 3:17:30 | scale: scale_2.0_n_384 | mast: tse07 
Measurement indices:
[204 159  24]
[204 159  26]
Input data: 3:17:30 | scale: scale_2.0_n_384 | mast: tse08 
Measurement indices:
[223 176  20]
[223 176  22]
Input data: 3:17:30 | scale: scale_2.0_n_384 | mast: tse09 
Measurement indices:
[244 202  14]
[244 202  16]
[244 202  17]
[244 202  19]
[244 202  23]
[244 202  26]
[244 202  30]
Input data: 3:17:30 | scale: scale_2.0_n_384 | mast: tse10 
Measurement indices:
[259 211  19]
[259 211  22]
Input data: 3:17:30 | scale: scale_2.0_n_384 | mast: tse11 
Measurement indices:
[266 217  28]
[266 217  31]
Input data: 3:17:30 | scale: scale_2.0_n_384 | mast: tse12 
Measurement indices:
[280 226  33]
[280 226  34]
Input data: 3:17:30 | scale: scale_2.0_n_384 | mast: tse13 
Measurement indices:
[290 234  39]
[290 234  41]
[290 234  43]
[290 234  44]
[290 234  48]
[290 234  51]
[290 234  55]
Input data: 3:17:30 | scale: scale_2.0_n_384 | mast: v01 
Measurement indices:
[295 161  17]
[295 161  18]
Input data: 3:17:30 | scale: scale_2.0_n_384 | mast: v03 
Measurement indices:
[254 184  13]
[254 184  15]
Input data: 3:17:30 | scale: scale_2.0_n_384 | mast: v04 
Measurement indices:
[220 218  11]
[220 218  12]
Input data: 3:17:30 | scale: scale_2.0_n_384 | mast: v05 
Measurement indices:
[204 235  10]
[204 235  12]
[204 235  13]
Input data: 3:17:30 | scale: scale_2.0_n_384 | mast: v06 
Measurement indices:
[190 249   9]
[190 249  11]
[190 249  13]
Input data: 3:17:30 | scale: scale_2.0_n_384 | mast: v07 
Measurement indices:
[153 275   9]
[153 275   9]
[153 275  10]
[153 275  10]
[153 275  11]
---------------------------------------------------
Prediction using mast: rne01
Error U: 1.4778654954038766 +- 1.7924989182501274
Error V: 1.773288700344928 +- 1.6419484386518022
Error W: 0.3548021898865297 +- 0.27946316742072497
Error S: 2.0149989292899186 +- 2.468289394071738
Pearson Corr U: 0.6815806303121809, p: 3.0198989632873333e-25
Pearson Corr V: 0.6726337088987859, p: 2.1191777129470775e-24
Pearson Corr W: 0.3685414829512214, p: 5.216394019157633e-07
Pearson Corr S: 0.6092094820632887, p: 3.703050973601839e-19
---------------------------------------------------
Prediction using mast: rne02
Error U: 1.4527520990589717 +- 1.6841725175837485
Error V: 1.759876641474193 +- 1.582675020309073
Error W: 0.3922265440833509 +- 0.30923438802166264
Error S: 1.9904954206092798 +- 2.342650591470888
Pearson Corr U: 0.6693403548670774, p: 4.268180411778459e-24
Pearson Corr V: 0.6707831171409155, p: 3.1442161113796684e-24
Pearson Corr W: 0.3675273336004036, p: 5.635298519594034e-07
Pearson Corr S: 0.6039834014640161, p: 8.89285772993149e-19
---------------------------------------------------
Prediction using mast: rne03
Error U: 1.888491757112415 +- 1.1490025295824489
Error V: 1.7147034102607017 +- 1.4324654472312928
Error W: 0.6269414079717249 +- 0.4900869723137791
Error S: 2.1289249213230557 +- 1.8706422636393172
Pearson Corr U: 0.6379386255815529, p: 2.214981391652774e-21
Pearson Corr V: 0.6733147295192944, p: 1.8314702951795218e-24
Pearson Corr W: 0.3692770849151233, p: 4.931350997529276e-07
Pearson Corr S: 0.5941421165626336, p: 4.435074821856858e-18
---------------------------------------------------
Prediction using mast: rne06
Error U: 1.9022907728007457 +- 1.1640991863071717
Error V: 1.7828426817950491 +- 1.3703429640829015
Error W: 0.6760995801901097 +- 0.5236112866320702
Error S: 2.20589402321591 +- 1.8361358075622203
Pearson Corr U: 0.6420106436116811, p: 1.0257997483745764e-21
Pearson Corr V: 0.6700331527341375, p: 3.6863797875328436e-24
Pearson Corr W: 0.3671518491186197, p: 5.798401833024759e-07
Pearson Corr S: 0.5937474843765792, p: 4.7248659432090166e-18
---------------------------------------------------
Prediction using mast: rne07
Error U: 1.4990936291478196 +- 1.3061598036653659
Error V: 2.238429119257684 +- 1.4323563388339755
Error W: 0.6832978823722505 +- 0.5188266716572414
Error S: 2.3086478432839126 +- 1.8353670084074398
Pearson Corr U: 0.6606594202352559, p: 2.590777327019289e-23
Pearson Corr V: 0.6591410304683849, p: 3.5298609027724314e-23
Pearson Corr W: 0.3566970491930171, p: 1.2649653072093296e-06
Pearson Corr S: 0.589055331810022, p: 9.962441607042261e-18
---------------------------------------------------
Prediction using mast: rsw01
Error U: 2.1034703791922804 +- 1.6041613710168683
Error V: 2.5799482457730587 +- 2.028978839027199
Error W: 1.0567506582930986 +- 0.805591388435642
Error S: 2.952922842427737 +- 2.7026276097120348
Pearson Corr U: 0.6544311086109253, p: 9.110256369325246e-23
Pearson Corr V: 0.6529783548790119, p: 1.216370208900902e-22
Pearson Corr W: 0.35509326020189835, p: 1.4222968096525195e-06
Pearson Corr S: 0.5853217172045838, p: 1.7882896128564256e-17
---------------------------------------------------
Prediction using mast: rsw02
Error U: 2.2078245705793975 +- 1.414566063307118
Error V: 1.9663142534446612 +- 1.3969422786454815
Error W: 0.867528570446912 +- 0.6570219964422527
Error S: 2.5479002074850396 +- 2.0306894659025794
Pearson Corr U: 0.6421808648098603, p: 9.930654756652719e-22
Pearson Corr V: 0.6642792908328284, p: 1.2303427081481694e-23
Pearson Corr W: 0.3669230719056942, p: 5.89997950177889e-07
Pearson Corr S: 0.5908164013609417, p: 7.540251329003683e-18
---------------------------------------------------
Prediction using mast: rsw03
Error U: 3.3487333202772605 +- 2.4167054171945472
Error V: 2.7163128989699827 +- 2.2694385850885026
Error W: 1.3422153606280698 +- 1.0332472051377846
Error S: 3.8977755123331166 +- 3.5034063991462627
Pearson Corr U: 0.6425047170839696, p: 9.335910575970346e-22
Pearson Corr V: 0.6565931421177524, p: 5.907779917977727e-23
Pearson Corr W: 0.363004997596552, p: 7.92717351761087e-07
Pearson Corr S: 0.5859984066099122, p: 1.6092778233171022e-17
---------------------------------------------------
Prediction using mast: rsw04
Error U: 3.1413111026609517 +- 2.2883650867001366
Error V: 2.280701661146169 +- 1.830298039601195
Error W: 1.2026785876482131 +- 0.9224981600772879
Error S: 3.395736688143613 +- 3.081130315724068
Pearson Corr U: 0.6391908964272845, p: 1.7502260498651785e-21
Pearson Corr V: 0.6627141237440015, p: 1.6998517254169144e-23
Pearson Corr W: 0.36740156645074745, p: 5.6894347839165e-07
Pearson Corr S: 0.5892744829486687, p: 9.623893678957302e-18
---------------------------------------------------
Prediction using mast: rsw05
Error U: 3.6025011971912915 +- 2.5079947738774564
Error V: 2.7563156551075005 +- 2.313917359806146
Error W: 1.3885040213304112 +- 1.0729493793317595
Error S: 4.114098704819177 +- 3.616593293935523
Pearson Corr U: 0.642290015037017, p: 9.726167330854719e-22
Pearson Corr V: 0.6585735210049366, p: 3.96062966138023e-23
Pearson Corr W: 0.36446028317105045, p: 7.106803046520973e-07
Pearson Corr S: 0.5874847975815027, p: 1.2753766993105214e-17
---------------------------------------------------
Prediction using mast: rsw06
Error U: 3.234158951890187 +- 2.4858539158709725
Error V: 3.7416822670185423 +- 2.813343584481139
Error W: 1.5003586148814156 +- 1.172008603063001
Error S: 4.647935944918264 +- 3.933349645971579
Pearson Corr U: 0.6509785152252581, p: 1.806157484958301e-22
Pearson Corr V: 0.6513741283814393, p: 1.670682373340418e-22
Pearson Corr W: 0.35542152117641845, p: 1.3886486651661321e-06
Pearson Corr S: 0.5852794333154703, p: 1.800099968297631e-17
---------------------------------------------------
Prediction using mast: rsw07
Error U: 3.192694781379296 +- 2.3098276693604447
Error V: 2.309266826895388 +- 1.868595661799295
Error W: 1.2190150452009143 +- 0.9357766588935597
Error S: 3.4507380374501735 +- 3.1350254602409016
Pearson Corr U: 0.6395313926348216, p: 1.6413581810592892e-21
Pearson Corr V: 0.6624276784618576, p: 1.803067971773141e-23
Pearson Corr W: 0.3671752709080003, p: 5.78809731624099e-07
Pearson Corr S: 0.589227212229393, p: 9.695952821519406e-18
---------------------------------------------------
Prediction using mast: rsw08
Error U: 3.0388446297882346 +- 2.3125144918637535
Error V: 2.7297956783480157 +- 2.257350412367001
Error W: 1.2951004644346464 +- 0.9949214435112361
Error S: 3.6935623577931085 +- 3.3955110218418487
Pearson Corr U: 0.6442114379704045, p: 6.734017692464501e-22
Pearson Corr V: 0.6542020236388123, p: 9.536126503106051e-23
Pearson Corr W: 0.3597625984429363, p: 1.0092221992520058e-06
Pearson Corr S: 0.5846995669618495, p: 1.9699669432512714e-17
---------------------------------------------------
Prediction using mast: tnw01
Error U: 2.434914698119371 +- 2.9204232187242134
Error V: 2.321019146324674 +- 3.004844820121821
Error W: 0.29052648775088913 +- 0.30177558010059635
Error S: 2.2414717986336363 +- 2.9746218906749866
Pearson Corr U: -0.675692102541831, p: 1.097136849143369e-24
Pearson Corr V: -0.8023949881710483, p: 1.241894086994606e-40
Pearson Corr W: 0.10925390518413858, p: 0.1500803653750881
Pearson Corr S: 0.7606342642910189, p: 2.745155761681314e-34
---------------------------------------------------
Prediction using mast: tnw02
Error U: 2.1941859353324586 +- 2.763908137499705
Error V: 2.211137575427903 +- 2.886000044915342
Error W: 0.2847387086919625 +- 0.29251597498777243
Error S: 2.4853910930506182 +- 3.1610960946555346
Pearson Corr U: -0.716682951375422, p: 7.029516547474303e-29
Pearson Corr V: -0.8009583408475477, p: 2.172827816515023e-40
Pearson Corr W: 0.10728077066939772, p: 0.15762566990043253
Pearson Corr S: 0.7856185055704458, p: 6.500897596437142e-38
---------------------------------------------------
Prediction using mast: tnw03
Error U: 2.266513479229631 +- 1.4009507364476639
Error V: 1.8458748442668282 +- 1.3659469490048375
Error W: 0.8349539661897782 +- 0.6369381594995838
Error S: 2.505245914117757 +- 1.9399832444945875
Pearson Corr U: 0.6368502735808251, p: 2.715667997934599e-21
Pearson Corr V: 0.6690164766298453, p: 4.570214752286149e-24
Pearson Corr W: 0.36748732029646763, p: 5.652468560568705e-07
Pearson Corr S: 0.5915132728429128, p: 6.750086821949938e-18
---------------------------------------------------
Prediction using mast: tnw05
Error U: 1.6087925332183737 +- 1.8377207343521715
Error V: 2.0348872832951703 +- 2.6614160206606274
Error W: 0.27218304453031983 +- 0.23982934991229854
Error S: 2.277472118387841 +- 3.1206636417436813
Pearson Corr U: 0.659197844087078, p: 3.489357370033238e-23
Pearson Corr V: 0.7360522585690559, p: 3.951760537183458e-31
Pearson Corr W: 0.38005600624969754, p: 2.1298985271439767e-07
Pearson Corr S: 0.6437056414559821, p: 7.420200042666901e-22
---------------------------------------------------
Prediction using mast: tnw06
Error U: 1.651527828233722 +- 1.8405353413804248
Error V: 2.6606326601903487 +- 2.97480008317108
Error W: 0.26389957979693246 +- 0.28137190563793235
Error S: 2.178157531420741 +- 3.0476929644413846
Pearson Corr U: 0.7042494998047085, p: 1.5658506346152151e-27
Pearson Corr V: -0.41182277167974435, p: 1.494916069098535e-08
Pearson Corr W: 0.3495203214986072, p: 2.1269003933396606e-06
Pearson Corr S: 0.6800244794921068, p: 4.259173052999057e-25
---------------------------------------------------
Prediction using mast: tnw07
Error U: 1.6667332449300807 +- 1.9812302049169328
Error V: 2.536869514589256 +- 2.9505768915307136
Error W: 0.25914507198433245 +- 0.2747008780232142
Error S: 2.2614538178885764 +- 3.1923951410238103
Pearson Corr U: 0.6032053268974359, p: 1.0117968634143435e-18
Pearson Corr V: -0.40402707016346184, p: 2.9447095846939138e-08
Pearson Corr W: 0.36770401229743804, p: 5.560078345607528e-07
Pearson Corr S: 0.6232521183142261, p: 3.240295899299351e-20
---------------------------------------------------
Prediction using mast: tnw09
Error U: 2.1086525993311853 +- 2.5890000020692354
Error V: 1.9959859744610993 +- 2.1779243527487058
Error W: 0.2662366038982998 +- 0.26048498584368224
Error S: 2.283880285103596 +- 3.205826229802063
Pearson Corr U: -0.5758407011063179, p: 7.641741822844243e-17
Pearson Corr V: 0.6189634749810116, p: 6.907673777882448e-20
Pearson Corr W: 0.5006834807986262, p: 1.7144437949210804e-12
Pearson Corr S: 0.6373428655824214, p: 2.4766355690323603e-21
---------------------------------------------------
Prediction using mast: tnw10
Error U: 1.474367133080518 +- 1.7759927155275488
Error V: 1.7869614830242173 +- 1.5155546202965795
Error W: 0.3766378196086832 +- 0.29604090521053017
Error S: 1.9825528572672362 +- 2.349693663152025
Pearson Corr U: 0.6786714278833286, p: 5.733518533293332e-25
Pearson Corr V: 0.6774390932573288, p: 7.505849446298696e-25
Pearson Corr W: 0.3659302259876842, p: 6.360842625524302e-07
Pearson Corr S: 0.6099115840283582, p: 3.2878164269735697e-19
---------------------------------------------------
Prediction using mast: tnw11
Error U: 1.4959390289619656 +- 1.4613756131403512
Error V: 1.7553181193129583 +- 1.4679014337382827
Error W: 0.47977696822556637 +- 0.37200583888691374
Error S: 1.9758440295657003 +- 2.1185413924266068
Pearson Corr U: 0.6558538837361811, p: 6.853561222081459e-23
Pearson Corr V: 0.6704548861866504, p: 3.3711203265166814e-24
Pearson Corr W: 0.3656716869051405, p: 6.486381668808986e-07
Pearson Corr S: 0.5984739320521253, p: 2.2012736074125206e-18
---------------------------------------------------
Prediction using mast: tnw12
Error U: 1.5082356654655984 +- 1.5052838187746236
Error V: 1.719903207874814 +- 1.6116360758720965
Error W: 0.4289760717048156 +- 0.3395855812681217
Error S: 1.9722381480655817 +- 2.2567255882123143
Pearson Corr U: 0.6514395022032433, p: 1.6492766104104156e-22
Pearson Corr V: 0.671401642649413, p: 2.7566463425605398e-24
Pearson Corr W: 0.3699524463409918, p: 4.6828115614023924e-07
Pearson Corr S: 0.5994048110747758, p: 1.8910226932249205e-18
---------------------------------------------------
Prediction using mast: tnw13
Error U: 1.6198490719993444 +- 2.051716827275412
Error V: 1.8302148121470498 +- 2.1111330457651136
Error W: 0.29831585232596897 +- 0.23225032936282392
Error S: 2.3159023389472146 +- 2.969826125659106
Pearson Corr U: 0.6536739375049311, p: 1.0593635681422955e-22
Pearson Corr V: 0.6817538539614503, p: 2.9061107300423543e-25
Pearson Corr W: 0.3351730240654902, p: 5.787921625113143e-06
Pearson Corr S: 0.6076194276007804, p: 4.842442674326255e-19
---------------------------------------------------
Prediction using mast: tnw14
Error U: 1.7968332422190787 +- 2.3206387632598133
Error V: 1.9259312096002568 +- 2.2893265571548094
Error W: 0.27776188694878 +- 0.22574359975738856
Error S: 2.4919987369394856 +- 3.241450350353226
Pearson Corr U: 0.34468412595045134, p: 2.997204402627427e-06
Pearson Corr V: 0.6388225808354516, p: 1.8759631624385896e-21
Pearson Corr W: 0.39538686563039727, p: 6.118757274192863e-08
Pearson Corr S: 0.5377075222661868, p: 1.6816049531938248e-14
---------------------------------------------------
Prediction using mast: tnw15
Error U: 1.8727994862774735 +- 2.439224026551042
Error V: 2.0983375441116405 +- 2.7572111580701777
Error W: 0.284822152464736 +- 0.3106103394775982
Error S: 2.9603595368825246 +- 3.4504360631317152
Pearson Corr U: -0.7078848905975564, p: 6.426598427764927e-28
Pearson Corr V: -0.5647982411291127, p: 3.9141422417555443e-16
Pearson Corr W: 0.09109134674299875, p: 0.23057316986314785
Pearson Corr S: 0.7661983183110722, p: 4.6822383321660566e-35
---------------------------------------------------
Prediction using mast: tnw16
Error U: 2.15173587559098 +- 2.72277489666841
Error V: 2.1438903602642103 +- 2.772365241313808
Error W: 0.280227553065828 +- 0.28986183559427225
Error S: 2.5384789698872186 +- 3.2295005317048275
Pearson Corr U: -0.7292104856487859, p: 2.592817957068016e-30
Pearson Corr V: -0.6794167757968113, p: 4.8684694415446e-25
Pearson Corr W: 0.12782846278435542, p: 0.09183122633932925
Pearson Corr S: 0.7903359411537498, p: 1.184842626400748e-38
---------------------------------------------------
Prediction using mast: tse01
Error U: 2.031028271790381 +- 2.4700665830608655
Error V: 1.9655594840484765 +- 1.8993363074705578
Error W: 0.2910839146150531 +- 0.26989905588013646
Error S: 2.1680493478125142 +- 3.0151638732516246
Pearson Corr U: 0.12815972927048686, p: 0.09098563955238868
Pearson Corr V: 0.6895329750102659, p: 5.037255711487604e-26
Pearson Corr W: 0.2675483805052777, p: 0.00034432244861714017
Pearson Corr S: 0.6306127712355093, p: 8.59755148464847e-21
---------------------------------------------------
Prediction using mast: tse02
Error U: 2.2908672253463584 +- 2.840254114944478
Error V: 2.301023899411393 +- 3.0023313676543246
Error W: 0.2880247407377396 +- 0.29899555016942575
Error S: 2.35512308321825 +- 3.05103529109383
Pearson Corr U: -0.6988943393837826, p: 5.6740572253275174e-27
Pearson Corr V: -0.7927965582104362, p: 4.7911832008415815e-39
Pearson Corr W: 0.10696661292329607, p: 0.15885285493720006
Pearson Corr S: 0.7784727426792807, p: 7.90644742347963e-37
---------------------------------------------------
Prediction using mast: tse04
Error U: 3.658965295930284 +- 2.5989193586092583
Error V: 3.402946595754047 +- 2.693736857208801
Error W: 1.5120592260922916 +- 1.1783956536175508
Error S: 4.672571744983276 +- 3.9358885349315256
Pearson Corr U: 0.6466990985077679, p: 4.167283723143517e-22
Pearson Corr V: 0.6547542190967152, p: 8.541148804985827e-23
Pearson Corr W: 0.35942484366286837, p: 1.0347716371085915e-06
Pearson Corr S: 0.586184651598384, p: 1.5631653606639154e-17
---------------------------------------------------
Prediction using mast: tse06
Error U: 1.450677955825424 +- 1.69430965505048
Error V: 1.7831305422321644 +- 1.4911589647223322
Error W: 0.40615658025564766 +- 0.3181563318741897
Error S: 1.9810503868062925 +- 2.2718391595942613
Pearson Corr U: 0.6717517571083638, p: 2.5584736297169906e-24
Pearson Corr V: 0.6732623587302617, p: 1.852161532321605e-24
Pearson Corr W: 0.3636938354373366, p: 7.528189495554403e-07
Pearson Corr S: 0.6046906347008216, p: 7.90605494678554e-19
---------------------------------------------------
Prediction using mast: tse07
Error U: 1.6758714626639124 +- 2.1472343501754096
Error V: 1.8655420477018951 +- 2.0483561981188094
Error W: 0.29443075112410183 +- 0.22738525151168604
Error S: 2.2934121870036654 +- 3.0096473334506695
Pearson Corr U: 0.6742982997157847, p: 1.4824573575693486e-24
Pearson Corr V: 0.6747467504083691, p: 1.3458637628744931e-24
Pearson Corr W: 0.33238537555994574, p: 6.990605874485286e-06
Pearson Corr S: 0.6057839077770211, p: 6.587879840090558e-19
---------------------------------------------------
Prediction using mast: tse08
Error U: 2.5592830714749084 +- 2.8852224040084864
Error V: 2.1111446313833597 +- 2.4710823042601135
Error W: 0.2787111131281662 +- 0.2974003725745479
Error S: 2.16075210895338 +- 3.049747593265306
Pearson Corr U: -0.6991599646800335, p: 5.326611915759174e-27
Pearson Corr V: -0.13696473455984787, p: 0.07069746453556117
Pearson Corr W: 0.1444649787875004, p: 0.05646695202635472
Pearson Corr S: 0.72612511761859, p: 5.9442560841672e-30
---------------------------------------------------
Prediction using mast: tse09
Error U: 2.2663745305417256 +- 2.823878278435541
Error V: 2.2781852265056135 +- 2.9789957541509247
Error W: 0.2870940881212266 +- 0.2975533097184164
Error S: 2.38530013514066 +- 3.0762695129403475
Pearson Corr U: -0.7040758207875479, p: 1.6333560091008596e-27
Pearson Corr V: -0.7941563424456419, p: 2.8896783923207634e-39
Pearson Corr W: 0.10602064991367938, p: 0.16259132686854816
Pearson Corr S: 0.7809783802749098, p: 3.3279336622355734e-37
---------------------------------------------------
Prediction using mast: tse10
Error U: 1.888024936275863 +- 2.46950013026061
Error V: 2.1910006139763523 +- 2.8773540913692797
Error W: 0.2849327377001347 +- 0.3043579354979211
Error S: 2.8125703891519316 +- 3.380955518556653
Pearson Corr U: -0.6970877766714199, p: 8.704425675548437e-27
Pearson Corr V: -0.6088125834761259, p: 3.960062660122024e-19
Pearson Corr W: 0.020222914999527636, p: 0.79052110335768
Pearson Corr S: 0.6784121169825218, p: 6.068529727715785e-25
---------------------------------------------------
Prediction using mast: tse11
Error U: 2.1558600145068394 +- 2.771550361098048
Error V: 2.5170042471372174 +- 3.1981712995724982
Error W: 0.2940187732568237 +- 0.3033485033043185
Error S: 2.3289689413165413 +- 2.980829669767509
Pearson Corr U: -0.7695317389591632, p: 1.584821101007705e-35
Pearson Corr V: -0.7675831953525565, p: 2.9919167340235405e-35
Pearson Corr W: 0.09212985873615645, p: 0.22527895528399858
Pearson Corr S: 0.795894843803709, p: 1.5054845556487412e-39
---------------------------------------------------
Prediction using mast: tse12
Error U: 1.8381632116849727 +- 2.3818535340154376
Error V: 2.0847701739358895 +- 2.732528960620308
Error W: 0.2881262212165149 +- 0.31483127228937974
Error S: 2.9968633998455583 +- 3.499972763778031
Pearson Corr U: -0.5001923163471267, p: 1.8162231523674789e-12
Pearson Corr V: 0.10970814236699339, p: 0.14838266809581063
Pearson Corr W: 0.16285558026024433, p: 0.03129242334251547
Pearson Corr S: 0.12735649723666215, p: 0.09304675842871575
---------------------------------------------------
Prediction using mast: tse13
Error U: 1.7258975610857332 +- 1.1896475478832034
Error V: 2.1567263996790857 +- 1.4652111269575077
Error W: 0.7836742667813764 +- 0.5941693825497784
Error S: 2.4137244939707783 +- 1.9184003141753925
Pearson Corr U: 0.6574592749715683, p: 4.961734857113255e-23
Pearson Corr V: 0.657937909830267, p: 4.504469574266759e-23
Pearson Corr W: 0.35959767799430403, p: 1.0216214659216076e-06
Pearson Corr S: 0.5888338894164807, p: 1.0316353682996691e-17
---------------------------------------------------
Prediction using mast: v01
Error U: 1.776155792093215 +- 2.272073080886205
Error V: 2.302806652152755 +- 2.910516573638041
Error W: 0.26694404696606033 +- 0.2816112249020646
Error S: 2.5542966115448613 +- 3.3981127637094874
Pearson Corr U: 0.04158098840429222, p: 0.5848190865918074
Pearson Corr V: -0.5196478653337883, p: 1.7210467741699216e-13
Pearson Corr W: 0.2530044779957228, p: 0.0007299392200427982
Pearson Corr S: 0.5696904875308133, p: 1.9124679736582227e-16
---------------------------------------------------
Prediction using mast: v03
Error U: 1.6695918227419682 +- 2.043658077161659
Error V: 2.068548867111524 +- 2.709655951992895
Error W: 0.26645637958890966 +- 0.2402976560712155
Error S: 2.495723109915721 +- 3.291694217502462
Pearson Corr U: 0.5382446710074893, p: 1.5658565725863403e-14
Pearson Corr V: 0.6895797144481077, p: 4.983662044368974e-26
Pearson Corr W: 0.40275581013127304, p: 3.2835537689637e-08
Pearson Corr S: 0.5141162086444215, p: 3.415057832120878e-13
---------------------------------------------------
Prediction using mast: v04
Error U: 1.7081634133695673 +- 2.161572330648087
Error V: 1.9452099085638974 +- 2.5504740711526153
Error W: 0.27065387780314415 +- 0.23353669579121533
Error S: 2.62700481695643 +- 3.296192577608085
Pearson Corr U: 0.472651535790257, p: 3.995835532503315e-11
Pearson Corr V: 0.6507546176301499, p: 1.88754538031529e-22
Pearson Corr W: 0.40010011259849393, p: 4.1164449569859366e-08
Pearson Corr S: 0.47365743972570995, p: 3.58635376994313e-11
---------------------------------------------------
Prediction using mast: v05
Error U: 2.2413936228241598 +- 2.793885642216186
Error V: 2.2033046618774677 +- 2.859949224013522
Error W: 0.2835549740098197 +- 0.29290628139391955
Error S: 2.4359173848371305 +- 3.1452323126124804
Pearson Corr U: -0.7173948205645525, p: 5.85556978444423e-29
Pearson Corr V: -0.7910648291506165, p: 9.072622908699432e-39
Pearson Corr W: 0.11673433696201103, p: 0.12393913677297104
Pearson Corr S: 0.7870766495674528, p: 3.8588760826255417e-38
---------------------------------------------------
Prediction using mast: v06
Error U: 1.7237563128428792 +- 2.160751547874131
Error V: 2.107955179418858 +- 2.760716843046234
Error W: 0.2601572260140512 +- 0.25264510136131896
Error S: 2.6146904785037517 +- 3.382239971165942
Pearson Corr U: 0.375342435575589, p: 3.0861877797479705e-07
Pearson Corr V: 0.4029955898695902, p: 3.2168989690160574e-08
Pearson Corr W: 0.40599431288015914, p: 2.4857275577679994e-08
Pearson Corr S: 0.39969386256615114, p: 4.260546662211642e-08
---------------------------------------------------
Prediction using mast: v07
Error U: 1.741744119145273 +- 2.2111325343430064
Error V: 2.030499497713273 +- 2.6913913899065465
Error W: 0.2584535487114521 +- 0.2554064378651001
Error S: 2.7144756664416505 +- 3.404499700213471
Pearson Corr U: 0.4039004214651242, p: 2.9768966130306102e-08
Pearson Corr V: 0.61069931989872, p: 2.876091944520278e-19
Pearson Corr W: 0.45578241246236706, p: 2.326491364291376e-10
Pearson Corr S: 0.4344240801484168, p: 1.893918731979554e-09
---------------------------------------------------
Prediction error all masts
Error U: 2.0987029801958177 +- 2.2778974908190133
Error V: 2.193904554621127 +- 2.3868109703257474
Error W: 0.5481421172881148 +- 0.670538509051757
Error S: 2.6325130203557374 +- 3.062679927774102
Pearson Corr U: 0.22328367365513827, p: 1.321399585555264e-87
Pearson Corr V: 0.27434931174644805, p: 5.1965216967751995e-133
Pearson Corr W: 0.20191421771382437, p: 1.1859309216791444e-71
Pearson Corr S: 0.28302810387314303, p: 8.609665346972278e-142
---------------------------------------------------
Pearson corr per case, then averaged over all cases
U:   0.2375707897092877
V:   0.26619271749693324
W:   0.30252589583848355
S:   0.6136815181825427
---------------------------------------------------
