# Supplementary material for: WindSeer: real-time volumetric wind prediction over complex terrain aboard a small uncrewed aerial vehicle
Source: Nat Commun. 2024 Apr 25;15:3507. doi: 10.1038/s41467-024-47778-4 (PMC11045725; doi:10.1038/s41467-024-47778-4)
Supplement: Supplementary file 5 — Source Data [file 41467_2024_47778_MOESM5_ESM.zip › data_Table1_SupplementaryTable2/Perdigao_0520_31730_AD6.txt]

Sender: LSF System <lsfadmin@eu-a6-004-02>
Subject: Job 208250785: <python3 predict_measurement_campaigns.py -model_dir ../wind_prediction/trained_models/final02 -model_version e1000 -d /cluster/work/riner/users/intel/perdigao_20170520.hdf5 -m tse04 -i 6 -e 3:17:30 --no_gpu --benchmark> in cluster <euler> Done

Job <python3 predict_measurement_campaigns.py -model_dir ../wind_prediction/trained_models/final02 -model_version e1000 -d /cluster/work/riner/users/intel/perdigao_20170520.hdf5 -m tse04 -i 6 -e 3:17:30 --no_gpu --benchmark> was submitted from host <eu-login-27> by user <acfloria> in cluster <euler> at Mon Mar 14 22:51:33 2022
Job was executed on host(s) <2*eu-a6-004-02>, in queue <normal.4h>, as user <acfloria> in cluster <euler> at Mon Mar 14 22:52:01 2022
</cluster/home/acfloria> was used as the home directory.
</cluster/home/acfloria/intel_wind/wind_analysis> was used as the working directory.
Started at Mon Mar 14 22:52:01 2022
Terminated at Mon Mar 14 23:45:16 2022
Results reported at Mon Mar 14 23:45:16 2022

Your job looked like:

------------------------------------------------------------
# LSBATCH: User input
python3 predict_measurement_campaigns.py -model_dir ../wind_prediction/trained_models/final02 -model_version e1000 -d /cluster/work/riner/users/intel/perdigao_20170520.hdf5 -m tse04 -i 6 -e 3:17:30 --no_gpu --benchmark
------------------------------------------------------------

Successfully completed.

Resource usage summary:

    CPU time :                                   3137.54 sec.
    Max Memory :                                 16089 MB
    Average Memory :                             9811.54 MB
    Total Requested Memory :                     26000.00 MB
    Delta Memory :                               9911.00 MB
    Max Swap :                                   -
    Max Processes :                              3
    Max Threads :                                4
    Run time :                                   3211 sec.
    Turnaround time :                            3223 sec.

The output (if any) follows:

/cluster/home/acfloria/.local/lib/python3.7/site-packages/pyproj/crs/crs.py:131: FutureWarning: '+init=<authority>:<code>' syntax is deprecated. '<authority>:<code>' is the preferred initialization method. When making the change, be mindful of axis order changes: https://pyproj4.github.io/pyproj/stable/gotchas.html#axis-order-changes-in-proj-6
  in_crs_string = _prepare_from_proj_string(in_crs_string)
/cluster/home/acfloria/.local/lib/python3.7/site-packages/pyproj/crs/crs.py:131: FutureWarning: '+init=<authority>:<code>' syntax is deprecated. '<authority>:<code>' is the preferred initialization method. When making the change, be mindful of axis order changes: https://pyproj4.github.io/pyproj/stable/gotchas.html#axis-order-changes-in-proj-6
  in_crs_string = _prepare_from_proj_string(in_crs_string)
mayavi could not get imported, disabling plotting with mayavi. Refer to the README for install instructions
'pygdal' is not installed. Use the command below to install it:
     pip3 install pygdal==2.3.2.4
GPy could not get imported, GPR baseline not available
Using YAML config: ../wind_prediction/trained_models/final02/params.yaml
Input data: 3:17:30 | scale: scale_2.0_n_384 | mast: rne01 
Measurement indices:
[333 193  39]
Input data: 3:17:30 | scale: scale_2.0_n_384 | mast: rne02 
Measurement indices:
[315 206  40]
[315 206  42]
Input data: 3:17:30 | scale: scale_2.0_n_384 | mast: rne03 
Measurement indices:
[302 223  41]
Input data: 3:17:30 | scale: scale_2.0_n_384 | mast: rne04 
Measurement indices:
All measurements lie inside the terrain or outside of the prediction domain
Input mast outside the prediction region
Input data: 3:17:30 | scale: scale_2.0_n_384 | mast: rne06 
Measurement indices:
[247 288  39]
[247 288  41]
Input data: 3:17:30 | scale: scale_2.0_n_384 | mast: rne07 
Measurement indices:
[212 323  41]
[212 323  43]
Input data: 3:17:30 | scale: scale_2.0_n_384 | mast: rsw01 
Measurement indices:
[194  77  43]
[194  77  44]
Input data: 3:17:30 | scale: scale_2.0_n_384 | mast: rsw02 
Measurement indices:
[182  88  43]
[182  88  45]
Input data: 3:17:30 | scale: scale_2.0_n_384 | mast: rsw03 
Measurement indices:
[174 101  43]
[174 101  44]
[174 101  46]
[174 101  48]
[174 101  51]
Input data: 3:17:30 | scale: scale_2.0_n_384 | mast: rsw04 
Measurement indices:
[160 121  43]
Input data: 3:17:30 | scale: scale_2.0_n_384 | mast: rsw05 
Measurement indices:
[129 166  44]
Input data: 3:17:30 | scale: scale_2.0_n_384 | mast: rsw06 
Measurement indices:
[116 183  44]
[116 183  46]
[116 183  48]
[116 183  49]
[116 183  53]
Input data: 3:17:30 | scale: scale_2.0_n_384 | mast: rsw07 
Measurement indices:
[ 85 221  45]
[ 85 221  47]
Input data: 3:17:30 | scale: scale_2.0_n_384 | mast: rsw08 
Measurement indices:
[ 74 237  45]
[ 74 237  47]
Input data: 3:17:30 | scale: scale_2.0_n_384 | mast: tnw01 
Measurement indices:
[ 59 175  11]
[ 59 175  12]
[ 59 175  14]
Input data: 3:17:30 | scale: scale_2.0_n_384 | mast: tnw02 
Measurement indices:
[ 82 190  28]
[ 82 190  29]
[ 82 190  31]
Input data: 3:17:30 | scale: scale_2.0_n_384 | mast: tnw03 
Measurement indices:
[ 96 204  43]
[ 96 204  45]
Input data: 3:17:30 | scale: scale_2.0_n_384 | mast: tnw05 
Measurement indices:
[130 225  24]
[130 225  25]
[130 225  25]
[130 225  26]
Input data: 3:17:30 | scale: scale_2.0_n_384 | mast: tnw06 
Measurement indices:
[158 247  17]
[158 247  18]
[158 247  18]
[158 247  18]
[158 247  19]
[158 247  19]
[158 247  20]
Input data: 3:17:30 | scale: scale_2.0_n_384 | mast: tnw07 
Measurement indices:
[176 263  10]
[176 263  10]
[176 263  10]
[176 263  11]
[176 263  11]
[176 263  12]
[176 263  14]
[176 263  16]
[176 263  19]
Input data: 3:17:30 | scale: scale_2.0_n_384 | mast: tnw08 
Measurement indices:
All measurements lie inside the terrain or outside of the prediction domain
Input mast outside the prediction region
Input data: 3:17:30 | scale: scale_2.0_n_384 | mast: tnw09 
Measurement indices:
[210 291  28]
Input data: 3:17:30 | scale: scale_2.0_n_384 | mast: tnw10 
Measurement indices:
[220 296  32]
[220 296  34]
[220 296  36]
[220 296  37]
[220 296  41]
Input data: 3:17:30 | scale: scale_2.0_n_384 | mast: tnw11 
Measurement indices:
[231 304  35]
[231 304  36]
[231 304  38]
Input data: 3:17:30 | scale: scale_2.0_n_384 | mast: tnw12 
Measurement indices:
[238 307  33]
[238 307  33]
[238 307  33]
[238 307  34]
[238 307  34]
[238 307  34]
[238 307  36]
[238 307  37]
Input data: 3:17:30 | scale: scale_2.0_n_384 | mast: tnw13 
Measurement indices:
[243 314  26]
[243 314  27]
[243 314  27]
[243 314  27]
[243 314  28]
[243 314  28]
[243 314  29]
[243 314  31]
Input data: 3:17:30 | scale: scale_2.0_n_384 | mast: tnw14 
Measurement indices:
[253 319  22]
[253 319  23]
[253 319  24]
Input data: 3:17:30 | scale: scale_2.0_n_384 | mast: tnw15 
Measurement indices:
[259 322  17]
[259 322  17]
[259 322  17]
[259 322  21]
Input data: 3:17:30 | scale: scale_2.0_n_384 | mast: tnw16 
Measurement indices:
[268 325  13]
[268 325  13]
[268 325  14]
[268 325  14]
[268 325  14]
[268 325  17]
Input data: 3:17:30 | scale: scale_2.0_n_384 | mast: tse01 
Measurement indices:
[101  93   5]
[101  93   8]
Input data: 3:17:30 | scale: scale_2.0_n_384 | mast: tse02 
Measurement indices:
[137 117  26]
[137 117  29]
Input data: 3:17:30 | scale: scale_2.0_n_384 | mast: tse04 
Measurement indices:
[153 131  43]
[153 131  44]
[153 131  46]
[153 131  48]
[153 131  51]
[153 131  54]
[153 131  55]
[153 131  58]
Input data: 3:17:30 | scale: scale_2.0_n_384 | mast: tse06 
Measurement indices:
[182 159  28]
[182 159  30]
[182 159  32]
[182 159  33]
[182 159  37]
Input data: 3:17:30 | scale: scale_2.0_n_384 | mast: tse07 
Measurement indices:
[204 159  24]
[204 159  26]
Input data: 3:17:30 | scale: scale_2.0_n_384 | mast: tse08 
Measurement indices:
[223 176  20]
[223 176  22]
Input data: 3:17:30 | scale: scale_2.0_n_384 | mast: tse09 
Measurement indices:
[244 202  14]
[244 202  16]
[244 202  17]
[244 202  19]
[244 202  23]
[244 202  26]
[244 202  30]
Input data: 3:17:30 | scale: scale_2.0_n_384 | mast: tse10 
Measurement indices:
[259 211  19]
[259 211  22]
Input data: 3:17:30 | scale: scale_2.0_n_384 | mast: tse11 
Measurement indices:
[266 217  28]
[266 217  31]
Input data: 3:17:30 | scale: scale_2.0_n_384 | mast: tse12 
Measurement indices:
[280 226  33]
[280 226  34]
Input data: 3:17:30 | scale: scale_2.0_n_384 | mast: tse13 
Measurement indices:
[290 234  39]
[290 234  41]
[290 234  43]
[290 234  44]
[290 234  48]
[290 234  51]
[290 234  55]
Input data: 3:17:30 | scale: scale_2.0_n_384 | mast: v01 
Measurement indices:
[295 161  17]
[295 161  18]
Input data: 3:17:30 | scale: scale_2.0_n_384 | mast: v03 
Measurement indices:
[254 184  13]
[254 184  15]
Input data: 3:17:30 | scale: scale_2.0_n_384 | mast: v04 
Measurement indices:
[220 218  11]
[220 218  12]
Input data: 3:17:30 | scale: scale_2.0_n_384 | mast: v05 
Measurement indices:
[204 235  10]
[204 235  12]
[204 235  13]
Input data: 3:17:30 | scale: scale_2.0_n_384 | mast: v06 
Measurement indices:
[190 249   9]
[190 249  11]
[190 249  13]
Input data: 3:17:30 | scale: scale_2.0_n_384 | mast: v07 
Measurement indices:
[153 275   9]
[153 275   9]
[153 275  10]
[153 275  10]
[153 275  11]
---------------------------------------------------
Prediction using mast: rne01
Error U: 1.5249611394936995 +- 1.8543154633980758
Error V: 1.8840648503941804 +- 1.5934848932831764
Error W: 0.3100068567094781 +- 0.22886003438131647
Error S: 1.9327552997224258 +- 2.5155730200725297
Pearson Corr U: 0.7008093027491236, p: 3.592324616346034e-27
Pearson Corr V: 0.6810534319593834, p: 3.3938087601093934e-25
Pearson Corr W: 0.3955989289759326, p: 6.011398160442162e-08
Pearson Corr S: 0.6529116271693793, p: 1.2325806223521734e-22
---------------------------------------------------
Prediction using mast: rne02
Error U: 1.4869095661770084 +- 1.7547545548810726
Error V: 1.891269987358048 +- 1.5196175028357328
Error W: 0.3266082474061629 +- 0.2443337084340862
Error S: 1.9240644155957969 +- 2.368430813647219
Pearson Corr U: 0.693705240603612, p: 1.9231958383971325e-26
Pearson Corr V: 0.6839728970035278, p: 1.7726042595380227e-25
Pearson Corr W: 0.39683948005537184, p: 5.418697435363021e-08
Pearson Corr S: 0.6568470854172898, p: 5.613437155219198e-23
---------------------------------------------------
Prediction using mast: rne03
Error U: 1.8910304467693206 +- 1.0935035689351238
Error V: 1.8920653342736367 +- 1.2825066569104113
Error W: 0.4640058938596723 +- 0.3774352384487049
Error S: 2.1448004234957976 +- 1.6735414640696311
Pearson Corr U: 0.6620294262536451, p: 1.9568576820240332e-23
Pearson Corr V: 0.7096149679812632, p: 4.1862740852668975e-28
Pearson Corr W: 0.3950704803168455, p: 6.282360174256572e-08
Pearson Corr S: 0.6629661240301367, p: 1.6138577161838535e-23
---------------------------------------------------
Prediction using mast: rne06
Error U: 1.9268571850969964 +- 1.0738763732184733
Error V: 2.0223342540816307 +- 1.2087553060750196
Error W: 0.49881059982635595 +- 0.410623999455361
Error S: 2.275134829846698 +- 1.5675193006600256
Pearson Corr U: 0.6639525492772568, p: 1.3164439091480567e-23
Pearson Corr V: 0.7029147188466035, p: 2.16414027301987e-27
Pearson Corr W: 0.39245239780072105, p: 7.807143086406122e-08
Pearson Corr S: 0.6606615303987713, p: 2.5896606965142186e-23
---------------------------------------------------
Prediction using mast: rne07
Error U: 1.4642515349429972 +- 1.3918964465763428
Error V: 2.722986975529435 +- 1.3560638928420137
Error W: 0.5241422334416801 +- 0.42957693542815717
Error S: 2.6254584474190525 +- 1.4181366558815436
Pearson Corr U: 0.6822547244433939, p: 2.600261312846682e-25
Pearson Corr V: 0.6674779124285732, p: 6.316656573088313e-24
Pearson Corr W: 0.38329023002057894, p: 1.6457678621344494e-07
Pearson Corr S: 0.6453157603441002, p: 5.4449010092671335e-22
---------------------------------------------------
Prediction using mast: rsw01
Error U: 2.2527010043507563 +- 1.3613777656557684
Error V: 3.173748931290199 +- 1.8597318872670947
Error W: 0.7892899063946559 +- 0.6589854644584222
Error S: 3.3159310995113915 +- 2.281759606448536
Pearson Corr U: 0.6708204586787638, p: 3.119371973586447e-24
Pearson Corr V: 0.6923929781574771, p: 2.608027815284545e-26
Pearson Corr W: 0.3889641678208672, p: 1.0398280954837263e-07
Pearson Corr S: 0.6577977623531869, p: 4.633898184730987e-23
---------------------------------------------------
Prediction using mast: rsw02
Error U: 2.324078593858173 +- 1.194401371394054
Error V: 2.306617436119129 +- 1.2327654816432492
Error W: 0.6434181615717609 +- 0.535129141506206
Error S: 2.741056402240612 +- 1.629746491286522
Pearson Corr U: 0.6642797778448227, p: 1.2302185929872102e-23
Pearson Corr V: 0.7036169748282358, p: 1.825764022627779e-27
Pearson Corr W: 0.38696829674574656, p: 1.2233040790398692e-07
Pearson Corr S: 0.6596042271197295, p: 3.212642264633632e-23
---------------------------------------------------
Prediction using mast: rsw03
Error U: 3.638591861150171 +- 2.1753408725238224
Error V: 3.370597586673441 +- 2.0338448878573825
Error W: 1.0601016918562702 +- 0.8966802021333322
Error S: 4.450520135718866 +- 3.015062204950442
Pearson Corr U: 0.6576423068075262, p: 4.781734628290234e-23
Pearson Corr V: 0.7057394078889744, p: 1.0888117989404578e-27
Pearson Corr W: 0.37194824338157895, p: 4.016401088550745e-07
Pearson Corr S: 0.6513287671647383, p: 1.6856951966814785e-22
---------------------------------------------------
Prediction using mast: rsw04
Error U: 3.429567405844088 +- 2.0659033694939706
Error V: 2.728716107965312 +- 1.681065281574718
Error W: 0.9415669424406562 +- 0.7961798011571067
Error S: 3.8036888840595044 +- 2.691518626416304
Pearson Corr U: 0.6589694559614508, p: 3.6550005263500355e-23
Pearson Corr V: 0.7124025607334803, p: 2.084487447846705e-28
Pearson Corr W: 0.37602340744233426, p: 2.9262415893858395e-07
Pearson Corr S: 0.6560317414894461, p: 6.613276891837346e-23
---------------------------------------------------
Prediction using mast: rsw05
Error U: 3.936099264891334 +- 2.2408893743034377
Error V: 3.41973208178747 +- 2.0738892356575693
Error W: 1.105806586359375 +- 0.9352732189794
Error S: 4.701849487327086 +- 3.114095179841481
Pearson Corr U: 0.6560389049037513, p: 6.603774348386063e-23
Pearson Corr V: 0.7071177481242519, p: 7.764084663329172e-28
Pearson Corr W: 0.3714977570813778, p: 4.158385078055616e-07
Pearson Corr S: 0.6502095997416013, p: 2.1009982770210583e-22
---------------------------------------------------
Prediction using mast: rsw06
Error U: 3.47619219733898 +- 2.2653521541456207
Error V: 4.604469658335963 +- 2.4334993116377905
Error W: 1.1712933636036644 +- 0.9861931699145294
Error S: 5.321211845034304 +- 3.3424957508963105
Pearson Corr U: 0.6585438234748424, p: 3.9845390599817927e-23
Pearson Corr V: 0.6932182952196504, p: 2.153748127293412e-26
Pearson Corr W: 0.3761816902998572, p: 2.8902173567243047e-07
Pearson Corr S: 0.6474303531921942, p: 3.6159203945130975e-22
---------------------------------------------------
Prediction using mast: rsw07
Error U: 3.4871542836124236 +- 2.084576500051077
Error V: 2.770476630859401 +- 1.7175945752779436
Error W: 0.9563182990134542 +- 0.809197680911701
Error S: 3.8792164405920904 +- 2.732661427365281
Pearson Corr U: 0.6586915524383503, p: 3.866986708955218e-23
Pearson Corr V: 0.7122600773746629, p: 2.1605541190404964e-28
Pearson Corr W: 0.375508188093416, p: 3.0465026930536024e-07
Pearson Corr S: 0.6556390143929051, p: 7.155292266882081e-23
---------------------------------------------------
Prediction using mast: rsw08
Error U: 3.2811815187238484 +- 2.0899521910534937
Error V: 3.3848178982768697 +- 2.019042608215432
Error W: 1.0118302915869923 +- 0.8550738870175536
Error S: 4.213517277174116 +- 2.911197799591804
Pearson Corr U: 0.6600247187696893, p: 2.949001126169899e-23
Pearson Corr V: 0.7033239273964191, p: 1.9601273431894388e-27
Pearson Corr W: 0.37424436583057485, p: 3.3618617931369527e-07
Pearson Corr S: 0.6527635837805101, p: 1.269305794543133e-22
---------------------------------------------------
Prediction using mast: tnw01
Error U: 2.377502085974166 +- 2.84435420762237
Error V: 2.2277747571613813 +- 2.9219101328925703
Error W: 0.2886882431854158 +- 0.29482776084365603
Error S: 2.2873366136292623 +- 3.0852704932451216
Pearson Corr U: -0.6755067104425992, p: 1.1420616810985115e-24
Pearson Corr V: -0.8648368927819934, p: 1.186282172985389e-53
Pearson Corr W: 0.12994499447824098, p: 0.08653491209527986
Pearson Corr S: 0.7776424010421992, p: 1.0506029524649643e-36
---------------------------------------------------
Prediction using mast: tnw02
Error U: 2.0395597627574826 +- 2.573197471230465
Error V: 2.1218100219856213 +- 2.7568473119109997
Error W: 0.2865744425264697 +- 0.2913783011121318
Error S: 2.6626874403808927 +- 3.3709567904303155
Pearson Corr U: -0.6076370915885371, p: 4.828072862498202e-19
Pearson Corr V: -0.6245976882818141, p: 2.5491263110390668e-20
Pearson Corr W: 0.05509966030173392, p: 0.46892651283910597
Pearson Corr S: 0.7136285926943284, p: 1.5299140756431474e-28
---------------------------------------------------
Prediction using mast: tnw03
Error U: 2.3814989214204876 +- 1.1928334096299573
Error V: 2.123433711686615 +- 1.177613099692997
Error W: 0.6173812070980523 +- 0.5125802795024659
Error S: 2.652702476706851 +- 1.5640608712330126
Pearson Corr U: 0.6606124843504997, p: 2.6157367735253824e-23
Pearson Corr V: 0.7093890051284095, p: 4.428109087064938e-28
Pearson Corr W: 0.3884067257031285, p: 1.088226959476895e-07
Pearson Corr S: 0.6599720592946323, p: 2.980816926526665e-23
---------------------------------------------------
Prediction using mast: tnw05
Error U: 1.6117733806900707 +- 1.8417367018013326
Error V: 2.1235291063662785 +- 2.773174800142402
Error W: 0.27606822278363624 +- 0.2426905344063603
Error S: 2.277160015960671 +- 3.1254808190732235
Pearson Corr U: 0.6361201431313186, p: 3.112104786861165e-21
Pearson Corr V: 0.33299989736886576, p: 6.706696387153029e-06
Pearson Corr W: 0.3504443266706618, p: 1.990683586260092e-06
Pearson Corr S: 0.626242032796745, p: 1.8983423115856483e-20
---------------------------------------------------
Prediction using mast: tnw06
Error U: 1.7011671068379928 +- 1.7898172714401084
Error V: 2.7044305704618052 +- 2.995004160914771
Error W: 0.2748523812070617 +- 0.29188488310483834
Error S: 2.212990835922498 +- 2.9676323765093024
Pearson Corr U: 0.6045478488189423, p: 8.096234498859124e-19
Pearson Corr V: -0.4233072954327784, p: 5.332757892124351e-09
Pearson Corr W: 0.2261532174973213, p: 0.002617869144820115
Pearson Corr S: 0.606433110834185, p: 5.909663887717519e-19
---------------------------------------------------
Prediction using mast: tnw07
Error U: 1.6982993563340403 +- 1.9552140194958165
Error V: 2.58274554498407 +- 2.9774341121181815
Error W: 0.2684324659289239 +- 0.28500145779868025
Error S: 2.2676278604298745 +- 3.140683451137504
Pearson Corr U: 0.5389063762974559, p: 1.4339116362335625e-14
Pearson Corr V: -0.4796629115116648, p: 1.8669090882711835e-11
Pearson Corr W: 0.2302788472570393, p: 0.002171015841523944
Pearson Corr S: 0.5857885485225596, p: 1.6628315295120106e-17
---------------------------------------------------
Prediction using mast: tnw09
Error U: 2.038171245403437 +- 2.511819172028989
Error V: 2.0103003331807936 +- 2.2257716614507923
Error W: 0.2565511501130457 +- 0.26184724568956513
Error S: 2.3480508641299243 +- 3.272816445738558
Pearson Corr U: -0.1794254828358029, p: 0.01750716091251711
Pearson Corr V: 0.5391713895592635, p: 1.3841652837713881e-14
Pearson Corr W: 0.44444304922636896, p: 7.211440029249658e-10
Pearson Corr S: 0.49259569065340214, p: 4.380267389218171e-12
---------------------------------------------------
Prediction using mast: tnw10
Error U: 1.5209240295906101 +- 1.8475801843180149
Error V: 1.9574494889464027 +- 1.4615689544709403
Error W: 0.32371549357368806 +- 0.239840862412575
Error S: 1.9557316330151306 +- 2.3593084373747355
Pearson Corr U: 0.7072174088192953, p: 7.575971563948317e-28
Pearson Corr V: 0.6784585537187662, p: 6.0071556710145885e-25
Pearson Corr W: 0.39265774461407366, p: 7.675733401642757e-08
Pearson Corr S: 0.652551617487975, p: 1.323763714257434e-22
---------------------------------------------------
Prediction using mast: tnw11
Error U: 1.4796102174427535 +- 1.5465102645154165
Error V: 1.9421722982870622 +- 1.3715186279771778
Error W: 0.3714247297598698 +- 0.2911555971489725
Error S: 1.9623445629418474 +- 2.0636206804698887
Pearson Corr U: 0.6806585622837842, p: 3.7032940423737964e-25
Pearson Corr V: 0.6861067917502964, p: 1.0973512100492456e-25
Pearson Corr W: 0.39258203610389864, p: 7.723933283913605e-08
Pearson Corr S: 0.6580304747145859, p: 4.420936384401568e-23
---------------------------------------------------
Prediction using mast: tnw12
Error U: 1.4868104534072992 +- 1.5897656239239615
Error V: 1.8336863150611151 +- 1.52940955411153
Error W: 0.342859113007914 +- 0.2648182513829169
Error S: 1.9051630010763567 +- 2.261174367670234
Pearson Corr U: 0.6792123460150189, p: 5.092073619656095e-25
Pearson Corr V: 0.6962329205283447, p: 1.0646358287769184e-26
Pearson Corr W: 0.3983845807773475, p: 4.758700922814593e-08
Pearson Corr S: 0.6620644078210645, p: 1.9428489343555986e-23
---------------------------------------------------
Prediction using mast: tnw13
Error U: 1.6480550416100979 +- 2.0800043553072203
Error V: 1.83735301137588 +- 2.2267242069837847
Error W: 0.28223711047260625 +- 0.22049520404765965
Error S: 2.400418031097754 +- 3.0597760165176213
Pearson Corr U: 0.6565258229558792, p: 5.988314912450154e-23
Pearson Corr V: 0.6739902269213928, p: 1.5840879629670342e-24
Pearson Corr W: 0.40334458370533177, p: 3.1222045227897375e-08
Pearson Corr S: 0.6025408051446465, p: 1.1293906117960842e-18
---------------------------------------------------
Prediction using mast: tnw14
Error U: 1.7905960152540767 +- 2.3196642212836607
Error V: 1.9369142264198158 +- 2.4612744798869315
Error W: 0.2652245220042684 +- 0.24699753485563924
Error S: 2.6450739762068336 +- 3.3250787186278856
Pearson Corr U: 0.4280484285588995, p: 3.445050314605153e-09
Pearson Corr V: 0.6603183719782596, p: 2.7775983103898616e-23
Pearson Corr W: 0.3857264165879324, p: 1.352729633479961e-07
Pearson Corr S: 0.6205403238155424, p: 5.236550827896094e-20
---------------------------------------------------
Prediction using mast: tnw15
Error U: 1.8482107777622647 +- 2.3955646456079394
Error V: 2.087127725700895 +- 2.731190891414951
Error W: 0.28596347451378856 +- 0.3140300693529009
Error S: 2.988456792109958 +- 3.4926681201120005
Pearson Corr U: -0.28829900883008586, p: 0.00010929163657088038
Pearson Corr V: 0.5585607586526916, p: 9.590609321782916e-16
Pearson Corr W: 0.11154553466648243, p: 0.1416635744721056
Pearson Corr S: 0.537938758097546, p: 1.6307885640198156e-14
---------------------------------------------------
Prediction using mast: tnw16
Error U: 1.9854109226991028 +- 2.523618354701405
Error V: 2.084461667953596 +- 2.691251395871932
Error W: 0.2822701869260854 +- 0.29279084448685555
Error S: 2.7370278429416577 +- 3.4091771489429394
Pearson Corr U: -0.5509473066776909, p: 2.792671773015066e-15
Pearson Corr V: 0.06105905827636909, p: 0.422150384132227
Pearson Corr W: 0.06908211242029978, p: 0.3636631921854633
Pearson Corr S: 0.6664960187687108, p: 7.757978500063563e-24
---------------------------------------------------
Prediction using mast: tse01
Error U: 2.0148612339611587 +- 2.470984777881033
Error V: 2.0102877543838464 +- 1.9020765008864746
Error W: 0.25824312605014466 +- 0.241649240385708
Error S: 2.1704189958688564 +- 3.0362874180371424
Pearson Corr U: 0.06936480337600749, p: 0.36169853627174586
Pearson Corr V: 0.6408857502934299, p: 1.2703332116761992e-21
Pearson Corr W: 0.505907283152392, p: 9.231165786630878e-13
Pearson Corr S: 0.5776544983207172, p: 5.808960737874279e-17
---------------------------------------------------
Prediction using mast: tse02
Error U: 2.182344063322157 +- 2.705512582862037
Error V: 2.1968596155485476 +- 2.8892668761922846
Error W: 0.2914914114452858 +- 0.2901485476759323
Error S: 2.4692509849398454 +- 3.2258961367020365
Pearson Corr U: -0.6710130742413688, p: 2.9942497217369262e-24
Pearson Corr V: -0.8601158521980913, p: 1.86658917794717e-52
Pearson Corr W: 0.0846979047387974, p: 0.2650981390193844
Pearson Corr S: 0.7804552214356402, p: 3.990695162098362e-37
---------------------------------------------------
Prediction using mast: tse04
Error U: 3.9772787742193545 +- 2.334364498681684
Error V: 4.232546970543854 +- 2.3571754900457864
Error W: 1.2004704198263996 +- 1.014069176527552
Error S: 5.354631030982827 +- 3.3662502845915063
Pearson Corr U: 0.6548932448437567, p: 8.307148093306434e-23
Pearson Corr V: 0.698750501962568, p: 5.871397482710738e-27
Pearson Corr W: 0.37056597848042505, p: 4.467445602055191e-07
Pearson Corr S: 0.6460618415745454, p: 4.714414314957054e-22
---------------------------------------------------
Prediction using mast: tse06
Error U: 1.4884024989419096 +- 1.7695142174852145
Error V: 1.9629090147902284 +- 1.4258706872772393
Error W: 0.3360750222796494 +- 0.25411233044460774
Error S: 1.957377688259671 +- 2.2680096529891296
Pearson Corr U: 0.69899146726009, p: 5.544502611271758e-27
Pearson Corr V: 0.6781075473381311, p: 6.486611802590032e-25
Pearson Corr W: 0.3922121879933678, p: 7.963604270686153e-08
Pearson Corr S: 0.6532495377533261, p: 1.1526157462466662e-22
---------------------------------------------------
Prediction using mast: tse07
Error U: 1.6959328298409453 +- 2.181995896852519
Error V: 1.8565766730910522 +- 2.1827070833402686
Error W: 0.2741079281048759 +- 0.2233678876603064
Error S: 2.396533351869152 +- 3.097375332509881
Pearson Corr U: 0.6726345398490973, p: 2.118800967219381e-24
Pearson Corr V: 0.6666534550424185, p: 7.506876189124681e-24
Pearson Corr W: 0.4229574576194938, p: 5.5060201576157556e-09
Pearson Corr S: 0.5994570755685904, p: 1.8749343718132126e-18
---------------------------------------------------
Prediction using mast: tse08
Error U: 2.547142222979846 +- 2.8158403903823377
Error V: 2.0582304232475024 +- 2.4502046590447035
Error W: 0.29083090729266325 +- 0.2971928750803054
Error S: 2.1932134441875797 +- 3.0839723393951695
Pearson Corr U: -0.7018809943512393, p: 2.7770703692122376e-27
Pearson Corr V: 0.18436667640698257, p: 0.014588424133681478
Pearson Corr W: 0.08065755972900206, p: 0.2886524168202839
Pearson Corr S: 0.6963832437120354, p: 1.0276462832479117e-26
---------------------------------------------------
Prediction using mast: tse09
Error U: 2.1457259824386528 +- 2.672306447971381
Error V: 2.1739778461727766 +- 2.8586470838524223
Error W: 0.29103070526309394 +- 0.2908696811926856
Error S: 2.513230364345932 +- 3.266071430235655
Pearson Corr U: -0.6682169433908715, p: 5.408539311084983e-24
Pearson Corr V: -0.8571348491631466, p: 1.0102558750381286e-51
Pearson Corr W: 0.07647010611150505, p: 0.3144980962564808
Pearson Corr S: 0.7764320284743857, p: 1.586531262050388e-36
---------------------------------------------------
Prediction using mast: tse10
Error U: 1.848219457961314 +- 2.397761771990304
Error V: 2.1568121227197445 +- 2.8076064622767354
Error W: 0.27981141821133193 +- 0.3028633230932551
Error S: 2.8539351869980196 +- 3.4642927349731827
Pearson Corr U: -0.32203072875511946, p: 1.3872184449936025e-05
Pearson Corr V: -0.5094253230795656, p: 6.047723852135921e-13
Pearson Corr W: 0.07102711442867211, p: 0.3502795815497026
Pearson Corr S: 0.6817481882358196, p: 2.9097649657697423e-25
---------------------------------------------------
Prediction using mast: tse11
Error U: 2.078599799282964 +- 2.678368656187674
Error V: 2.460654711244099 +- 3.1117679121878226
Error W: 0.2908558848203368 +- 0.28776041519417395
Error S: 2.3382521565400833 +- 3.130958483597691
Pearson Corr U: -0.7277247759127933, p: 3.8716586460992934e-30
Pearson Corr V: -0.8291894950203262, p: 1.4467827406020377e-45
Pearson Corr W: 0.1396893125663653, p: 0.06522349444512315
Pearson Corr S: 0.8405260859352138, p: 6.409869709715926e-48
---------------------------------------------------
Prediction using mast: tse12
Error U: 1.8260272208129 +- 2.369542576682478
Error V: 2.083962055148164 +- 2.7264461738032235
Error W: 0.2864611860547557 +- 0.31308846859591927
Error S: 2.976068663254032 +- 3.4994018729957515
Pearson Corr U: 0.10244487292994212, p: 0.17731822647996584
Pearson Corr V: 0.6824395207645717, p: 2.495595163023356e-25
Pearson Corr W: 0.17726285686430668, p: 0.01893653004318595
Pearson Corr S: 0.13897723724918082, p: 0.06661954325673938
---------------------------------------------------
Prediction using mast: tse13
Error U: 1.7638024912145802 +- 1.1317752280052822
Error V: 2.594748870770948 +- 1.3533544954527155
Error W: 0.5769302621276675 +- 0.4765873982983143
Error S: 2.655785415537971 +- 1.497942471806396
Pearson Corr U: 0.6730814261717595, p: 1.9254278800969267e-24
Pearson Corr V: 0.6823709956476335, p: 2.533915073954245e-25
Pearson Corr W: 0.39276148237364633, p: 7.610157341267852e-08
Pearson Corr S: 0.6551817758092462, p: 7.841400710578383e-23
---------------------------------------------------
Prediction using mast: v01
Error U: 1.7451599791033519 +- 2.221095417963311
Error V: 2.3103018903163974 +- 2.8881137103719405
Error W: 0.27952693077872554 +- 0.28144734956339446
Error S: 2.509290672049008 +- 3.4014538314903207
Pearson Corr U: 0.44206679532238313, p: 9.093165713222262e-10
Pearson Corr V: -0.4719032664985999, p: 4.3294929866803903e-11
Pearson Corr W: 0.1298840044774574, p: 0.08668403232327361
Pearson Corr S: 0.6367011964247224, p: 2.7923660877768197e-21
---------------------------------------------------
Prediction using mast: v03
Error U: 1.6856736943529083 +- 2.072990717988726
Error V: 2.204461810390449 +- 2.808568862247501
Error W: 0.2641760484890573 +- 0.25481727472381227
Error S: 2.457919415182021 +- 3.32997288896267
Pearson Corr U: 0.5777898562756909, p: 5.690904440332026e-17
Pearson Corr V: 0.22577714751114197, p: 0.002662487241287613
Pearson Corr W: 0.3549326288774253, p: 1.439044030737012e-06
Pearson Corr S: 0.5986667333324871, p: 2.1331753511119408e-18
---------------------------------------------------
Prediction using mast: v04
Error U: 1.7319345633056387 +- 2.217229456027057
Error V: 2.017359180474706 +- 2.6587978226223052
Error W: 0.2693580763418682 +- 0.257937742704706
Error S: 2.6873978156079463 +- 3.409624675343963
Pearson Corr U: 0.5397818404365887, p: 1.2758931932976139e-14
Pearson Corr V: 0.8215014967521121, p: 4.571293166496326e-44
Pearson Corr W: 0.3611062735714417, p: 9.134156366969237e-07
Pearson Corr S: 0.6126515663219186, p: 2.0611114029039265e-19
---------------------------------------------------
Prediction using mast: v05
Error U: 2.089773841493085 +- 2.607558952042987
Error V: 2.1269631349399734 +- 2.7402399404799356
Error W: 0.28883931274493063 +- 0.2903120746530561
Error S: 2.590072932000853 +- 3.3508215189861077
Pearson Corr U: -0.6334110620500564, p: 5.143386977522286e-21
Pearson Corr V: -0.5946405072638545, p: 4.0938431245244845e-18
Pearson Corr W: 0.05858018850959936, p: 0.44126960154323325
Pearson Corr S: 0.7183038138595887, p: 4.6332186278601715e-29
---------------------------------------------------
Prediction using mast: v06
Error U: 1.7207124793950483 +- 2.1603967456496354
Error V: 2.2062026154937753 +- 2.812089006559224
Error W: 0.2719195041903204 +- 0.26684206238958313
Error S: 2.5376243455946237 +- 3.40002586478065
Pearson Corr U: 0.5656719777332355, p: 3.4471615457735264e-16
Pearson Corr V: 0.1498749783035212, p: 0.047743205258120085
Pearson Corr W: 0.24813886638051044, p: 0.0009296895041409622
Pearson Corr S: 0.6138069092649286, p: 1.6904179041739206e-19
---------------------------------------------------
Prediction using mast: v07
Error U: 1.7463662300449194 +- 2.238341082175033
Error V: 2.098184520274576 +- 2.7394036445324277
Error W: 0.2740961655555696 +- 0.2754340808744602
Error S: 2.713502602788885 +- 3.4526675331707852
Pearson Corr U: 0.5574571464855874, p: 1.1216709170366223e-15
Pearson Corr V: 0.6967135432199062, p: 9.507493521107669e-27
Pearson Corr W: 0.2908769627137143, p: 9.416910533307359e-05
Pearson Corr S: 0.6056721442519846, p: 6.712086972253199e-19
---------------------------------------------------
Prediction error all masts
Error U: 2.1367073336841913 +- 2.2288625569057063
Error V: 2.3749119482287884 +- 2.369641897866816
Error W: 0.4602196846988109 +- 0.5503314433092645
Error S: 2.772874590915786 +- 3.0346392871468155
Pearson Corr U: 0.20947559153947057, p: 4.2518760043134146e-77
Pearson Corr V: 0.24332930716564802, p: 3.5199099654978843e-104
Pearson Corr W: 0.21257033416323798, p: 2.1735556505306897e-79
Pearson Corr S: 0.2565922303762183, p: 5.022488937914023e-116
---------------------------------------------------
Pearson corr per case, then averaged over all cases
U:   0.31381128306921124
V:   0.32463682735990324
W:   0.298191128010527
S:   0.6409977526319645
---------------------------------------------------
