# Supplementary material for: WindSeer: real-time volumetric wind prediction over complex terrain aboard a small uncrewed aerial vehicle
Source: Nat Commun. 2024 Apr 25;15:3507. doi: 10.1038/s41467-024-47778-4 (PMC11045725; doi:10.1038/s41467-024-47778-4)
Supplement: Supplementary file 5 — Source Data [file 41467_2024_47778_MOESM5_ESM.zip › data_Table1_SupplementaryTable2/Perdigao_0520_avg1000-1100_AD4.txt]

Sender: LSF System <lsfadmin@eu-g1-042-2>
Subject: Job 208250773: <python3 predict_measurement_campaigns.py -model_dir ../wind_prediction/trained_models/final01 -model_version e3000 -d /cluster/work/riner/users/intel/perdigao_20170520.hdf5 -m tse04 -i 6 -e avg_10:00-11:00 --no_gpu --benchmark> in cluster <euler> Done

Job <python3 predict_measurement_campaigns.py -model_dir ../wind_prediction/trained_models/final01 -model_version e3000 -d /cluster/work/riner/users/intel/perdigao_20170520.hdf5 -m tse04 -i 6 -e avg_10:00-11:00 --no_gpu --benchmark> was submitted from host <eu-login-27> by user <acfloria> in cluster <euler> at Mon Mar 14 22:51:31 2022
Job was executed on host(s) <2*eu-g1-042-2>, in queue <normal.4h>, as user <acfloria> in cluster <euler> at Mon Mar 14 22:52:02 2022
</cluster/home/acfloria> was used as the home directory.
</cluster/home/acfloria/intel_wind/wind_analysis> was used as the working directory.
Started at Mon Mar 14 22:52:02 2022
Terminated at Tue Mar 15 00:06:23 2022
Results reported at Tue Mar 15 00:06:23 2022

Your job looked like:

------------------------------------------------------------
# LSBATCH: User input
python3 predict_measurement_campaigns.py -model_dir ../wind_prediction/trained_models/final01 -model_version e3000 -d /cluster/work/riner/users/intel/perdigao_20170520.hdf5 -m tse04 -i 6 -e avg_10:00-11:00 --no_gpu --benchmark
------------------------------------------------------------

Successfully completed.

Resource usage summary:

    CPU time :                                   4403.96 sec.
    Max Memory :                                 15597 MB
    Average Memory :                             10312.05 MB
    Total Requested Memory :                     26000.00 MB
    Delta Memory :                               10403.00 MB
    Max Swap :                                   -
    Max Processes :                              3
    Max Threads :                                4
    Run time :                                   4489 sec.
    Turnaround time :                            4492 sec.

The output (if any) follows:

/cluster/home/acfloria/.local/lib/python3.7/site-packages/pyproj/crs/crs.py:131: FutureWarning: '+init=<authority>:<code>' syntax is deprecated. '<authority>:<code>' is the preferred initialization method. When making the change, be mindful of axis order changes: https://pyproj4.github.io/pyproj/stable/gotchas.html#axis-order-changes-in-proj-6
  in_crs_string = _prepare_from_proj_string(in_crs_string)
/cluster/home/acfloria/.local/lib/python3.7/site-packages/pyproj/crs/crs.py:131: FutureWarning: '+init=<authority>:<code>' syntax is deprecated. '<authority>:<code>' is the preferred initialization method. When making the change, be mindful of axis order changes: https://pyproj4.github.io/pyproj/stable/gotchas.html#axis-order-changes-in-proj-6
  in_crs_string = _prepare_from_proj_string(in_crs_string)
mayavi could not get imported, disabling plotting with mayavi. Refer to the README for install instructions
'pygdal' is not installed. Use the command below to install it:
     pip3 install pygdal==2.3.2.4
GPy could not get imported, GPR baseline not available
Using YAML config: ../wind_prediction/trained_models/final01/params.yaml
Input data: avg_10:00-11:00 | scale: scale_2.0_n_384 | mast: rne01 
Measurement indices:
[333 193  39]
Input data: avg_10:00-11:00 | scale: scale_2.0_n_384 | mast: rne02 
Measurement indices:
[315 206  40]
[315 206  42]
Input data: avg_10:00-11:00 | scale: scale_2.0_n_384 | mast: rne03 
Measurement indices:
[302 223  41]
Input data: avg_10:00-11:00 | scale: scale_2.0_n_384 | mast: rne04 
Measurement indices:
All measurements lie inside the terrain or outside of the prediction domain
Input mast outside the prediction region
Input data: avg_10:00-11:00 | scale: scale_2.0_n_384 | mast: rne06 
Measurement indices:
[247 288  39]
[247 288  41]
Input data: avg_10:00-11:00 | scale: scale_2.0_n_384 | mast: rne07 
Measurement indices:
[212 323  41]
[212 323  43]
Input data: avg_10:00-11:00 | scale: scale_2.0_n_384 | mast: rsw01 
Measurement indices:
[194  77  43]
[194  77  44]
Input data: avg_10:00-11:00 | scale: scale_2.0_n_384 | mast: rsw02 
Measurement indices:
[182  88  43]
[182  88  45]
Input data: avg_10:00-11:00 | scale: scale_2.0_n_384 | mast: rsw03 
Measurement indices:
[174 101  43]
[174 101  44]
[174 101  46]
[174 101  48]
[174 101  51]
Input data: avg_10:00-11:00 | scale: scale_2.0_n_384 | mast: rsw04 
Measurement indices:
[160 121  43]
Input data: avg_10:00-11:00 | scale: scale_2.0_n_384 | mast: rsw05 
Measurement indices:
[129 166  44]
Input data: avg_10:00-11:00 | scale: scale_2.0_n_384 | mast: rsw06 
Measurement indices:
[116 183  44]
[116 183  46]
[116 183  48]
[116 183  49]
[116 183  53]
Input data: avg_10:00-11:00 | scale: scale_2.0_n_384 | mast: rsw07 
Measurement indices:
[ 85 221  45]
[ 85 221  47]
Input data: avg_10:00-11:00 | scale: scale_2.0_n_384 | mast: rsw08 
Measurement indices:
[ 74 237  45]
[ 74 237  47]
Input data: avg_10:00-11:00 | scale: scale_2.0_n_384 | mast: tnw01 
Measurement indices:
[ 59 175  11]
[ 59 175  12]
[ 59 175  14]
Input data: avg_10:00-11:00 | scale: scale_2.0_n_384 | mast: tnw02 
Measurement indices:
[ 82 190  28]
[ 82 190  29]
[ 82 190  31]
Input data: avg_10:00-11:00 | scale: scale_2.0_n_384 | mast: tnw03 
Measurement indices:
[ 96 204  43]
[ 96 204  45]
Input data: avg_10:00-11:00 | scale: scale_2.0_n_384 | mast: tnw05 
Measurement indices:
[130 225  23]
[130 225  24]
[130 225  24]
[130 225  25]
[130 225  25]
[130 225  26]
Input data: avg_10:00-11:00 | scale: scale_2.0_n_384 | mast: tnw06 
Measurement indices:
[158 247  17]
[158 247  18]
[158 247  18]
[158 247  18]
[158 247  19]
[158 247  19]
[158 247  20]
Input data: avg_10:00-11:00 | scale: scale_2.0_n_384 | mast: tnw07 
Measurement indices:
[176 263  10]
[176 263  10]
[176 263  10]
[176 263  11]
[176 263  11]
[176 263  12]
[176 263  14]
[176 263  16]
[176 263  19]
Input data: avg_10:00-11:00 | scale: scale_2.0_n_384 | mast: tnw08 
Measurement indices:
[196 278  18]
[196 278  19]
[196 278  21]
Input data: avg_10:00-11:00 | scale: scale_2.0_n_384 | mast: tnw09 
Measurement indices:
[210 291  27]
[210 291  28]
Input data: avg_10:00-11:00 | scale: scale_2.0_n_384 | mast: tnw10 
Measurement indices:
[220 296  32]
[220 296  34]
[220 296  36]
[220 296  37]
[220 296  41]
Input data: avg_10:00-11:00 | scale: scale_2.0_n_384 | mast: tnw11 
Measurement indices:
[231 304  35]
[231 304  36]
[231 304  38]
Input data: avg_10:00-11:00 | scale: scale_2.0_n_384 | mast: tnw12 
Measurement indices:
[238 307  33]
[238 307  33]
[238 307  33]
[238 307  34]
[238 307  34]
[238 307  34]
[238 307  36]
[238 307  37]
Input data: avg_10:00-11:00 | scale: scale_2.0_n_384 | mast: tnw13 
Measurement indices:
[243 314  26]
[243 314  27]
[243 314  27]
[243 314  27]
[243 314  28]
[243 314  28]
[243 314  29]
[243 314  31]
Input data: avg_10:00-11:00 | scale: scale_2.0_n_384 | mast: tnw14 
Measurement indices:
[253 319  20]
[253 319  20]
[253 319  21]
[253 319  21]
[253 319  21]
[253 319  22]
[253 319  23]
[253 319  24]
Input data: avg_10:00-11:00 | scale: scale_2.0_n_384 | mast: tnw15 
Measurement indices:
[259 322  17]
[259 322  17]
[259 322  17]
[259 322  18]
[259 322  18]
[259 322  19]
[259 322  20]
[259 322  21]
Input data: avg_10:00-11:00 | scale: scale_2.0_n_384 | mast: tnw16 
Measurement indices:
[268 325  13]
[268 325  13]
[268 325  14]
[268 325  14]
[268 325  14]
[268 325  15]
[268 325  16]
[268 325  17]
Input data: avg_10:00-11:00 | scale: scale_2.0_n_384 | mast: tse01 
Measurement indices:
[101  93   5]
[101  93   8]
Input data: avg_10:00-11:00 | scale: scale_2.0_n_384 | mast: tse02 
Measurement indices:
[137 117  26]
[137 117  29]
Input data: avg_10:00-11:00 | scale: scale_2.0_n_384 | mast: tse04 
Measurement indices:
[153 131  43]
[153 131  44]
[153 131  46]
[153 131  48]
[153 131  51]
[153 131  54]
[153 131  55]
[153 131  58]
Input data: avg_10:00-11:00 | scale: scale_2.0_n_384 | mast: tse06 
Measurement indices:
[182 159  28]
[182 159  30]
[182 159  32]
[182 159  33]
[182 159  37]
Input data: avg_10:00-11:00 | scale: scale_2.0_n_384 | mast: tse07 
Measurement indices:
[204 159  24]
[204 159  26]
Input data: avg_10:00-11:00 | scale: scale_2.0_n_384 | mast: tse08 
Measurement indices:
[223 176  20]
[223 176  22]
Input data: avg_10:00-11:00 | scale: scale_2.0_n_384 | mast: tse09 
Measurement indices:
[244 202  14]
[244 202  16]
[244 202  17]
[244 202  19]
[244 202  23]
[244 202  26]
[244 202  30]
Input data: avg_10:00-11:00 | scale: scale_2.0_n_384 | mast: tse10 
Measurement indices:
[259 211  19]
[259 211  22]
Input data: avg_10:00-11:00 | scale: scale_2.0_n_384 | mast: tse11 
Measurement indices:
[266 217  22]
[266 217  24]
[266 217  26]
[266 217  28]
[266 217  31]
Input data: avg_10:00-11:00 | scale: scale_2.0_n_384 | mast: tse12 
Measurement indices:
[280 226  33]
[280 226  34]
Input data: avg_10:00-11:00 | scale: scale_2.0_n_384 | mast: tse13 
Measurement indices:
[290 234  39]
[290 234  41]
[290 234  43]
[290 234  44]
[290 234  48]
[290 234  51]
[290 234  55]
Input data: avg_10:00-11:00 | scale: scale_2.0_n_384 | mast: v01 
Measurement indices:
[295 161  17]
[295 161  18]
Input data: avg_10:00-11:00 | scale: scale_2.0_n_384 | mast: v03 
Measurement indices:
[254 184  13]
[254 184  15]
Input data: avg_10:00-11:00 | scale: scale_2.0_n_384 | mast: v04 
Measurement indices:
[220 218  11]
[220 218  12]
Input data: avg_10:00-11:00 | scale: scale_2.0_n_384 | mast: v05 
Measurement indices:
[204 235  10]
[204 235  12]
[204 235  13]
Input data: avg_10:00-11:00 | scale: scale_2.0_n_384 | mast: v06 
Measurement indices:
[190 249   9]
[190 249  11]
[190 249  13]
Input data: avg_10:00-11:00 | scale: scale_2.0_n_384 | mast: v07 
Measurement indices:
[153 275   8]
[153 275   9]
[153 275   9]
[153 275   9]
[153 275  10]
[153 275  10]
[153 275  11]
---------------------------------------------------
Prediction using mast: rne01
Error U: 1.1050538394953264 +- 0.7472403111775193
Error V: 1.4927319445105578 +- 0.8504594941932369
Error W: 0.41120823413963625 +- 0.32376336864401334
Error S: 1.3960141594974105 +- 0.7730312207191398
Pearson Corr U: 0.8584701571817205, p: 4.7642626031684966e-52
Pearson Corr V: 0.8463328837506634, p: 3.3793833160362697e-49
Pearson Corr W: 0.6260590827329018, p: 1.9618025700114554e-20
Pearson Corr S: 0.6587859316534391, p: 3.793674963265858e-23
---------------------------------------------------
Prediction using mast: rne02
Error U: 1.1323761883641728 +- 0.6882053230233851
Error V: 1.5028015312916991 +- 0.8463610402317703
Error W: 0.45723652037583074 +- 0.3624579701808317
Error S: 1.3551503482468363 +- 0.8203706519823483
Pearson Corr U: 0.8575054503928239, p: 8.206650968459456e-52
Pearson Corr V: 0.8512199701543516, p: 2.5795269814367233e-50
Pearson Corr W: 0.6271118527285061, p: 1.623112217022254e-20
Pearson Corr S: 0.6595619350168278, p: 3.2404050247128956e-23
---------------------------------------------------
Prediction using mast: rne03
Error U: 1.3503358067656164 +- 0.7693042006881404
Error V: 1.1357567491516665 +- 0.7460175262969972
Error W: 0.43571776974334203 +- 0.35150297746341014
Error S: 1.2147129024743049 +- 0.8746176328593196
Pearson Corr U: 0.8532884004573581, p: 8.443391247681232e-51
Pearson Corr V: 0.8657520459854143, p: 6.86987813835999e-54
Pearson Corr W: 0.6177154738017825, p: 8.591185678297097e-20
Pearson Corr S: 0.6798332456705359, p: 4.442353330917417e-25
---------------------------------------------------
Prediction using mast: rne06
Error U: 1.6683913290449333 +- 1.0183477068693747
Error V: 1.1547447192373541 +- 0.7278087171394482
Error W: 0.5252765338747591 +- 0.4288034371355034
Error S: 1.326371204681166 +- 1.1844979683945662
Pearson Corr U: 0.8531826483148587, p: 8.943242541692387e-51
Pearson Corr V: 0.8685045648769436, p: 1.296376839262436e-54
Pearson Corr W: 0.6132290852588822, p: 1.8668235728984508e-19
Pearson Corr S: 0.6770316057118888, p: 8.202672243206136e-25
---------------------------------------------------
Prediction using mast: rne07
Error U: 2.2743131461166954 +- 1.185637798245055
Error V: 1.5359946470406516 +- 0.8445085620322261
Error W: 0.7020130668975811 +- 0.579815230292176
Error S: 2.0014817375476897 +- 1.6374101104789198
Pearson Corr U: 0.8547440215200348, p: 3.8080230588626154e-51
Pearson Corr V: 0.8671879480878187, p: 2.8918066213602406e-54
Pearson Corr W: 0.6190385137842448, p: 6.817466569699184e-20
Pearson Corr S: 0.6666886081995207, p: 7.451907851902938e-24
---------------------------------------------------
Prediction using mast: rsw01
Error U: 1.133165118639738 +- 0.7435866063922218
Error V: 1.9241520326441528 +- 0.9667081047159356
Error W: 0.5551319173564985 +- 0.44745682609647425
Error S: 1.4885639560150588 +- 1.0844098728411986
Pearson Corr U: 0.8584419910018138, p: 4.840785317958562e-52
Pearson Corr V: 0.845362592171352, p: 5.5723530638474124e-49
Pearson Corr W: 0.6239538643820643, p: 2.8596206392870586e-20
Pearson Corr S: 0.6470114375111601, p: 3.92236472175631e-22
---------------------------------------------------
Prediction using mast: rsw02
Error U: 1.1520224658966276 +- 0.7875030567881215
Error V: 1.30840771808672 +- 0.8027004732932518
Error W: 0.36325991325190815 +- 0.2887886991494851
Error S: 1.408708906081023 +- 0.8393653695170582
Pearson Corr U: 0.8576295853024024, p: 7.653745241488747e-52
Pearson Corr V: 0.8497826965196597, p: 5.549451564999646e-50
Pearson Corr W: 0.631386067401434, p: 7.463493696375457e-21
Pearson Corr S: 0.6682232263890864, p: 5.4013968746489955e-24
---------------------------------------------------
Prediction using mast: rsw03
Error U: 1.767089743747577 +- 1.1268872375434766
Error V: 2.036809230952648 +- 0.9975405029797982
Error W: 0.7138536134628966 +- 0.5824347905861462
Error S: 1.9857311787992213 +- 1.5792095176453698
Pearson Corr U: 0.8562968667617278, p: 1.6128693099413686e-51
Pearson Corr V: 0.8549787892968215, p: 3.346351308796548e-51
Pearson Corr W: 0.6313992195762654, p: 7.445533677987605e-21
Pearson Corr S: 0.6518321215753029, p: 1.526264971672145e-22
---------------------------------------------------
Prediction using mast: rsw04
Error U: 1.1691122931482432 +- 0.6989968413159424
Error V: 1.4705538034732295 +- 0.8346392520379352
Error W: 0.46991348545654327 +- 0.3748412583127726
Error S: 1.3393416167426748 +- 0.8574550619305703
Pearson Corr U: 0.8571746063908352, p: 9.880072208925486e-52
Pearson Corr V: 0.8539356354076215, p: 5.932183552463453e-51
Pearson Corr W: 0.6292252242759474, p: 1.1070649032925267e-20
Pearson Corr S: 0.6620749435407282, p: 1.9386491088922306e-23
---------------------------------------------------
Prediction using mast: rsw05
Error U: 1.4426810732359556 +- 0.8811079182418513
Error V: 1.293386753321043 +- 0.7733900831018299
Error W: 0.5139750430813171 +- 0.41602897279106077
Error S: 1.296624336342442 +- 1.0743108097831182
Pearson Corr U: 0.8555081053240443, p: 2.4983852521768375e-51
Pearson Corr V: 0.8642421661712457, p: 1.6882320555527936e-53
Pearson Corr W: 0.6231607725568441, p: 3.293363691018519e-20
Pearson Corr S: 0.6725273234548965, p: 2.1679591252661122e-24
---------------------------------------------------
Prediction using mast: rsw06
Error U: 2.514331716218158 +- 1.2343394732161672
Error V: 1.5687006048553713 +- 0.85100341494335
Error W: 0.739391216550758 +- 0.6128727522003874
Error S: 2.2144522534896915 +- 1.7434064153316093
Pearson Corr U: 0.8543002210084485, p: 4.85885055903669e-51
Pearson Corr V: 0.868358608936719, p: 1.4175654006941802e-54
Pearson Corr W: 0.6174721284187823, p: 8.963414676751269e-20
Pearson Corr S: 0.6661187859067781, p: 8.393669621515703e-24
---------------------------------------------------
Prediction using mast: rsw07
Error U: 1.935121500944702 +- 1.125096089137008
Error V: 1.2048558817643804 +- 0.7284837487230245
Error W: 0.5850783467595391 +- 0.48164381576186394
Error S: 1.5247208972027653 +- 1.3792681113136716
Pearson Corr U: 0.8534646695293062, p: 7.670778488026975e-51
Pearson Corr V: 0.8692339883933964, p: 8.2807147959302e-55
Pearson Corr W: 0.6126037312597423, p: 2.0780643680312962e-19
Pearson Corr S: 0.6748739124430803, p: 1.309433812986551e-24
---------------------------------------------------
Prediction using mast: rsw08
Error U: 2.5827493413921294 +- 1.1599133519557554
Error V: 0.9663138795644997 +- 0.6492739249825408
Error W: 0.5752314170394094 +- 0.4802682628446371
Error S: 1.8344606532140577 +- 1.515795800120117
Pearson Corr U: 0.8592990526007696, p: 2.9762714207539565e-52
Pearson Corr V: 0.8684997321752428, p: 1.3002207542344164e-54
Pearson Corr W: 0.6025253611480632, p: 1.1322768254368035e-18
Pearson Corr S: 0.6947157639478658, p: 1.5193890473892854e-26
---------------------------------------------------
Prediction using mast: tnw01
Error U: 2.3908550414230927 +- 2.3091653150898317
Error V: 1.834155232763879 +- 1.6069747904571585
Error W: 0.3552675740533748 +- 0.3794080593461893
Error S: 2.4641884681695316 +- 1.57475880683021
Pearson Corr U: -0.6772162385728965, p: 7.8794065333984715e-25
Pearson Corr V: -0.5248444270389033, p: 8.938515458086894e-14
Pearson Corr W: 0.22198922043361244, p: 0.003151861169736738
Pearson Corr S: 0.728451589269926, p: 3.183159315009644e-30
---------------------------------------------------
Prediction using mast: tnw02
Error U: 2.669541685931491 +- 2.458201418406732
Error V: 1.6734237631211417 +- 1.3701496183031419
Error W: 0.34362291650951066 +- 0.37097619022810163
Error S: 2.6464234831802145 +- 1.6181271017007266
Pearson Corr U: -0.5607994350794911, p: 6.967766535952642e-16
Pearson Corr V: -0.5606661434054049, p: 7.102057666727642e-16
Pearson Corr W: 0.2364361460875899, p: 0.0016319916148481348
Pearson Corr S: 0.6987475910608762, p: 5.8754599761301595e-27
---------------------------------------------------
Prediction using mast: tnw03
Error U: 1.155403819349835 +- 0.7173623324018013
Error V: 1.2682715351421394 +- 0.7873855439724261
Error W: 0.38012632798700624 +- 0.30231863100198664
Error S: 1.3413751974717334 +- 0.807870623163286
Pearson Corr U: 0.8563325333696788, p: 1.58116843302013e-51
Pearson Corr V: 0.8547949273074906, p: 3.7028614141951675e-51
Pearson Corr W: 0.6317555652132826, p: 6.97472719634618e-21
Pearson Corr S: 0.6715966518109749, p: 2.6444787103596296e-24
---------------------------------------------------
Prediction using mast: tnw05
Error U: 1.547488546696015 +- 1.5192782662139337
Error V: 1.2803897938663196 +- 0.9772553244715736
Error W: 0.3048787441468312 +- 0.29611408442907095
Error S: 2.281841282917959 +- 1.6139764207534475
Pearson Corr U: 0.8693494658789711, p: 7.711567572413197e-55
Pearson Corr V: 0.8715318265698819, p: 1.9819759487216113e-55
Pearson Corr W: 0.5989345286617191, p: 2.0419983973224585e-18
Pearson Corr S: 0.7187946640521692, p: 4.0813727782970684e-29
---------------------------------------------------
Prediction using mast: tnw06
Error U: 1.7860303609858459 +- 1.6841849426241358
Error V: 1.9351144067461914 +- 1.5734561752168728
Error W: 0.37459226082123653 +- 0.37339271907757904
Error S: 1.895040145464377 +- 1.6240208220083616
Pearson Corr U: 0.7095933640979738, p: 4.208822524761279e-28
Pearson Corr V: -0.4253884816572386, p: 4.405714972856733e-09
Pearson Corr W: 0.32648655459084946, p: 1.0360901529999058e-05
Pearson Corr S: 0.8336166994156743, p: 1.8298787772878573e-46
---------------------------------------------------
Prediction using mast: tnw07
Error U: 2.1513469338561375 +- 2.040995877084226
Error V: 2.620020238902647 +- 2.416392355988997
Error W: 0.407911692345578 +- 0.39666326041317523
Error S: 1.4019492777321987 +- 0.9713666292566944
Pearson Corr U: -0.38743001833244606, p: 1.1782834461072912e-07
Pearson Corr V: -0.45945001859622525, p: 1.5991557357182034e-10
Pearson Corr W: 0.13314761230728925, p: 0.07898870358127252
Pearson Corr S: 0.756188921997519, p: 1.089817635926023e-33
---------------------------------------------------
Prediction using mast: tnw08
Error U: 2.418438779264687 +- 2.332406868885928
Error V: 2.1302071675602394 +- 1.9044854587546312
Error W: 0.3653706091382257 +- 0.3800192078982877
Error S: 2.096600913219611 +- 1.3634748070047875
Pearson Corr U: -0.6912868459626438, p: 3.3672342974118116e-26
Pearson Corr V: -0.5533650474938312, p: 1.9947733873393608e-15
Pearson Corr W: 0.19512017777653023, p: 0.00966417028650577
Pearson Corr S: 0.7222453918156491, p: 1.6606490788147685e-29
---------------------------------------------------
Prediction using mast: tnw09
Error U: 2.4368102084700265 +- 2.3444046708625113
Error V: 1.8243944734167137 +- 1.6024214263473977
Error W: 0.35271365377218566 +- 0.3772514493132139
Error S: 2.4902984032468476 +- 1.5705439190396748
Pearson Corr U: -0.6836376591408184, p: 1.9105979245981513e-25
Pearson Corr V: -0.5296842967711476, p: 4.806957832849633e-14
Pearson Corr W: 0.22500298234245203, p: 0.002756512403215941
Pearson Corr S: 0.7159875058194739, p: 8.39877662890548e-29
---------------------------------------------------
Prediction using mast: tnw10
Error U: 1.4432793860721949 +- 1.1187769342767446
Error V: 1.361976296911418 +- 0.9914353208436799
Error W: 0.30658162241450776 +- 0.29455140324050616
Error S: 1.7975414914263401 +- 1.4476431666748484
Pearson Corr U: 0.8905515065173956, p: 4.4518279866419434e-61
Pearson Corr V: 0.8134603787509214, p: 1.4234455573248349e-42
Pearson Corr W: 0.6041825212382421, p: 8.603443065337944e-19
Pearson Corr S: 0.8041422479619244, p: 6.250418920898423e-41
---------------------------------------------------
Prediction using mast: tnw11
Error U: 1.246252065433893 +- 0.6888934517641905
Error V: 1.1186472848033513 +- 0.7641493240944011
Error W: 0.3705887064320817 +- 0.3008448521762956
Error S: 1.24434948951881 +- 0.8217122277752464
Pearson Corr U: 0.8528059382885415, p: 1.097268207709076e-50
Pearson Corr V: 0.864053198110805, p: 1.8878689668232602e-53
Pearson Corr W: 0.6199991057729779, p: 5.75980175423386e-20
Pearson Corr S: 0.6842101591447262, p: 1.6809045985836969e-25
---------------------------------------------------
Prediction using mast: tnw12
Error U: 1.458762790175935 +- 0.8236739661335506
Error V: 1.0224653319750474 +- 0.7437679574128794
Error W: 0.394870798685652 +- 0.325755292000486
Error S: 1.1399544042655867 +- 0.870973133251852
Pearson Corr U: 0.8565436996862064, p: 1.4056881618505647e-51
Pearson Corr V: 0.8677034598681413, p: 2.1143984459557968e-54
Pearson Corr W: 0.6100163855215164, p: 3.2298811760506573e-19
Pearson Corr S: 0.6995567916251014, p: 4.8461554035882136e-27
---------------------------------------------------
Prediction using mast: tnw13
Error U: 1.4178980236219676 +- 1.2242704532681377
Error V: 1.240195483808064 +- 0.9645568748765979
Error W: 0.2890032970446249 +- 0.2720514986071065
Error S: 1.9155712637709745 +- 1.4212514474638078
Pearson Corr U: 0.8709807954385964, p: 2.7995861253924712e-55
Pearson Corr V: 0.8392785429727273, p: 1.1878073129456426e-47
Pearson Corr W: 0.6180133656400446, p: 8.156088904429654e-20
Pearson Corr S: 0.7450134115505612, p: 3.0725656553299337e-32
---------------------------------------------------
Prediction using mast: tnw14
Error U: 1.4165744284997495 +- 1.1882626713976048
Error V: 1.2565378144155621 +- 0.9776760469217964
Error W: 0.2905314965924568 +- 0.2760392307951523
Error S: 1.8793212713770975 +- 1.4190154061404996
Pearson Corr U: 0.8734989592191669, p: 5.700632156741136e-56
Pearson Corr V: 0.8359903878732643, p: 5.888568741751942e-47
Pearson Corr W: 0.6148310296625051, p: 1.4170028502778638e-19
Pearson Corr S: 0.7556860837464444, p: 1.2713847922432863e-33
---------------------------------------------------
Prediction using mast: tnw15
Error U: 1.3197957108886402 +- 0.8386843910129048
Error V: 1.1925725459766925 +- 0.9421752483245314
Error W: 0.2899334363697901 +- 0.2552382824647908
Error S: 1.4874047745056513 +- 1.1468688716384365
Pearson Corr U: 0.8682376990560541, p: 1.5263695222167247e-54
Pearson Corr V: 0.8452876962349957, p: 5.790846498223758e-49
Pearson Corr W: 0.6084793985975615, p: 4.189235124556358e-19
Pearson Corr S: 0.7426742963650603, p: 6.046354559016062e-32
---------------------------------------------------
Prediction using mast: tnw16
Error U: 1.3560695915243037 +- 0.8178333168722178
Error V: 1.2922322909554864 +- 0.9555095503532411
Error W: 0.2967546790022068 +- 0.2674732119688992
Error S: 1.4525676704514263 +- 1.1800668647205355
Pearson Corr U: 0.8802506414292408, p: 6.718282781198439e-58
Pearson Corr V: 0.8237419069175274, p: 1.700422509833356e-44
Pearson Corr W: 0.5932114692841999, p: 5.148326062629059e-18
Pearson Corr S: 0.7726520475500097, p: 5.653974575425207e-36
---------------------------------------------------
Prediction using mast: tse01
Error U: 2.5797789152334936 +- 2.4358160907306603
Error V: 1.8382539258072979 +- 1.6028126459480636
Error W: 0.34814945260445845 +- 0.37383838815650317
Error S: 2.4680700948289878 +- 1.5363412221737531
Pearson Corr U: -0.6618349993901733, p: 2.0365434549091868e-23
Pearson Corr V: -0.5654339362428221, p: 3.5686968450897415e-16
Pearson Corr W: 0.23760605109410468, p: 0.0015445756775577663
Pearson Corr S: 0.7072407144684235, p: 7.532631779679499e-28
---------------------------------------------------
Prediction using mast: tse02
Error U: 2.6467337529694586 +- 2.4650221779556247
Error V: 1.7579244301463424 +- 1.4998008491902328
Error W: 0.34383049140553984 +- 0.3701533544686598
Error S: 2.544449737234882 +- 1.5702529717951714
Pearson Corr U: -0.6107448269312991, p: 2.8539156851049505e-19
Pearson Corr V: -0.5623386010059984, p: 5.585854744783519e-16
Pearson Corr W: 0.245354022272844, p: 0.0010654875086839202
Pearson Corr S: 0.7030200644130161, p: 2.1097078890889223e-27
---------------------------------------------------
Prediction using mast: tse04
Error U: 2.04879721055258 +- 1.1521198477469672
Error V: 1.523796698452693 +- 0.8431909249941876
Error W: 0.6694618151025873 +- 0.5511983202954291
Error S: 1.818754515810828 +- 1.5498793186639144
Pearson Corr U: 0.8552163990330018, p: 2.9353724626422186e-51
Pearson Corr V: 0.865946820793549, p: 6.112672575668487e-54
Pearson Corr W: 0.6212424221144212, p: 4.6266671135366495e-20
Pearson Corr S: 0.6667483894822035, p: 7.359334789255835e-24
---------------------------------------------------
Prediction using mast: tse06
Error U: 1.3014960127121282 +- 0.7048788497044602
Error V: 1.0958522565135698 +- 0.7530932067783006
Error W: 0.3887137546056977 +- 0.3153396633465934
Error S: 1.2100030304036267 +- 0.8183806826566211
Pearson Corr U: 0.8519322278537235, p: 1.7593766484719253e-50
Pearson Corr V: 0.8654142060362785, p: 8.408755048238381e-54
Pearson Corr W: 0.6159892074943801, p: 1.1597927947490774e-19
Pearson Corr S: 0.6844885700145587, p: 1.5792306566491557e-25
---------------------------------------------------
Prediction using mast: tse07
Error U: 1.5410454534008535 +- 1.5535707169581254
Error V: 1.2146832281532565 +- 0.9146792682100465
Error W: 0.2936733017867156 +- 0.2683447922123006
Error S: 2.223027184245377 +- 1.5055260482774446
Pearson Corr U: 0.8792814893529042, p: 1.2917240069911135e-57
Pearson Corr V: 0.8460504215343555, p: 3.9104051159237654e-49
Pearson Corr W: 0.6202074709276107, p: 5.55255497853515e-20
Pearson Corr S: 0.7091402619745544, p: 4.710217044323992e-28
---------------------------------------------------
Prediction using mast: tse08
Error U: 1.3351238547246969 +- 0.8755451680117993
Error V: 1.2173236551355568 +- 0.9532830167152911
Error W: 0.2894833545434778 +- 0.25769115573229134
Error S: 1.5320164467478194 +- 1.1946017199543808
Pearson Corr U: 0.8715839534623328, p: 1.9181083570284623e-55
Pearson Corr V: 0.8419452290386309, p: 3.1570833621120174e-48
Pearson Corr W: 0.6096323865512878, p: 3.4471712666684037e-19
Pearson Corr S: 0.7511930159123297, p: 4.956174342690244e-33
---------------------------------------------------
Prediction using mast: tse09
Error U: 1.612523379799525 +- 1.3787275972854616
Error V: 2.012696652537102 +- 1.6395770622038799
Error W: 0.3539157260120988 +- 0.349353080458052
Error S: 1.5653668652354313 +- 1.4551643768268971
Pearson Corr U: 0.7862663344157698, p: 5.158892819704659e-38
Pearson Corr V: -0.29007026455770607, p: 9.867665236265182e-05
Pearson Corr W: 0.4355586189609202, p: 1.7004244216308979e-09
Pearson Corr S: 0.822905226538669, p: 2.4640812683797816e-44
---------------------------------------------------
Prediction using mast: tse10
Error U: 2.3620702939327405 +- 2.2825779466914446
Error V: 2.0502624043599984 +- 1.8091054904122328
Error W: 0.36475269150810685 +- 0.384413447203956
Error S: 2.1672290975295496 +- 1.4397965403124626
Pearson Corr U: -0.6776979827846242, p: 7.093688641598519e-25
Pearson Corr V: -0.5577485616185522, p: 1.0762892791101522e-15
Pearson Corr W: 0.1930077795610785, p: 0.010495455188940865
Pearson Corr S: 0.7413872730647799, p: 8.747801741889094e-32
---------------------------------------------------
Prediction using mast: tse11
Error U: 2.2748359382818832 +- 2.209347738950205
Error V: 2.130593254422448 +- 1.8872374088796018
Error W: 0.37176465399238795 +- 0.38969360107244133
Error S: 2.0035613075840035 +- 1.4005358412131026
Pearson Corr U: -0.5810211601005151, p: 3.4760106355676025e-17
Pearson Corr V: -0.5416484483040176, p: 9.935876328934134e-15
Pearson Corr W: 0.17173770143969283, p: 0.023055979875289304
Pearson Corr S: 0.7532848814427747, p: 2.6401708466444525e-33
---------------------------------------------------
Prediction using mast: tse12
Error U: 2.3060174620797995 +- 2.2361024525509663
Error V: 1.6345913551556837 +- 1.3599027822112213
Error W: 0.3548990404769173 +- 0.37918310496596414
Error S: 2.781313030009351 +- 1.737861370919955
Pearson Corr U: -0.5918072816392574, p: 6.4415624137291324e-18
Pearson Corr V: -0.3542015888505704, p: 1.5176642398689407e-06
Pearson Corr W: 0.2265917828194426, p: 0.002566692975473561
Pearson Corr S: 0.6718212907529184, p: 2.5208147545190223e-24
---------------------------------------------------
Prediction using mast: tse13
Error U: 1.6162933762808407 +- 1.003504832844456
Error V: 1.2881805232391348 +- 0.7656056879564818
Error W: 0.5512427122769953 +- 0.45006436323174787
Error S: 1.3749101059574407 +- 1.22119796843622
Pearson Corr U: 0.8550855023994312, p: 3.1551932143558037e-51
Pearson Corr V: 0.866276511639082, p: 5.0141851713326955e-54
Pearson Corr W: 0.6196579062622679, p: 6.115645386212318e-20
Pearson Corr S: 0.6730428838927605, p: 1.941398830563256e-24
---------------------------------------------------
Prediction using mast: v01
Error U: 2.3743989097396607 +- 2.297989268572458
Error V: 1.6923038237856125 +- 1.4467032153277388
Error W: 0.34966547303253964 +- 0.3773491346056113
Error S: 2.6837024779651464 +- 1.6649102282385282
Pearson Corr U: -0.6438628378494271, p: 7.199908571988863e-22
Pearson Corr V: -0.4386356536230431, p: 1.2669131370787846e-09
Pearson Corr W: 0.22555250685257638, p: 0.0026894668676580116
Pearson Corr S: 0.6998636658278669, p: 4.5040523909219166e-27
---------------------------------------------------
Prediction using mast: v03
Error U: 2.3440511547302574 +- 2.2738275973359157
Error V: 1.6803703784483845 +- 1.4289675176912109
Error W: 0.35123830064825307 +- 0.37811018472826513
Error S: 2.699443881574126 +- 1.6828157926937652
Pearson Corr U: -0.6311210120972685, p: 7.834626711920315e-21
Pearson Corr V: -0.41794439836134606, p: 8.67137323547751e-09
Pearson Corr W: 0.2264250530422221, p: 0.002586040843152099
Pearson Corr S: 0.6983148626640631, p: 6.51114036966475e-27
---------------------------------------------------
Prediction using mast: v04
Error U: 2.248977973955844 +- 2.187154685673826
Error V: 2.163154074829678 +- 1.9232764024938975
Error W: 0.3747808633681544 +- 0.3915490250750112
Error S: 1.9433847706802603 +- 1.3767620830578873
Pearson Corr U: -0.5394487502646164, p: 1.3339042586456645e-14
Pearson Corr V: -0.5352630616196574, p: 2.3226284012067908e-14
Pearson Corr W: 0.16284319816916448, p: 0.03130545782501561
Pearson Corr S: 0.7562027657709649, p: 1.08519817206115e-33
---------------------------------------------------
Prediction using mast: v05
Error U: 2.3064978298170824 +- 2.237955545377209
Error V: 2.0963306955322003 +- 1.8511846655807829
Error W: 0.368597147033045 +- 0.3874607286548385
Error S: 2.0718497888749345 +- 1.4204446654796745
Pearson Corr U: -0.6269626954197386, p: 1.6673581260065496e-20
Pearson Corr V: -0.5488668133480195, p: 3.7224084643181835e-15
Pearson Corr W: 0.18164688771498838, p: 0.016137496882026522
Pearson Corr S: 0.7495124956158685, p: 8.183043407231555e-33
---------------------------------------------------
Prediction using mast: v06
Error U: 2.3340174265198144 +- 2.2620736870439457
Error V: 2.108182421750768 +- 1.8687170776558688
Error W: 0.36717422964600005 +- 0.3854512596433435
Error S: 2.0784145475626508 +- 1.4010497219990674
Pearson Corr U: -0.6513563472260075, p: 1.676551559310186e-22
Pearson Corr V: -0.5511616190858266, p: 2.710906654744822e-15
Pearson Corr W: 0.18631883807032476, p: 0.013558213142831541
Pearson Corr S: 0.7428160627274634, p: 5.804521255477857e-32
---------------------------------------------------
Prediction using mast: v07
Error U: 2.206536405090915 +- 2.1518688118207403
Error V: 2.0759980243146208 +- 1.8031731600356156
Error W: 0.3759120946100944 +- 0.39471306974455495
Error S: 2.0221058437515254 +- 1.4737592821678926
Pearson Corr U: -0.46859752762255247, p: 6.156069477443128e-11
Pearson Corr V: -0.5470408362393274, p: 4.7824506648805484e-15
Pearson Corr W: 0.15980146975512, p: 0.03465049530491755
Pearson Corr S: 0.7826339080864135, p: 1.8669906463666554e-37
---------------------------------------------------
Prediction error all masts
Error U: 1.8417885841116726 +- 1.684247772157999
Error V: 1.5828069101965159 +- 1.3312924331854137
Error W: 0.4152731110212968 +- 0.4051450521125491
Error S: 1.846852542512192 +- 1.4300929605978225
Pearson Corr U: 0.3253712406561408, p: 1.3694159493814337e-193
Pearson Corr V: 0.2523964679173505, p: 1.0445853454234252e-114
Pearson Corr W: 0.3990065249368743, p: 7.812502886513554e-299
Pearson Corr S: 0.4274247429144306, p: 0.0
---------------------------------------------------
Pearson corr per case, then averaged over all cases
U:   0.33493312593047464
V:   0.313580331950117
W:   0.4589257720790728
S:   0.7120546494857073
---------------------------------------------------
