# Supplementary material for: WindSeer: real-time volumetric wind prediction over complex terrain aboard a small uncrewed aerial vehicle
Source: Nat Commun. 2024 Apr 25;15:3507. doi: 10.1038/s41467-024-47778-4 (PMC11045725; doi:10.1038/s41467-024-47778-4)
Supplement: Supplementary file 5 — Source Data [file 41467_2024_47778_MOESM5_ESM.zip › data_Table1_SupplementaryTable2/Perdigao_0520_avg1000-1100_AD6.txt]

Sender: LSF System <lsfadmin@eu-a6-004-02>
Subject: Job 208250782: <python3 predict_measurement_campaigns.py -model_dir ../wind_prediction/trained_models/final02 -model_version e1000 -d /cluster/work/riner/users/intel/perdigao_20170520.hdf5 -m tse04 -i 6 -e avg_10:00-11:00 --no_gpu --benchmark> in cluster <euler> Done

Job <python3 predict_measurement_campaigns.py -model_dir ../wind_prediction/trained_models/final02 -model_version e1000 -d /cluster/work/riner/users/intel/perdigao_20170520.hdf5 -m tse04 -i 6 -e avg_10:00-11:00 --no_gpu --benchmark> was submitted from host <eu-login-27> by user <acfloria> in cluster <euler> at Mon Mar 14 22:51:31 2022
Job was executed on host(s) <2*eu-a6-004-02>, in queue <normal.4h>, as user <acfloria> in cluster <euler> at Mon Mar 14 22:52:01 2022
</cluster/home/acfloria> was used as the home directory.
</cluster/home/acfloria/intel_wind/wind_analysis> was used as the working directory.
Started at Mon Mar 14 22:52:01 2022
Terminated at Mon Mar 14 23:55:53 2022
Results reported at Mon Mar 14 23:55:53 2022

Your job looked like:

------------------------------------------------------------
# LSBATCH: User input
python3 predict_measurement_campaigns.py -model_dir ../wind_prediction/trained_models/final02 -model_version e1000 -d /cluster/work/riner/users/intel/perdigao_20170520.hdf5 -m tse04 -i 6 -e avg_10:00-11:00 --no_gpu --benchmark
------------------------------------------------------------

Successfully completed.

Resource usage summary:

    CPU time :                                   3771.57 sec.
    Max Memory :                                 15798 MB
    Average Memory :                             9709.14 MB
    Total Requested Memory :                     26000.00 MB
    Delta Memory :                               10202.00 MB
    Max Swap :                                   -
    Max Processes :                              3
    Max Threads :                                4
    Run time :                                   3848 sec.
    Turnaround time :                            3862 sec.

The output (if any) follows:

/cluster/home/acfloria/.local/lib/python3.7/site-packages/pyproj/crs/crs.py:131: FutureWarning: '+init=<authority>:<code>' syntax is deprecated. '<authority>:<code>' is the preferred initialization method. When making the change, be mindful of axis order changes: https://pyproj4.github.io/pyproj/stable/gotchas.html#axis-order-changes-in-proj-6
  in_crs_string = _prepare_from_proj_string(in_crs_string)
/cluster/home/acfloria/.local/lib/python3.7/site-packages/pyproj/crs/crs.py:131: FutureWarning: '+init=<authority>:<code>' syntax is deprecated. '<authority>:<code>' is the preferred initialization method. When making the change, be mindful of axis order changes: https://pyproj4.github.io/pyproj/stable/gotchas.html#axis-order-changes-in-proj-6
  in_crs_string = _prepare_from_proj_string(in_crs_string)
mayavi could not get imported, disabling plotting with mayavi. Refer to the README for install instructions
'pygdal' is not installed. Use the command below to install it:
     pip3 install pygdal==2.3.2.4
GPy could not get imported, GPR baseline not available
Using YAML config: ../wind_prediction/trained_models/final02/params.yaml
Input data: avg_10:00-11:00 | scale: scale_2.0_n_384 | mast: rne01 
Measurement indices:
[333 193  39]
Input data: avg_10:00-11:00 | scale: scale_2.0_n_384 | mast: rne02 
Measurement indices:
[315 206  40]
[315 206  42]
Input data: avg_10:00-11:00 | scale: scale_2.0_n_384 | mast: rne03 
Measurement indices:
[302 223  41]
Input data: avg_10:00-11:00 | scale: scale_2.0_n_384 | mast: rne04 
Measurement indices:
All measurements lie inside the terrain or outside of the prediction domain
Input mast outside the prediction region
Input data: avg_10:00-11:00 | scale: scale_2.0_n_384 | mast: rne06 
Measurement indices:
[247 288  39]
[247 288  41]
Input data: avg_10:00-11:00 | scale: scale_2.0_n_384 | mast: rne07 
Measurement indices:
[212 323  41]
[212 323  43]
Input data: avg_10:00-11:00 | scale: scale_2.0_n_384 | mast: rsw01 
Measurement indices:
[194  77  43]
[194  77  44]
Input data: avg_10:00-11:00 | scale: scale_2.0_n_384 | mast: rsw02 
Measurement indices:
[182  88  43]
[182  88  45]
Input data: avg_10:00-11:00 | scale: scale_2.0_n_384 | mast: rsw03 
Measurement indices:
[174 101  43]
[174 101  44]
[174 101  46]
[174 101  48]
[174 101  51]
Input data: avg_10:00-11:00 | scale: scale_2.0_n_384 | mast: rsw04 
Measurement indices:
[160 121  43]
Input data: avg_10:00-11:00 | scale: scale_2.0_n_384 | mast: rsw05 
Measurement indices:
[129 166  44]
Input data: avg_10:00-11:00 | scale: scale_2.0_n_384 | mast: rsw06 
Measurement indices:
[116 183  44]
[116 183  46]
[116 183  48]
[116 183  49]
[116 183  53]
Input data: avg_10:00-11:00 | scale: scale_2.0_n_384 | mast: rsw07 
Measurement indices:
[ 85 221  45]
[ 85 221  47]
Input data: avg_10:00-11:00 | scale: scale_2.0_n_384 | mast: rsw08 
Measurement indices:
[ 74 237  45]
[ 74 237  47]
Input data: avg_10:00-11:00 | scale: scale_2.0_n_384 | mast: tnw01 
Measurement indices:
[ 59 175  11]
[ 59 175  12]
[ 59 175  14]
Input data: avg_10:00-11:00 | scale: scale_2.0_n_384 | mast: tnw02 
Measurement indices:
[ 82 190  28]
[ 82 190  29]
[ 82 190  31]
Input data: avg_10:00-11:00 | scale: scale_2.0_n_384 | mast: tnw03 
Measurement indices:
[ 96 204  43]
[ 96 204  45]
Input data: avg_10:00-11:00 | scale: scale_2.0_n_384 | mast: tnw05 
Measurement indices:
[130 225  23]
[130 225  24]
[130 225  24]
[130 225  25]
[130 225  25]
[130 225  26]
Input data: avg_10:00-11:00 | scale: scale_2.0_n_384 | mast: tnw06 
Measurement indices:
[158 247  17]
[158 247  18]
[158 247  18]
[158 247  18]
[158 247  19]
[158 247  19]
[158 247  20]
Input data: avg_10:00-11:00 | scale: scale_2.0_n_384 | mast: tnw07 
Measurement indices:
[176 263  10]
[176 263  10]
[176 263  10]
[176 263  11]
[176 263  11]
[176 263  12]
[176 263  14]
[176 263  16]
[176 263  19]
Input data: avg_10:00-11:00 | scale: scale_2.0_n_384 | mast: tnw08 
Measurement indices:
[196 278  18]
[196 278  19]
[196 278  21]
Input data: avg_10:00-11:00 | scale: scale_2.0_n_384 | mast: tnw09 
Measurement indices:
[210 291  27]
[210 291  28]
Input data: avg_10:00-11:00 | scale: scale_2.0_n_384 | mast: tnw10 
Measurement indices:
[220 296  32]
[220 296  34]
[220 296  36]
[220 296  37]
[220 296  41]
Input data: avg_10:00-11:00 | scale: scale_2.0_n_384 | mast: tnw11 
Measurement indices:
[231 304  35]
[231 304  36]
[231 304  38]
Input data: avg_10:00-11:00 | scale: scale_2.0_n_384 | mast: tnw12 
Measurement indices:
[238 307  33]
[238 307  33]
[238 307  33]
[238 307  34]
[238 307  34]
[238 307  34]
[238 307  36]
[238 307  37]
Input data: avg_10:00-11:00 | scale: scale_2.0_n_384 | mast: tnw13 
Measurement indices:
[243 314  26]
[243 314  27]
[243 314  27]
[243 314  27]
[243 314  28]
[243 314  28]
[243 314  29]
[243 314  31]
Input data: avg_10:00-11:00 | scale: scale_2.0_n_384 | mast: tnw14 
Measurement indices:
[253 319  20]
[253 319  20]
[253 319  21]
[253 319  21]
[253 319  21]
[253 319  22]
[253 319  23]
[253 319  24]
Input data: avg_10:00-11:00 | scale: scale_2.0_n_384 | mast: tnw15 
Measurement indices:
[259 322  17]
[259 322  17]
[259 322  17]
[259 322  18]
[259 322  18]
[259 322  19]
[259 322  20]
[259 322  21]
Input data: avg_10:00-11:00 | scale: scale_2.0_n_384 | mast: tnw16 
Measurement indices:
[268 325  13]
[268 325  13]
[268 325  14]
[268 325  14]
[268 325  14]
[268 325  15]
[268 325  16]
[268 325  17]
Input data: avg_10:00-11:00 | scale: scale_2.0_n_384 | mast: tse01 
Measurement indices:
[101  93   5]
[101  93   8]
Input data: avg_10:00-11:00 | scale: scale_2.0_n_384 | mast: tse02 
Measurement indices:
[137 117  26]
[137 117  29]
Input data: avg_10:00-11:00 | scale: scale_2.0_n_384 | mast: tse04 
Measurement indices:
[153 131  43]
[153 131  44]
[153 131  46]
[153 131  48]
[153 131  51]
[153 131  54]
[153 131  55]
[153 131  58]
Input data: avg_10:00-11:00 | scale: scale_2.0_n_384 | mast: tse06 
Measurement indices:
[182 159  28]
[182 159  30]
[182 159  32]
[182 159  33]
[182 159  37]
Input data: avg_10:00-11:00 | scale: scale_2.0_n_384 | mast: tse07 
Measurement indices:
[204 159  24]
[204 159  26]
Input data: avg_10:00-11:00 | scale: scale_2.0_n_384 | mast: tse08 
Measurement indices:
[223 176  20]
[223 176  22]
Input data: avg_10:00-11:00 | scale: scale_2.0_n_384 | mast: tse09 
Measurement indices:
[244 202  14]
[244 202  16]
[244 202  17]
[244 202  19]
[244 202  23]
[244 202  26]
[244 202  30]
Input data: avg_10:00-11:00 | scale: scale_2.0_n_384 | mast: tse10 
Measurement indices:
[259 211  19]
[259 211  22]
Input data: avg_10:00-11:00 | scale: scale_2.0_n_384 | mast: tse11 
Measurement indices:
[266 217  22]
[266 217  24]
[266 217  26]
[266 217  28]
[266 217  31]
Input data: avg_10:00-11:00 | scale: scale_2.0_n_384 | mast: tse12 
Measurement indices:
[280 226  33]
[280 226  34]
Input data: avg_10:00-11:00 | scale: scale_2.0_n_384 | mast: tse13 
Measurement indices:
[290 234  39]
[290 234  41]
[290 234  43]
[290 234  44]
[290 234  48]
[290 234  51]
[290 234  55]
Input data: avg_10:00-11:00 | scale: scale_2.0_n_384 | mast: v01 
Measurement indices:
[295 161  17]
[295 161  18]
Input data: avg_10:00-11:00 | scale: scale_2.0_n_384 | mast: v03 
Measurement indices:
[254 184  13]
[254 184  15]
Input data: avg_10:00-11:00 | scale: scale_2.0_n_384 | mast: v04 
Measurement indices:
[220 218  11]
[220 218  12]
Input data: avg_10:00-11:00 | scale: scale_2.0_n_384 | mast: v05 
Measurement indices:
[204 235  10]
[204 235  12]
[204 235  13]
Input data: avg_10:00-11:00 | scale: scale_2.0_n_384 | mast: v06 
Measurement indices:
[190 249   9]
[190 249  11]
[190 249  13]
Input data: avg_10:00-11:00 | scale: scale_2.0_n_384 | mast: v07 
Measurement indices:
[153 275   8]
[153 275   9]
[153 275   9]
[153 275   9]
[153 275  10]
[153 275  10]
[153 275  11]
---------------------------------------------------
Prediction using mast: rne01
Error U: 1.1184733434080818 +- 0.7951617700050739
Error V: 1.6986975567717868 +- 1.1644698158226494
Error W: 0.34349617323746107 +- 0.27354503693459553
Error S: 1.0842121334902588 +- 0.7382213921170666
Pearson Corr U: 0.8937793906652731, p: 3.85912149943944e-62
Pearson Corr V: 0.7512602911602894, p: 4.857273835680046e-33
Pearson Corr W: 0.5674585787799258, p: 2.655421259220909e-16
Pearson Corr S: 0.7755189668668373, p: 2.1614601304252636e-36
---------------------------------------------------
Prediction using mast: rne02
Error U: 1.1564194780726795 +- 0.676472935025846
Error V: 1.7222753806016986 +- 1.1491070643734942
Error W: 0.36840056526942655 +- 0.2935840560314231
Error S: 1.039651340440669 +- 0.6991736983229904
Pearson Corr U: 0.8898921503804866, p: 7.267515506122456e-61
Pearson Corr V: 0.7617123005730118, p: 1.9560848672641314e-34
Pearson Corr W: 0.5677838973122954, p: 2.5317689449366403e-16
Pearson Corr S: 0.774124853636289, p: 3.456101577814286e-36
---------------------------------------------------
Prediction using mast: rne03
Error U: 1.4271288218017533 +- 0.711373905643564
Error V: 1.1880318991494434 +- 0.9194260754100315
Error W: 0.35736489379687897 +- 0.2901114307462434
Error S: 0.9616582685409792 +- 0.7592668387452619
Pearson Corr U: 0.8791906280313272, p: 1.372973542019434e-57
Pearson Corr V: 0.8188890055133548, p: 1.423364798137286e-43
Pearson Corr W: 0.5749443120882869, p: 8.745372902990755e-17
Pearson Corr S: 0.7860136318691021, p: 5.646355278971239e-38
---------------------------------------------------
Prediction using mast: rne06
Error U: 1.8046446223468466 +- 0.9699576997890832
Error V: 1.2266782583605245 +- 0.9221947410312216
Error W: 0.4162766078526337 +- 0.3429316484954064
Error S: 1.1250237140680595 +- 1.0192898437173727
Pearson Corr U: 0.8774136544482637, p: 4.482552088242432e-57
Pearson Corr V: 0.823685927379286, p: 1.7432591925201497e-44
Pearson Corr W: 0.5695721611306295, p: 1.946157732004307e-16
Pearson Corr S: 0.7838989397487538, p: 1.1962833196357012e-37
---------------------------------------------------
Prediction using mast: rne07
Error U: 2.5194709123206738 +- 1.0523277484480367
Error V: 1.7577255624457693 +- 1.0474122674056265
Error W: 0.5534651733163712 +- 0.4605820289581153
Error S: 1.9404867605678877 +- 1.436667451038986
Pearson Corr U: 0.8795410273450958, p: 1.0848718732101211e-57
Pearson Corr V: 0.809744256135057, p: 6.595595068649249e-42
Pearson Corr W: 0.5570193652644729, p: 1.1933773145661559e-15
Pearson Corr S: 0.7745081682090406, p: 3.0386872681271335e-36
---------------------------------------------------
Prediction using mast: rsw01
Error U: 1.1893995017030194 +- 0.6459929531285787
Error V: 2.3268389615759166 +- 1.2356670600287498
Error W: 0.4372348465685136 +- 0.3441638585362767
Error S: 1.1358956127282591 +- 0.9260177045524199
Pearson Corr U: 0.8901662542973717, p: 5.930170697609151e-61
Pearson Corr V: 0.7395601105956718, p: 1.4722932175464266e-31
Pearson Corr W: 0.5612090550336544, p: 6.570409157039414e-16
Pearson Corr S: 0.7675165330507345, p: 3.0573351970499373e-35
---------------------------------------------------
Prediction using mast: rsw02
Error U: 1.17097053876458 +- 0.8527809203443393
Error V: 1.4309507608253516 +- 1.054634564446591
Error W: 0.3217208573914088 +- 0.26038594298882495
Error S: 1.1848386637667514 +- 0.86287732175911
Pearson Corr U: 0.8896536100234658, p: 8.67073129464544e-61
Pearson Corr V: 0.772112100521052, p: 6.765831612890368e-36
Pearson Corr W: 0.5699103423921175, p: 1.851377590184007e-16
Pearson Corr S: 0.777331958791207, p: 1.1680439843748997e-36
---------------------------------------------------
Prediction using mast: rsw03
Error U: 1.9444497945448067 +- 1.0147219332904442
Error V: 2.447003678549335 +- 1.1920103393266883
Error W: 0.561390215661382 +- 0.4614496179516136
Error S: 1.812588360281011 +- 1.4446007227154123
Pearson Corr U: 0.883840555482405, p: 5.672282905388488e-59
Pearson Corr V: 0.7719675894379657, p: 7.09826059612738e-36
Pearson Corr W: 0.5580112387502543, p: 1.0369226605677109e-15
Pearson Corr S: 0.7647987635518949, p: 7.339354375009769e-35
---------------------------------------------------
Prediction using mast: rsw04
Error U: 1.2151240923037765 +- 0.6549171425148829
Error V: 1.6766007268330267 +- 1.129492807750384
Error W: 0.37720234512108636 +- 0.3019516097799595
Error S: 1.0275811053534751 +- 0.7257021895089553
Pearson Corr U: 0.8880171683056344, p: 2.879512293606416e-60
Pearson Corr V: 0.7690763223829767, p: 1.8395976719875168e-35
Pearson Corr W: 0.5682062703277859, p: 2.3795912683833866e-16
Pearson Corr S: 0.7741514772042403, p: 3.4253694272767e-36
---------------------------------------------------
Prediction using mast: rsw05
Error U: 1.5617755771523456 +- 0.8147292193205824
Error V: 1.4227045812734735 +- 1.0182786866263385
Error W: 0.4075643112591253 +- 0.3307206527131185
Error S: 1.0500678896178164 +- 0.9155036676188295
Pearson Corr U: 0.880247165176729, p: 6.734122813112983e-58
Pearson Corr V: 0.8011147718549092, p: 2.044885427997393e-40
Pearson Corr W: 0.5687377430174893, p: 2.200757041043703e-16
Pearson Corr S: 0.7773490974514105, p: 1.1612359226835547e-36
---------------------------------------------------
Prediction using mast: rsw06
Error U: 2.788718792013454 +- 1.0557737195160475
Error V: 1.7942883150000772 +- 1.043994576486825
Error W: 0.5846078041250974 +- 0.49015826047812483
Error S: 2.204256960499496 +- 1.5114515710606524
Pearson Corr U: 0.879415290206795, p: 1.1806427598787022e-57
Pearson Corr V: 0.8146526592381934, p: 8.640258784612873e-43
Pearson Corr W: 0.5551716890399947, p: 1.5485636657761683e-15
Pearson Corr S: 0.7752252133078882, p: 2.3868212466333953e-36
---------------------------------------------------
Prediction using mast: rsw07
Error U: 2.1103969167433383 +- 1.0623658360222072
Error V: 1.2947181765483076 +- 0.9404650832681726
Error W: 0.45957327822560257 +- 0.3810867274325868
Error S: 1.3759556456533937 +- 1.2071292433577734
Pearson Corr U: 0.877988912391224, p: 3.062327731449294e-57
Pearson Corr V: 0.824861139215876, p: 1.0320914189208046e-44
Pearson Corr W: 0.5658442876714731, p: 3.361718627939981e-16
Pearson Corr S: 0.7837703700149258, p: 1.2518145014532299e-37
---------------------------------------------------
Prediction using mast: rsw08
Error U: 2.84034147203902 +- 1.0704038785021892
Error V: 1.0032059178575097 +- 0.7981505344246278
Error W: 0.4859738955776444 +- 0.41407672727095285
Error S: 1.9153727093603976 +- 1.277625094038956
Pearson Corr U: 0.8755666527175443, p: 1.503976969180985e-56
Pearson Corr V: 0.8420336283897857, p: 3.020142242599943e-48
Pearson Corr W: 0.5549406322166017, p: 1.5996678141824522e-15
Pearson Corr S: 0.7923587366418785, p: 5.6337483140438276e-39
---------------------------------------------------
Prediction using mast: tnw01
Error U: 2.3068102748505646 +- 2.228686525683139
Error V: 1.7790470356472432 +- 1.5085136681441174
Error W: 0.3447918945634064 +- 0.3559171666293755
Error S: 2.4394849494500446 +- 1.662158429025211
Pearson Corr U: -0.5678269833400146, p: 2.5158199714808193e-16
Pearson Corr V: -0.4344567215850425, p: 1.888065971579447e-09
Pearson Corr W: 0.2643019999490756, p: 0.00040871506736206794
Pearson Corr S: 0.7386201845952903, p: 1.9211659789876208e-31
---------------------------------------------------
Prediction using mast: tnw02
Error U: 2.5569212975512468 +- 2.335937408373481
Error V: 1.631506325983546 +- 1.2272215502816202
Error W: 0.36230309513672854 +- 0.3624697385943245
Error S: 2.770907918032279 +- 1.747986184071655
Pearson Corr U: -0.44568556465869946, p: 6.383534551911045e-10
Pearson Corr V: -0.605963939488169, p: 6.392519878039298e-19
Pearson Corr W: 0.1637912964756841, p: 0.03032067069570276
Pearson Corr S: 0.6877165251915311, p: 7.621709008406175e-26
---------------------------------------------------
Prediction using mast: tnw03
Error U: 1.1780977021526642 +- 0.7494235364428646
Error V: 1.3694910951591321 +- 1.0201544167898806
Error W: 0.3288100891313416 +- 0.2648437894381579
Error S: 1.1051441743255737 +- 0.7999829284741699
Pearson Corr U: 0.886644007958072, p: 7.771357224430257e-60
Pearson Corr V: 0.7857067038235717, p: 6.299740100595638e-38
Pearson Corr W: 0.5727624960855847, p: 1.2123645279515677e-16
Pearson Corr S: 0.7794203847897544, p: 5.707278623576267e-37
---------------------------------------------------
Prediction using mast: tnw05
Error U: 1.5463711020347743 +- 1.5582048278575362
Error V: 1.3217217136211392 +- 0.9924717343051234
Error W: 0.3186973948256381 +- 0.2893933776324011
Error S: 2.3348422754562272 +- 1.6575296127051202
Pearson Corr U: 0.8455447670534111, p: 5.074258703983661e-49
Pearson Corr V: 0.8509129553049414, p: 3.0402126294937274e-50
Pearson Corr W: 0.5699138815703889, p: 1.8504099337377322e-16
Pearson Corr S: 0.6649009936225001, p: 1.0815056445246597e-23
---------------------------------------------------
Prediction using mast: tnw06
Error U: 1.7583812447381975 +- 1.6286037202042027
Error V: 1.9670896889622904 +- 1.5258373472580995
Error W: 0.369404093717765 +- 0.3767209925943474
Error S: 1.8889560123641305 +- 1.6033309140667549
Pearson Corr U: 0.6761440602727322, p: 9.947612733232499e-25
Pearson Corr V: -0.4170679118534687, p: 9.38090807536264e-09
Pearson Corr W: 0.3211997805015908, p: 1.4640675878491697e-05
Pearson Corr S: 0.7450711543754036, p: 3.021365019754259e-32
---------------------------------------------------
Prediction using mast: tnw07
Error U: 2.0827676906620836 +- 2.0156413640877853
Error V: 2.716539189960477 +- 2.195923114993211
Error W: 0.38259053853397346 +- 0.3865011592788144
Error S: 1.4036674310044175 +- 1.0597515190555282
Pearson Corr U: -0.3199622710928636, p: 1.5860125640265858e-05
Pearson Corr V: -0.5735074539643825, p: 1.0847171552443218e-16
Pearson Corr W: 0.1763013251215407, p: 0.019603860353319114
Pearson Corr S: 0.7511288750547274, p: 5.052311311135948e-33
---------------------------------------------------
Prediction using mast: tnw08
Error U: 2.3397866389403545 +- 2.264548144004078
Error V: 2.0885468591713576 +- 1.785214131573658
Error W: 0.3388352517482647 +- 0.34994345854109915
Error S: 1.957560946326647 +- 1.4632943024668603
Pearson Corr U: -0.6495143845387698, p: 2.407900303377231e-22
Pearson Corr V: -0.48118362587600105, p: 1.5792427975949146e-11
Pearson Corr W: 0.2986314877202497, p: 5.964784357889266e-05
Pearson Corr S: 0.7687708027349787, p: 2.032697154628696e-35
---------------------------------------------------
Prediction using mast: tnw09
Error U: 2.346102546596798 +- 2.2601971542414923
Error V: 1.7678660116685023 +- 1.4953023968809867
Error W: 0.3441985960514147 +- 0.35341497308999587
Error S: 2.4606213215721486 +- 1.6605176298246618
Pearson Corr U: -0.5523993142217484, p: 2.2824597108858443e-15
Pearson Corr V: -0.4400520416560453, p: 1.1053102385969272e-09
Pearson Corr W: 0.26739239647263896, p: 0.00034718764067811613
Pearson Corr S: 0.7360474644303248, p: 3.957053949660235e-31
---------------------------------------------------
Prediction using mast: tnw10
Error U: 1.443401135408165 +- 1.10086576458033
Error V: 1.351995283352327 +- 0.9532422672026268
Error W: 0.3265342782273073 +- 0.28208467901760936
Error S: 1.766229946536141 +- 1.4375281600396281
Pearson Corr U: 0.8622439817858962, p: 5.458036706848844e-53
Pearson Corr V: 0.8011200905070891, p: 2.040668459821921e-40
Pearson Corr W: 0.5666123717163676, p: 3.005352777185895e-16
Pearson Corr S: 0.7467784504910205, p: 1.8345518979461685e-32
---------------------------------------------------
Prediction using mast: tnw11
Error U: 1.274191442586283 +- 0.6914797673942834
Error V: 1.1351255070780455 +- 0.9067751138227317
Error W: 0.322854753685649 +- 0.2648514517521473
Error S: 1.0335197177651312 +- 0.807023520513301
Pearson Corr U: 0.8799608085679587, p: 8.173751265258702e-58
Pearson Corr V: 0.8221937216663718, p: 3.372759930716993e-44
Pearson Corr W: 0.5780757927951353, p: 5.4491750045323336e-17
Pearson Corr S: 0.7898658378128081, p: 1.4066474738540548e-38
---------------------------------------------------
Prediction using mast: tnw12
Error U: 1.561098161161315 +- 0.7898687726379661
Error V: 1.017556182466851 +- 0.8341174749526101
Error W: 0.34821459553039297 +- 0.2870671084232535
Error S: 0.9534010173971069 +- 0.7823383654496169
Pearson Corr U: 0.8744466848421188, p: 3.104245091137098e-56
Pearson Corr V: 0.8426492676583206, p: 2.2160276856955222e-48
Pearson Corr W: 0.5690212962807166, p: 2.1107876527479143e-16
Pearson Corr S: 0.7913341322060954, p: 8.218336174418708e-39
---------------------------------------------------
Prediction using mast: tnw13
Error U: 1.4159144487972082 +- 1.2322841258922914
Error V: 1.1953022645883944 +- 0.9599632808437727
Error W: 0.32669725652515125 +- 0.2706159333325908
Error S: 1.8925175277825461 +- 1.4419758573268304
Pearson Corr U: 0.8657181602213342, p: 7.010750486627611e-54
Pearson Corr V: 0.8559204223049621, p: 1.988147433457521e-51
Pearson Corr W: 0.5463607139082832, p: 5.2482748064663705e-15
Pearson Corr S: 0.7375800274702703, p: 2.5756180167545667e-31
---------------------------------------------------
Prediction using mast: tnw14
Error U: 1.41713910637326 +- 1.1935827459864774
Error V: 1.2178161457785583 +- 0.9650773379842855
Error W: 0.3266559095048595 +- 0.2721270192453484
Error S: 1.8580308004505242 +- 1.438293708334281
Pearson Corr U: 0.864165926497145, p: 1.766137081681735e-53
Pearson Corr V: 0.8528497016542106, p: 1.0715374120366044e-50
Pearson Corr W: 0.5480949101157021, p: 4.139132869110657e-15
Pearson Corr S: 0.7412421896031189, p: 9.118457020131912e-32
---------------------------------------------------
Prediction using mast: tnw15
Error U: 1.3615027622042892 +- 0.8922761210666923
Error V: 1.1840375839698678 +- 0.9319862046030619
Error W: 0.3186823235133547 +- 0.2566786764847642
Error S: 1.4716105126053838 +- 1.215966540802839
Pearson Corr U: 0.8664678479561757, p: 4.468555931514274e-54
Pearson Corr V: 0.8443465183569279, p: 9.373301683503838e-49
Pearson Corr W: 0.5565605153614285, p: 1.2733358665131808e-15
Pearson Corr S: 0.77706638977869, p: 1.2787005792030964e-36
---------------------------------------------------
Prediction using mast: tnw16
Error U: 1.3979840546381337 +- 0.8686431358352799
Error V: 1.2979557491328726 +- 0.9185020625017811
Error W: 0.32104403193243763 +- 0.26459999661546973
Error S: 1.443645531001929 +- 1.2379920810441236
Pearson Corr U: 0.8638254054200951, p: 2.1596698990357926e-53
Pearson Corr V: 0.8183180033575504, p: 1.8199996693707715e-43
Pearson Corr W: 0.5594934110566686, p: 8.39783336235091e-16
Pearson Corr S: 0.7773714355030982, p: 1.1524211149549945e-36
---------------------------------------------------
Prediction using mast: tse01
Error U: 2.4859019467716585 +- 2.3486587924868196
Error V: 1.7714818014667282 +- 1.4884396580244623
Error W: 0.340937269642055 +- 0.3457210098228752
Error S: 2.4338914147556037 +- 1.6274490260606136
Pearson Corr U: -0.5202166454314837, p: 1.6028236875666703e-13
Pearson Corr V: -0.474445705281338, p: 3.294206829291943e-11
Pearson Corr W: 0.29593791443432166, p: 7.000404233610216e-05
Pearson Corr S: 0.7353376646465462, p: 4.822862854343282e-31
---------------------------------------------------
Prediction using mast: tse02
Error U: 2.562589361781557 +- 2.3699123955570816
Error V: 1.7076903494773503 +- 1.3744673613276075
Error W: 0.3476619276587073 +- 0.34991752072097615
Error S: 2.5643872937661945 +- 1.663899245258517
Pearson Corr U: -0.47244143067823274, p: 4.086916902330622e-11
Pearson Corr V: -0.5217919796320362, p: 1.3151724096421966e-13
Pearson Corr W: 0.2555937009604636, p: 0.0006405436237225617
Pearson Corr S: 0.7205437383547155, p: 2.5917445448409146e-29
---------------------------------------------------
Prediction using mast: tse04
Error U: 2.2647949756047727 +- 1.0571128589974919
Error V: 1.7472817184388396 +- 1.0574337944609948
Error W: 0.5272151555053267 +- 0.4353402147021633
Error S: 1.7074799802934344 +- 1.3750624086840912
Pearson Corr U: 0.8795718807511017, p: 1.0625683874903911e-57
Pearson Corr V: 0.8042037824561885, p: 6.100329206571433e-41
Pearson Corr W: 0.5585658909230112, p: 9.583613560537632e-16
Pearson Corr S: 0.7731891593338843, p: 4.726965523506249e-36
---------------------------------------------------
Prediction using mast: tse06
Error U: 1.343225363205817 +- 0.6858353760534145
Error V: 1.106623284175031 +- 0.8882983356345368
Error W: 0.33212599194688774 +- 0.2722649265897758
Error S: 0.9736243768586723 +- 0.7728233986246963
Pearson Corr U: 0.8788037713735437, p: 1.779178744268341e-57
Pearson Corr V: 0.8291665391348814, p: 1.4621504316683505e-45
Pearson Corr W: 0.5766441442359016, p: 6.769070542184363e-17
Pearson Corr S: 0.7907584276042833, p: 1.0151295973609783e-38
---------------------------------------------------
Prediction using mast: tse07
Error U: 1.5354504529526567 +- 1.5872777851083038
Error V: 1.2277678343421283 +- 0.9359789182450846
Error W: 0.32519426004541335 +- 0.2716868937117154
Error S: 2.24647318675405 +- 1.5650163936694528
Pearson Corr U: 0.8636657876872404, p: 2.372777584271039e-53
Pearson Corr V: 0.8218471578375457, p: 3.927985681475089e-44
Pearson Corr W: 0.5566443822450999, p: 1.2583407841806704e-15
Pearson Corr S: 0.662335379162954, p: 1.8376185519270293e-23
---------------------------------------------------
Prediction using mast: tse08
Error U: 1.3733897681641583 +- 0.927577574567084
Error V: 1.212492365416859 +- 0.9355285219026059
Error W: 0.3205014310182014 +- 0.2601405252867696
Error S: 1.522970438402638 +- 1.2578592088398899
Pearson Corr U: 0.8652584076294322, p: 9.228547960994815e-54
Pearson Corr V: 0.8417485003865485, p: 3.484198055451632e-48
Pearson Corr W: 0.55517065091756, p: 1.548789669268691e-15
Pearson Corr S: 0.7739540956032275, p: 3.6597677493167915e-36
---------------------------------------------------
Prediction using mast: tse09
Error U: 1.628029838342444 +- 1.363246581876095
Error V: 2.019432041093502 +- 1.5755155681512882
Error W: 0.36533492039802007 +- 0.36623711551404436
Error S: 1.6259796341859107 +- 1.4624910406531468
Pearson Corr U: 0.740485819542838, p: 1.1315754346415844e-31
Pearson Corr V: -0.2531260578546929, p: 0.0007254968438434909
Pearson Corr W: 0.38451815037953624, p: 1.491188688760572e-07
Pearson Corr S: 0.7132244223943857, p: 1.6944486878020694e-28
---------------------------------------------------
Prediction using mast: tse10
Error U: 2.2926128937064068 +- 2.2140682680472383
Error V: 2.008013036515084 +- 1.701002487518182
Error W: 0.34044485542845204 +- 0.3532217922044305
Error S: 2.074634582697996 +- 1.5381900667648596
Pearson Corr U: -0.6100153719314817, p: 3.2304366817491704e-19
Pearson Corr V: -0.48406575248278905, p: 1.1474350060784418e-11
Pearson Corr W: 0.2996944211109766, p: 5.597164032293565e-05
Pearson Corr S: 0.7710815162809471, p: 9.5179169494399e-36
---------------------------------------------------
Prediction using mast: tse11
Error U: 2.224461962224355 +- 2.140933996700886
Error V: 2.122478900828231 +- 1.7583933450408427
Error W: 0.35019415983857266 +- 0.36238092052247867
Error S: 1.933146025352127 +- 1.5015027305710644
Pearson Corr U: -0.5232152031610865, p: 1.0989860718138694e-13
Pearson Corr V: -0.5233187334205069, p: 1.0846876147974093e-13
Pearson Corr W: 0.26436072995569737, p: 0.00040745719889643216
Pearson Corr S: 0.7759574702443487, p: 1.8634964126886254e-36
---------------------------------------------------
Prediction using mast: tse12
Error U: 2.217264991570431 +- 2.142551286926337
Error V: 1.6470200030260538 +- 1.2558856987030642
Error W: 0.3700777226716494 +- 0.3745253112626745
Error S: 2.792044400684124 +- 1.8200646623494938
Pearson Corr U: -0.6284470642074591, p: 1.2749943502392117e-20
Pearson Corr V: -0.45776627331090164, p: 1.900529721385416e-10
Pearson Corr W: 0.1312976512518281, p: 0.08328013981868883
Pearson Corr S: 0.7615659180558919, p: 2.0484169344292097e-34
---------------------------------------------------
Prediction using mast: tse13
Error U: 1.7599214159750705 +- 0.9465197144582066
Error V: 1.413098012270309 +- 1.0029777034843645
Error W: 0.4344727144168087 +- 0.3544346283239868
Error S: 1.1550110150523567 +- 1.066894889261009
Pearson Corr U: 0.8791027432167356, p: 1.456352307692634e-57
Pearson Corr V: 0.808060635696328, p: 1.3066235015938697e-41
Pearson Corr W: 0.5681511959912119, p: 2.3989154269820096e-16
Pearson Corr S: 0.7785609870200593, p: 7.67060451480161e-37
---------------------------------------------------
Prediction using mast: v01
Error U: 2.2760267915134764 +- 2.2014379382918765
Error V: 1.6715049889661227 +- 1.3294236737291787
Error W: 0.36332787610547795 +- 0.36438054730931385
Error S: 2.710639825768977 +- 1.7630596459556347
Pearson Corr U: -0.5973344002994981, p: 2.649409187438851e-18
Pearson Corr V: -0.4474859794189483, p: 5.344922192461859e-10
Pearson Corr W: 0.1716876783596866, p: 0.02309654838519753
Pearson Corr S: 0.7443048197737105, p: 3.7748404714366364e-32
---------------------------------------------------
Prediction using mast: v03
Error U: 2.2488972638917955 +- 2.180992259778834
Error V: 1.6704652907130688 +- 1.3147400254773502
Error W: 0.36694938541932676 +- 0.3673654861960973
Error S: 2.716958663439818 +- 1.7787117062062279
Pearson Corr U: -0.6219060718867288, p: 4.114446927904632e-20
Pearson Corr V: -0.45114277155439364, p: 3.7146142687443445e-10
Pearson Corr W: 0.15878777823344634, p: 0.03583046595441246
Pearson Corr S: 0.7504089460923362, p: 6.265637687803174e-33
---------------------------------------------------
Prediction using mast: v04
Error U: 2.202804350972059 +- 2.120708548778381
Error V: 2.1658130064851684 +- 1.7846909260049364
Error W: 0.35370608756147875 +- 0.36632475732146297
Error S: 1.8859684128196552 +- 1.4759323161909537
Pearson Corr U: -0.4811352852049695, p: 1.587685916030841e-11
Pearson Corr V: -0.5340669456090115, p: 2.7176788135882113e-14
Pearson Corr W: 0.24867282269340762, p: 0.0009055431654634374
Pearson Corr S: 0.7744434993651125, p: 3.105450944523166e-36
---------------------------------------------------
Prediction using mast: v05
Error U: 2.250978316025384 +- 2.1681994364283272
Error V: 2.073503138784794 +- 1.732428637737579
Error W: 0.3461806553417658 +- 0.3583069502774979
Error S: 1.9894951890152837 +- 1.523503706273511
Pearson Corr U: -0.5681837007656282, p: 2.3874918816180074e-16
Pearson Corr V: -0.5076217326835203, p: 7.516470692072362e-13
Pearson Corr W: 0.28033434096414506, p: 0.00017160206954979252
Pearson Corr S: 0.7754020642954534, p: 2.2485176432325908e-36
---------------------------------------------------
Prediction using mast: v06
Error U: 2.2750957388333863 +- 2.194474611602414
Error V: 2.0813090786950275 +- 1.7487894885470894
Error W: 0.3437502187739485 +- 0.35586674311924754
Error S: 1.9772376492633943 +- 1.5060805869945468
Pearson Corr U: -0.6058819663281488, p: 6.480758799008225e-19
Pearson Corr V: -0.5010902416589835, p: 1.6343723596726851e-12
Pearson Corr W: 0.28608637459140024, p: 0.00012405286726311713
Pearson Corr S: 0.7739084655518996, p: 3.716163551029584e-36
---------------------------------------------------
Prediction using mast: v07
Error U: 2.1575168281010466 +- 2.0769948577363455
Error V: 2.0608495324341716 +- 1.6899583430580354
Error W: 0.3566208845615242 +- 0.36980186069572957
Error S: 2.008028585118257 +- 1.5632377965013424
Pearson Corr U: -0.3017003821421002, p: 4.960639397290421e-05
Pearson Corr V: -0.5269983087106361, p: 6.790557752063182e-14
Pearson Corr W: 0.2516217615666938, p: 0.0007822546701417579
Pearson Corr S: 0.7790671650656443, p: 6.445736380338785e-37
---------------------------------------------------
Prediction error all masts
Error U: 1.8651721273676933 +- 1.6301926627541599
Error V: 1.6386253510102513 +- 1.3381180368978018
Error W: 0.37642845747475406 +- 0.3496365854607227
Error S: 1.7545711093481595 +- 1.4616095382010426
Pearson Corr U: 0.30840071598697344, p: 3.9962072368841046e-173
Pearson Corr V: 0.23333224244250883, p: 7.54960314811283e-98
Pearson Corr W: 0.38894115670201485, p: 9.005108275463897e-283
Pearson Corr S: 0.42027655049306184, p: 0.0
---------------------------------------------------
Pearson corr per case, then averaged over all cases
U:   0.36913103289685617
V:   0.29432359836671107
W:   0.438690951932676
S:   0.7598561177077604
---------------------------------------------------
