# Supplementary material for: WindSeer: real-time volumetric wind prediction over complex terrain aboard a small uncrewed aerial vehicle
Source: Nat Commun. 2024 Apr 25;15:3507. doi: 10.1038/s41467-024-47778-4 (PMC11045725; doi:10.1038/s41467-024-47778-4)
Supplement: Supplementary file 5 — Source Data [file 41467_2024_47778_MOESM5_ESM.zip › data_Table1_SupplementaryTable2/Perdigao_0608_08_124230_avg.txt]

Using YAML config: ../wind_prediction/trained_models/final01//params.yaml
Input data: 12:42:30 | scale: scale_2.0_n_384 | mast: rne01 
Measurement indices:
[333 193  39]
Input data: 12:42:30 | scale: scale_2.0_n_384 | mast: rne02 
Measurement indices:
[315 206  40]
[315 206  42]
Input data: 12:42:30 | scale: scale_2.0_n_384 | mast: rne03 
Measurement indices:
[302 223  41]
Input data: 12:42:30 | scale: scale_2.0_n_384 | mast: rne04 
Measurement indices:
[276 254  39]
Input data: 12:42:30 | scale: scale_2.0_n_384 | mast: rne06 
Measurement indices:
[247 288  39]
[247 288  41]
Input data: 12:42:30 | scale: scale_2.0_n_384 | mast: rne07 
Measurement indices:
[212 323  41]
[212 323  43]
Input data: 12:42:30 | scale: scale_2.0_n_384 | mast: rsw01 
Measurement indices:
[194  77  43]
[194  77  44]
Input data: 12:42:30 | scale: scale_2.0_n_384 | mast: rsw02 
Measurement indices:
[182  88  43]
[182  88  45]
Input data: 12:42:30 | scale: scale_2.0_n_384 | mast: rsw03 
Measurement indices:
[174 101  43]
[174 101  44]
[174 101  46]
[174 101  48]
[174 101  51]
Input data: 12:42:30 | scale: scale_2.0_n_384 | mast: rsw04 
Measurement indices:
[160 121  43]
Input data: 12:42:30 | scale: scale_2.0_n_384 | mast: rsw05 
Measurement indices:
[129 166  44]
Input data: 12:42:30 | scale: scale_2.0_n_384 | mast: rsw06 
Measurement indices:
[116 183  44]
[116 183  46]
[116 183  48]
[116 183  49]
[116 183  53]
Input data: 12:42:30 | scale: scale_2.0_n_384 | mast: rsw07 
Measurement indices:
[ 85 221  45]
[ 85 221  47]
Input data: 12:42:30 | scale: scale_2.0_n_384 | mast: rsw08 
Measurement indices:
[ 74 237  45]
[ 74 237  47]
Input data: 12:42:30 | scale: scale_2.0_n_384 | mast: tnw01 
Measurement indices:
[ 59 175  12]
[ 59 175  14]
Input data: 12:42:30 | scale: scale_2.0_n_384 | mast: tnw02 
Measurement indices:
[ 82 190  28]
[ 82 190  29]
[ 82 190  31]
Input data: 12:42:30 | scale: scale_2.0_n_384 | mast: tnw03 
Measurement indices:
[ 96 204  43]
[ 96 204  45]
Input data: 12:42:30 | scale: scale_2.0_n_384 | mast: tnw05 
Measurement indices:
[130 225  23]
[130 225  24]
[130 225  24]
[130 225  25]
[130 225  25]
[130 225  26]
Input data: 12:42:30 | scale: scale_2.0_n_384 | mast: tnw06 
Measurement indices:
[158 247  17]
[158 247  18]
[158 247  18]
[158 247  18]
[158 247  19]
[158 247  19]
[158 247  20]
Input data: 12:42:30 | scale: scale_2.0_n_384 | mast: tnw07 
Measurement indices:
[176 263  10]
[176 263  10]
[176 263  11]
[176 263  11]
[176 263  12]
[176 263  14]
[176 263  16]
[176 263  19]
Input data: 12:42:30 | scale: scale_2.0_n_384 | mast: tnw08 
Measurement indices:
[196 278  18]
[196 278  19]
[196 278  21]
Input data: 12:42:30 | scale: scale_2.0_n_384 | mast: tnw09 
Measurement indices:
[210 291  27]
[210 291  28]
Input data: 12:42:30 | scale: scale_2.0_n_384 | mast: tnw10 
Measurement indices:
[220 296  32]
[220 296  34]
[220 296  36]
[220 296  37]
[220 296  41]
Input data: 12:42:30 | scale: scale_2.0_n_384 | mast: tnw11 
Measurement indices:
[231 304  35]
[231 304  36]
[231 304  38]
Input data: 12:42:30 | scale: scale_2.0_n_384 | mast: tnw12 
Measurement indices:
[238 307  34]
[238 307  34]
[238 307  36]
[238 307  37]
Input data: 12:42:30 | scale: scale_2.0_n_384 | mast: tnw13 
Measurement indices:
[243 314  26]
[243 314  27]
Input data: 12:42:30 | scale: scale_2.0_n_384 | mast: tnw14 
Measurement indices:
[253 319  20]
[253 319  20]
[253 319  21]
[253 319  21]
[253 319  21]
[253 319  22]
[253 319  23]
[253 319  24]
Input data: 12:42:30 | scale: scale_2.0_n_384 | mast: tnw15 
Measurement indices:
[259 322  17]
[259 322  17]
[259 322  17]
[259 322  18]
[259 322  18]
[259 322  19]
[259 322  20]
[259 322  21]
Input data: 12:42:30 | scale: scale_2.0_n_384 | mast: tse01 
Measurement indices:
[101  93   5]
[101  93   8]
Input data: 12:42:30 | scale: scale_2.0_n_384 | mast: tse02 
Measurement indices:
[137 117  26]
[137 117  29]
Input data: 12:42:30 | scale: scale_2.0_n_384 | mast: tse04 
Measurement indices:
[153 131  43]
[153 131  44]
[153 131  46]
[153 131  48]
[153 131  51]
[153 131  54]
[153 131  55]
[153 131  58]
Input data: 12:42:30 | scale: scale_2.0_n_384 | mast: tse06 
Measurement indices:
[182 159  28]
[182 159  30]
[182 159  32]
[182 159  33]
[182 159  37]
Input data: 12:42:30 | scale: scale_2.0_n_384 | mast: tse07 
Measurement indices:
[204 159  26]
Input data: 12:42:30 | scale: scale_2.0_n_384 | mast: tse08 
Measurement indices:
[223 176  20]
[223 176  22]
Input data: 12:42:30 | scale: scale_2.0_n_384 | mast: tse09 
Measurement indices:
[244 202  14]
[244 202  16]
[244 202  17]
[244 202  19]
[244 202  23]
[244 202  26]
[244 202  30]
Input data: 12:42:30 | scale: scale_2.0_n_384 | mast: tse10 
Measurement indices:
[259 211  19]
[259 211  22]
Input data: 12:42:30 | scale: scale_2.0_n_384 | mast: tse11 
Measurement indices:
[266 217  22]
[266 217  24]
[266 217  26]
[266 217  28]
[266 217  31]
Input data: 12:42:30 | scale: scale_2.0_n_384 | mast: tse12 
Measurement indices:
[280 226  33]
[280 226  34]
Input data: 12:42:30 | scale: scale_2.0_n_384 | mast: tse13 
Measurement indices:
[290 234  39]
[290 234  41]
[290 234  43]
[290 234  44]
[290 234  48]
[290 234  51]
[290 234  55]
Input data: 12:42:30 | scale: scale_2.0_n_384 | mast: v01 
Measurement indices:
[295 161  17]
[295 161  18]
Input data: 12:42:30 | scale: scale_2.0_n_384 | mast: v03 
Measurement indices:
[254 184  13]
Input data: 12:42:30 | scale: scale_2.0_n_384 | mast: v04 
Measurement indices:
[220 218  11]
[220 218  12]
Input data: 12:42:30 | scale: scale_2.0_n_384 | mast: v05 
Measurement indices:
[204 235  10]
[204 235  12]
[204 235  13]
Input data: 12:42:30 | scale: scale_2.0_n_384 | mast: v06 
Measurement indices:
[190 249   9]
[190 249  11]
[190 249  13]
Input data: 12:42:30 | scale: scale_2.0_n_384 | mast: v07 
Measurement indices:
[153 275   8]
[153 275   9]
[153 275   9]
[153 275   9]
[153 275  10]
[153 275  10]
[153 275  11]
---------------------------------------------------
Prediction using mast: rne01
Error U: 1.155615267466471 +- 1.0492935644678858
Error V: 1.2404735482920106 +- 0.7423178887572184
Error W: 0.21130483744846493 +- 0.21005124533896624
Error S: 0.8907373834933553 +- 0.5891511375411195
Pearson Corr U: -0.12632311834519508, p: 0.10275252586927282
Pearson Corr V: -0.04800618093382335, p: 0.5366135547783102
Pearson Corr W: -0.02792761958125497, p: 0.7193326470529967
Pearson Corr S: -0.026336344582278525, p: 0.7347089996588072
---------------------------------------------------
Prediction using mast: rne02
Error U: 1.1414585196796994 +- 1.0381661793637664
Error V: 1.761647079392874 +- 0.980589331904124
Error W: 0.22903276790202654 +- 0.18301009372308563
Error S: 1.0424302919538038 +- 0.5760109523333911
Pearson Corr U: -0.018730886130719146, p: 0.8095639811415867
Pearson Corr V: -0.12276147972549299, p: 0.11289977289644253
Pearson Corr W: 0.021138043637843336, p: 0.7856487823901487
Pearson Corr S: -0.03979727529980318, p: 0.6085226661712786
---------------------------------------------------
Prediction using mast: rne03
Error U: 1.2161728982665365 +- 1.0825474647513322
Error V: 1.3467874368077555 +- 0.80959436210307
Error W: 0.23545752428158484 +- 0.23847382393619967
Error S: 0.9054631116797878 +- 0.5214557855478497
Pearson Corr U: -0.13982766451556813, p: 0.07064794044617621
Pearson Corr V: -0.06920195804784246, p: 0.3727509468539921
Pearson Corr W: 0.04911346340114811, p: 0.5272482566051095
Pearson Corr S: -0.11994221593108444, p: 0.12147362210634444
---------------------------------------------------
Prediction using mast: rne04
Error U: 1.4447685215903523 +- 0.7798799860877111
Error V: 1.8616961834022299 +- 1.0253997424261514
Error W: 0.28064313766948806 +- 0.17005969975258017
Error S: 1.2829037797379843 +- 0.7715836067213512
Pearson Corr U: 0.02573927623688138, p: 0.7405061035948117
Pearson Corr V: -0.08443594641043002, p: 0.2765118982193147
Pearson Corr W: -0.06559177416958513, p: 0.39826199713699745
Pearson Corr S: -0.0027625900060685984, p: 0.971649162085449
---------------------------------------------------
Prediction using mast: rne06
Error U: 1.397110691215771 +- 0.7424944979425375
Error V: 1.1198434826919332 +- 0.66544576573214
Error W: 0.3302923123937944 +- 0.17813882770915776
Error S: 0.9104741255609712 +- 0.5140472736333548
Pearson Corr U: -0.004977545389537575, p: 0.9489422997181903
Pearson Corr V: 0.039394296919962456, p: 0.6121596717135771
Pearson Corr W: 0.02322211926795993, p: 0.7651032339796952
Pearson Corr S: 0.11583862058011879, p: 0.13484434860876982
---------------------------------------------------
Prediction using mast: rne07
Error U: 1.8010323805217576 +- 1.0285163752595605
Error V: 1.0770626959392324 +- 0.6529289444688583
Error W: 0.22122619980594513 +- 0.1909284134627265
Error S: 1.0141779285368104 +- 0.5495737515336687
Pearson Corr U: -0.08532589154123893, p: 0.2714629885827613
Pearson Corr V: 0.016099410236531626, p: 0.8359101546951743
Pearson Corr W: 0.028344496728368404, p: 0.71532264491741
Pearson Corr S: -0.012946531599792937, p: 0.8677159909922388
---------------------------------------------------
Prediction using mast: rsw01
Error U: 1.6489252112909785 +- 0.9502296050673972
Error V: 1.9700960996650836 +- 1.0716744924358217
Error W: 0.4561963523614222 +- 0.2173039387377087
Error S: 1.532136690014567 +- 0.8823008591781011
Pearson Corr U: 0.1192145463444384, p: 0.12376651085170591
Pearson Corr V: 0.07762926019253169, p: 0.31721945247365146
Pearson Corr W: 0.06868103362633583, p: 0.3763687840799745
Pearson Corr S: 0.00702101014262701, p: 0.9280294541422242
---------------------------------------------------
Prediction using mast: rsw02
Error U: 2.1420830933569786 +- 1.1575229659700315
Error V: 1.4002080613704275 +- 0.8346673026677912
Error W: 0.8976252833479175 +- 0.2865113802981386
Error S: 1.528265458457019 +- 0.8806847132791721
Pearson Corr U: -0.09469456535896326, p: 0.22209973361034027
Pearson Corr V: -0.0702706142855652, p: 0.36539620086812463
Pearson Corr W: 0.1290210789476283, p: 0.0955556215536911
Pearson Corr S: -0.018657008351279345, p: 0.8103008777249235
---------------------------------------------------
Prediction using mast: rsw03
Error U: 3.0815032569884178 +- 1.2726263185802982
Error V: 1.2506418168590503 +- 0.7490072666345284
Error W: 0.6391388236953346 +- 0.26075630681234624
Error S: 2.057934284376554 +- 1.0205797350397434
Pearson Corr U: -0.02087977865829679, p: 0.7882055051039956
Pearson Corr V: -0.011806112885538098, p: 0.8792756593022995
Pearson Corr W: -0.0753812568033557, p: 0.3314782885706922
Pearson Corr S: 0.019025676340286568, p: 0.8066252570955802
---------------------------------------------------
Prediction using mast: rsw04
Error U: 2.354372554424723 +- 1.2056642610359913
Error V: 1.8618206151939896 +- 1.0254539608983744
Error W: 0.4273190216835723 +- 0.2089296832435747
Error S: 1.9218152628899128 +- 1.0016255431107584
Pearson Corr U: 0.09419589766207778, p: 0.22455483570009943
Pearson Corr V: -0.13345294650856307, p: 0.0846075152251806
Pearson Corr W: -0.031019882274246034, p: 0.6897768794591465
Pearson Corr S: -0.028953199237030127, p: 0.7094814286449426
---------------------------------------------------
Prediction using mast: rsw05
Error U: 1.6880877207891207 +- 0.9737782673598762
Error V: 1.2998803453831766 +- 0.7832677720890121
Error W: 0.2800437945172148 +- 0.1700464961970779
Error S: 1.089041557974273 +- 0.626394483906116
Pearson Corr U: -0.06359536814707246, p: 0.4128061575785216
Pearson Corr V: -0.018518859928822497, p: 0.8116792908591576
Pearson Corr W: 0.02583750886854818, p: 0.739551321246735
Pearson Corr S: -0.060239900941862524, p: 0.43794170900815066
---------------------------------------------------
Prediction using mast: rsw06
Error U: 1.9785077421187278 +- 1.1105512672999238
Error V: 1.006512498292501 +- 0.6587436257922201
Error W: 0.29118372097348455 +- 0.17041900013713773
Error S: 1.0540100419622849 +- 0.5879013821525059
Pearson Corr U: -0.0064032188442465525, p: 0.9343474052722174
Pearson Corr V: -0.03371171705821255, p: 0.6644229251478908
Pearson Corr W: 0.005586348742595197, p: 0.9427075010166026
Pearson Corr S: -0.015350607188456803, p: 0.8434419575293702
---------------------------------------------------
Prediction using mast: rsw07
Error U: 1.6805215270495475 +- 0.9694739896576512
Error V: 1.1665328454449384 +- 0.6885469553416147
Error W: 0.29333227470254186 +- 0.1706635445553105
Error S: 1.0175619842098151 +- 0.5527720575922356
Pearson Corr U: -0.06227579683756899, p: 0.42258832892674913
Pearson Corr V: -0.02954055051202338, p: 0.7038610944351227
Pearson Corr W: -0.20811298306051504, p: 0.006789056315887956
Pearson Corr S: 0.005489579205928725, p: 0.9436983021123269
---------------------------------------------------
Prediction using mast: rsw08
Error U: 1.5496883908656724 +- 0.8730924890466434
Error V: 1.4150251062189152 +- 0.8417048341809154
Error W: 0.36664837409080064 +- 0.18927085246508113
Error S: 1.0895413788776114 +- 0.6269015082416135
Pearson Corr U: 0.03369556035499578, p: 0.6645740085343459
Pearson Corr V: -0.008341310700953827, p: 0.9145427277289538
Pearson Corr W: -0.19054263703282684, p: 0.013361527703977078
Pearson Corr S: -0.054429623098663414, p: 0.4834646572213361
---------------------------------------------------
Prediction using mast: tnw01
Error U: 1.0345464591927815 +- 0.8150901675354888
Error V: 0.9786545489561311 +- 0.8507342360067219
Error W: 0.2456915811537675 +- 0.24192074772476593
Error S: 1.5356401936201431 +- 1.0448716254160104
Pearson Corr U: -0.028055795822422902, p: 0.7180988798703023
Pearson Corr V: -0.08639361017492672, p: 0.265488564621154
Pearson Corr W: 0.0797964411699725, p: 0.30385637842774244
Pearson Corr S: -0.041037627472701683, p: 0.5973884618960434
---------------------------------------------------
Prediction using mast: tnw02
Error U: 1.038474060428035 +- 0.7960619176188881
Error V: 0.9523355993532321 +- 0.7814482599957504
Error W: 0.230143480589201 +- 0.18216772444286022
Error S: 1.3161017637260737 +- 1.0322674587536416
Pearson Corr U: -0.020176965183034582, p: 0.7951744678421397
Pearson Corr V: 0.01779963699787035, p: 0.8188647874126562
Pearson Corr W: 0.029622850532925873, p: 0.7030748402589546
Pearson Corr S: 0.11312433397320382, p: 0.14428936366897263
---------------------------------------------------
Prediction using mast: tnw03
Error U: 1.4163341541834165 +- 0.7565656004306031
Error V: 1.045009787314311 +- 0.6487470823548803
Error W: 0.21558699456268404 +- 0.22809126694038703
Error S: 0.8925038636698849 +- 0.5570881514185267
Pearson Corr U: -0.10983369489640847, p: 0.1564039492940863
Pearson Corr V: -0.012527113452889307, p: 0.8719642310745327
Pearson Corr W: 0.02492791331582565, p: 0.7484072582511777
Pearson Corr S: -0.02437397404565004, p: 0.7538167244054992
---------------------------------------------------
Prediction using mast: tnw05
Error U: 1.0347791765698708 +- 0.874801152350795
Error V: 1.0423754206061684 +- 0.9210772458090056
Error W: 0.2170903848227248 +- 0.2295752186142557
Error S: 1.7865590999629704 +- 1.0448716254160102
Pearson Corr U: -0.0208039476300019, p: 0.7889566337054634
Pearson Corr V: -0.038116310756725225, p: 0.6237563555744862
Pearson Corr W: 0.029011669730214698, p: 0.7089212188681021
Pearson Corr S: -0.03126289504193852, p: 0.6874732317041289
---------------------------------------------------
Prediction using mast: tnw06
Error U: 1.0592833077874577 +- 0.9388184163393056
Error V: 0.9911126229070804 +- 0.867435986811983
Error W: 0.2133210212356235 +- 0.22558788770001106
Error S: 1.6229873908523398 +- 1.0448716254160104
Pearson Corr U: -0.10896521216124415, p: 0.15972532207649387
Pearson Corr V: 0.020255776429560394, p: 0.7943921729178903
Pearson Corr W: -0.12908894082829678, p: 0.09537989239829187
Pearson Corr S: -0.09387791495069149, p: 0.22613036674249176
---------------------------------------------------
Prediction using mast: tnw07
Error U: 1.0328651255189296 +- 0.8430750898181768
Error V: 1.7532374322368665 +- 1.1045570973233174
Error W: 0.23828184326226792 +- 0.17731965970250088
Error S: 1.1574529237752342 +- 0.9855082916965374
Pearson Corr U: -0.04921845243476123, p: 0.5263645770299984
Pearson Corr V: 0.10309400581302924, p: 0.18357734965233494
Pearson Corr W: -0.04335622377802615, p: 0.5768254365959662
Pearson Corr S: -0.041267644546183396, p: 0.5953338097437886
---------------------------------------------------
Prediction using mast: tnw08
Error U: 1.3277644548846486 +- 0.6960862998782489
Error V: 1.487828633894207 +- 1.0514191782796096
Error W: 0.2162646156877946 +- 0.1983909609452225
Error S: 0.9399964406613572 +- 0.7812997037220516
Pearson Corr U: -0.07222957361497664, p: 0.3521492701084647
Pearson Corr V: -0.0009149881788753252, p: 0.990608270043804
Pearson Corr W: 0.04196893408537275, p: 0.5890892802758302
Pearson Corr S: -0.03656621613108831, p: 0.6379469822898423
---------------------------------------------------
Prediction using mast: tnw09
Error U: 1.3726547791593475 +- 0.7254670841915223
Error V: 0.9877588295556572 +- 0.8632142295431371
Error W: 0.23754953101723958 +- 0.17769588331044767
Error S: 0.9281440601258909 +- 0.754385114865843
Pearson Corr U: -0.04707957214056176, p: 0.5445139480622592
Pearson Corr V: 0.028954778410412454, p: 0.7094662964303948
Pearson Corr W: 0.05616920587544269, p: 0.4695743798321005
Pearson Corr S: -0.002708087613758422, p: 0.9722082616503667
---------------------------------------------------
Prediction using mast: tnw10
Error U: 2.1695628270965592 +- 1.1647142027578015
Error V: 0.9966564424026901 +- 0.8737540790440694
Error W: 0.3798335672321021 +- 0.19393824875593346
Error S: 1.073403523639482 +- 0.6101947703061256
Pearson Corr U: 0.06346727466980452, p: 0.41374986508679906
Pearson Corr V: 0.022094072711295955, p: 0.776204589755245
Pearson Corr W: -0.01116693042868362, p: 0.8857659586568482
Pearson Corr S: -0.011031217383264624, p: 0.8871449904644231
---------------------------------------------------
Prediction using mast: tnw11
Error U: 1.6528074831938804 +- 0.9527148379180062
Error V: 0.9817418240411262 +- 0.6788978605953886
Error W: 0.22164919760524798 +- 0.2326267713898546
Error S: 0.9233140429277759 +- 0.5017365236675128
Pearson Corr U: -0.027582951629113388, p: 0.7226538548355016
Pearson Corr V: -0.10031020789875666, p: 0.19575960977667964
Pearson Corr W: -0.008136418505165935, p: 0.9166341799610073
Pearson Corr S: -0.10442492704663596, p: 0.17795372488599168
---------------------------------------------------
Prediction using mast: tnw12
Error U: 1.127667470180313 +- 0.6847625484878245
Error V: 1.1442853397865769 +- 0.9785981195254101
Error W: 0.3544849566573941 +- 0.2706087241089978
Error S: 1.241372581623551 +- 1.015319798849164
Pearson Corr U: 0.05345282904099208, p: 0.4913600079673635
Pearson Corr V: 0.054110960198810204, p: 0.48603286074657936
Pearson Corr W: 0.06104958183771956, p: 0.4317978971165226
Pearson Corr S: -0.003225407862743835, p: 0.9669020411718509
---------------------------------------------------
Prediction using mast: tnw13
Error U: 1.0338046302501989 +- 0.8233922174318656
Error V: 1.1525493752165599 +- 0.9820196874064657
Error W: 0.31968023250053756 +- 0.26311911310140595
Error S: 1.721604765003281 +- 1.0448716254160104
Pearson Corr U: -0.05491711727711077, p: 0.47954995550329177
Pearson Corr V: 0.12641831632943748, p: 0.10249150956969356
Pearson Corr W: -0.028139964732488584, p: 0.717289103375045
Pearson Corr S: -0.09584018327310494, p: 0.21653179052707536
---------------------------------------------------
Prediction using mast: tnw14
Error U: 1.3741071147828952 +- 1.1411816564448372
Error V: 0.9558315650383953 +- 0.8000427735564012
Error W: 0.21332585116319283 +- 0.2255932622991425
Error S: 1.11550670017334 +- 0.962404874477954
Pearson Corr U: -0.012263515372272668, p: 0.8746360688592897
Pearson Corr V: -0.16687876497864174, p: 0.030615789979606053
Pearson Corr W: -0.0945232818846794, p: 0.222940860407676
Pearson Corr S: 0.034896474539304674, p: 0.6533812715639468
---------------------------------------------------
Prediction using mast: tnw15
Error U: 1.6274332242603469 +- 1.2097307488198037
Error V: 0.975308865384293 +- 0.8454590191728896
Error W: 0.21075999307582347 +- 0.22039847601024695
Error S: 0.9938219446401655 +- 0.862573127054552
Pearson Corr U: 0.04732198084761577, p: 0.5424416182999514
Pearson Corr V: 0.06513947713493506, p: 0.4015299729875557
Pearson Corr W: 0.04255183609275416, p: 0.5839218234184983
Pearson Corr S: -0.04412177535007257, p: 0.5701093165896487
---------------------------------------------------
Prediction using mast: tse01
Error U: 1.443054405539269 +- 0.7783939784990729
Error V: 0.9811380971091456 +- 0.6796158914090827
Error W: 0.28275980859022337 +- 0.17006919218242098
Error S: 0.8907373834933553 +- 0.584687882200189
Pearson Corr U: -0.04250711973206638, p: 0.5843174946458938
Pearson Corr V: 0.009299466754650319, p: 0.9047702902064679
Pearson Corr W: 0.05824166629960654, p: 0.4533155302946085
Pearson Corr S: 0.006418620666855471, p: 0.9341898443615188
---------------------------------------------------
Prediction using mast: tse02
Error U: 1.234356304552334 +- 0.6613287216513621
Error V: 1.054990856141168 +- 0.6498157591628299
Error W: 0.5014540974059942 +- 0.22967364974596677
Error S: 0.8912375109681798 +- 0.6093373635247721
Pearson Corr U: 0.024502396613513378, p: 0.7525615428697497
Pearson Corr V: -0.0482527420695966, p: 0.5345210074784701
Pearson Corr W: 0.10001709687724375, p: 0.19707568272861511
Pearson Corr S: -0.0587590064334115, p: 0.44930656983617046
---------------------------------------------------
Prediction using mast: tse04
Error U: 1.8591971473783597 +- 1.0562218870357956
Error V: 2.0959950256961055 +- 1.1241199557349044
Error W: 0.3540908689486796 +- 0.18517845251961218
Error S: 1.7548983134442946 +- 0.9663972243927834
Pearson Corr U: -0.13471207525196477, p: 0.08168770191679288
Pearson Corr V: -0.012538824638968793, p: 0.8718455595001471
Pearson Corr W: -0.015233696374979436, p: 0.8446191997347207
Pearson Corr S: -0.07953488809079327, p: 0.3054491845820876
---------------------------------------------------
Prediction using mast: tse06
Error U: 2.113597914743531 +- 1.2788589787016165
Error V: 1.3464776416665354 +- 0.809439114800789
Error W: 0.30030883346548115 +- 0.2578876749118135
Error S: 1.0334018227456028 +- 0.5671034214605822
Pearson Corr U: 0.10039473109748648, p: 0.1953812877826943
Pearson Corr V: -0.035594344297884634, p: 0.6469121251535492
Pearson Corr W: 0.07985998190750243, p: 0.3034702549845561
Pearson Corr S: -0.0357104593102505, p: 0.6458383008701047
---------------------------------------------------
Prediction using mast: tse07
Error U: 1.404265667877986 +- 1.1510361027391915
Error V: 0.9662881284997898 +- 0.8294331854798611
Error W: 0.45951763091605763 +- 0.2831011721687546
Error S: 1.0941431750556987 +- 0.9481589197504382
Pearson Corr U: -0.1334086479441084, p: 0.08471174384582986
Pearson Corr V: 0.016032120461713734, p: 0.8365863873175735
Pearson Corr W: 0.042480696252745004, p: 0.5845513600177853
Pearson Corr S: 0.09799305958887221, p: 0.20633914736172093
---------------------------------------------------
Prediction using mast: tse08
Error U: 1.6594364140965765 +- 1.2180887931358764
Error V: 1.523484584551798 +- 0.885317677776449
Error W: 0.21672026139908884 +- 0.2292204147582376
Error S: 1.0137847837548217 +- 0.5492127122038172
Pearson Corr U: -0.04464112932031024, p: 0.5655742040720436
Pearson Corr V: 0.14602450308155182, p: 0.058932100744454395
Pearson Corr W: -0.06797849711814444, p: 0.3812817940628228
Pearson Corr S: 0.046954931335666285, p: 0.54558100631085
---------------------------------------------------
Prediction using mast: tse09
Error U: 1.1306810270713565 +- 1.0296469136170976
Error V: 1.0738463100978628 +- 0.6523406146467916
Error W: 0.2574533847302865 +- 0.17135442237640836
Error S: 0.9369479475280523 +- 0.7746442424826854
Pearson Corr U: -0.04493619216871555, p: 0.5630053239970175
Pearson Corr V: -0.04171424873417563, p: 0.5913536241671637
Pearson Corr W: 0.10555477875659697, p: 0.17328028128406125
Pearson Corr S: -0.0338371367216172, p: 0.6632505698344263
---------------------------------------------------
Prediction using mast: tse10
Error U: 1.20572093997353 +- 1.0773265501514022
Error V: 1.1320144744192173 +- 0.6698833589696653
Error W: 0.21629688273320166 +- 0.22882294293382122
Error S: 0.905601440412423 +- 0.687195028247946
Pearson Corr U: 0.05082339904249795, p: 0.5129499214960289
Pearson Corr V: -0.12635148222026574, p: 0.10267470232346433
Pearson Corr W: -0.03850171344255896, p: 0.6202492214592704
Pearson Corr S: -0.09029206383910406, p: 0.24444006293175274
---------------------------------------------------
Prediction using mast: tse11
Error U: 1.2411311284668045 +- 1.093936937148368
Error V: 1.7179285767578265 +- 0.9615961243050386
Error W: 0.2171116563190264 +- 0.2295958167189853
Error S: 1.0323058634831037 +- 0.5660527901817317
Pearson Corr U: 0.09284307964171482, p: 0.2313118011288114
Pearson Corr V: 0.18284843902142878, p: 0.017676396238754614
Pearson Corr W: -0.1370652718212137, p: 0.07644831085170815
Pearson Corr S: 0.10674282886220555, p: 0.1684648151962568
---------------------------------------------------
Prediction using mast: tse12
Error U: 1.0974098754529786 +- 0.7046412428342249
Error V: 1.0355722688539009 +- 0.6489435125811305
Error W: 0.4491013532070134 +- 0.21520823425204558
Error S: 0.9202897420512078 +- 0.7352039148805807
Pearson Corr U: 0.09641268438235294, p: 0.2137869286036806
Pearson Corr V: 0.06622507155718445, p: 0.3937130163772409
Pearson Corr W: 0.012136105080880734, p: 0.8759280131046723
Pearson Corr S: 0.005107034163117063, p: 0.9476159236406997
---------------------------------------------------
Prediction using mast: tse13
Error U: 1.3514003691469996 +- 1.1338392070553713
Error V: 2.1866095432259107 +- 1.15079190724758
Error W: 0.3043961129914394 +- 0.17213463423175954
Error S: 1.3550523056487511 +- 0.8088312919890559
Pearson Corr U: -0.046318090542238274, p: 0.5510490332852008
Pearson Corr V: 0.04217678935326329, p: 0.5872442344389208
Pearson Corr W: -0.080671580406774, p: 0.29856677447794494
Pearson Corr S: -0.015885896907345286, p: 0.838056281650447
---------------------------------------------------
Prediction using mast: v01
Error U: 1.0509959790929098 +- 0.9202259030641856
Error V: 1.0271917365891914 +- 0.6501710034560084
Error W: 0.21373855673932884 +- 0.20341430526775114
Error S: 1.0145671175831654 +- 0.8839043666723881
Pearson Corr U: -0.0789811600069545, p: 0.3088393539983802
Pearson Corr V: -0.11210372415338736, p: 0.14796798067155995
Pearson Corr W: 0.04977509809521805, p: 0.521691919210069
Pearson Corr S: 0.006466143129444846, p: 0.9337037048783433
---------------------------------------------------
Prediction using mast: v03
Error U: 1.1394053397684947 +- 1.0365504218386385
Error V: 1.2225201877763971 +- 1.0006972020203164
Error W: 0.24258842987936596 +- 0.24091637909467384
Error S: 1.5591016133189266 +- 1.0448716254160104
Pearson Corr U: -0.008006852474334072, p: 0.9179570308806814
Pearson Corr V: 0.07484435538508828, p: 0.334943615604848
Pearson Corr W: 0.0770355607514737, p: 0.3209459077323534
Pearson Corr S: 0.00986518788445525, p: 0.8990069876045521
---------------------------------------------------
Prediction using mast: v04
Error U: 1.3750090998094362 +- 1.1414819264325642
Error V: 0.9691871259939424 +- 0.8348503343153009
Error W: 0.25350188928608813 +- 0.24465495244737517
Error S: 1.148372602158338 +- 0.9811402878518602
Pearson Corr U: 0.08160188336443193, p: 0.2930109468486242
Pearson Corr V: 0.01584486894992036, p: 0.838468811014727
Pearson Corr W: 0.1446114954557382, p: 0.06145216990359052
Pearson Corr S: -0.06653933925604588, p: 0.39146725015649714
---------------------------------------------------
Prediction using mast: v05
Error U: 1.2784421608812409 +- 1.109526435597748
Error V: 0.9755644107194495 +- 0.845899932358835
Error W: 0.21069037023846163 +- 0.21878168334644826
Error S: 1.248695240787445 +- 1.0173472357944466
Pearson Corr U: -0.11125312997406209, p: 0.15108769242826758
Pearson Corr V: -0.06888325166662185, p: 0.3749618308837024
Pearson Corr W: -0.011131409007884941, p: 0.8861268723580846
Pearson Corr S: 0.030884682531855705, p: 0.6910597461216768
---------------------------------------------------
Prediction using mast: v06
Error U: 1.1183034240031182 +- 1.0190758189109719
Error V: 1.1459377721261088 +- 0.9792730684469332
Error W: 0.22853873783060408 +- 0.23579182126126944
Error S: 1.6406665277528798 +- 1.0448716254160104
Pearson Corr U: 0.05948704749553441, p: 0.44369875383107477
Pearson Corr V: 0.02352776570980906, p: 0.7621034099649594
Pearson Corr W: -0.014048048887551783, p: 0.8565771610321178
Pearson Corr S: -0.04848634246482647, p: 0.5325422285573708
---------------------------------------------------
Prediction using mast: v07
Error U: 1.0906229847702587 +- 0.70947235312308
Error V: 2.1348304325580276 +- 1.1711452503547208
Error W: 0.39781928802083366 +- 0.27763655526330716
Error S: 0.9231150194880117 +- 0.7427070233235725
Pearson Corr U: -0.007554081285619908, p: 0.9225815050958537
Pearson Corr V: -0.005845476041797448, p: 0.9400547927238682
Pearson Corr W: 0.04703980838584528, p: 0.5448542565639661
Pearson Corr S: -0.03270913497404002, p: 0.6738235792158521
---------------------------------------------------
Prediction error all masts
Error U: 1.452776938349747 +- 1.0754694316121984
Error V: 1.284722028320662 +- 0.937229242184667
Error W: 0.30620435195867485 +- 0.25428930477924805
Error S: 1.1988404663066778 +- 0.8708267926429274
Pearson Corr U: 3.2249109564649222e-18, p: 1.0000000000060374
Pearson Corr V: 1.9287077421388243e-18, p: 1.0000000000060374
Pearson Corr W: -1.2307614315529066e-17, p: 1.0000000000060374
Pearson Corr S: -5.275887231147489e-18, p: 1.0000000000060374
---------------------------------------------------
Pearson corr per case, then averaged over all cases
U:   -0.019629478307474486
V:   -0.007525764324706521
W:   0.003448370746339433
S:   -0.017001761155725464
---------------------------------------------------
