# Supplementary material for: WindSeer: real-time volumetric wind prediction over complex terrain aboard a small uncrewed aerial vehicle
Source: Nat Commun. 2024 Apr 25;15:3507. doi: 10.1038/s41467-024-47778-4 (PMC11045725; doi:10.1038/s41467-024-47778-4)
Supplement: Supplementary file 5 — Source Data [file 41467_2024_47778_MOESM5_ESM.zip › data_Table1_SupplementaryTable2/Perdigao_0608_08_avg000-100_avg.txt]

Using YAML config: ../wind_prediction/trained_models/final01//params.yaml
Input data: avg_0:00-1:00 | scale: scale_2.0_n_384 | mast: rne01 
Measurement indices:
[333 193  39]
Input data: avg_0:00-1:00 | scale: scale_2.0_n_384 | mast: rne02 
Measurement indices:
[315 206  40]
[315 206  42]
Input data: avg_0:00-1:00 | scale: scale_2.0_n_384 | mast: rne03 
Measurement indices:
[302 223  41]
Input data: avg_0:00-1:00 | scale: scale_2.0_n_384 | mast: rne04 
Measurement indices:
[276 254  39]
Input data: avg_0:00-1:00 | scale: scale_2.0_n_384 | mast: rne06 
Measurement indices:
[247 288  39]
[247 288  41]
Input data: avg_0:00-1:00 | scale: scale_2.0_n_384 | mast: rne07 
Measurement indices:
[212 323  41]
[212 323  43]
Input data: avg_0:00-1:00 | scale: scale_2.0_n_384 | mast: rsw01 
Measurement indices:
[194  77  43]
[194  77  44]
Input data: avg_0:00-1:00 | scale: scale_2.0_n_384 | mast: rsw02 
Measurement indices:
[182  88  43]
[182  88  45]
Input data: avg_0:00-1:00 | scale: scale_2.0_n_384 | mast: rsw03 
Measurement indices:
[174 101  43]
[174 101  44]
[174 101  46]
[174 101  48]
[174 101  51]
Input data: avg_0:00-1:00 | scale: scale_2.0_n_384 | mast: rsw04 
Measurement indices:
[160 121  43]
Input data: avg_0:00-1:00 | scale: scale_2.0_n_384 | mast: rsw05 
Measurement indices:
[129 166  44]
Input data: avg_0:00-1:00 | scale: scale_2.0_n_384 | mast: rsw06 
Measurement indices:
[116 183  44]
[116 183  46]
[116 183  48]
[116 183  49]
[116 183  53]
Input data: avg_0:00-1:00 | scale: scale_2.0_n_384 | mast: rsw07 
Measurement indices:
[ 85 221  45]
[ 85 221  47]
Input data: avg_0:00-1:00 | scale: scale_2.0_n_384 | mast: rsw08 
Measurement indices:
[ 74 237  45]
[ 74 237  47]
Input data: avg_0:00-1:00 | scale: scale_2.0_n_384 | mast: tnw01 
Measurement indices:
[ 59 175  11]
Input data: avg_0:00-1:00 | scale: scale_2.0_n_384 | mast: tnw02 
Measurement indices:
[ 82 190  31]
Input data: avg_0:00-1:00 | scale: scale_2.0_n_384 | mast: tnw03 
Measurement indices:
[ 96 204  43]
[ 96 204  45]
Input data: avg_0:00-1:00 | scale: scale_2.0_n_384 | mast: tnw05 
Measurement indices:
[130 225  24]
[130 225  24]
[130 225  25]
[130 225  25]
[130 225  26]
Input data: avg_0:00-1:00 | scale: scale_2.0_n_384 | mast: tnw06 
Measurement indices:
[158 247  18]
[158 247  19]
[158 247  19]
[158 247  20]
Input data: avg_0:00-1:00 | scale: scale_2.0_n_384 | mast: tnw07 
Measurement indices:
[176 263  10]
[176 263  10]
[176 263  11]
[176 263  11]
[176 263  12]
[176 263  14]
[176 263  16]
[176 263  19]
Input data: avg_0:00-1:00 | scale: scale_2.0_n_384 | mast: tnw08 
Measurement indices:
[196 278  21]
Input data: avg_0:00-1:00 | scale: scale_2.0_n_384 | mast: tnw09 
Measurement indices:
[210 291  27]
Input data: avg_0:00-1:00 | scale: scale_2.0_n_384 | mast: tnw10 
Measurement indices:
[220 296  32]
[220 296  34]
[220 296  36]
[220 296  37]
[220 296  41]
Input data: avg_0:00-1:00 | scale: scale_2.0_n_384 | mast: tnw11 
Measurement indices:
[231 304  35]
[231 304  36]
[231 304  38]
Input data: avg_0:00-1:00 | scale: scale_2.0_n_384 | mast: tnw12 
Measurement indices:
[238 307  33]
[238 307  33]
[238 307  33]
[238 307  34]
[238 307  34]
[238 307  34]
[238 307  36]
[238 307  37]
Input data: avg_0:00-1:00 | scale: scale_2.0_n_384 | mast: tnw13 
Measurement indices:
[243 314  27]
[243 314  27]
[243 314  28]
[243 314  28]
[243 314  29]
[243 314  31]
Input data: avg_0:00-1:00 | scale: scale_2.0_n_384 | mast: tnw14 
Measurement indices:
[253 319  20]
[253 319  23]
[253 319  24]
Input data: avg_0:00-1:00 | scale: scale_2.0_n_384 | mast: tnw15 
Measurement indices:
[259 322  17]
[259 322  17]
[259 322  17]
[259 322  20]
[259 322  21]
Input data: avg_0:00-1:00 | scale: scale_2.0_n_384 | mast: tse01 
Measurement indices:
[101  93   5]
[101  93   8]
Input data: avg_0:00-1:00 | scale: scale_2.0_n_384 | mast: tse02 
Measurement indices:
[137 117  29]
Input data: avg_0:00-1:00 | scale: scale_2.0_n_384 | mast: tse04 
Measurement indices:
[153 131  43]
[153 131  44]
[153 131  46]
[153 131  48]
[153 131  51]
[153 131  54]
[153 131  55]
[153 131  58]
Input data: avg_0:00-1:00 | scale: scale_2.0_n_384 | mast: tse06 
Measurement indices:
[182 159  28]
[182 159  30]
[182 159  32]
[182 159  33]
[182 159  37]
Input data: avg_0:00-1:00 | scale: scale_2.0_n_384 | mast: tse07 
Measurement indices:
[204 159  24]
[204 159  26]
Input data: avg_0:00-1:00 | scale: scale_2.0_n_384 | mast: tse08 
Measurement indices:
[223 176  22]
Input data: avg_0:00-1:00 | scale: scale_2.0_n_384 | mast: tse09 
Measurement indices:
[244 202  14]
[244 202  16]
[244 202  17]
[244 202  19]
[244 202  23]
[244 202  26]
[244 202  30]
Input data: avg_0:00-1:00 | scale: scale_2.0_n_384 | mast: tse10 
Measurement indices:
[259 211  19]
[259 211  22]
Input data: avg_0:00-1:00 | scale: scale_2.0_n_384 | mast: tse11 
Measurement indices:
[266 217  24]
[266 217  26]
[266 217  28]
[266 217  31]
Input data: avg_0:00-1:00 | scale: scale_2.0_n_384 | mast: tse12 
Measurement indices:
[280 226  33]
[280 226  34]
Input data: avg_0:00-1:00 | scale: scale_2.0_n_384 | mast: tse13 
Measurement indices:
[290 234  39]
[290 234  41]
[290 234  43]
[290 234  44]
[290 234  48]
[290 234  51]
[290 234  55]
Input data: avg_0:00-1:00 | scale: scale_2.0_n_384 | mast: v01 
Measurement indices:
[295 161  17]
[295 161  18]
Input data: avg_0:00-1:00 | scale: scale_2.0_n_384 | mast: v03 
Measurement indices:
[254 184  13]
[254 184  15]
Input data: avg_0:00-1:00 | scale: scale_2.0_n_384 | mast: v04 
Measurement indices:
[220 218  11]
[220 218  12]
Input data: avg_0:00-1:00 | scale: scale_2.0_n_384 | mast: v05 
Measurement indices:
[204 235  10]
[204 235  12]
[204 235  13]
Input data: avg_0:00-1:00 | scale: scale_2.0_n_384 | mast: v06 
Measurement indices:
[190 249   9]
[190 249  11]
[190 249  13]
Input data: avg_0:00-1:00 | scale: scale_2.0_n_384 | mast: v07 
Measurement indices:
[153 275   8]
[153 275   9]
[153 275   9]
[153 275   9]
[153 275  10]
[153 275  10]
[153 275  11]
---------------------------------------------------
Prediction using mast: rne01
Error U: 1.1187135780896282 +- 1.2834486871100812
Error V: 2.154790060486578 +- 1.1460707930012255
Error W: 0.238666629019246 +- 0.22912269903207141
Error S: 1.9613270480025957 +- 1.6965598583126982
Pearson Corr U: 0.0009866112061098586, p: 0.9898731461900597
Pearson Corr V: -0.06071121199641067, p: 0.43435938716193495
Pearson Corr W: 0.038372523743262055, p: 0.6214238895717226
Pearson Corr S: -0.036691949103869526, p: 0.636790932163611
---------------------------------------------------
Prediction using mast: rne02
Error U: 1.13216815619694 +- 1.2058548433446254
Error V: 2.369249255510069 +- 0.9924384090285114
Error W: 0.40288684557024335 +- 0.20521471197132551
Error S: 2.18533873661914 +- 1.2945654052480713
Pearson Corr U: 0.07330626020446032, p: 0.34499845608922114
Pearson Corr V: -0.05216046672625444, p: 0.5019106024152299
Pearson Corr W: 0.07477873002043993, p: 0.33536876253447695
Pearson Corr S: -0.006299806065247876, p: 0.9354053854845997
---------------------------------------------------
Prediction using mast: rne03
Error U: 1.57014607333454 +- 0.7578292008417508
Error V: 2.9844438855652697 +- 1.3202549712325122
Error W: 0.4392196075277752 +- 0.21259766906535044
Error S: 2.8964908766970874 +- 1.0548571853321707
Pearson Corr U: -0.07440382890217828, p: 0.33780411886519984
Pearson Corr V: -0.09854206377646675, p: 0.20379609155889183
Pearson Corr W: 0.12992195070148185, p: 0.09324363448417013
Pearson Corr S: -0.04745082643382775, p: 0.5413417172993386
---------------------------------------------------
Prediction using mast: rne04
Error U: 1.5631074034077603 +- 0.7618671338191131
Error V: 2.83996492303032 +- 1.2130644411653726
Error W: 0.920765539054368 +- 0.2829025645208479
Error S: 2.8209693739285275 +- 1.0187094610550766
Pearson Corr U: -0.01004162181000215, p: 0.8972106259422588
Pearson Corr V: -0.020800803496093593, p: 0.7889877814777756
Pearson Corr W: 0.03907268561027349, p: 0.615069131130758
Pearson Corr S: -0.07691636531752098, p: 0.32169746038887015
---------------------------------------------------
Prediction using mast: rne06
Error U: 1.438165127667909 +- 0.8439209081422561
Error V: 3.2619365052613873 +- 1.5288977756350361
Error W: 0.6298858949556321 +- 0.25787865242075436
Error S: 3.1141049011187087 +- 1.1791812761908813
Pearson Corr U: 0.16021859294572727, p: 0.03802481237381553
Pearson Corr V: -0.0025368822249873272, p: 0.9739646173483671
Pearson Corr W: -0.008906981930441264, p: 0.9087716832708229
Pearson Corr S: 0.007421915249931085, p: 0.9239319069649858
---------------------------------------------------
Prediction using mast: rne07
Error U: 1.258661101408214 +- 0.9990500926342027
Error V: 4.056511106571027 +- 2.112219252038266
Error W: 0.31048652214806116 +- 0.19290204761830715
Error S: 3.7494571666196532 +- 1.61736080471587
Pearson Corr U: 0.011860804106112264, p: 0.8787206880154378
Pearson Corr V: -1.9735513616811225e-05, p: 0.9997974237719757
Pearson Corr W: -0.0905528876000278, p: 0.24307448183141475
Pearson Corr S: -0.03599338516412398, p: 0.643224884462724
---------------------------------------------------
Prediction using mast: rsw01
Error U: 2.446716455623064 +- 0.8925827240031329
Error V: 3.3444823590578467 +- 1.5987008080960416
Error W: 0.40022913832182805 +- 0.2048205371295126
Error S: 3.5787281068618717 +- 1.4939548275395047
Pearson Corr U: 0.11435520326426993, p: 0.13994579963193696
Pearson Corr V: -0.01629865084871013, p: 0.8339085807164106
Pearson Corr W: 0.11777225070403423, p: 0.12840995311599185
Pearson Corr S: 0.0012510530473778456, p: 0.9871590487359896
---------------------------------------------------
Prediction using mast: rsw02
Error U: 2.1531426900954296 +- 0.7187005125246014
Error V: 2.6172948617826304 +- 1.0378381766350895
Error W: 0.3879708257899481 +- 0.203424452540879
Error S: 2.7982516051449755 +- 1.010899117038278
Pearson Corr U: -0.027104801361016926, p: 0.7272698690632496
Pearson Corr V: 0.1679108852234983, p: 0.029585532925923173
Pearson Corr W: 0.06792067597555278, p: 0.3816878814116955
Pearson Corr S: 0.006884394413143495, p: 0.9294262057074796
---------------------------------------------------
Prediction using mast: rsw03
Error U: 3.517258362547539 +- 1.5403232121852732
Error V: 3.9522069348271804 +- 2.0562482217916016
Error W: 0.45628803334208595 +- 0.2158275450100034
Error S: 4.687373559852303 +- 2.2476552269153243
Pearson Corr U: -0.04644206151696577, p: 0.5499825063520456
Pearson Corr V: -0.03954082750999753, p: 0.6108360849320558
Pearson Corr W: -0.061195780277186765, p: 0.4306938508682887
Pearson Corr S: -0.03760714516708145, p: 0.6284027010116353
---------------------------------------------------
Prediction using mast: rsw04
Error U: 2.995261521003342 +- 1.287369473100496
Error V: 2.9597073732903008 +- 1.3021966419023259
Error W: 0.3085790990094427 +- 0.192840305556168
Error S: 3.552692084159461 +- 1.4742077830377482
Pearson Corr U: 0.08277087062638291, p: 0.28612777929658506
Pearson Corr V: -0.13081025441767982, p: 0.09100767564670272
Pearson Corr W: 0.09839437829438272, p: 0.20447795587029097
Pearson Corr S: -0.05203796592300969, p: 0.5029168027931735
---------------------------------------------------
Prediction using mast: rsw05
Error U: 3.2613594838596347 +- 1.440746120435177
Error V: 3.9383202844238396 +- 2.048261247440947
Error W: 0.2715761682376892 +- 0.3049960767929768
Error S: 4.514693591607149 +- 2.165048863045823
Pearson Corr U: -0.07838341981033999, p: 0.3125265471918479
Pearson Corr V: -0.021048894738395874, p: 0.78653106438953
Pearson Corr W: 0.06218410528920139, p: 0.42327301454125393
Pearson Corr S: -0.04056761497088914, p: 0.6015967992870134
---------------------------------------------------
Prediction using mast: rsw06
Error U: 2.9390160180318747 +- 1.250791640850001
Error V: 4.646699581453244 +- 2.3523920506734415
Error W: 0.3421760993074886 +- 0.19551515514831416
Error S: 4.930641726855058 +- 2.3504728124411596
Pearson Corr U: 0.10402988124021667, p: 0.17960950973829368
Pearson Corr V: -0.0815338518719784, p: 0.2934148892241476
Pearson Corr W: 0.1818605531007813, p: 0.018309838272629452
Pearson Corr S: -0.0177188870942335, p: 0.819672484486772
---------------------------------------------------
Prediction using mast: rsw07
Error U: 3.3757245563370666 +- 1.4943991900214226
Error V: 4.529475648823704 +- 2.312517472987396
Error W: 1.0437906498440757 +- 0.29265696922624057
Error S: 5.156163096686571 +- 2.424373853686382
Pearson Corr U: -0.19574098334766196, p: 0.01099688615471527
Pearson Corr V: 0.03891386474503452, p: 0.616508125014133
Pearson Corr W: 0.027368459216369195, p: 0.7247233174768397
Pearson Corr S: 0.03259985352387306, p: 0.6748513408666835
---------------------------------------------------
Prediction using mast: rsw08
Error U: 3.8585556768280944 +- 1.5861182096644617
Error V: 4.448124141545988 +- 2.283060104813933
Error W: 1.4061360359631916 +- 0.3263712472609331
Error S: 5.421694320868792 +- 2.4776188785830096
Pearson Corr U: -0.11968394616669831, p: 0.12228363230798617
Pearson Corr V: -0.07262876113367853, p: 0.3494872923662302
Pearson Corr W: -0.07270484243713567, p: 0.3489813849092203
Pearson Corr S: -0.06440286755615135, p: 0.40688619797714476
---------------------------------------------------
Prediction using mast: tnw01
Error U: 1.1289266281939512 +- 1.3325465444008198
Error V: 1.9376270942905518 +- 2.1794078181006933
Error W: 0.26018683838559636 +- 0.3020308064683935
Error S: 2.236107281912992 +- 2.5334629644229434
Pearson Corr U: 0.06246216534001542, p: 0.4211986480836852
Pearson Corr V: -0.18700750379745462, p: 0.01521376963453249
Pearson Corr W: -0.07715051920288479, p: 0.32022214786772507
Pearson Corr S: -0.13839096188592515, p: 0.07361837823465192
---------------------------------------------------
Prediction using mast: tnw02
Error U: 1.1439452073449003 +- 1.3569578383409489
Error V: 1.954765916560843 +- 2.2196828209904464
Error W: 0.259824163990353 +- 0.3019373628469773
Error S: 2.3260531836519975 +- 2.5356139092307166
Pearson Corr U: 0.0014696593892131729, p: 0.9849154935130483
Pearson Corr V: 0.0919288948307919, p: 0.23595818084072823
Pearson Corr W: -0.07165205831806991, p: 0.35602287031975194
Pearson Corr S: -0.02282424109515211, p: 0.7690135144954673
---------------------------------------------------
Prediction using mast: tnw03
Error U: 2.1989512664976396 +- 0.7414040220767254
Error V: 2.607589860383 +- 1.0324253701873927
Error W: 0.2850798060227091 +- 0.192093543420502
Error S: 2.804125370035825 +- 1.0127777598877914
Pearson Corr U: -0.18755106745901193, p: 0.014915148229490902
Pearson Corr V: -0.15668387864137578, p: 0.04253601755466151
Pearson Corr W: 0.18958354524695722, p: 0.013843421178762666
Pearson Corr S: -0.07191065291609537, p: 0.35428510441652733
---------------------------------------------------
Prediction using mast: tnw05
Error U: 1.324665755241843 +- 1.521304935690322
Error V: 1.9069560045803275 +- 1.8488463919020304
Error W: 0.22805404485656514 +- 0.252363293942354
Error S: 1.9222648523668144 +- 2.4210562345152358
Pearson Corr U: 0.07085340846133797, p: 0.36142337636967947
Pearson Corr V: 0.006846845745051161, p: 0.9298101391153983
Pearson Corr W: 0.047673269989750446, p: 0.5394454106546812
Pearson Corr S: -0.0047194288225970785, p: 0.9515866474277779
---------------------------------------------------
Prediction using mast: tnw06
Error U: 1.4266775965645375 +- 1.558348038166657
Error V: 1.9369895940541202 +- 2.177653587427688
Error W: 0.23616442851579494 +- 0.29221667468620877
Error S: 2.0776277350834755 +- 2.518871486926976
Pearson Corr U: -0.02978445668927424, p: 0.7015318500574221
Pearson Corr V: 0.027121737889341434, p: 0.727106196727631
Pearson Corr W: -0.019059689945308447, p: 0.8062863532015677
Pearson Corr S: 0.002428665992053806, p: 0.9750748472213038
---------------------------------------------------
Prediction using mast: tnw07
Error U: 1.170617316596831 +- 1.120603134613709
Error V: 2.2145682463527745 +- 2.3714019011236753
Error W: 0.22416428582974254 +- 0.2693829909049514
Error S: 1.9104371504634676 +- 2.404776298082015
Pearson Corr U: -0.01736715256091805, p: 0.8231928934502555
Pearson Corr V: -0.04948408847933107, p: 0.524132104915344
Pearson Corr W: 0.047240744825321465, p: 0.5431356633193305
Pearson Corr S: -0.0024512403676907484, p: 0.9748432444325799
---------------------------------------------------
Prediction using mast: tnw08
Error U: 1.1918631384813536 +- 1.4274260414582796
Error V: 1.935217049485627 +- 2.172791592043579
Error W: 0.2439072096635105 +- 0.29643219154844014
Error S: 2.3511515121530144 +- 2.5356139092307166
Pearson Corr U: 0.03637941408188124, p: 0.6396661428167764
Pearson Corr V: -0.15426530657611168, p: 0.045874495622101615
Pearson Corr W: 0.10705881798415977, p: 0.16720094869830351
Pearson Corr S: -0.10277093545718187, p: 0.18496190489376282
---------------------------------------------------
Prediction using mast: tnw09
Error U: 1.135342546840775 +- 1.3432226101585045
Error V: 1.905457002047028 +- 2.053722420378489
Error W: 0.2960730700180561 +- 0.3102374503714013
Error S: 2.096126535094729 +- 2.522193405388458
Pearson Corr U: 0.08200503088081129, p: 0.29062481970758686
Pearson Corr V: -0.04732937245241304, p: 0.54237848941655
Pearson Corr W: -0.07779296326686258, p: 0.31619690726845856
Pearson Corr S: -0.010564453552340689, p: 0.8918905151248633
---------------------------------------------------
Prediction using mast: tnw10
Error U: 1.1941417100971474 +- 1.4294825694110733
Error V: 2.105587289072684 +- 1.22015059745617
Error W: 0.24550516828042288 +- 0.2971701553853986
Error S: 1.907104870340667 +- 1.8337624264088455
Pearson Corr U: 0.09793345657950826, p: 0.2066166039926937
Pearson Corr V: -0.09493411656839155, p: 0.22092714364583518
Pearson Corr W: 0.07263738023011934, p: 0.3494299559763443
Pearson Corr S: -0.037416036281702564, p: 0.630150433717409
---------------------------------------------------
Prediction using mast: tnw11
Error U: 1.1822479837042768 +- 1.1002463841731267
Error V: 2.4619702295694013 +- 0.9829351246762098
Error W: 0.3261541398238651 +- 0.19399692820886877
Error S: 2.2867758453511238 +- 1.1676142993634495
Pearson Corr U: 0.06085565765730685, p: 0.43326485808151355
Pearson Corr V: 0.00826678559538758, p: 0.9153033811728448
Pearson Corr W: 0.04778829332084532, p: 0.5384661443006389
Pearson Corr S: 0.039154085620202, p: 0.6143321755928453
---------------------------------------------------
Prediction using mast: tnw12
Error U: 1.1258544259882932 +- 1.230080101440677
Error V: 2.2354003471083983 +- 1.0617010033947998
Error W: 0.5201818347417256 +- 0.2331251471342343
Error S: 2.0672599612792633 +- 1.4798509510650084
Pearson Corr U: -0.03636569695512062, p: 0.6397924588458669
Pearson Corr V: -0.03678331455730141, p: 0.635951422849125
Pearson Corr W: -0.11330765711458314, p: 0.14363602985351628
Pearson Corr S: -0.01796954845034134, p: 0.8171658790783037
---------------------------------------------------
Prediction using mast: tnw13
Error U: 1.2316867865576806 +- 1.460758881128851
Error V: 1.9010918001849426 +- 1.9453301078293586
Error W: 0.22950143921376107 +- 0.24834618326283114
Error S: 2.0143411058134495 +- 2.4973795324691324
Pearson Corr U: 0.04632556626557775, p: 0.5509846908091764
Pearson Corr V: -0.08528423297494507, p: 0.27169792423202765
Pearson Corr W: 0.06661492189894738, p: 0.39092828599149515
Pearson Corr S: -0.032245362016672885, p: 0.6781893651253746
---------------------------------------------------
Prediction using mast: tnw14
Error U: 1.4569921626885909 +- 1.5652076843026275
Error V: 1.932318187698478 +- 2.164801726603356
Error W: 0.2776357487645804 +- 0.3064228208958988
Error S: 2.038336753261424 +- 2.5072072099756415
Pearson Corr U: 0.07650815732532038, p: 0.32427991761286656
Pearson Corr V: -0.05721535301875106, p: 0.46132751306124564
Pearson Corr W: -0.08757905271846118, p: 0.2589612693616395
Pearson Corr S: -0.07941504739247955, p: 0.30618082054277806
---------------------------------------------------
Prediction using mast: tnw15
Error U: 1.5100341288771124 +- 1.5723166058005915
Error V: 2.000708255537098 +- 2.2791637342398374
Error W: 0.30175325784512097 +- 0.3113649175044097
Error S: 2.0159262392362702 +- 2.4980793856285
Pearson Corr U: 0.03697063912919171, p: 0.6342316448328054
Pearson Corr V: 0.17362720710333196, p: 0.02439902395822275
Pearson Corr W: -0.08643058342755622, p: 0.26528330088615404
Pearson Corr S: -0.006676376298793353, p: 0.9315533836555423
---------------------------------------------------
Prediction using mast: tse01
Error U: 1.3135426181367642 +- 1.5159485026461927
Error V: 1.9340194653348244 +- 2.169519709733938
Error W: 0.22711095102983694 +- 0.2550809082334015
Error S: 2.20590814713907 +- 2.5320386687092524
Pearson Corr U: 0.1881702115813261, p: 0.014581250237562831
Pearson Corr V: -0.029634752618233468, p: 0.7029611595717409
Pearson Corr W: 0.08132707591443793, p: 0.2946449098381923
Pearson Corr S: -0.1695299724903301, p: 0.028028939285843334
---------------------------------------------------
Prediction using mast: tse02
Error U: 1.4691103014162785 +- 1.56720522801435
Error V: 1.9487132526562727 +- 2.206932421635458
Error W: 0.23866448883996955 +- 0.22912631668439076
Error S: 2.044503917725677 +- 2.5092145706449087
Pearson Corr U: 0.03325287855182751, p: 0.6687188185465593
Pearson Corr V: -0.18162224534589044, p: 0.018465559350403733
Pearson Corr W: 0.05891499058021329, p: 0.4481017427060073
Pearson Corr S: 0.002852311057022572, p: 0.9707288106551977
---------------------------------------------------
Prediction using mast: tse04
Error U: 3.5446014256749656 +- 1.5460623010268872
Error V: 4.274790195817505 +- 2.217850992719143
Error W: 0.23330101357541502 +- 0.2902138040619215
Error S: 4.9590339470127915 +- 2.361093760128792
Pearson Corr U: -0.0008382923967488785, p: 0.9913954683424785
Pearson Corr V: -0.09436017283244877, p: 0.22374394235419434
Pearson Corr W: -0.033522565061332395, p: 0.6661925549172256
Pearson Corr S: -0.04651753991270177, p: 0.5493336568212214
---------------------------------------------------
Prediction using mast: tse06
Error U: 1.2848619614373893 +- 0.9716201790866107
Error V: 2.553302327417658 +- 1.0078823099873722
Error W: 0.330502707377794 +- 0.1942222875971741
Error S: 2.4088009713702334 +- 1.057062129891431
Pearson Corr U: -0.022406842080659944, p: 0.7731219081614877
Pearson Corr V: -0.11736450687299567, p: 0.12974670809427666
Pearson Corr W: 0.07879490862965963, p: 0.3099851866327787
Pearson Corr S: -0.1342159109359269, p: 0.08282844339594467
---------------------------------------------------
Prediction using mast: tse07
Error U: 1.1228654517349566 +- 1.2445931026631651
Error V: 1.9303245391680062 +- 1.6966274057287123
Error W: 0.23223150951664484 +- 0.24177019808968064
Error S: 1.858889875299687 +- 2.278083821672178
Pearson Corr U: -0.030457912531851403, p: 0.6951149841076797
Pearson Corr V: 0.0031962148155075818, p: 0.9672014415471735
Pearson Corr W: -0.036377663287198075, p: 0.6396822646717464
Pearson Corr S: -0.026332791944927464, p: 0.7347434493234917
---------------------------------------------------
Prediction using mast: tse08
Error U: 1.1189358313923614 +- 1.2915944947692588
Error V: 1.906403431205988 +- 1.853289043930615
Error W: 0.2305856463059345 +- 0.28769839215235005
Error S: 1.9182028318705269 +- 2.4156270818094736
Pearson Corr U: -0.14544202879473705, p: 0.059960436295026724
Pearson Corr V: 0.0577201533311602, p: 0.4573769950777064
Pearson Corr W: -0.0935031380655493, p: 0.22799731621621186
Pearson Corr S: 0.031018627285950173, p: 0.6897887835828405
---------------------------------------------------
Prediction using mast: tse09
Error U: 1.1329068935033644 +- 1.339251211832407
Error V: 1.913177477797338 +- 1.8034714580192817
Error W: 0.25437875176326735 +- 0.3003408024042056
Error S: 1.9083142513583096 +- 2.401617464365873
Pearson Corr U: -0.04625848919729309, p: 0.551562144434183
Pearson Corr V: 0.06746867355722709, p: 0.38487142249945744
Pearson Corr W: 0.013178096979829546, p: 0.8653721037216525
Pearson Corr S: 0.04916653218888484, p: 0.5268014895255172
---------------------------------------------------
Prediction using mast: tse10
Error U: 1.2302552532891609 +- 1.4596008348674059
Error V: 1.9113234994472892 +- 2.090035731242835
Error W: 0.23325718145428082 +- 0.23952064300150128
Error S: 2.192458060437864 +- 2.531166379256628
Pearson Corr U: 0.02542887369046824, p: 0.7435256915886272
Pearson Corr V: 0.018162614175430882, p: 0.8152364890931897
Pearson Corr W: 0.1163116707006289, p: 0.13324785133464787
Pearson Corr S: 0.0013337403042914691, p: 0.9863104172648175
---------------------------------------------------
Prediction using mast: tse11
Error U: 1.534130270845567 +- 1.5752315434060282
Error V: 1.9020014635669733 +- 1.9123443665968822
Error W: 0.2244259103397434 +- 0.2750160571383032
Error S: 1.899807945753143 +- 2.3885652187403057
Pearson Corr U: -0.05721698881475865, p: 0.4613146810476711
Pearson Corr V: -0.031548042602148545, p: 0.6847738283024857
Pearson Corr W: -0.02106498262617009, p: 0.7863718268931185
Pearson Corr S: -0.018877300974093188, p: 0.8081040558489629
---------------------------------------------------
Prediction using mast: tse12
Error U: 1.2100870558148515 +- 1.4431780060817097
Error V: 2.03076198441808 +- 2.3043543851486326
Error W: 0.22766887445322936 +- 0.25346384905432917
Error S: 2.4054053450313253 +- 2.5356139092307166
Pearson Corr U: 0.0495652260765669, p: 0.523451164246383
Pearson Corr V: 0.08879474854303956, p: 0.2523827149435715
Pearson Corr W: 0.004633635982267148, p: 0.9524656947014648
Pearson Corr S: -0.017029115423694736, p: 0.8265795361027028
---------------------------------------------------
Prediction using mast: tse13
Error U: 1.8080251920836137 +- 0.6659151767898512
Error V: 3.5996961533119682 +- 1.8031785453368347
Error W: 0.3052645042269086 +- 0.1924720145403009
Error S: 3.5169729846759554 +- 1.445561321056446
Pearson Corr U: -0.019492742301078156, p: 0.8019746885063324
Pearson Corr V: 0.03581181655820437, p: 0.6449015528664936
Pearson Corr W: 0.11032395466221574, p: 0.15455209649141513
Pearson Corr S: -0.0011325883102559417, p: 0.9883748945952826
---------------------------------------------------
Prediction using mast: v01
Error U: 1.1194564180050401 +- 1.3048809520256022
Error V: 2.24260833825905 +- 2.3774190934688124
Error W: 0.2255368309924961 +- 0.2793110081614637
Error S: 2.0497766581828225 +- 2.510858616344146
Pearson Corr U: 0.11960560480721556, p: 0.12253015897001551
Pearson Corr V: -0.0522900925374724, p: 0.5008470291955299
Pearson Corr W: 0.09242045956848419, p: 0.2334517166901662
Pearson Corr S: 0.04783860265298433, p: 0.5380381070694835
---------------------------------------------------
Prediction using mast: v03
Error U: 1.1309213526237403 +- 1.2099837673983254
Error V: 2.051079088220528 +- 2.316680983092708
Error W: 0.22680181227215576 +- 0.28213471949757407
Error S: 2.033403016023872 +- 2.5054915010242684
Pearson Corr U: 0.015459433783902077, p: 0.8423464313176465
Pearson Corr V: -0.0002448362083725964, p: 0.9974868698226554
Pearson Corr W: -0.13324450415510297, p: 0.08509884988865571
Pearson Corr S: 0.014711116874573339, p: 0.8498855223949537
---------------------------------------------------
Prediction using mast: v04
Error U: 1.139160683613714 +- 1.185056914145201
Error V: 2.4173056529585404 +- 2.402622833932868
Error W: 0.23744874554055664 +- 0.2930494016629459
Error S: 1.8977989870379641 +- 2.385273706787355
Pearson Corr U: -0.01056414987109656, p: 0.8918936038788928
Pearson Corr V: 0.09177921051075988, p: 0.23672514670628628
Pearson Corr W: 0.04642904695163798, p: 0.5500944237841907
Pearson Corr S: -0.048934660641102, p: 0.5287549414973216
---------------------------------------------------
Prediction using mast: v05
Error U: 1.130637591939863 +- 1.2110494831570924
Error V: 2.3970133509858336 +- 2.4004311060439814
Error W: 0.22539136838133259 +- 0.26069036967535625
Error S: 1.9148952653029048 +- 2.4110519962740953
Pearson Corr U: -0.05086507629355527, p: 0.5126039361939017
Pearson Corr V: 0.07365561346827154, p: 0.3426980851318932
Pearson Corr W: 0.011420828641162463, p: 0.8831869260841196
Pearson Corr S: -0.03260034693553681, p: 0.674846699114613
---------------------------------------------------
Prediction using mast: v06
Error U: 1.1686792715719592 +- 1.1241536012773503
Error V: 2.419168002922864 +- 2.402793542345057
Error W: 0.22420499990437834 +- 0.27313647438330624
Error S: 1.8755679173608542 +- 2.3397906248193974
Pearson Corr U: -0.012160042318296045, p: 0.8756852636841473
Pearson Corr V: -0.004246410689573024, p: 0.9564339651852936
Pearson Corr W: 0.012873022181149715, p: 0.8684602898037962
Pearson Corr S: -0.04640219968043801, p: 0.5503253292773034
---------------------------------------------------
Prediction using mast: v07
Error U: 1.1502971310036347 +- 1.1600793681006765
Error V: 2.2147915363505795 +- 2.371457886533665
Error W: 0.23306033569644483 +- 0.2900271577204054
Error S: 1.9356246978684002 +- 2.437011980726904
Pearson Corr U: 0.07053619405272392, p: 0.3635824421595873
Pearson Corr V: -0.09702692058932225, p: 0.21086972744347315
Pearson Corr W: 0.04979387475320532, p: 0.521534671528405
Pearson Corr S: 0.004709002039772986, p: 0.9516934788307909
---------------------------------------------------
Prediction error all masts
Error U: 1.6590759458265154 +- 1.5111423126791015
Error V: 2.5952429679643103 +- 2.106689457017513
Error W: 0.34672618123807264 +- 0.3480072950617264
Error S: 2.67659843134484 +- 2.3722771941184115
Pearson Corr U: 2.44427619321764e-19, p: 1.0000000000060374
Pearson Corr V: -4.6890383125911644e-18, p: 1.0000000000060374
Pearson Corr W: -7.419959818071672e-19, p: 1.0000000000060374
Pearson Corr S: -1.006996050674797e-18, p: 1.0000000000060374
---------------------------------------------------
Pearson corr per case, then averaged over all cases
U:   0.008949737779293563
V:   -0.02495005078943921
W:   0.022413755161397802
S:   -0.027627636096263862
---------------------------------------------------
