# Supplementary material for: WindSeer: real-time volumetric wind prediction over complex terrain aboard a small uncrewed aerial vehicle
Source: Nat Commun. 2024 Apr 25;15:3507. doi: 10.1038/s41467-024-47778-4 (PMC11045725; doi:10.1038/s41467-024-47778-4)
Supplement: Supplementary file 5 — Source Data [file 41467_2024_47778_MOESM5_ESM.zip › data_Table1_SupplementaryTable2/Perdigao_0608_08_avg1400-1500_avg.txt]

Using YAML config: ../wind_prediction/trained_models/final01//params.yaml
Input data: avg_14:00-15:00 | scale: scale_2.0_n_384 | mast: rne01 
Measurement indices:
[333 193  39]
Input data: avg_14:00-15:00 | scale: scale_2.0_n_384 | mast: rne02 
Measurement indices:
[315 206  40]
[315 206  42]
Input data: avg_14:00-15:00 | scale: scale_2.0_n_384 | mast: rne03 
Measurement indices:
[302 223  41]
Input data: avg_14:00-15:00 | scale: scale_2.0_n_384 | mast: rne04 
Measurement indices:
[276 254  39]
Input data: avg_14:00-15:00 | scale: scale_2.0_n_384 | mast: rne06 
Measurement indices:
[247 288  39]
[247 288  41]
Input data: avg_14:00-15:00 | scale: scale_2.0_n_384 | mast: rne07 
Measurement indices:
[212 323  41]
[212 323  43]
Input data: avg_14:00-15:00 | scale: scale_2.0_n_384 | mast: rsw01 
Measurement indices:
[194  77  43]
[194  77  44]
Input data: avg_14:00-15:00 | scale: scale_2.0_n_384 | mast: rsw02 
Measurement indices:
[182  88  43]
[182  88  45]
Input data: avg_14:00-15:00 | scale: scale_2.0_n_384 | mast: rsw03 
Measurement indices:
[174 101  43]
[174 101  44]
[174 101  46]
[174 101  48]
[174 101  51]
Input data: avg_14:00-15:00 | scale: scale_2.0_n_384 | mast: rsw04 
Measurement indices:
[160 121  43]
Input data: avg_14:00-15:00 | scale: scale_2.0_n_384 | mast: rsw05 
Measurement indices:
[129 166  44]
Input data: avg_14:00-15:00 | scale: scale_2.0_n_384 | mast: rsw06 
Measurement indices:
[116 183  44]
[116 183  46]
[116 183  48]
[116 183  49]
[116 183  53]
Input data: avg_14:00-15:00 | scale: scale_2.0_n_384 | mast: rsw07 
Measurement indices:
[ 85 221  45]
[ 85 221  47]
Input data: avg_14:00-15:00 | scale: scale_2.0_n_384 | mast: rsw08 
Measurement indices:
[ 74 237  45]
[ 74 237  47]
Input data: avg_14:00-15:00 | scale: scale_2.0_n_384 | mast: tnw01 
Measurement indices:
[ 59 175  11]
[ 59 175  12]
[ 59 175  14]
Input data: avg_14:00-15:00 | scale: scale_2.0_n_384 | mast: tnw02 
Measurement indices:
[ 82 190  28]
[ 82 190  29]
[ 82 190  31]
Input data: avg_14:00-15:00 | scale: scale_2.0_n_384 | mast: tnw03 
Measurement indices:
[ 96 204  43]
[ 96 204  45]
Input data: avg_14:00-15:00 | scale: scale_2.0_n_384 | mast: tnw05 
Measurement indices:
[130 225  23]
[130 225  24]
[130 225  24]
[130 225  24]
[130 225  25]
[130 225  25]
[130 225  26]
Input data: avg_14:00-15:00 | scale: scale_2.0_n_384 | mast: tnw06 
Measurement indices:
[158 247  17]
[158 247  18]
[158 247  18]
[158 247  18]
[158 247  19]
[158 247  19]
[158 247  20]
Input data: avg_14:00-15:00 | scale: scale_2.0_n_384 | mast: tnw07 
Measurement indices:
[176 263  10]
[176 263  10]
[176 263  10]
[176 263  11]
[176 263  11]
[176 263  12]
[176 263  14]
[176 263  16]
[176 263  19]
Input data: avg_14:00-15:00 | scale: scale_2.0_n_384 | mast: tnw08 
Measurement indices:
[196 278  18]
[196 278  19]
[196 278  21]
Input data: avg_14:00-15:00 | scale: scale_2.0_n_384 | mast: tnw09 
Measurement indices:
[210 291  27]
[210 291  28]
Input data: avg_14:00-15:00 | scale: scale_2.0_n_384 | mast: tnw10 
Measurement indices:
[220 296  32]
[220 296  34]
[220 296  36]
[220 296  37]
[220 296  41]
Input data: avg_14:00-15:00 | scale: scale_2.0_n_384 | mast: tnw11 
Measurement indices:
[231 304  35]
[231 304  36]
[231 304  38]
Input data: avg_14:00-15:00 | scale: scale_2.0_n_384 | mast: tnw12 
Measurement indices:
[238 307  33]
[238 307  33]
[238 307  33]
[238 307  34]
[238 307  34]
[238 307  34]
[238 307  36]
[238 307  37]
Input data: avg_14:00-15:00 | scale: scale_2.0_n_384 | mast: tnw13 
Measurement indices:
[243 314  26]
[243 314  27]
[243 314  27]
[243 314  27]
[243 314  28]
[243 314  28]
[243 314  29]
[243 314  31]
Input data: avg_14:00-15:00 | scale: scale_2.0_n_384 | mast: tnw14 
Measurement indices:
[253 319  20]
[253 319  20]
[253 319  21]
[253 319  21]
[253 319  21]
[253 319  22]
[253 319  23]
[253 319  24]
Input data: avg_14:00-15:00 | scale: scale_2.0_n_384 | mast: tnw15 
Measurement indices:
[259 322  17]
[259 322  18]
[259 322  18]
[259 322  19]
[259 322  20]
[259 322  21]
Input data: avg_14:00-15:00 | scale: scale_2.0_n_384 | mast: tse01 
Measurement indices:
[101  93   5]
[101  93   8]
Input data: avg_14:00-15:00 | scale: scale_2.0_n_384 | mast: tse02 
Measurement indices:
[137 117  26]
[137 117  29]
Input data: avg_14:00-15:00 | scale: scale_2.0_n_384 | mast: tse04 
Measurement indices:
[153 131  43]
[153 131  44]
[153 131  46]
[153 131  48]
[153 131  51]
[153 131  54]
[153 131  55]
[153 131  58]
Input data: avg_14:00-15:00 | scale: scale_2.0_n_384 | mast: tse06 
Measurement indices:
[182 159  28]
[182 159  30]
[182 159  32]
[182 159  33]
[182 159  37]
Input data: avg_14:00-15:00 | scale: scale_2.0_n_384 | mast: tse07 
Measurement indices:
[204 159  24]
[204 159  26]
Input data: avg_14:00-15:00 | scale: scale_2.0_n_384 | mast: tse08 
Measurement indices:
[223 176  20]
[223 176  22]
Input data: avg_14:00-15:00 | scale: scale_2.0_n_384 | mast: tse09 
Measurement indices:
[244 202  14]
[244 202  16]
[244 202  17]
[244 202  19]
[244 202  23]
[244 202  26]
[244 202  30]
Input data: avg_14:00-15:00 | scale: scale_2.0_n_384 | mast: tse10 
Measurement indices:
[259 211  19]
[259 211  22]
Input data: avg_14:00-15:00 | scale: scale_2.0_n_384 | mast: tse11 
Measurement indices:
[266 217  22]
[266 217  24]
[266 217  26]
[266 217  28]
[266 217  31]
Input data: avg_14:00-15:00 | scale: scale_2.0_n_384 | mast: tse12 
Measurement indices:
[280 226  33]
[280 226  34]
Input data: avg_14:00-15:00 | scale: scale_2.0_n_384 | mast: tse13 
Measurement indices:
[290 234  39]
[290 234  41]
[290 234  43]
[290 234  44]
[290 234  48]
[290 234  51]
[290 234  55]
Input data: avg_14:00-15:00 | scale: scale_2.0_n_384 | mast: v01 
Measurement indices:
[295 161  17]
[295 161  18]
Input data: avg_14:00-15:00 | scale: scale_2.0_n_384 | mast: v03 
Measurement indices:
[254 184  13]
[254 184  15]
Input data: avg_14:00-15:00 | scale: scale_2.0_n_384 | mast: v04 
Measurement indices:
[220 218  11]
[220 218  12]
Input data: avg_14:00-15:00 | scale: scale_2.0_n_384 | mast: v05 
Measurement indices:
[204 235  10]
[204 235  12]
[204 235  13]
Input data: avg_14:00-15:00 | scale: scale_2.0_n_384 | mast: v06 
Measurement indices:
[190 249   9]
[190 249  11]
[190 249  13]
Input data: avg_14:00-15:00 | scale: scale_2.0_n_384 | mast: v07 
Measurement indices:
[153 275   8]
[153 275   9]
[153 275   9]
[153 275   9]
[153 275  10]
[153 275  10]
[153 275  11]
---------------------------------------------------
Prediction using mast: rne01
Error U: 2.405975346730667 +- 1.288249223457748
Error V: 2.018698719052953 +- 1.2752752495143047
Error W: 0.5420705069956879 +- 0.5805993645104915
Error S: 2.0249857082115845 +- 1.1162608525592146
Pearson Corr U: -0.04555960141632919, p: 0.5575962059393735
Pearson Corr V: 0.069533589830252, p: 0.3704589139704258
Pearson Corr W: -0.07329036748329162, p: 0.3451033357178969
Pearson Corr S: -0.005318718442087577, p: 0.9454479161202588
---------------------------------------------------
Prediction using mast: rne02
Error U: 2.8361919798688695 +- 1.6073988090555198
Error V: 2.1167364274262495 +- 1.364326251942391
Error W: 0.7143439445325861 +- 0.3427484113091232
Error S: 2.447529224574084 +- 1.3228254591366508
Pearson Corr U: 0.09295738851614244, p: 0.23073538374252142
Pearson Corr V: -0.054954344631733126, p: 0.47925171639486286
Pearson Corr W: 0.013053521553427695, p: 0.8666329022752756
Pearson Corr S: -0.009599776752140667, p: 0.9017102337655907
---------------------------------------------------
Prediction using mast: rne03
Error U: 2.7941556735784703 +- 1.5773365389195377
Error V: 2.198039626558533 +- 1.4312409367786083
Error W: 0.5930234307902754 +- 0.3734280410811898
Error S: 2.4151901502986712 +- 1.300795854270842
Pearson Corr U: -0.010895113582251877, p: 0.8885283330122976
Pearson Corr V: 0.10069330003355179, p: 0.1940491593721525
Pearson Corr W: -0.030128135988424752, p: 0.6982545126109773
Pearson Corr S: 0.008363549385289288, p: 0.9143157597239405
---------------------------------------------------
Prediction using mast: rne04
Error U: 3.237250120124026 +- 1.9406120689086899
Error V: 1.9471532728500842 +- 1.1965147178452973
Error W: 0.7122758421728144 +- 0.3422536238373177
Error S: 2.7560169512624215 +- 1.550462350915628
Pearson Corr U: -0.04169126540462818, p: 0.5915581580584011
Pearson Corr V: 0.06708058452440356, p: 0.38761760448439014
Pearson Corr W: 0.0063409443390918495, p: 0.9349845004543251
Pearson Corr S: 0.013308218654749071, p: 0.8640555354109299
---------------------------------------------------
Prediction using mast: rne06
Error U: 3.292257169139616 +- 1.9868570022736145
Error V: 2.6858170981008915 +- 1.6119042634221876
Error W: 0.6016692718438295 +- 0.3636600377706692
Error S: 3.007740735186568 +- 1.7693019605089975
Pearson Corr U: 0.10289331749776547, p: 0.18443652453697212
Pearson Corr V: 0.054619675342484464, p: 0.48193644867528845
Pearson Corr W: -0.13628287780554257, p: 0.07815931042623711
Pearson Corr S: 0.031752569533683245, p: 0.6828400869227013
---------------------------------------------------
Prediction using mast: rne07
Error U: 2.8660390738597408 +- 1.6278786829506962
Error V: 2.3364907429841835 +- 1.5151149403476025
Error W: 0.544052560826198 +- 0.5009172563525229
Error S: 2.508515923532671 +- 1.366310050714856
Pearson Corr U: 0.05125345396367355, p: 0.5093856088604699
Pearson Corr V: 0.020530297394198215, p: 0.7916688318025168
Pearson Corr W: 0.00922239086096922, p: 0.9055558951421945
Pearson Corr S: 0.012393050937919156, p: 0.8733229136844225
---------------------------------------------------
Prediction using mast: rsw01
Error U: 3.3008173498036784 +- 1.993392236521702
Error V: 2.788216140775365 +- 1.6290732273800965
Error W: 0.884777791500147 +- 0.3975499165720375
Error S: 3.0951910286555453 +- 1.8433106574573999
Pearson Corr U: 0.009006105503477363, p: 0.9077608953075905
Pearson Corr V: -0.13808545639038897, p: 0.07426289175611932
Pearson Corr W: -0.06911371147549529, p: 0.37336231565703715
Pearson Corr S: -0.011156245401249593, p: 0.8858745209023862
---------------------------------------------------
Prediction using mast: rsw02
Error U: 2.921115553771545 +- 1.667976542405608
Error V: 2.328367759551232 +- 1.5112997608755716
Error W: 1.2884801428091512 +- 0.6208120489461849
Error S: 2.6996118707780203 +- 1.5037786593808486
Pearson Corr U: -0.08950346151245678, p: 0.24860133424836062
Pearson Corr V: -0.10337729729391684, p: 0.1823695448489642
Pearson Corr W: -0.1049605151259673, p: 0.17572689277461434
Pearson Corr S: -0.08935473386879317, p: 0.24939160580998498
---------------------------------------------------
Prediction using mast: rsw03
Error U: 3.3639275480970916 +- 2.042824783714046
Error V: 2.4205772264173167 +- 1.5486106805756665
Error W: 1.393687246867644 +- 0.6491039747553287
Error S: 3.1473387320664328 +- 1.8831294325476635
Pearson Corr U: -0.04716591361325607, p: 0.5437753759541945
Pearson Corr V: -0.050183494003296386, p: 0.5182772141613904
Pearson Corr W: -0.027440339165944714, p: 0.7240295834569194
Pearson Corr S: -0.009769238692044033, p: 0.8999841099989341
---------------------------------------------------
Prediction using mast: rsw04
Error U: 3.256331235846682 +- 1.9574712673599401
Error V: 2.7122287676957924 +- 1.616687130527261
Error W: 1.2821263217358916 +- 0.6191151052910184
Error S: 3.11186408433796 +- 1.855893805594394
Pearson Corr U: 0.14838812912988203, p: 0.05490702505722718
Pearson Corr V: 0.08974387502752876, p: 0.24732755879937546
Pearson Corr W: -0.13237342546581232, p: 0.08717692517822459
Pearson Corr S: 0.06719045535150986, p: 0.38683894185520945
---------------------------------------------------
Prediction using mast: rsw05
Error U: 3.6791682150769267 +- 2.2512382815690763
Error V: 2.4848018527540954 +- 1.569297851431333
Error W: 0.7424126424108787 +- 0.35224861684737524
Error S: 3.3233188938716176 +- 1.9984801046193792
Pearson Corr U: -0.09050777966902912, p: 0.24331027021219248
Pearson Corr V: 0.03757249168470349, p: 0.6287194619214619
Pearson Corr W: -0.0470121138169417, p: 0.5450913356732405
Pearson Corr S: -0.02599159795854112, p: 0.7380544377306961
---------------------------------------------------
Prediction using mast: rsw06
Error U: 3.484064081561796 +- 2.130050550263262
Error V: 2.1811681855802556 +- 1.4185918514396012
Error W: 1.1246050014950535 +- 0.5442324970154118
Error S: 3.1252157265636136 +- 1.8660715078386185
Pearson Corr U: -0.1220527141099733, p: 0.11500943279337388
Pearson Corr V: 0.017061533868300446, p: 0.8262546105578844
Pearson Corr W: -0.1404951639714744, p: 0.06930139157263934
Pearson Corr S: -0.053026314646964744, p: 0.4948288873700578
---------------------------------------------------
Prediction using mast: rsw07
Error U: 3.225321680983706 +- 1.9295507177245093
Error V: 2.51393560970956 +- 1.5772862254262257
Error W: 1.2986050986676543 +- 0.6235549368451869
Error S: 3.028870148598923 +- 1.7883948631208786
Pearson Corr U: 0.06603229515444291, p: 0.39509441929131056
Pearson Corr V: -0.18603524407438132, p: 0.015760932771102548
Pearson Corr W: -0.14673896723413973, p: 0.05769060018147343
Pearson Corr S: 0.05794468063751026, p: 0.4556259329991898
---------------------------------------------------
Prediction using mast: rsw08
Error U: 3.772597303669456 +- 2.303782111256275
Error V: 2.9879091280357293 +- 1.6556352974030975
Error W: 0.8645254473459707 +- 0.38908549658225244
Error S: 3.6102633101190817 +- 2.123178839652056
Pearson Corr U: -0.008608035907736945, p: 0.9118209908125576
Pearson Corr V: -0.006251883186067913, p: 0.9358957062557502
Pearson Corr W: 0.015446677449697065, p: 0.8424748300845496
Pearson Corr S: 0.002142228310973479, p: 0.9780137413758409
---------------------------------------------------
Prediction using mast: tnw01
Error U: 2.189728669434165 +- 1.488786895006045
Error V: 1.6422096445956933 +- 0.835145892017494
Error W: 0.5582039019749833 +- 0.4377919468178405
Error S: 2.0680981169872075 +- 1.7349837693944739
Pearson Corr U: -0.13243419875284287, p: 0.0870306376373013
Pearson Corr V: 0.06665258193968833, p: 0.39065990682401136
Pearson Corr W: -0.04546982009003943, p: 0.5583736619094808
Pearson Corr S: -0.010401151003764493, p: 0.8935517052198972
---------------------------------------------------
Prediction using mast: tnw02
Error U: 2.179926596193885 +- 1.4030593010580208
Error V: 1.657462217745238 +- 0.8515548906542751
Error W: 0.740877854738972 +- 0.3516491713756909
Error S: 1.9713266963125022 +- 1.5769741360333893
Pearson Corr U: 0.01609214017153226, p: 0.835983209867413
Pearson Corr V: 0.076245072572881, p: 0.3259513468368589
Pearson Corr W: -0.01464386408030612, p: 0.8505637534412441
Pearson Corr S: 0.007076371153533925, p: 0.9274635085849227
---------------------------------------------------
Prediction using mast: tnw03
Error U: 2.1799869615074603 +- 1.3191291308559114
Error V: 1.7723811167137076 +- 0.9764193439376689
Error W: 0.6873538629498355 +- 0.33560564114839087
Error S: 1.9336753699399365 +- 1.4453046018940878
Pearson Corr U: 0.02173384953043454, p: 0.7797593107539104
Pearson Corr V: -0.05854038981118147, p: 0.45099823262031596
Pearson Corr W: 0.043493118310238194, p: 0.5756217627631952
Pearson Corr S: 0.0483009116790073, p: 0.5341126723185716
---------------------------------------------------
Prediction using mast: tnw05
Error U: 3.204903163758683 +- 2.5008636028576916
Error V: 2.333568614386466 +- 1.5553868535442141
Error W: 0.5629531255648804 +- 0.4256246657151918
Error S: 2.0596825381635178 +- 1.723441470000242
Pearson Corr U: 0.016425207866003048, p: 0.8326377399579129
Pearson Corr V: 0.02135208504330129, p: 0.7835315893879237
Pearson Corr W: -0.07046176893697417, p: 0.36409015961806374
Pearson Corr S: 0.03514546115510387, p: 0.6510702077689594
---------------------------------------------------
Prediction using mast: tnw06
Error U: 2.287348132015073 +- 1.8092702841355364
Error V: 1.5983078794309957 +- 1.368047332950556
Error W: 0.7161571579816242 +- 0.6798189905749474
Error S: 2.245144533792536 +- 1.9210918517723616
Pearson Corr U: 0.02100969807758651, p: 0.7869190689481858
Pearson Corr V: 4.0388908653714114e-05, p: 0.9995854259154352
Pearson Corr W: 0.043698249076833263, p: 0.5738203115621587
Pearson Corr S: 0.02608214678174828, p: 0.7371752684358397
---------------------------------------------------
Prediction using mast: tnw07
Error U: 2.2347431175432924 +- 1.1680344135893144
Error V: 1.5206355738697486 +- 1.3317811407120532
Error W: 0.7422192690414487 +- 0.6830411009630393
Error S: 1.9071136295663276 +- 1.244744700861061
Pearson Corr U: -0.002701147296908484, p: 0.9722794581836034
Pearson Corr V: -0.11478325692481275, p: 0.1384588543561795
Pearson Corr W: 0.012210107101527453, p: 0.8751775902465132
Pearson Corr S: 0.007821495799733005, p: 0.919849886869248
---------------------------------------------------
Prediction using mast: tnw08
Error U: 2.4257710114498403 +- 1.3036950646739394
Error V: 1.4390715358313173 +- 0.8311504020037658
Error W: 0.6396845849355616 +- 0.3378652989147899
Error S: 1.9717330333883805 +- 1.0964553380930249
Pearson Corr U: 0.09233322120188849, p: 0.23389517004725507
Pearson Corr V: 0.04388559850841127, p: 0.572177331798526
Pearson Corr W: -0.08383012305296152, p: 0.2799849718519923
Pearson Corr S: 0.04814057516437286, p: 0.5354724541277992
---------------------------------------------------
Prediction using mast: tnw09
Error U: 2.1830731509364254 +- 1.2729041293755814
Error V: 2.079105242144405 +- 1.330085215379627
Error W: 0.6766369279510054 +- 0.3340207265506745
Error S: 1.9068916190896352 +- 1.2517881476391401
Pearson Corr U: 0.042429549864425715, p: 0.5850041621161312
Pearson Corr V: -0.010610987500481514, p: 0.8914172357187155
Pearson Corr W: 0.0071408083048768636, p: 0.926804825104194
Pearson Corr S: 0.0449339791803085, p: 0.5630245699670235
---------------------------------------------------
Prediction using mast: tnw10
Error U: 3.2640069233187075 +- 1.9639196897615416
Error V: 2.1951695437033085 +- 1.4290744136542313
Error W: 1.052732557115156 +- 0.5031385431759314
Error S: 2.9215213832189115 +- 1.6944523214660987
Pearson Corr U: -0.02609494838050317, p: 0.737051000826444
Pearson Corr V: -0.07838835970912615, p: 0.31249595788149204
Pearson Corr W: 0.005775325643400325, p: 0.9407728645137574
Pearson Corr S: -0.017508899645862375, p: 0.8217737595546953
---------------------------------------------------
Prediction using mast: tnw11
Error U: 2.3762711222350066 +- 1.255101926340986
Error V: 2.2023872262465636 +- 1.434345946441841
Error W: 0.5434035584898776 +- 0.5069069071697494
Error S: 2.0383179525812927 +- 1.1231921235021458
Pearson Corr U: 0.06497682992741272, p: 0.4027090334508624
Pearson Corr V: -0.018877729523067814, p: 0.8080997836892092
Pearson Corr W: -0.09578680310967314, p: 0.21678899737601684
Pearson Corr S: 0.02785309170346504, p: 0.7200503526314044
---------------------------------------------------
Prediction using mast: tnw12
Error U: 2.3710083585077277 +- 1.96378403249604
Error V: 1.3731119039002806 +- 1.1560188619230225
Error W: 0.5460310037860403 +- 0.5962860677360503
Error S: 2.6170490260070274 +- 2.1375484075749744
Pearson Corr U: -0.05114027775929017, p: 0.5103223701346922
Pearson Corr V: -0.08584822819868583, p: 0.26852894572508823
Pearson Corr W: -0.0016002949934913406, p: 0.9835748366011937
Pearson Corr S: -0.02298670498130295, p: 0.7674161367854633
---------------------------------------------------
Prediction using mast: tnw13
Error U: 2.8192681047200625 +- 2.4181534525674526
Error V: 1.45224393288871 +- 1.2736295168931204
Error W: 0.5397946088300419 +- 0.5515672332578313
Error S: 2.8366638254000174 +- 2.2068199661590238
Pearson Corr U: -0.013292825910559442, p: 0.864211259435031
Pearson Corr V: 0.028544807244333715, p: 0.7133985862538071
Pearson Corr W: -0.0913785215500641, p: 0.23878682143244756
Pearson Corr S: -0.015396747072312159, p: 0.8429774437319544
---------------------------------------------------
Prediction using mast: tnw14
Error U: 2.819102525500403 +- 2.418074603921995
Error V: 1.4521695391962393 +- 1.2735581554134103
Error W: 0.5449224008549381 +- 0.5928786038267571
Error S: 2.847875086813371 +- 2.2093374018251737
Pearson Corr U: -0.11480916772250427, p: 0.13836923575213855
Pearson Corr V: 0.007163667313032447, p: 0.926571169789343
Pearson Corr W: -0.1651542240644531, p: 0.03240533604054266
Pearson Corr S: 0.028195017831256792, p: 0.7167596159495783
---------------------------------------------------
Prediction using mast: tnw15
Error U: 2.8665903798592764 +- 2.4395499861519085
Error V: 1.4974600185440587 +- 1.3161756752999776
Error W: 0.5443219186508075 +- 0.5908326160963101
Error S: 2.7552392572647073 +- 2.1846157035642575
Pearson Corr U: 0.057319477078106494, p: 0.4605111052841371
Pearson Corr V: 0.029874246385368713, p: 0.7006750784096722
Pearson Corr W: 0.030443176215580424, p: 0.6952551662889264
Pearson Corr S: -0.054328635687564415, p: 0.4842777553260622
---------------------------------------------------
Prediction using mast: tse01
Error U: 2.2306609146319154 +- 1.1692654519150265
Error V: 1.7308734865925675 +- 0.926636196998664
Error W: 0.6153919853483482 +- 0.35158784963186845
Error S: 1.9092584784846756 +- 1.218839007736762
Pearson Corr U: 0.030846642049875393, p: 0.6914208586719204
Pearson Corr V: -0.07287798517432435, p: 0.34783178036252116
Pearson Corr W: 0.011149235193229561, p: 0.885945747321919
Pearson Corr S: 0.019030420418282293, p: 0.8065779860109709
---------------------------------------------------
Prediction using mast: tse02
Error U: 2.1851981331572112 +- 1.255182019588845
Error V: 1.7637112635032584 +- 0.965364680257584
Error W: 0.9031588520890745 +- 0.4064022336910717
Error S: 1.9081761472197614 +- 1.3202912654837398
Pearson Corr U: -0.17786515435708897, p: 0.02107673672142436
Pearson Corr V: 0.11814039605745096, p: 0.12721215407092995
Pearson Corr W: -0.04190657529835638, p: 0.5896433300647377
Pearson Corr S: -0.09152905160406265, p: 0.23801082806188084
---------------------------------------------------
Prediction using mast: tse04
Error U: 4.408729101187506 +- 2.493524859200605
Error V: 2.2661053805634204 +- 1.4751711476460565
Error W: 1.3917430540494111 +- 0.6486247785784545
Error S: 4.0859137728252195 +- 2.2201105794995972
Pearson Corr U: 0.014692171081101596, p: 0.8500765758372578
Pearson Corr V: 0.0016147474095284508, p: 0.9834265204389039
Pearson Corr W: 0.015014244119831521, p: 0.8468299175157348
Pearson Corr S: 0.0079107666420403, p: 0.9189381992554864
---------------------------------------------------
Prediction using mast: tse06
Error U: 2.4954282775898244 +- 2.136616417457045
Error V: 2.498937580080348 +- 1.5804676796101578
Error W: 0.5521168279187155 +- 0.6073495246360332
Error S: 1.9968332365612202 +- 1.62491557109293
Pearson Corr U: -0.07869601464587303, p: 0.31059471921243587
Pearson Corr V: -0.08859945961534871, p: 0.25343163595885426
Pearson Corr W: -0.12529123662150327, p: 0.10561550110069327
Pearson Corr S: 0.06751965165701941, p: 0.38451157104156963
---------------------------------------------------
Prediction using mast: tse07
Error U: 2.786251607362092 +- 2.4017449392073136
Error V: 1.443232348510286 +- 1.2642566276492062
Error W: 0.6139374238181128 +- 0.6520823130669687
Error S: 2.871322228852156 +- 2.2145231498359514
Pearson Corr U: -0.10903577645752029, p: 0.15945350313808587
Pearson Corr V: 0.0338002613288154, p: 0.6635951764608853
Pearson Corr W: 0.04102375990567699, p: 0.5975124374667901
Pearson Corr S: -0.08378276542573652, p: 0.28025769678773754
---------------------------------------------------
Prediction using mast: tse08
Error U: 2.2854320697508577 +- 1.804718601961375
Error V: 1.3646002822178638 +- 1.088024727107819
Error W: 0.7314011455787944 +- 0.6817605809661341
Error S: 2.454878192722531 +- 2.0667924518116996
Pearson Corr U: 0.041454380007667505, p: 0.593668129184223
Pearson Corr V: -0.11950209229579398, p: 0.1228564847957248
Pearson Corr W: 0.1070793439816171, p: 0.16711909541115308
Pearson Corr S: 0.09648141040636585, p: 0.21345910096438572
---------------------------------------------------
Prediction using mast: tse09
Error U: 2.196545106281216 +- 1.2072960718934116
Error V: 1.7519763852358752 +- 1.4179864317149364
Error W: 0.5776584859884766 +- 0.6309334991164611
Error S: 1.9080332970106442 +- 1.3186085320960803
Pearson Corr U: -0.042908974750395366, p: 0.5807661399516293
Pearson Corr V: -0.11101182913755965, p: 0.15198168766982492
Pearson Corr W: -0.008376644745053003, p: 0.9141821117242036
Pearson Corr S: -0.031232979250991028, p: 0.6877566648614492
---------------------------------------------------
Prediction using mast: tse10
Error U: 2.1945966432159323 +- 1.5117147977044607
Error V: 1.365636237908066 +- 1.1120353100408318
Error W: 0.5425618628519476 +- 0.5149138629930391
Error S: 2.1552187728017036 +- 1.8289116282774718
Pearson Corr U: -0.1023851317503849, p: 0.186625322737852
Pearson Corr V: 0.0021140514800865096, p: 0.9783028565642542
Pearson Corr W: 0.004891679036835189, p: 0.949821921277358
Pearson Corr S: -0.04601622089854581, p: 0.5536502369415585
---------------------------------------------------
Prediction using mast: tse11
Error U: 2.250139837430435 +- 1.1686687300152916
Error V: 1.422228789278528 +- 1.2414067602394927
Error W: 0.6199880725429726 +- 0.34846549729280496
Error S: 1.9101249214047211 +- 1.2120636198241634
Pearson Corr U: -0.14593805062393125, p: 0.05908380592764632
Pearson Corr V: -0.1101784530641473, p: 0.15509996728220465
Pearson Corr W: -0.029510155307108703, p: 0.7041515547618957
Pearson Corr S: -0.12485092893445254, p: 0.10685607129122439
---------------------------------------------------
Prediction using mast: tse12
Error U: 2.194027704109127 +- 1.2138213655348955
Error V: 1.370011896127835 +- 1.0169980501239684
Error W: 0.6604390393269048 +- 0.3330731374274436
Error S: 1.9289421188593265 +- 1.4269275435345132
Pearson Corr U: -0.01627756300283107, p: 0.8341203792878163
Pearson Corr V: 0.00608389969485924, p: 0.9376146107878608
Pearson Corr W: -0.013711867800802333, p: 0.8599738168845499
Pearson Corr S: -0.027250705137502478, p: 0.7258602797471027
---------------------------------------------------
Prediction using mast: tse13
Error U: 3.6462059269016165 +- 2.232087416614604
Error V: 1.4953664932732604 +- 0.7901708415413577
Error W: 0.7009865627970568 +- 0.33908044516376123
Error S: 2.984072182005867 +- 1.7482549988712575
Pearson Corr U: -0.060269762160726756, p: 0.43771424261373315
Pearson Corr V: -0.10905330824777082, p: 0.15938602318057932
Pearson Corr W: -0.19726008085209384, p: 0.010379380312367712
Pearson Corr S: -0.0037194931974339628, p: 0.9618354964420641
---------------------------------------------------
Prediction using mast: v01
Error U: 2.3049167727807625 +- 1.8491547111412296
Error V: 1.3645314267903035 +- 1.070001355188648
Error W: 0.6149524863063734 +- 0.6525330868808537
Error S: 2.5242517199147576 +- 2.099959207619394
Pearson Corr U: -0.05644219634210421, p: 0.46741461857290895
Pearson Corr V: -0.03977616790187469, p: 0.60871293018329
Pearson Corr W: 0.02996524542089274, p: 0.6998071520844433
Pearson Corr S: -0.038002608406473584, p: 0.6247926593277329
---------------------------------------------------
Prediction using mast: v03
Error U: 2.3105744797226397 +- 1.8604845353734767
Error V: 1.3774767853874004 +- 1.1730232157372031
Error W: 0.5470044872449112 +- 0.5984696032711749
Error S: 2.479463366458762 +- 2.0797019565551387
Pearson Corr U: -0.0017314546186408654, p: 0.9822288481348301
Pearson Corr V: -0.024570103436304887, p: 0.7519000479347803
Pearson Corr W: 0.032380744746926475, p: 0.676913807700124
Pearson Corr S: 0.025653870560213017, p: 0.7413365350814444
---------------------------------------------------
Prediction using mast: v04
Error U: 2.4786006573787227 +- 2.1151600634023877
Error V: 1.6101304337581885 +- 1.3723535347484754
Error W: 0.634012142405568 +- 0.6609338285028811
Error S: 2.4580132460338713 +- 2.068608605312185
Pearson Corr U: 0.060410350507198014, p: 0.4366442231748966
Pearson Corr V: 0.030652029549205206, p: 0.6932693725010474
Pearson Corr W: 0.07460475214459425, p: 0.33649752551673956
Pearson Corr S: 0.0014212802378961483, p: 0.9854119988060147
---------------------------------------------------
Prediction using mast: v05
Error U: 2.2670318178854707 +- 1.7607720294202052
Error V: 1.9087581182719164 +- 1.464825995304823
Error W: 0.5684594575972629 +- 0.6240668539410517
Error S: 2.083597376066971 +- 1.7533881363280186
Pearson Corr U: -0.026561744807081806, p: 0.7325243942884577
Pearson Corr V: 0.038017250057817566, p: 0.6246591713692949
Pearson Corr W: -0.046190102276009615, p: 0.5521511775705965
Pearson Corr S: -0.03071916945141045, p: 0.6926314435164815
---------------------------------------------------
Prediction using mast: v06
Error U: 2.2137128958766836 +- 1.6077101285107411
Error V: 1.766792216704094 +- 1.422425898768053
Error W: 0.6895854156783094 +- 0.6761203288866108
Error S: 2.0543472553838433 +- 1.7160328638193199
Pearson Corr U: -0.033982429303656234, p: 0.6618934743035021
Pearson Corr V: -0.027765885455296502, p: 0.7208904617448384
Pearson Corr W: 0.0967553473915854, p: 0.21215597600262334
Pearson Corr S: -0.04057783191111466, p: 0.6015051793877731
---------------------------------------------------
Prediction using mast: v07
Error U: 2.198802210712096 +- 1.532607089703462
Error V: 1.3783044895445484 +- 1.1756112970005663
Error W: 0.7273394807250172 +- 0.6812919860233582
Error S: 2.1604814854432806 +- 1.834358061471152
Pearson Corr U: 0.015121492877261842, p: 0.8457493647872263
Pearson Corr V: 0.039953541889414655, p: 0.6071148821410154
Pearson Corr W: -0.005987425423385903, p: 0.938601922264286
Pearson Corr S: -0.003607629870408796, p: 0.9629824603928993
---------------------------------------------------
Prediction error all masts
Error U: 2.721862104557031 +- 1.9153156050739915
Error V: 1.9069799591208163 +- 1.3991864451357718
Error W: 0.7416152170028047 +- 0.5823289222627375
Error S: 2.4945536078807087 +- 1.8151385675222518
Pearson Corr U: -1.0143852295234422e-17, p: 1.0000000000060374
Pearson Corr V: 1.3618094552634174e-17, p: 1.0000000000060374
Pearson Corr W: 1.0305545029531827e-19, p: 1.0000000000060374
Pearson Corr S: -3.064944087537192e-18, p: 1.0000000000060374
---------------------------------------------------
Pearson corr per case, then averaged over all cases
U:   -0.015181666752280594
V:   -0.013517821833050883
W:   -0.02988236566529953
S:   -0.0035881543346395293
---------------------------------------------------
