# Supplementary material for: WindSeer: real-time volumetric wind prediction over complex terrain aboard a small uncrewed aerial vehicle
Source: Nat Commun. 2024 Apr 25;15:3507. doi: 10.1038/s41467-024-47778-4 (PMC11045725; doi:10.1038/s41467-024-47778-4)
Supplement: Supplementary file 5 — Source Data [file 41467_2024_47778_MOESM5_ESM.zip › data_Table1_SupplementaryTable2/Perdigao_0608_124230_AD4.txt]

Sender: LSF System <lsfadmin@eu-ms-027-21>
Subject: Job 208229422: <python3 predict_measurement_campaigns.py -model_dir ../wind_prediction/trained_models/final01 -model_version e3000 -d /cluster/work/riner/users/intel/perdigao_20170608.hdf5 -m tse04 -i 6 -e 12:42:30 --no_gpu --benchmark> in cluster <euler> Done

Job <python3 predict_measurement_campaigns.py -model_dir ../wind_prediction/trained_models/final01 -model_version e3000 -d /cluster/work/riner/users/intel/perdigao_20170608.hdf5 -m tse04 -i 6 -e 12:42:30 --no_gpu --benchmark> was submitted from host <eu-login-27> by user <acfloria> in cluster <euler> at Mon Mar 14 22:08:02 2022
Job was executed on host(s) <2*eu-ms-027-21>, in queue <normal.4h>, as user <acfloria> in cluster <euler> at Mon Mar 14 22:08:25 2022
</cluster/home/acfloria> was used as the home directory.
</cluster/home/acfloria/intel_wind/wind_analysis> was used as the working directory.
Started at Mon Mar 14 22:08:25 2022
Terminated at Mon Mar 14 23:16:07 2022
Results reported at Mon Mar 14 23:16:07 2022

Your job looked like:

------------------------------------------------------------
# LSBATCH: User input
python3 predict_measurement_campaigns.py -model_dir ../wind_prediction/trained_models/final01 -model_version e3000 -d /cluster/work/riner/users/intel/perdigao_20170608.hdf5 -m tse04 -i 6 -e 12:42:30 --no_gpu --benchmark
------------------------------------------------------------

Successfully completed.

Resource usage summary:

    CPU time :                                   4028.78 sec.
    Max Memory :                                 16063 MB
    Average Memory :                             10586.65 MB
    Total Requested Memory :                     26000.00 MB
    Delta Memory :                               9937.00 MB
    Max Swap :                                   -
    Max Processes :                              3
    Max Threads :                                4
    Run time :                                   4077 sec.
    Turnaround time :                            4085 sec.

The output (if any) follows:

/cluster/home/acfloria/.local/lib/python3.7/site-packages/pyproj/crs/crs.py:131: FutureWarning: '+init=<authority>:<code>' syntax is deprecated. '<authority>:<code>' is the preferred initialization method. When making the change, be mindful of axis order changes: https://pyproj4.github.io/pyproj/stable/gotchas.html#axis-order-changes-in-proj-6
  in_crs_string = _prepare_from_proj_string(in_crs_string)
/cluster/home/acfloria/.local/lib/python3.7/site-packages/pyproj/crs/crs.py:131: FutureWarning: '+init=<authority>:<code>' syntax is deprecated. '<authority>:<code>' is the preferred initialization method. When making the change, be mindful of axis order changes: https://pyproj4.github.io/pyproj/stable/gotchas.html#axis-order-changes-in-proj-6
  in_crs_string = _prepare_from_proj_string(in_crs_string)
mayavi could not get imported, disabling plotting with mayavi. Refer to the README for install instructions
'pygdal' is not installed. Use the command below to install it:
     pip3 install pygdal==2.3.2.4
GPy could not get imported, GPR baseline not available
Using YAML config: ../wind_prediction/trained_models/final01/params.yaml
Input data: 12:42:30 | scale: scale_2.0_n_384 | mast: rne01 
Measurement indices:
[333 193  39]
Input data: 12:42:30 | scale: scale_2.0_n_384 | mast: rne02 
Measurement indices:
[315 206  40]
[315 206  42]
Input data: 12:42:30 | scale: scale_2.0_n_384 | mast: rne03 
Measurement indices:
[302 223  41]
Input data: 12:42:30 | scale: scale_2.0_n_384 | mast: rne04 
Measurement indices:
[276 254  39]
Input data: 12:42:30 | scale: scale_2.0_n_384 | mast: rne06 
Measurement indices:
[247 288  39]
[247 288  41]
Input data: 12:42:30 | scale: scale_2.0_n_384 | mast: rne07 
Measurement indices:
[212 323  41]
[212 323  43]
Input data: 12:42:30 | scale: scale_2.0_n_384 | mast: rsw01 
Measurement indices:
[194  77  43]
[194  77  44]
Input data: 12:42:30 | scale: scale_2.0_n_384 | mast: rsw02 
Measurement indices:
[182  88  43]
[182  88  45]
Input data: 12:42:30 | scale: scale_2.0_n_384 | mast: rsw03 
Measurement indices:
[174 101  43]
[174 101  44]
[174 101  46]
[174 101  48]
[174 101  51]
Input data: 12:42:30 | scale: scale_2.0_n_384 | mast: rsw04 
Measurement indices:
[160 121  43]
Input data: 12:42:30 | scale: scale_2.0_n_384 | mast: rsw05 
Measurement indices:
[129 166  44]
Input data: 12:42:30 | scale: scale_2.0_n_384 | mast: rsw06 
Measurement indices:
[116 183  44]
[116 183  46]
[116 183  48]
[116 183  49]
[116 183  53]
Input data: 12:42:30 | scale: scale_2.0_n_384 | mast: rsw07 
Measurement indices:
[ 85 221  45]
[ 85 221  47]
Input data: 12:42:30 | scale: scale_2.0_n_384 | mast: rsw08 
Measurement indices:
[ 74 237  45]
[ 74 237  47]
Input data: 12:42:30 | scale: scale_2.0_n_384 | mast: tnw01 
Measurement indices:
[ 59 175  12]
[ 59 175  14]
Input data: 12:42:30 | scale: scale_2.0_n_384 | mast: tnw02 
Measurement indices:
[ 82 190  28]
[ 82 190  29]
[ 82 190  31]
Input data: 12:42:30 | scale: scale_2.0_n_384 | mast: tnw03 
Measurement indices:
[ 96 204  43]
[ 96 204  45]
Input data: 12:42:30 | scale: scale_2.0_n_384 | mast: tnw05 
Measurement indices:
[130 225  23]
[130 225  24]
[130 225  24]
[130 225  25]
[130 225  25]
[130 225  26]
Input data: 12:42:30 | scale: scale_2.0_n_384 | mast: tnw06 
Measurement indices:
[158 247  17]
[158 247  18]
[158 247  18]
[158 247  18]
[158 247  19]
[158 247  19]
[158 247  20]
Input data: 12:42:30 | scale: scale_2.0_n_384 | mast: tnw07 
Measurement indices:
[176 263  10]
[176 263  10]
[176 263  11]
[176 263  11]
[176 263  12]
[176 263  14]
[176 263  16]
[176 263  19]
Input data: 12:42:30 | scale: scale_2.0_n_384 | mast: tnw08 
Measurement indices:
[196 278  18]
[196 278  19]
[196 278  21]
Input data: 12:42:30 | scale: scale_2.0_n_384 | mast: tnw09 
Measurement indices:
[210 291  27]
[210 291  28]
Input data: 12:42:30 | scale: scale_2.0_n_384 | mast: tnw10 
Measurement indices:
[220 296  32]
[220 296  34]
[220 296  36]
[220 296  37]
[220 296  41]
Input data: 12:42:30 | scale: scale_2.0_n_384 | mast: tnw11 
Measurement indices:
[231 304  35]
[231 304  36]
[231 304  38]
Input data: 12:42:30 | scale: scale_2.0_n_384 | mast: tnw12 
Measurement indices:
[238 307  34]
[238 307  34]
[238 307  36]
[238 307  37]
Input data: 12:42:30 | scale: scale_2.0_n_384 | mast: tnw13 
Measurement indices:
[243 314  26]
[243 314  27]
Input data: 12:42:30 | scale: scale_2.0_n_384 | mast: tnw14 
Measurement indices:
[253 319  20]
[253 319  20]
[253 319  21]
[253 319  21]
[253 319  21]
[253 319  22]
[253 319  23]
[253 319  24]
Input data: 12:42:30 | scale: scale_2.0_n_384 | mast: tnw15 
Measurement indices:
[259 322  17]
[259 322  17]
[259 322  17]
[259 322  18]
[259 322  18]
[259 322  19]
[259 322  20]
[259 322  21]
Input data: 12:42:30 | scale: scale_2.0_n_384 | mast: tse01 
Measurement indices:
[101  93   5]
[101  93   8]
Input data: 12:42:30 | scale: scale_2.0_n_384 | mast: tse02 
Measurement indices:
[137 117  26]
[137 117  29]
Input data: 12:42:30 | scale: scale_2.0_n_384 | mast: tse04 
Measurement indices:
[153 131  43]
[153 131  44]
[153 131  46]
[153 131  48]
[153 131  51]
[153 131  54]
[153 131  55]
[153 131  58]
Input data: 12:42:30 | scale: scale_2.0_n_384 | mast: tse06 
Measurement indices:
[182 159  28]
[182 159  30]
[182 159  32]
[182 159  33]
[182 159  37]
Input data: 12:42:30 | scale: scale_2.0_n_384 | mast: tse07 
Measurement indices:
[204 159  26]
Input data: 12:42:30 | scale: scale_2.0_n_384 | mast: tse08 
Measurement indices:
[223 176  20]
[223 176  22]
Input data: 12:42:30 | scale: scale_2.0_n_384 | mast: tse09 
Measurement indices:
[244 202  14]
[244 202  16]
[244 202  17]
[244 202  19]
[244 202  23]
[244 202  26]
[244 202  30]
Input data: 12:42:30 | scale: scale_2.0_n_384 | mast: tse10 
Measurement indices:
[259 211  19]
[259 211  22]
Input data: 12:42:30 | scale: scale_2.0_n_384 | mast: tse11 
Measurement indices:
[266 217  22]
[266 217  24]
[266 217  26]
[266 217  28]
[266 217  31]
Input data: 12:42:30 | scale: scale_2.0_n_384 | mast: tse12 
Measurement indices:
[280 226  33]
[280 226  34]
Input data: 12:42:30 | scale: scale_2.0_n_384 | mast: tse13 
Measurement indices:
[290 234  39]
[290 234  41]
[290 234  43]
[290 234  44]
[290 234  48]
[290 234  51]
[290 234  55]
Input data: 12:42:30 | scale: scale_2.0_n_384 | mast: v01 
Measurement indices:
[295 161  17]
[295 161  18]
Input data: 12:42:30 | scale: scale_2.0_n_384 | mast: v03 
Measurement indices:
[254 184  13]
Input data: 12:42:30 | scale: scale_2.0_n_384 | mast: v04 
Measurement indices:
[220 218  11]
[220 218  12]
Input data: 12:42:30 | scale: scale_2.0_n_384 | mast: v05 
Measurement indices:
[204 235  10]
[204 235  12]
[204 235  13]
Input data: 12:42:30 | scale: scale_2.0_n_384 | mast: v06 
Measurement indices:
[190 249   9]
[190 249  11]
[190 249  13]
Input data: 12:42:30 | scale: scale_2.0_n_384 | mast: v07 
Measurement indices:
[153 275   8]
[153 275   9]
[153 275   9]
[153 275   9]
[153 275  10]
[153 275  10]
[153 275  11]
---------------------------------------------------
Prediction using mast: rne01
Error U: 1.0522657393644939 +- 0.9210110232925144
Error V: 0.8474301360884363 +- 0.6066597755604377
Error W: 0.1780365787882374 +- 0.16739825349895973
Error S: 0.6355886549177757 +- 0.5463093040951127
Pearson Corr U: 0.483537614187885, p: 3.152799607575216e-11
Pearson Corr V: 0.6827099608171502, p: 2.1564338872079345e-24
Pearson Corr W: 0.6051998689583827, p: 3.657632696544659e-18
Pearson Corr S: 0.8586119946437393, p: 4.824213047231228e-50
---------------------------------------------------
Prediction using mast: rne02
Error U: 1.0021384522604935 +- 0.8444392212962549
Error V: 1.0486308354284244 +- 0.8118765025523055
Error W: 0.19398792118097094 +- 0.16639193115206663
Error S: 0.4817646835024402 +- 0.3133460856319585
Pearson Corr U: 0.5729880838806529, p: 4.815909059843244e-16
Pearson Corr V: 0.6729527617409768, p: 1.6672216917644537e-23
Pearson Corr W: 0.5896813312465098, p: 4.1086041254961963e-17
Pearson Corr S: 0.8397796013035113, p: 6.809764533210169e-46
---------------------------------------------------
Prediction using mast: rne03
Error U: 1.0798570485542056 +- 0.9603077240096533
Error V: 0.9092390491547088 +- 0.64198328264668
Error W: 0.17849612863755243 +- 0.16781521722250167
Error S: 0.555682603772857 +- 0.46486450756167547
Pearson Corr U: 0.42444709691673294, p: 9.818915885784845e-09
Pearson Corr V: 0.6718083747935453, p: 2.108430689905767e-23
Pearson Corr W: 0.6001928318830713, p: 8.097751756546663e-18
Pearson Corr S: 0.8554094011904136, p: 2.6930186941498416e-49
---------------------------------------------------
Prediction using mast: rne04
Error U: 0.7712360035336577 +- 0.6949597640914383
Error V: 0.8654099870388696 +- 0.722281539863909
Error W: 0.25513491458901344 +- 0.2192762424536671
Error S: 0.7065269053369689 +- 0.5253155520690833
Pearson Corr U: 0.6960550645194943, p: 1.1517886785998454e-25
Pearson Corr V: 0.6897444486053695, p: 4.694709024131769e-25
Pearson Corr W: 0.5859113884888689, p: 7.252362731747786e-17
Pearson Corr S: 0.8005411880546127, p: 9.390382592399635e-39
---------------------------------------------------
Prediction using mast: rne06
Error U: 0.8023216509696072 +- 0.6737968888820521
Error V: 0.675260030390028 +- 0.5584713736903733
Error W: 0.1851296803421413 +- 0.16811399634889165
Error S: 0.7904151059002975 +- 0.5609056409318636
Pearson Corr U: 0.6816976614957663, p: 2.6760512205885112e-24
Pearson Corr V: 0.6891683574775825, p: 5.327717399736894e-25
Pearson Corr W: 0.6062754676186394, p: 3.077931468766908e-18
Pearson Corr S: 0.8038780852078184, p: 2.688451660851856e-39
---------------------------------------------------
Prediction using mast: rne07
Error U: 0.9495355031433328 +- 0.8342222482210622
Error V: 0.68034388171817 +- 0.5694805727690296
Error W: 0.20709310359986444 +- 0.19007671979720206
Error S: 0.6226659177234841 +- 0.5230281276496089
Pearson Corr U: 0.6671868393199879, p: 5.384614490316032e-23
Pearson Corr V: 0.6870869065027355, p: 8.393717507064007e-25
Pearson Corr W: 0.5924110007226148, p: 2.7101543844225394e-17
Pearson Corr S: 0.7937009767670419, p: 1.1339356238048842e-37
---------------------------------------------------
Prediction using mast: rsw01
Error U: 0.8448448965932965 +- 0.7724473765442562
Error V: 0.9219424071173208 +- 0.7681513286175154
Error W: 0.28626114896087945 +- 0.2511904434567404
Error S: 0.8139797427518788 +- 0.5419824749449135
Pearson Corr U: 0.6938813354992595, p: 1.87649401028705e-25
Pearson Corr V: 0.6876136909505808, p: 7.484252293231479e-25
Pearson Corr W: 0.5810700908182633, p: 1.488494845228118e-16
Pearson Corr S: 0.8006697353850609, p: 8.952606716709006e-39
---------------------------------------------------
Prediction using mast: rsw02
Error U: 1.120112704983031 +- 0.9399975237893301
Error V: 0.7467046068249311 +- 0.5286686150913145
Error W: 0.2745905917254866 +- 0.24417129698236822
Error S: 0.7292045577717209 +- 0.5512317066905517
Pearson Corr U: 0.6752929619922098, p: 1.0281415829067182e-23
Pearson Corr V: 0.6878257860804022, p: 7.146042510330833e-25
Pearson Corr W: 0.5789124080904169, p: 2.0429707757877816e-16
Pearson Corr S: 0.7989794062434499, p: 1.6725673240060458e-38
---------------------------------------------------
Prediction using mast: rsw03
Error U: 1.7725067028501695 +- 1.200452731922428
Error V: 0.7362870347884666 +- 0.5146349601304311
Error W: 0.32100273367231474 +- 0.30553684362313016
Error S: 1.1370429789366565 +- 0.6497174334526226
Pearson Corr U: 0.6604778179134485, p: 2.039370836624303e-22
Pearson Corr V: 0.6788145896278354, p: 4.9256687641513524e-24
Pearson Corr W: 0.5877106188604743, p: 5.5347628301082694e-17
Pearson Corr S: 0.79113052604775, p: 2.822508553747948e-37
---------------------------------------------------
Prediction using mast: rsw04
Error U: 1.2454895396831018 +- 1.0049953084961438
Error V: 0.8731016023067517 +- 0.7388046465766545
Error W: 0.33071929824115903 +- 0.3030982736544093
Error S: 1.0272477998913139 +- 0.6360376529199613
Pearson Corr U: 0.6815691684593828, p: 2.7502257204159544e-24
Pearson Corr V: 0.6860155835670569, p: 1.0590583974830798e-24
Pearson Corr W: 0.5755670751188078, p: 3.322606751143969e-16
Pearson Corr S: 0.8013128398513175, p: 7.046820094791063e-39
---------------------------------------------------
Prediction using mast: rsw05
Error U: 0.8708523700076963 +- 0.7881709815101641
Error V: 0.7130001560142093 +- 0.5139705046384089
Error W: 0.22873050063494366 +- 0.20313315295352455
Error S: 0.640942824122925 +- 0.5104838562795967
Pearson Corr U: 0.6801617972082376, p: 3.707030286731691e-24
Pearson Corr V: 0.6893203123880783, p: 5.153047164418804e-25
Pearson Corr W: 0.5871881582887959, p: 5.987683361047141e-17
Pearson Corr S: 0.800296299376868, p: 1.0283482568504075e-38
---------------------------------------------------
Prediction using mast: rsw06
Error U: 1.078140424230146 +- 0.9019974651418996
Error V: 0.704088023377126 +- 0.6184529059056817
Error W: 0.20798239146605257 +- 0.1926264977866744
Error S: 0.5926833705414865 +- 0.5290335189152571
Pearson Corr U: 0.6575358468884098, p: 3.617925245925094e-22
Pearson Corr V: 0.6792689961573807, p: 4.476136993336466e-24
Pearson Corr W: 0.5929957650092426, p: 2.4777713556333684e-17
Pearson Corr S: 0.7838225359838823, p: 3.522553966544132e-36
---------------------------------------------------
Prediction using mast: rsw07
Error U: 0.8756350620580227 +- 0.78962215047688
Error V: 0.6828336477360664 +- 0.5333581063437666
Error W: 0.2101481704284063 +- 0.1907243996722302
Error S: 0.6464938625329355 +- 0.5183720470998222
Pearson Corr U: 0.674503515472713, p: 1.2108484675899628e-23
Pearson Corr V: 0.6888765645430401, p: 5.6795770418205925e-25
Pearson Corr W: 0.5916469808628938, p: 3.046091278952066e-17
Pearson Corr S: 0.7983277133004176, p: 2.1249159160476133e-38
---------------------------------------------------
Prediction using mast: rsw08
Error U: 0.8094906269543598 +- 0.733213130421706
Error V: 0.7327552186111234 +- 0.538912037709451
Error W: 0.22808977543618777 +- 0.20044379835886053
Error S: 0.6605215596438475 +- 0.5055156699597303
Pearson Corr U: 0.6872165959546882, p: 8.160229760556407e-25
Pearson Corr V: 0.6902080897584899, p: 4.239412143450536e-25
Pearson Corr W: 0.5888944865195018, p: 4.628785020593763e-17
Pearson Corr S: 0.8018098698150327, p: 5.853126352639337e-39
---------------------------------------------------
Prediction using mast: tnw01
Error U: 0.9134470596296296 +- 0.6848250831304166
Error V: 0.7778698372165304 +- 0.6929413907116002
Error W: 0.1634216057479263 +- 0.1545677936832918
Error S: 1.3290449052958542 +- 0.699345469482669
Pearson Corr U: 0.6966986779662242, p: 9.959710302636666e-26
Pearson Corr V: 0.6470570407150066, p: 2.6488844354779046e-21
Pearson Corr W: 0.6419960889375362, p: 6.739964473522265e-21
Pearson Corr S: 0.8168888220505647, p: 1.6120402162179526e-41
---------------------------------------------------
Prediction using mast: tnw02
Error U: 0.9019399125632885 +- 0.6638337365007846
Error V: 0.7699576511789561 +- 0.6896381913216868
Error W: 0.16323153118763803 +- 0.1529315670748921
Error S: 1.3065155472939953 +- 0.6830611707261494
Pearson Corr U: 0.692012482776553, p: 2.845068660467414e-25
Pearson Corr V: 0.6556743984556357, p: 5.182658777303227e-22
Pearson Corr W: 0.6443877266768244, p: 4.3444709729776695e-21
Pearson Corr S: 0.8179041482331141, p: 1.0630538163935837e-41
---------------------------------------------------
Prediction using mast: tnw03
Error U: 0.8140688310440783 +- 0.6883157178757238
Error V: 0.6877010009955874 +- 0.5924674612236708
Error W: 0.1799942126919906 +- 0.16448775088250947
Error S: 0.8239621112443659 +- 0.5671392150459335
Pearson Corr U: 0.6750308916258025, p: 1.0855735148349104e-23
Pearson Corr V: 0.6882279226668021, p: 6.545472527514284e-25
Pearson Corr W: 0.6096400310768726, p: 1.7864744266497646e-18
Pearson Corr S: 0.8025747341537282, p: 4.3943895280309795e-39
---------------------------------------------------
Prediction using mast: tnw05
Error U: 0.9647716326019209 +- 0.7734336581098966
Error V: 0.9274444095881519 +- 0.8185235425751372
Error W: 0.1782010650327744 +- 0.18346775938425997
Error S: 1.6205984632208188 +- 0.8568283653343182
Pearson Corr U: 0.6736037003731722, p: 1.4581102460674497e-23
Pearson Corr V: 0.5780342447579351, p: 2.3224190463724163e-16
Pearson Corr W: 0.6035010086662107, p: 4.7972397009052404e-18
Pearson Corr S: 0.7682514805516, p: 5.578462559488565e-34
---------------------------------------------------
Prediction using mast: tnw06
Error U: 1.0125102352508553 +- 0.8621526340772055
Error V: 0.9740505248853493 +- 0.8611997420193284
Error W: 0.1962441686472648 +- 0.20867935712786592
Error S: 1.7330553456235394 +- 0.9309844580357896
Pearson Corr U: 0.7148032366941685, p: 1.4170740768634535e-27
Pearson Corr V: 0.5296307511112748, p: 1.5630749896874527e-13
Pearson Corr W: 0.6051095259964545, p: 3.7109214089963985e-18
Pearson Corr S: 0.7485810975370998, p: 1.95404893404553e-31
---------------------------------------------------
Prediction using mast: tnw07
Error U: 1.065394200127704 +- 0.8261154053479135
Error V: 2.009876385714083 +- 1.3406313096056799
Error W: 0.26554693305533417 +- 0.2283554425903513
Error S: 0.9697203733187558 +- 0.7380527004983876
Pearson Corr U: -0.27013382230117855, p: 0.0003982190172356468
Pearson Corr V: -0.5997967113213668, p: 8.618154989492762e-18
Pearson Corr W: -0.2652194264635686, p: 0.0005119898139025075
Pearson Corr S: 0.615232577287653, p: 7.128771399811896e-19
---------------------------------------------------
Prediction using mast: tnw08
Error U: 0.9953282350942688 +- 0.7512785158106834
Error V: 1.3477803703632873 +- 1.0493535694092957
Error W: 0.1766977345449852 +- 0.1683931098561967
Error S: 0.8661790776634678 +- 0.6632853180096008
Pearson Corr U: 0.5433865066322849, p: 2.7296143313934705e-14
Pearson Corr V: 0.11221928530591405, p: 0.1475479296617544
Pearson Corr W: 0.6089384860293438, p: 2.0021254197397586e-18
Pearson Corr S: 0.8502155653990852, p: 4.017034561025796e-48
---------------------------------------------------
Prediction using mast: tnw09
Error U: 0.8764465852945019 +- 0.7246431910631728
Error V: 0.8647013451779909 +- 0.7792598723042956
Error W: 0.16764328929370734 +- 0.15264392685664901
Error S: 0.9148283686035192 +- 0.6209179853339252
Pearson Corr U: 0.6389514866274133, p: 1.17225337960505e-20
Pearson Corr V: 0.660491395456073, p: 2.0339521271056912e-22
Pearson Corr W: 0.6357584467297349, p: 2.0807847448152458e-20
Pearson Corr S: 0.791877569429969, p: 2.168249028101054e-37
---------------------------------------------------
Prediction using mast: tnw10
Error U: 1.2988763133147934 +- 1.0151638348146088
Error V: 0.8914094721667005 +- 0.8137314885702368
Error W: 0.19075913406958497 +- 0.18125053588664722
Error S: 0.5706902456045853 +- 0.4939053064690493
Pearson Corr U: 0.6369546845697042, p: 1.6796042196282572e-20
Pearson Corr V: 0.5984378333222211, p: 1.0664105328191763e-17
Pearson Corr W: 0.6031638900427239, p: 5.061536855009815e-18
Pearson Corr S: 0.7745950858626974, p: 7.441332169486558e-35
---------------------------------------------------
Prediction using mast: tnw11
Error U: 0.9045050447380228 +- 0.7997663279454023
Error V: 0.7265139753790867 +- 0.6463092963445036
Error W: 0.18304447838443166 +- 0.17317397090279454
Error S: 0.6899903995134539 +- 0.5607738287051494
Pearson Corr U: 0.6605800141354947, p: 1.9989301445987777e-22
Pearson Corr V: 0.6829091644356582, p: 2.0665290729876788e-24
Pearson Corr W: 0.601508390645516, p: 6.580518922528102e-18
Pearson Corr S: 0.7875859586081088, p: 9.72139329650426e-37
---------------------------------------------------
Prediction using mast: tnw12
Error U: 0.9118044276328605 +- 0.7535947059722293
Error V: 0.9229102557840108 +- 0.8284463229690585
Error W: 0.16708587068273753 +- 0.154332381993049
Error S: 0.8638694920811437 +- 0.60654087612484
Pearson Corr U: 0.6299767056818257, p: 5.7827089229134e-20
Pearson Corr V: 0.6321621303796447, p: 3.939490454510138e-20
Pearson Corr W: 0.6313177981009964, p: 4.570859157705995e-20
Pearson Corr S: 0.7964632963098469, p: 4.194291503673614e-38
---------------------------------------------------
Prediction using mast: tnw13
Error U: 1.0374779295602499 +- 0.891110040372173
Error V: 1.1334094693220986 +- 0.9783736622364254
Error W: 0.22571692362847956 +- 0.22974069797511268
Error S: 1.930406833490514 +- 1.0286487349860414
Pearson Corr U: 0.43396372981669895, p: 4.188018087816763e-09
Pearson Corr V: -0.37966610740315404, p: 3.861828086597392e-07
Pearson Corr W: 0.5662560194379008, p: 1.2499383082313708e-15
Pearson Corr S: 0.6807385381300546, p: 3.2808014986517288e-24
---------------------------------------------------
Prediction using mast: tnw14
Error U: 1.4157174593417543 +- 1.3224698135040371
Error V: 0.9337499440983321 +- 0.808947737015841
Error W: 0.23168722413601298 +- 0.21607795730554383
Error S: 0.9991369889062295 +- 0.8031430726139329
Pearson Corr U: -0.336405384708152, p: 8.257487008104065e-06
Pearson Corr V: 0.08491230865987245, p: 0.273801525016167
Pearson Corr W: 0.04400763910022606, p: 0.5711082771765646
Pearson Corr S: 0.6797238261581754, p: 4.0665665558410326e-24
---------------------------------------------------
Prediction using mast: tnw15
Error U: 1.663722523451599 +- 1.4436323928762334
Error V: 0.9919595165905118 +- 0.877284270666356
Error W: 0.2588299916938017 +- 0.2303208862985997
Error S: 0.8383033379431113 +- 0.6989006655486315
Pearson Corr U: -0.38699073457042626, p: 2.1967705640406897e-07
Pearson Corr V: -0.23434446243815513, p: 0.0022321789456635328
Pearson Corr W: -0.13433779376861976, p: 0.08254704163533523
Pearson Corr S: 0.7023764340018678, p: 2.716738643408534e-26
---------------------------------------------------
Prediction using mast: tse01
Error U: 0.8346378423786286 +- 0.7110998484932197
Error V: 0.724695285912839 +- 0.6452985353149424
Error W: 0.17570154920194406 +- 0.16201114223852553
Error S: 0.8422269162868787 +- 0.5788569578596083
Pearson Corr U: 0.6665552316008009, p: 6.112800479301191e-23
Pearson Corr V: 0.6861929521067035, p: 1.0191404091810807e-24
Pearson Corr W: 0.6128581407251257, p: 1.0553041923800544e-18
Pearson Corr S: 0.7976869548230986, p: 2.686484103087493e-38
---------------------------------------------------
Prediction using mast: tse02
Error U: 0.8195283279582712 +- 0.6314039486272562
Error V: 0.6831019070917825 +- 0.5840631488356052
Error W: 0.17513383959699386 +- 0.1580592906345885
Error S: 0.9443025682022692 +- 0.5824609024594456
Pearson Corr U: 0.6823437741604803, p: 2.331823494742753e-24
Pearson Corr V: 0.6856430704871113, p: 1.1479561760176217e-24
Pearson Corr W: 0.6174319780853543, p: 4.942216558742933e-19
Pearson Corr S: 0.8078012434184467, p: 5.989156859284018e-40
---------------------------------------------------
Prediction using mast: tse04
Error U: 0.9545084907764537 +- 0.8421333573361764
Error V: 0.9893416099043184 +- 0.8214401423802431
Error W: 0.3143443336863955 +- 0.2811935942690389
Error S: 0.9534087791231277 +- 0.5826446171144222
Pearson Corr U: 0.6923370839704341, p: 2.6472665824709665e-25
Pearson Corr V: 0.6861504747427938, p: 1.0285635924857128e-24
Pearson Corr W: 0.5763670175755672, p: 2.959313577676259e-16
Pearson Corr S: 0.8005887398008343, p: 9.226039100129798e-39
---------------------------------------------------
Prediction using mast: tse06
Error U: 1.8745668818424728 +- 1.4688841677944597
Error V: 1.0500101834080264 +- 0.7003307231905876
Error W: 0.20813935021065652 +- 0.19133481917531997
Error S: 0.6160958443779685 +- 0.41682752880491447
Pearson Corr U: -0.3476686261352077, p: 3.883380944733075e-06
Pearson Corr V: 0.49126139391335166, p: 1.3682353504872092e-11
Pearson Corr W: 0.3630558018649999, p: 1.3203120298877109e-06
Pearson Corr S: 0.7765623493207123, p: 3.931202414855004e-35
---------------------------------------------------
Prediction using mast: tse07
Error U: 1.642550721671722 +- 1.4255517684763168
Error V: 0.9191987228129689 +- 0.7080801157605203
Error W: 0.2433555400894544 +- 0.2296495835153176
Error S: 0.744980716308383 +- 0.6441174392635388
Pearson Corr U: -0.41798317888982145, p: 1.7256816754032642e-08
Pearson Corr V: 0.27378480397443644, p: 0.0003293812347975581
Pearson Corr W: -0.07288417353707605, p: 0.34779073611200206
Pearson Corr S: 0.7645954843430129, p: 1.7304468342968196e-33
---------------------------------------------------
Prediction using mast: tse08
Error U: 1.4091536489762677 +- 1.239098266876803
Error V: 1.0644738139557712 +- 0.7453736500426686
Error W: 0.18047769619947163 +- 0.16827506161261074
Error S: 0.5098000637172891 +- 0.3822603371360324
Pearson Corr U: -0.06235839333975579, p: 0.4219721092919105
Pearson Corr V: 0.6072682863073711, p: 2.6232123023119487e-18
Pearson Corr W: 0.576742841939368, p: 2.802319806485238e-16
Pearson Corr S: 0.8308452280880815, p: 4.1518166750497763e-44
---------------------------------------------------
Prediction using mast: tse09
Error U: 1.0547433485623288 +- 0.927732010889063
Error V: 0.7917163592893672 +- 0.5915543286095384
Error W: 0.17573740078612735 +- 0.16709626561527313
Error S: 0.8302501280123522 +- 0.690980323235394
Pearson Corr U: 0.48077220709494056, p: 4.2297185545937565e-11
Pearson Corr V: 0.6880973080599797, p: 6.7348931529709865e-25
Pearson Corr W: 0.6179831911919935, p: 4.506653008168156e-19
Pearson Corr S: 0.8673452375002401, p: 3.546764898255059e-52
---------------------------------------------------
Prediction using mast: tse10
Error U: 1.101723437336146 +- 1.00395974735957
Error V: 0.822871861259444 +- 0.6001749990554395
Error W: 0.17717438238717267 +- 0.1713895428196126
Error S: 0.7374566492346962 +- 0.6493963897741564
Pearson Corr U: 0.30723543242433665, p: 5.1018207818137385e-05
Pearson Corr V: 0.6735390601231196, p: 1.4776675314659812e-23
Pearson Corr W: 0.6156552324697886, p: 6.645668831230868e-19
Pearson Corr S: 0.8624414493071803, p: 5.833707518346533e-51
---------------------------------------------------
Prediction using mast: tse11
Error U: 1.0636069783081323 +- 0.9212952361846511
Error V: 1.076916583987489 +- 0.8117671060456382
Error W: 0.1879901827681395 +- 0.16622838776865043
Error S: 0.47282938868346286 +- 0.2990442971605468
Pearson Corr U: 0.4834651986835039, p: 3.1772595403118163e-11
Pearson Corr V: 0.6599894863706364, p: 2.2439567519691573e-22
Pearson Corr W: 0.5934817801337878, p: 2.29955071008992e-17
Pearson Corr S: 0.8453423238994293, p: 4.62798558213739e-47
---------------------------------------------------
Prediction using mast: tse12
Error U: 0.8564742858516825 +- 0.6294387204822272
Error V: 0.6804398322719604 +- 0.5839937929426711
Error W: 0.17180281939382636 +- 0.15574514454596242
Error S: 1.0285446586580784 +- 0.6001724889217948
Pearson Corr U: 0.6856673877686464, p: 1.1419360591336855e-24
Pearson Corr V: 0.6885819012049111, p: 6.058021914502294e-25
Pearson Corr W: 0.6189603032554761, p: 3.825021045368706e-19
Pearson Corr S: 0.8115687068549761, p: 1.3703374853175128e-40
---------------------------------------------------
Prediction using mast: tse13
Error U: 1.0961250979725035 +- 0.9270298094459303
Error V: 1.445456724597606 +- 0.950224391953556
Error W: 0.2105102188442327 +- 0.1770660708598961
Error S: 0.6017061578434364 +- 0.4318320603404194
Pearson Corr U: 0.4684875046390092, p: 1.512264098623356e-10
Pearson Corr V: 0.6432510110986246, p: 5.3554364817825846e-21
Pearson Corr W: 0.5868588066046556, p: 6.291600752121443e-17
Pearson Corr S: 0.8360517323866077, p: 3.899486132980387e-45
---------------------------------------------------
Prediction using mast: v01
Error U: 0.9717015975560563 +- 0.7871152358629726
Error V: 0.726281447981575 +- 0.5870027017014291
Error W: 0.17434962458955208 +- 0.15859477591800966
Error S: 0.9910376080432185 +- 0.6634556296466043
Pearson Corr U: 0.6846337938781514, p: 1.4272685956795582e-24
Pearson Corr V: 0.6911097635653327, p: 3.474624781725146e-25
Pearson Corr W: 0.6137496088219851, p: 9.111381309090934e-19
Pearson Corr S: 0.851905413616692, p: 1.6864821387858604e-48
---------------------------------------------------
Prediction using mast: v03
Error U: 1.2567378945911802 +- 1.234389965913291
Error V: 1.6714347267579777 +- 1.21391565349394
Error W: 0.2921283407829806 +- 0.21715512700036646
Error S: 1.2079806913104583 +- 0.7582919404141599
Pearson Corr U: -0.30497564940731436, p: 5.8295147744202e-05
Pearson Corr V: -0.4973341517333059, p: 6.993334650329966e-12
Pearson Corr W: -0.008549020712768796, p: 0.9124231108116151
Pearson Corr S: 0.4892980296831947, p: 1.6950290760186773e-11
---------------------------------------------------
Prediction using mast: v04
Error U: 1.3790076503455804 +- 1.3075629688413197
Error V: 1.0335763793069705 +- 0.9297136761493353
Error W: 0.23949597650743004 +- 0.2128311184133303
Error S: 1.1296796972323029 +- 0.8430210162105677
Pearson Corr U: -0.31709370137441095, p: 2.8153492088106482e-05
Pearson Corr V: -0.3982674087766349, p: 8.969340368023579e-08
Pearson Corr W: 0.02485224992366047, p: 0.7491454287869544
Pearson Corr S: 0.5751396808881855, p: 3.5341977344684802e-16
---------------------------------------------------
Prediction using mast: v05
Error U: 1.302322946251859 +- 1.2522766545877242
Error V: 1.046439679083074 +- 0.9402203761314148
Error W: 0.23189203820054588 +- 0.20809703823767145
Error S: 1.2286955719187294 +- 0.8854890017345555
Pearson Corr U: -0.27203088029528005, p: 0.0003609426243927972
Pearson Corr V: -0.4277215505567857, p: 7.3455630258590835e-09
Pearson Corr W: 0.09341825986426415, p: 0.2284216436004987
Pearson Corr S: 0.5153036826944819, p: 8.866415546835328e-13
---------------------------------------------------
Prediction using mast: v06
Error U: 1.1745210049786317 +- 1.1319464568466144
Error V: 1.303021646118688 +- 1.0580342741280744
Error W: 0.25430645957393866 +- 0.2214748692224839
Error S: 1.4745658890646192 +- 0.9274206685561509
Pearson Corr U: -0.24198818086964138, p: 0.0015765469082414552
Pearson Corr V: -0.40966260950531597, p: 3.505040402889008e-08
Pearson Corr W: -0.00663900838818752, p: 0.9319355569393682
Pearson Corr S: 0.3773758014458831, p: 4.593937909341522e-07
---------------------------------------------------
Prediction using mast: v07
Error U: 1.0735666724914716 +- 0.7755118906185319
Error V: 2.0979187434340494 +- 1.3859652364911388
Error W: 0.2776920533005823 +- 0.2427749565390107
Error S: 0.8554854160503618 +- 0.6810173216145972
Pearson Corr U: -0.14532077300492588, p: 0.060176352342860215
Pearson Corr V: -0.628703683258372, p: 7.22140664196178e-20
Pearson Corr W: -0.4011626974167965, p: 7.087967096887153e-08
Pearson Corr S: 0.6775807147717681, p: 6.381819945567559e-24
---------------------------------------------------
Prediction error all masts
Error U: 1.0870203098373452 +- 0.9858939850529214
Error V: 0.9605168062717603 +- 0.8515892845153797
Error W: 0.2160830868137627 +- 0.20579503376748212
Error S: 0.9036913066937239 +- 0.719803968069283
Pearson Corr U: 0.2520989275766822, p: 6.220257081156303e-110
Pearson Corr V: 0.3312369439907519, p: 5.093917483239634e-193
Pearson Corr W: 0.4389981864772205, p: 0.0
Pearson Corr S: 0.5732875208642797, p: 0.0
---------------------------------------------------
Pearson corr per case, then averaged over all cases
U:   0.39957915124294224
V:   0.4300120827830566
W:   0.4595970136910185
S:   0.7655269351050514
---------------------------------------------------
