# Supplementary material for: WindSeer: real-time volumetric wind prediction over complex terrain aboard a small uncrewed aerial vehicle
Source: Nat Commun. 2024 Apr 25;15:3507. doi: 10.1038/s41467-024-47778-4 (PMC11045725; doi:10.1038/s41467-024-47778-4)
Supplement: Supplementary file 5 — Source Data [file 41467_2024_47778_MOESM5_ESM.zip › data_Table1_SupplementaryTable2/Perdigao_0608_124230_AD6.txt]

Sender: LSF System <lsfadmin@eu-ms-025-08>
Subject: Job 208229500: <python3 predict_measurement_campaigns.py -model_dir ../wind_prediction/trained_models/final02 -model_version e1000 -d /cluster/work/riner/users/intel/perdigao_20170608.hdf5 -m tse04 -i 6 -e 12:42:30 --no_gpu --benchmark> in cluster <euler> Done

Job <python3 predict_measurement_campaigns.py -model_dir ../wind_prediction/trained_models/final02 -model_version e1000 -d /cluster/work/riner/users/intel/perdigao_20170608.hdf5 -m tse04 -i 6 -e 12:42:30 --no_gpu --benchmark> was submitted from host <eu-login-27> by user <acfloria> in cluster <euler> at Mon Mar 14 22:08:07 2022
Job was executed on host(s) <2*eu-ms-025-08>, in queue <normal.4h>, as user <acfloria> in cluster <euler> at Mon Mar 14 22:08:25 2022
</cluster/home/acfloria> was used as the home directory.
</cluster/home/acfloria/intel_wind/wind_analysis> was used as the working directory.
Started at Mon Mar 14 22:08:25 2022
Terminated at Mon Mar 14 23:17:51 2022
Results reported at Mon Mar 14 23:17:51 2022

Your job looked like:

------------------------------------------------------------
# LSBATCH: User input
python3 predict_measurement_campaigns.py -model_dir ../wind_prediction/trained_models/final02 -model_version e1000 -d /cluster/work/riner/users/intel/perdigao_20170608.hdf5 -m tse04 -i 6 -e 12:42:30 --no_gpu --benchmark
------------------------------------------------------------

Successfully completed.

Resource usage summary:

    CPU time :                                   4138.40 sec.
    Max Memory :                                 17009 MB
    Average Memory :                             11454.04 MB
    Total Requested Memory :                     26000.00 MB
    Delta Memory :                               8991.00 MB
    Max Swap :                                   -
    Max Processes :                              3
    Max Threads :                                4
    Run time :                                   4191 sec.
    Turnaround time :                            4184 sec.

The output (if any) follows:

/cluster/home/acfloria/.local/lib/python3.7/site-packages/pyproj/crs/crs.py:131: FutureWarning: '+init=<authority>:<code>' syntax is deprecated. '<authority>:<code>' is the preferred initialization method. When making the change, be mindful of axis order changes: https://pyproj4.github.io/pyproj/stable/gotchas.html#axis-order-changes-in-proj-6
  in_crs_string = _prepare_from_proj_string(in_crs_string)
/cluster/home/acfloria/.local/lib/python3.7/site-packages/pyproj/crs/crs.py:131: FutureWarning: '+init=<authority>:<code>' syntax is deprecated. '<authority>:<code>' is the preferred initialization method. When making the change, be mindful of axis order changes: https://pyproj4.github.io/pyproj/stable/gotchas.html#axis-order-changes-in-proj-6
  in_crs_string = _prepare_from_proj_string(in_crs_string)
mayavi could not get imported, disabling plotting with mayavi. Refer to the README for install instructions
'pygdal' is not installed. Use the command below to install it:
     pip3 install pygdal==2.3.2.4
GPy could not get imported, GPR baseline not available
Using YAML config: ../wind_prediction/trained_models/final02/params.yaml
Input data: 12:42:30 | scale: scale_2.0_n_384 | mast: rne01 
Measurement indices:
[333 193  39]
Input data: 12:42:30 | scale: scale_2.0_n_384 | mast: rne02 
Measurement indices:
[315 206  40]
[315 206  42]
Input data: 12:42:30 | scale: scale_2.0_n_384 | mast: rne03 
Measurement indices:
[302 223  41]
Input data: 12:42:30 | scale: scale_2.0_n_384 | mast: rne04 
Measurement indices:
[276 254  39]
Input data: 12:42:30 | scale: scale_2.0_n_384 | mast: rne06 
Measurement indices:
[247 288  39]
[247 288  41]
Input data: 12:42:30 | scale: scale_2.0_n_384 | mast: rne07 
Measurement indices:
[212 323  41]
[212 323  43]
Input data: 12:42:30 | scale: scale_2.0_n_384 | mast: rsw01 
Measurement indices:
[194  77  43]
[194  77  44]
Input data: 12:42:30 | scale: scale_2.0_n_384 | mast: rsw02 
Measurement indices:
[182  88  43]
[182  88  45]
Input data: 12:42:30 | scale: scale_2.0_n_384 | mast: rsw03 
Measurement indices:
[174 101  43]
[174 101  44]
[174 101  46]
[174 101  48]
[174 101  51]
Input data: 12:42:30 | scale: scale_2.0_n_384 | mast: rsw04 
Measurement indices:
[160 121  43]
Input data: 12:42:30 | scale: scale_2.0_n_384 | mast: rsw05 
Measurement indices:
[129 166  44]
Input data: 12:42:30 | scale: scale_2.0_n_384 | mast: rsw06 
Measurement indices:
[116 183  44]
[116 183  46]
[116 183  48]
[116 183  49]
[116 183  53]
Input data: 12:42:30 | scale: scale_2.0_n_384 | mast: rsw07 
Measurement indices:
[ 85 221  45]
[ 85 221  47]
Input data: 12:42:30 | scale: scale_2.0_n_384 | mast: rsw08 
Measurement indices:
[ 74 237  45]
[ 74 237  47]
Input data: 12:42:30 | scale: scale_2.0_n_384 | mast: tnw01 
Measurement indices:
[ 59 175  12]
[ 59 175  14]
Input data: 12:42:30 | scale: scale_2.0_n_384 | mast: tnw02 
Measurement indices:
[ 82 190  28]
[ 82 190  29]
[ 82 190  31]
Input data: 12:42:30 | scale: scale_2.0_n_384 | mast: tnw03 
Measurement indices:
[ 96 204  43]
[ 96 204  45]
Input data: 12:42:30 | scale: scale_2.0_n_384 | mast: tnw05 
Measurement indices:
[130 225  23]
[130 225  24]
[130 225  24]
[130 225  25]
[130 225  25]
[130 225  26]
Input data: 12:42:30 | scale: scale_2.0_n_384 | mast: tnw06 
Measurement indices:
[158 247  17]
[158 247  18]
[158 247  18]
[158 247  18]
[158 247  19]
[158 247  19]
[158 247  20]
Input data: 12:42:30 | scale: scale_2.0_n_384 | mast: tnw07 
Measurement indices:
[176 263  10]
[176 263  10]
[176 263  11]
[176 263  11]
[176 263  12]
[176 263  14]
[176 263  16]
[176 263  19]
Input data: 12:42:30 | scale: scale_2.0_n_384 | mast: tnw08 
Measurement indices:
[196 278  18]
[196 278  19]
[196 278  21]
Input data: 12:42:30 | scale: scale_2.0_n_384 | mast: tnw09 
Measurement indices:
[210 291  27]
[210 291  28]
Input data: 12:42:30 | scale: scale_2.0_n_384 | mast: tnw10 
Measurement indices:
[220 296  32]
[220 296  34]
[220 296  36]
[220 296  37]
[220 296  41]
Input data: 12:42:30 | scale: scale_2.0_n_384 | mast: tnw11 
Measurement indices:
[231 304  35]
[231 304  36]
[231 304  38]
Input data: 12:42:30 | scale: scale_2.0_n_384 | mast: tnw12 
Measurement indices:
[238 307  34]
[238 307  34]
[238 307  36]
[238 307  37]
Input data: 12:42:30 | scale: scale_2.0_n_384 | mast: tnw13 
Measurement indices:
[243 314  26]
[243 314  27]
Input data: 12:42:30 | scale: scale_2.0_n_384 | mast: tnw14 
Measurement indices:
[253 319  20]
[253 319  20]
[253 319  21]
[253 319  21]
[253 319  21]
[253 319  22]
[253 319  23]
[253 319  24]
Input data: 12:42:30 | scale: scale_2.0_n_384 | mast: tnw15 
Measurement indices:
[259 322  17]
[259 322  17]
[259 322  17]
[259 322  18]
[259 322  18]
[259 322  19]
[259 322  20]
[259 322  21]
Input data: 12:42:30 | scale: scale_2.0_n_384 | mast: tse01 
Measurement indices:
[101  93   5]
[101  93   8]
Input data: 12:42:30 | scale: scale_2.0_n_384 | mast: tse02 
Measurement indices:
[137 117  26]
[137 117  29]
Input data: 12:42:30 | scale: scale_2.0_n_384 | mast: tse04 
Measurement indices:
[153 131  43]
[153 131  44]
[153 131  46]
[153 131  48]
[153 131  51]
[153 131  54]
[153 131  55]
[153 131  58]
Input data: 12:42:30 | scale: scale_2.0_n_384 | mast: tse06 
Measurement indices:
[182 159  28]
[182 159  30]
[182 159  32]
[182 159  33]
[182 159  37]
Input data: 12:42:30 | scale: scale_2.0_n_384 | mast: tse07 
Measurement indices:
[204 159  26]
Input data: 12:42:30 | scale: scale_2.0_n_384 | mast: tse08 
Measurement indices:
[223 176  20]
[223 176  22]
Input data: 12:42:30 | scale: scale_2.0_n_384 | mast: tse09 
Measurement indices:
[244 202  14]
[244 202  16]
[244 202  17]
[244 202  19]
[244 202  23]
[244 202  26]
[244 202  30]
Input data: 12:42:30 | scale: scale_2.0_n_384 | mast: tse10 
Measurement indices:
[259 211  19]
[259 211  22]
Input data: 12:42:30 | scale: scale_2.0_n_384 | mast: tse11 
Measurement indices:
[266 217  22]
[266 217  24]
[266 217  26]
[266 217  28]
[266 217  31]
Input data: 12:42:30 | scale: scale_2.0_n_384 | mast: tse12 
Measurement indices:
[280 226  33]
[280 226  34]
Input data: 12:42:30 | scale: scale_2.0_n_384 | mast: tse13 
Measurement indices:
[290 234  39]
[290 234  41]
[290 234  43]
[290 234  44]
[290 234  48]
[290 234  51]
[290 234  55]
Input data: 12:42:30 | scale: scale_2.0_n_384 | mast: v01 
Measurement indices:
[295 161  17]
[295 161  18]
Input data: 12:42:30 | scale: scale_2.0_n_384 | mast: v03 
Measurement indices:
[254 184  13]
Input data: 12:42:30 | scale: scale_2.0_n_384 | mast: v04 
Measurement indices:
[220 218  11]
[220 218  12]
Input data: 12:42:30 | scale: scale_2.0_n_384 | mast: v05 
Measurement indices:
[204 235  10]
[204 235  12]
[204 235  13]
Input data: 12:42:30 | scale: scale_2.0_n_384 | mast: v06 
Measurement indices:
[190 249   9]
[190 249  11]
[190 249  13]
Input data: 12:42:30 | scale: scale_2.0_n_384 | mast: v07 
Measurement indices:
[153 275   8]
[153 275   9]
[153 275   9]
[153 275   9]
[153 275  10]
[153 275  10]
[153 275  11]
---------------------------------------------------
Prediction using mast: rne01
Error U: 1.0784202608875448 +- 0.9787509398249149
Error V: 0.877814248578842 +- 0.6372013972713974
Error W: 0.1853914557005446 +- 0.16662362449705684
Error S: 0.7065397275577062 +- 0.5768374587946238
Pearson Corr U: 0.3900626692231444, p: 1.726800006357105e-07
Pearson Corr V: 0.6272908265010895, p: 9.229779926095322e-20
Pearson Corr W: 0.5553091187295077, p: 5.6324700139251894e-15
Pearson Corr S: 0.8184372855836017, p: 8.534066471895709e-42
---------------------------------------------------
Prediction using mast: rne02
Error U: 1.0271493705229457 +- 0.8765656249100869
Error V: 1.134017779399515 +- 0.7716274273413749
Error W: 0.20186107149300886 +- 0.17108461954386334
Error S: 0.5081840787156511 +- 0.35630387210695214
Pearson Corr U: 0.6125669219758071, p: 1.1070662420527454e-18
Pearson Corr V: 0.6326361179500388, p: 3.623362521126987e-20
Pearson Corr W: 0.557492865215484, p: 4.189693867986689e-15
Pearson Corr S: 0.8244041555116389, p: 6.94401096969913e-43
---------------------------------------------------
Prediction using mast: rne03
Error U: 1.107158977562732 +- 1.0184818615437008
Error V: 0.9359618443036943 +- 0.6567250150956734
Error W: 0.18701379657371014 +- 0.1679127137452965
Error S: 0.6408611188003134 +- 0.5042397794423434
Pearson Corr U: 0.28327333579482616, p: 0.0001986435625815652
Pearson Corr V: 0.6286060948435375, p: 7.345143474363035e-20
Pearson Corr W: 0.5497617530946386, p: 1.1830065157668382e-14
Pearson Corr S: 0.805592851095795, p: 1.4005217392304062e-39
---------------------------------------------------
Prediction using mast: rne04
Error U: 0.7857246006238542 +- 0.6736843811124159
Error V: 0.962517096569355 +- 0.7545019940972348
Error W: 0.3100038394620351 +- 0.26675209072701556
Error S: 0.44645443869597645 +- 0.3497152616643838
Pearson Corr U: 0.6956103621830602, p: 1.2731871843683172e-25
Pearson Corr V: 0.6496961655030477, p: 1.6162404968929767e-21
Pearson Corr W: 0.5792552225225148, p: 1.943038052500868e-16
Pearson Corr S: 0.8582575062894504, p: 5.84776446504046e-50
---------------------------------------------------
Prediction using mast: rne06
Error U: 0.8581379318448397 +- 0.6438322989118864
Error V: 0.7449413179614306 +- 0.6366747170172151
Error W: 0.23434679638256561 +- 0.18571621062292143
Error S: 0.7493376266809346 +- 0.5363066017492735
Pearson Corr U: 0.6563498828834228, p: 4.550264897207408e-22
Pearson Corr V: 0.6243990906878893, p: 1.5192215985693007e-19
Pearson Corr W: 0.5646977777420233, p: 1.5539234947420068e-15
Pearson Corr S: 0.8412683707350772, p: 3.3498341316767592e-46
---------------------------------------------------
Prediction using mast: rne07
Error U: 0.9668276892028318 +- 0.8099028756411851
Error V: 0.7338825594021274 +- 0.6476802436431656
Error W: 0.27238713387115837 +- 0.22534413954804333
Error S: 0.5550711436269248 +- 0.43978923191923663
Pearson Corr U: 0.6517995958122745, p: 1.0863633481299127e-21
Pearson Corr V: 0.6639707762429738, p: 1.0238843697538147e-22
Pearson Corr W: 0.5734252515020755, p: 4.523269312973097e-16
Pearson Corr S: 0.840465904264293, p: 4.914631896291184e-46
---------------------------------------------------
Prediction using mast: rsw01
Error U: 0.8560397724564988 +- 0.7487441357372465
Error V: 1.0006711885815516 +- 0.778707870914533
Error W: 0.35062922706460325 +- 0.31146850279202054
Error S: 0.5138568147848536 +- 0.40646517860306697
Pearson Corr U: 0.6867895513774155, p: 8.9540977043628e-25
Pearson Corr V: 0.6585139941069622, p: 2.9922187594386554e-22
Pearson Corr W: 0.5903496416336005, p: 3.7120209736560966e-17
Pearson Corr S: 0.8594700056742642, p: 3.021499764523712e-50
---------------------------------------------------
Prediction using mast: rsw02
Error U: 1.1485186859869791 +- 0.8841903348771367
Error V: 0.7580002890860852 +- 0.571786097684139
Error W: 0.35430284611999463 +- 0.3183362682691068
Error S: 0.48839584322425045 +- 0.4002941620297583
Pearson Corr U: 0.6622720102822485, p: 1.4331311565336827e-22
Pearson Corr V: 0.6738954927623719, p: 1.372941085797823e-23
Pearson Corr W: 0.5966772903637001, p: 1.4032339560381543e-17
Pearson Corr S: 0.8497937601125106, p: 4.9804201596636806e-48
---------------------------------------------------
Prediction using mast: rsw03
Error U: 1.7806551237364394 +- 1.0858390883770503
Error V: 0.711833330402879 +- 0.5719129871765655
Error W: 0.42244173721149736 +- 0.3869008502703855
Error S: 0.8074896046674164 +- 0.565346144727658
Pearson Corr U: 0.6526854405491389, p: 9.181337956009288e-22
Pearson Corr V: 0.680213240879257, p: 3.666903593240999e-24
Pearson Corr W: 0.6095090045446969, p: 1.8249464408334386e-18
Pearson Corr S: 0.8438206040958289, p: 9.758024148034175e-47
---------------------------------------------------
Prediction using mast: rsw04
Error U: 1.2611652386848975 +- 0.9389061371949824
Error V: 0.9015870340459872 +- 0.6946867839055364
Error W: 0.4210914718129094 +- 0.3878666657613804
Error S: 0.717739406551795 +- 0.5170763445427617
Pearson Corr U: 0.6725664201659031, p: 1.80496053248987e-23
Pearson Corr V: 0.6783223004265597, p: 5.4627049424784295e-24
Pearson Corr W: 0.6064550272113991, p: 2.9903409849788567e-18
Pearson Corr S: 0.8574005111599331, p: 9.29126093046224e-50
---------------------------------------------------
Prediction using mast: rsw05
Error U: 0.8917492742514421 +- 0.76657503401683
Error V: 0.7432733589075385 +- 0.5911476994610267
Error W: 0.29148211632158355 +- 0.2461607473313317
Error S: 0.49442129366955423 +- 0.3980004137853004
Pearson Corr U: 0.6660680527824938, p: 6.739657158600664e-23
Pearson Corr V: 0.6598718741369206, p: 2.2961613492717207e-22
Pearson Corr W: 0.5793680668638748, p: 1.911199936119119e-16
Pearson Corr S: 0.8491484809765736, p: 6.910923991942585e-48
---------------------------------------------------
Prediction using mast: rsw06
Error U: 1.0928515827513667 +- 0.8619279774751469
Error V: 0.777144567691293 +- 0.6904424740240271
Error W: 0.27462514866108334 +- 0.22953924805940176
Error S: 0.5240603280459715 +- 0.40929818413738717
Pearson Corr U: 0.6461872089010737, p: 3.113989752051554e-21
Pearson Corr V: 0.6589230698823653, p: 2.7632085126948096e-22
Pearson Corr W: 0.571428221788934, p: 6.018590880403532e-16
Pearson Corr S: 0.8351060460367501, p: 6.028999912780465e-45
---------------------------------------------------
Prediction using mast: rsw07
Error U: 0.8991370646918894 +- 0.7682624345925738
Error V: 0.7254158810410702 +- 0.6126374429331042
Error W: 0.27264215951942683 +- 0.22427992091048132
Error S: 0.5564510210186717 +- 0.4436083776871392
Pearson Corr U: 0.6577445211657211, p: 3.4744995405438286e-22
Pearson Corr V: 0.6572172388006315, p: 3.8481758320192363e-22
Pearson Corr W: 0.5750393853697247, p: 3.585725870910376e-16
Pearson Corr S: 0.8448776542533324, p: 5.816855688642853e-47
---------------------------------------------------
Prediction using mast: rsw08
Error U: 0.835714531393552 +- 0.7135713508142886
Error V: 0.7890299695776051 +- 0.5976455407209196
Error W: 0.2844823167557643 +- 0.23720564693133103
Error S: 0.4827186203694154 +- 0.4001992709409693
Pearson Corr U: 0.6734520645034382, p: 1.5043952879061818e-23
Pearson Corr V: 0.6536683582008133, p: 7.612792687313098e-22
Pearson Corr W: 0.5769804446300097, p: 2.7072938703901757e-16
Pearson Corr S: 0.8519317037577113, p: 1.663721599806499e-48
---------------------------------------------------
Prediction using mast: tnw01
Error U: 0.9665507775285844 +- 0.7725307648457085
Error V: 0.8684622535948046 +- 0.7619936218781155
Error W: 0.17548711659089236 +- 0.15727990211686885
Error S: 1.4101791535488548 +- 0.8355430615792339
Pearson Corr U: 0.6950766694142171, p: 1.4355419340244485e-25
Pearson Corr V: 0.5472577712686433, p: 1.6463550700813768e-14
Pearson Corr W: 0.5917943300281134, p: 2.978282537394004e-17
Pearson Corr S: 0.8167429572488767, p: 1.7110428963289175e-41
---------------------------------------------------
Prediction using mast: tnw02
Error U: 0.9534106872857022 +- 0.7470297550832952
Error V: 0.8671301942096751 +- 0.7608332604203895
Error W: 0.17513718145822152 +- 0.1577269697197701
Error S: 1.3983597257300677 +- 0.8234206335055771
Pearson Corr U: 0.6892013585823354, p: 5.289295754987039e-25
Pearson Corr V: 0.547881851765919, p: 1.5165644906547642e-14
Pearson Corr W: 0.5920403202011594, p: 2.868353522113535e-17
Pearson Corr S: 0.8095040178392156, p: 3.087659091481615e-40
---------------------------------------------------
Prediction using mast: tnw03
Error U: 0.8693480740170023 +- 0.66126404602883
Error V: 0.7566462042172428 +- 0.6698239749525464
Error W: 0.2294799184390044 +- 0.1821503248312299
Error S: 0.8031460683103946 +- 0.5616008810915064
Pearson Corr U: 0.6462810261578646, p: 3.0602065539693537e-21
Pearson Corr V: 0.6214949562327812, p: 2.492998981475767e-19
Pearson Corr W: 0.562136707490596, p: 2.2168728151122687e-15
Pearson Corr S: 0.836182071075919, p: 3.671396883612931e-45
---------------------------------------------------
Prediction using mast: tnw05
Error U: 1.02599078725211 +- 0.8596523378988625
Error V: 0.9977683884418579 +- 0.8882475962683911
Error W: 0.18409909811433406 +- 0.19103462621287723
Error S: 1.7189236105509398 +- 0.9713758311790786
Pearson Corr U: 0.4171640667017128, p: 1.8519427734220867e-08
Pearson Corr V: 0.48803830191135267, p: 1.943333834595724e-11
Pearson Corr W: 0.5800470221936921, p: 1.7301211276506842e-16
Pearson Corr S: 0.7916743235932197, p: 2.3297770670644837e-37
---------------------------------------------------
Prediction using mast: tnw06
Error U: 1.053742459898629 +- 0.9164570302767359
Error V: 1.0074373538066619 +- 0.8966109901765354
Error W: 0.19509728672119803 +- 0.20184058622510193
Error S: 1.7276657175343157 +- 1.0036422032656687
Pearson Corr U: -0.00995179487137507, p: 0.898125134088145
Pearson Corr V: 0.3599890587904864, p: 1.6444601559035814e-06
Pearson Corr W: 0.5745417574219637, p: 3.85243517945232e-16
Pearson Corr S: 0.6659271647607821, p: 6.932405908535116e-23
---------------------------------------------------
Prediction using mast: tnw07
Error U: 1.0551383638301386 +- 0.83130197361864
Error V: 1.9375389964046574 +- 1.2884121003252547
Error W: 0.2503737271061057 +- 0.2219307085458295
Error S: 1.0337868323562598 +- 0.781885710724277
Pearson Corr U: -0.16278291031527303, p: 0.03501044010960786
Pearson Corr V: -0.5521499086761339, p: 8.609373772372922e-15
Pearson Corr W: -0.07475294164203017, p: 0.33553592400853793
Pearson Corr S: 0.5562096413403413, p: 4.986726248143169e-15
---------------------------------------------------
Prediction using mast: tnw08
Error U: 1.0483760044958406 +- 0.7095628712554769
Error V: 1.3545110642905718 +- 1.1071947358219645
Error W: 0.1845991320098881 +- 0.1651125229505316
Error S: 0.8952240152365356 +- 0.7187554777105837
Pearson Corr U: 0.530727213524373, p: 1.364023065279041e-13
Pearson Corr V: -0.1864656074960602, p: 0.01551665445790071
Pearson Corr W: 0.588397424979462, p: 4.9899974494796244e-17
Pearson Corr S: 0.8087159313673692, p: 4.199132399002416e-40
---------------------------------------------------
Prediction using mast: tnw09
Error U: 0.9279177022372429 +- 0.685651035931186
Error V: 0.9544022221848978 +- 0.8483652820439347
Error W: 0.19094678175615667 +- 0.16144280510515585
Error S: 0.9613419511648098 +- 0.6519852351056338
Pearson Corr U: 0.6094630355612157, p: 1.8386349782051574e-18
Pearson Corr V: 0.5554388486811854, p: 5.534651523773976e-15
Pearson Corr W: 0.568744331189373, p: 8.808152834149202e-16
Pearson Corr S: 0.8080567604371506, p: 5.424650639896308e-40
---------------------------------------------------
Prediction using mast: tnw10
Error U: 1.3344912846727153 +- 0.9194563029087348
Error V: 0.9921634735270828 +- 0.870459479160588
Error W: 0.24366863126148108 +- 0.19867416212226804
Error S: 0.4950964621304692 +- 0.3676839979919606
Pearson Corr U: 0.6370336234959566, p: 1.6559768170933814e-20
Pearson Corr V: 0.5013478199820577, p: 4.455169410326815e-12
Pearson Corr W: 0.5643021657503935, p: 1.6419245201754563e-15
Pearson Corr S: 0.8236684892931535, p: 9.509460302730318e-43
---------------------------------------------------
Prediction using mast: tnw11
Error U: 0.9290388588246983 +- 0.7757199650042981
Error V: 0.8092649289682337 +- 0.7153580816996371
Error W: 0.23658991938001717 +- 0.190063553761097
Error S: 0.7024668692909566 +- 0.512725630053477
Pearson Corr U: 0.6378758099950169, p: 1.4233147300555915e-20
Pearson Corr V: 0.6473677859511712, p: 2.4998249637842334e-21
Pearson Corr W: 0.5615330887472467, p: 2.4094468157906977e-15
Pearson Corr S: 0.8333795703836867, p: 1.3263320143334781e-44
---------------------------------------------------
Prediction using mast: tnw12
Error U: 0.9508674382363049 +- 0.7236673273311328
Error V: 1.0165026988563124 +- 0.8902733251961663
Error W: 0.18786381113116812 +- 0.16220928363868103
Error S: 0.9091553927000229 +- 0.639178436116193
Pearson Corr U: 0.6016673764943213, p: 6.417160772050796e-18
Pearson Corr V: 0.5027586593938582, p: 3.7968505682678705e-12
Pearson Corr W: 0.5638511472498067, p: 1.748189361093108e-15
Pearson Corr S: 0.808769344107344, p: 4.112719750000355e-40
---------------------------------------------------
Prediction using mast: tnw13
Error U: 1.0467672179482885 +- 0.9051171298932933
Error V: 1.1345410526595896 +- 0.9871056586087559
Error W: 0.22710086506392346 +- 0.2299050729461236
Error S: 1.9177068367488475 +- 1.03123916553118
Pearson Corr U: -0.005389824200823432, p: 0.9447197610801404
Pearson Corr V: -0.6234533618512901, p: 1.7861392052118348e-19
Pearson Corr W: 0.543913424566443, p: 2.5490597955289503e-14
Pearson Corr S: 0.7262847218808193, p: 8.016610541924927e-29
---------------------------------------------------
Prediction using mast: tnw14
Error U: 1.473696315447488 +- 1.3179373101198795
Error V: 0.9183616213055042 +- 0.7583762192728346
Error W: 0.21760424911212178 +- 0.20690690330250075
Error S: 0.9564233280533456 +- 0.7676357501129846
Pearson Corr U: -0.31129646355294044, p: 4.003761988128913e-05
Pearson Corr V: 0.2926661810557754, p: 0.00011826133657819073
Pearson Corr W: 0.18337554283310684, p: 0.01734626465253365
Pearson Corr S: 0.6436600383812775, p: 4.9675852607619805e-21
---------------------------------------------------
Prediction using mast: tnw15
Error U: 1.7597566950583015 +- 1.4667446409058285
Error V: 0.9731240626420865 +- 0.8494033756825311
Error W: 0.26087222215699885 +- 0.2282852728603488
Error S: 0.8286027839914638 +- 0.6330071087530403
Pearson Corr U: -0.3648868951969285, p: 1.1568409906984821e-06
Pearson Corr V: -0.06715561782773849, p: 0.3870857354983222
Pearson Corr W: -0.1535878814307687, p: 0.046847861361552966
Pearson Corr S: 0.6302252889946354, p: 5.536528572459579e-20
---------------------------------------------------
Prediction using mast: tse01
Error U: 0.885116669628129 +- 0.6853196030940846
Error V: 0.8050964553483941 +- 0.7113622043458876
Error W: 0.2221099498302216 +- 0.17792670214960649
Error S: 0.8464876265084451 +- 0.5830820138980809
Pearson Corr U: 0.6371146250913028, p: 1.6320705387574627e-20
Pearson Corr V: 0.6200275185776671, p: 3.195665380616194e-19
Pearson Corr W: 0.5591500058751419, p: 3.3421697729856698e-15
Pearson Corr S: 0.829688293864092, p: 6.946211674409664e-44
---------------------------------------------------
Prediction using mast: tse02
Error U: 0.8716892909998822 +- 0.6060377216155494
Error V: 0.7603753703357312 +- 0.65278535661447
Error W: 0.21183885033632446 +- 0.16962300795144114
Error S: 0.8966933596163168 +- 0.6169384873783472
Pearson Corr U: 0.664330366528136, p: 9.53270805275967e-23
Pearson Corr V: 0.606409173171577, p: 3.0124742815382694e-18
Pearson Corr W: 0.5630551381009735, p: 1.9523411966044653e-15
Pearson Corr S: 0.8287161375569067, p: 1.0672416430346227e-43
---------------------------------------------------
Prediction using mast: tse04
Error U: 0.9661061344581482 +- 0.801646831718689
Error V: 1.0561227861707154 +- 0.8068700010305737
Error W: 0.38698635046059265 +- 0.35258723513822154
Error S: 0.6401690533457653 +- 0.4695185592011011
Pearson Corr U: 0.6858221835392638, p: 1.1043339376379723e-24
Pearson Corr V: 0.6659503223783725, p: 6.900356821683004e-23
Pearson Corr W: 0.5970746711079382, p: 1.3191292588850448e-17
Pearson Corr S: 0.8610685915726786, p: 1.2531734960500572e-50
---------------------------------------------------
Prediction using mast: tse06
Error U: 1.8779858457681808 +- 1.4384638028924985
Error V: 1.019559318050872 +- 0.6943321425885074
Error W: 0.20269903729634142 +- 0.20021340640954813
Error S: 0.6398284098246426 +- 0.4615616307088484
Pearson Corr U: -0.25618122301829804, p: 0.0008028497570356682
Pearson Corr V: 0.47884314264054, p: 5.1839263073508303e-11
Pearson Corr W: 0.3781181473015982, p: 4.343218781110022e-07
Pearson Corr S: 0.6911324332027323, p: 3.457256889129082e-25
---------------------------------------------------
Prediction using mast: tse07
Error U: 1.7559237802387575 +- 1.4316256469125512
Error V: 0.9298468459418249 +- 0.6919507574672038
Error W: 0.2362286984399239 +- 0.2264194402103823
Error S: 0.7595961063476685 +- 0.5808988317635041
Pearson Corr U: -0.33343616289302525, p: 1.002565647622014e-05
Pearson Corr V: 0.2628809918392621, p: 0.0005760643572459826
Pearson Corr W: 0.018013924961462327, p: 0.8167223076232328
Pearson Corr S: 0.6537201716540377, p: 7.537836689023714e-22
---------------------------------------------------
Prediction using mast: tse08
Error U: 1.4193933552773805 +- 1.2323904535149783
Error V: 1.0680158153608463 +- 0.7057215984705267
Error W: 0.19037856275157125 +- 0.1758781413181866
Error S: 0.5893963441179606 +- 0.4261592920854168
Pearson Corr U: -0.0024023174997440328, p: 0.9753451733566315
Pearson Corr V: 0.6094372847850906, p: 1.8463468247896963e-18
Pearson Corr W: 0.5255564240601078, p: 2.581947978584147e-13
Pearson Corr S: 0.7482352154881352, p: 2.1555433432540285e-31
---------------------------------------------------
Prediction using mast: tse09
Error U: 1.0693836094654483 +- 0.9730497541538956
Error V: 0.8235446869167482 +- 0.6241590448181508
Error W: 0.18167931594834855 +- 0.16210214464442174
Error S: 0.8714294771879674 +- 0.7157552338633667
Pearson Corr U: 0.47875704467155394, p: 5.2310528711227603e-11
Pearson Corr V: 0.6156632116790908, p: 6.636863804205392e-19
Pearson Corr W: 0.5827712284912244, p: 1.157743030629886e-16
Pearson Corr S: 0.8270030717740275, p: 2.2598766947978105e-43
---------------------------------------------------
Prediction using mast: tse10
Error U: 1.1200050288929393 +- 1.0501299399890678
Error V: 0.8542933241884756 +- 0.6263443229203918
Error W: 0.1850124656801974 +- 0.1669304061650175
Error S: 0.780388694863035 +- 0.6558906481729062
Pearson Corr U: 0.25734799787382673, p: 0.0007582267571200895
Pearson Corr V: 0.6177311511557007, p: 4.700939658283655e-19
Pearson Corr W: 0.568275936829984, p: 9.410123554805268e-16
Pearson Corr S: 0.8045595680241575, p: 2.0762718325433217e-39
---------------------------------------------------
Prediction using mast: tse11
Error U: 1.0842566456966507 +- 0.9643888396278305
Error V: 1.1216838356831762 +- 0.7613135986677674
Error W: 0.19620851368473247 +- 0.16906250031904074
Error S: 0.5228785152075994 +- 0.3742537216409593
Pearson Corr U: 0.46504896784444955, p: 2.1409690831886573e-10
Pearson Corr V: 0.6296244839287629, p: 6.14997098287793e-20
Pearson Corr W: 0.5570038750015559, p: 4.477562719870508e-15
Pearson Corr S: 0.811512167007411, p: 1.4013496996737196e-40
---------------------------------------------------
Prediction using mast: tse12
Error U: 0.8886544976746051 +- 0.6385140409301523
Error V: 0.7707554557363812 +- 0.6515493120283887
Error W: 0.19527915480859145 +- 0.1602144624905657
Error S: 0.9916500129883288 +- 0.6734183481736771
Pearson Corr U: 0.6933904584648173, p: 2.0938984610920222e-25
Pearson Corr V: 0.5919450621171598, p: 2.9104440620619674e-17
Pearson Corr W: 0.5701132848475926, p: 7.256264564477739e-16
Pearson Corr S: 0.8214486925566945, p: 2.4341782134000516e-42
---------------------------------------------------
Prediction using mast: tse13
Error U: 1.1068192437849145 +- 0.9605283170338806
Error V: 1.4852940946124868 +- 0.8733045554847242
Error W: 0.22547133399279412 +- 0.1811040239347204
Error S: 0.6317425595137671 +- 0.41361538249821944
Pearson Corr U: 0.5324271524448123, p: 1.1032684210177429e-13
Pearson Corr V: 0.6300214953374392, p: 5.737574210997013e-20
Pearson Corr W: 0.5586286803600011, p: 3.588936672819391e-15
Pearson Corr S: 0.8128903883520074, p: 8.103959024710675e-41
---------------------------------------------------
Prediction using mast: v01
Error U: 1.0006298524606219 +- 0.8393124649993025
Error V: 0.7910238203578258 +- 0.6447754862764754
Error W: 0.17506926897812053 +- 0.1593782393427789
Error S: 1.0087514493002816 +- 0.7410425048235597
Pearson Corr U: 0.765485827054744, p: 1.315991871996499e-33
Pearson Corr V: 0.5880625355785544, p: 5.24874117353651e-17
Pearson Corr W: 0.5886097312514851, p: 4.832465151764264e-17
Pearson Corr S: 0.8334487485035832, p: 1.2853100482808688e-44
---------------------------------------------------
Prediction using mast: v03
Error U: 1.2223864602037122 +- 1.1820643765989665
Error V: 1.4847818761378573 +- 1.1549622264222936
Error W: 0.2728548275716938 +- 0.21789309985218722
Error S: 1.3556241099622737 +- 0.8379132030242342
Pearson Corr U: -0.3327478866836595, p: 1.0483870711742442e-05
Pearson Corr V: -0.5295254961771853, p: 1.5836072885236493e-13
Pearson Corr W: -0.016788097632564603, p: 0.8289961428602362
Pearson Corr S: 0.4923645922039775, p: 1.2123711576939968e-11
---------------------------------------------------
Prediction using mast: v04
Error U: 1.401732691257422 +- 1.2900885526574961
Error V: 0.9679495622050266 +- 0.848449622835382
Error W: 0.22338764581179285 +- 0.20213005618734328
Error S: 1.0931478952137033 +- 0.8297725708401444
Pearson Corr U: -0.3182545878827522, p: 2.6213525884310268e-05
Pearson Corr V: 0.039581417326426775, p: 0.6104696663175416
Pearson Corr W: 0.14485081382589746, p: 0.06101923637050805
Pearson Corr S: 0.6052522874313581, p: 3.6270575922498015e-18
---------------------------------------------------
Prediction using mast: v05
Error U: 1.305890015792024 +- 1.2281744377540253
Error V: 0.9767957176279902 +- 0.8567906788814039
Error W: 0.2072772080465223 +- 0.19295228412796658
Error S: 1.1903795782848843 +- 0.8852905636242445
Pearson Corr U: -0.30057807659348984, p: 7.533054139312815e-05
Pearson Corr V: -0.01214675956588871, p: 0.875819963698543
Pearson Corr W: 0.2859890599521276, p: 0.00017130121716392213
Pearson Corr S: 0.6143776209254109, p: 8.213388317086069e-19
---------------------------------------------------
Prediction using mast: v06
Error U: 1.1331302183444796 +- 1.0825249758486932
Error V: 1.1602863586621097 +- 1.0254587752271245
Error W: 0.22289443903511114 +- 0.19834999570462106
Error S: 1.5654818369322485 +- 0.9638195885580009
Pearson Corr U: -0.25244387104891813, p: 0.0009625440527124961
Pearson Corr V: -0.6410348120056549, p: 8.032302039416179e-21
Pearson Corr W: 0.13465172963238167, p: 0.08182576540764169
Pearson Corr S: 0.5673774355695665, p: 1.0679293053734747e-15
---------------------------------------------------
Prediction using mast: v07
Error U: 1.0688756719897479 +- 0.7826074872816163
Error V: 2.1193346224598417 +- 1.363599289988254
Error W: 0.25317174737163933 +- 0.22721632779266546
Error S: 0.8526837040412263 +- 0.6983444185888354
Pearson Corr U: -0.09221037314042967, p: 0.23452063850400534
Pearson Corr V: -0.6053729151294762, p: 3.557643250819588e-18
Pearson Corr W: -0.12139773124561727, p: 0.11698620816097724
Pearson Corr S: 0.6276870907465993, p: 8.617012732760585e-20
---------------------------------------------------
Prediction error all masts
Error U: 1.114718261850309 +- 0.9806534608298402
Error V: 0.9906378872545435 +- 0.8526617759646956
Error W: 0.24022596505102037 +- 0.22809568598160818
Error S: 0.870799745489174 +- 0.7368771490420155
Pearson Corr U: 0.21474598606345763, p: 1.3919764364783122e-79
Pearson Corr V: 0.23449015397877201, p: 5.93434341374844e-95
Pearson Corr W: 0.41325004912560326, p: 1.01856248434731e-309
Pearson Corr S: 0.5310140339301485, p: 0.0
---------------------------------------------------
Pearson corr per case, then averaged over all cases
U:   0.366868454536494
V:   0.3988964263943091
W:   0.4627947185224896
S:   0.7726546148151984
---------------------------------------------------
