# Supplementary material for: WindSeer: real-time volumetric wind prediction over complex terrain aboard a small uncrewed aerial vehicle
Source: Nat Commun. 2024 Apr 25;15:3507. doi: 10.1038/s41467-024-47778-4 (PMC11045725; doi:10.1038/s41467-024-47778-4)
Supplement: Supplementary file 5 — Source Data [file 41467_2024_47778_MOESM5_ESM.zip › data_Table1_SupplementaryTable2/Perdigao_0608_avg000-100_AD4.txt]

Sender: LSF System <lsfadmin@eu-ms-027-31>
Subject: Job 208229430: <python3 predict_measurement_campaigns.py -model_dir ../wind_prediction/trained_models/final01 -model_version e3000 -d /cluster/work/riner/users/intel/perdigao_20170608.hdf5 -m tse04 -i 6 -e avg_0:00-1:00 --no_gpu --benchmark> in cluster <euler> Done

Job <python3 predict_measurement_campaigns.py -model_dir ../wind_prediction/trained_models/final01 -model_version e3000 -d /cluster/work/riner/users/intel/perdigao_20170608.hdf5 -m tse04 -i 6 -e avg_0:00-1:00 --no_gpu --benchmark> was submitted from host <eu-login-27> by user <acfloria> in cluster <euler> at Mon Mar 14 22:08:03 2022
Job was executed on host(s) <2*eu-ms-027-31>, in queue <normal.4h>, as user <acfloria> in cluster <euler> at Mon Mar 14 22:08:25 2022
</cluster/home/acfloria> was used as the home directory.
</cluster/home/acfloria/intel_wind/wind_analysis> was used as the working directory.
Started at Mon Mar 14 22:08:25 2022
Terminated at Mon Mar 14 23:16:14 2022
Results reported at Mon Mar 14 23:16:14 2022

Your job looked like:

------------------------------------------------------------
# LSBATCH: User input
python3 predict_measurement_campaigns.py -model_dir ../wind_prediction/trained_models/final01 -model_version e3000 -d /cluster/work/riner/users/intel/perdigao_20170608.hdf5 -m tse04 -i 6 -e avg_0:00-1:00 --no_gpu --benchmark
------------------------------------------------------------

Successfully completed.

Resource usage summary:

    CPU time :                                   4034.54 sec.
    Max Memory :                                 16065 MB
    Average Memory :                             10557.44 MB
    Total Requested Memory :                     26000.00 MB
    Delta Memory :                               9935.00 MB
    Max Swap :                                   -
    Max Processes :                              3
    Max Threads :                                4
    Run time :                                   4071 sec.
    Turnaround time :                            4091 sec.

The output (if any) follows:

/cluster/home/acfloria/.local/lib/python3.7/site-packages/pyproj/crs/crs.py:131: FutureWarning: '+init=<authority>:<code>' syntax is deprecated. '<authority>:<code>' is the preferred initialization method. When making the change, be mindful of axis order changes: https://pyproj4.github.io/pyproj/stable/gotchas.html#axis-order-changes-in-proj-6
  in_crs_string = _prepare_from_proj_string(in_crs_string)
/cluster/home/acfloria/.local/lib/python3.7/site-packages/pyproj/crs/crs.py:131: FutureWarning: '+init=<authority>:<code>' syntax is deprecated. '<authority>:<code>' is the preferred initialization method. When making the change, be mindful of axis order changes: https://pyproj4.github.io/pyproj/stable/gotchas.html#axis-order-changes-in-proj-6
  in_crs_string = _prepare_from_proj_string(in_crs_string)
mayavi could not get imported, disabling plotting with mayavi. Refer to the README for install instructions
'pygdal' is not installed. Use the command below to install it:
     pip3 install pygdal==2.3.2.4
GPy could not get imported, GPR baseline not available
Using YAML config: ../wind_prediction/trained_models/final01/params.yaml
Input data: avg_0:00-1:00 | scale: scale_2.0_n_384 | mast: rne01 
Measurement indices:
[333 193  39]
Input data: avg_0:00-1:00 | scale: scale_2.0_n_384 | mast: rne02 
Measurement indices:
[315 206  40]
[315 206  42]
Input data: avg_0:00-1:00 | scale: scale_2.0_n_384 | mast: rne03 
Measurement indices:
[302 223  41]
Input data: avg_0:00-1:00 | scale: scale_2.0_n_384 | mast: rne04 
Measurement indices:
[276 254  39]
Input data: avg_0:00-1:00 | scale: scale_2.0_n_384 | mast: rne06 
Measurement indices:
[247 288  39]
[247 288  41]
Input data: avg_0:00-1:00 | scale: scale_2.0_n_384 | mast: rne07 
Measurement indices:
[212 323  41]
[212 323  43]
Input data: avg_0:00-1:00 | scale: scale_2.0_n_384 | mast: rsw01 
Measurement indices:
[194  77  43]
[194  77  44]
Input data: avg_0:00-1:00 | scale: scale_2.0_n_384 | mast: rsw02 
Measurement indices:
[182  88  43]
[182  88  45]
Input data: avg_0:00-1:00 | scale: scale_2.0_n_384 | mast: rsw03 
Measurement indices:
[174 101  43]
[174 101  44]
[174 101  46]
[174 101  48]
[174 101  51]
Input data: avg_0:00-1:00 | scale: scale_2.0_n_384 | mast: rsw04 
Measurement indices:
[160 121  43]
Input data: avg_0:00-1:00 | scale: scale_2.0_n_384 | mast: rsw05 
Measurement indices:
[129 166  44]
Input data: avg_0:00-1:00 | scale: scale_2.0_n_384 | mast: rsw06 
Measurement indices:
[116 183  44]
[116 183  46]
[116 183  48]
[116 183  49]
[116 183  53]
Input data: avg_0:00-1:00 | scale: scale_2.0_n_384 | mast: rsw07 
Measurement indices:
[ 85 221  45]
[ 85 221  47]
Input data: avg_0:00-1:00 | scale: scale_2.0_n_384 | mast: rsw08 
Measurement indices:
[ 74 237  45]
[ 74 237  47]
Input data: avg_0:00-1:00 | scale: scale_2.0_n_384 | mast: tnw01 
Measurement indices:
[ 59 175  11]
Input data: avg_0:00-1:00 | scale: scale_2.0_n_384 | mast: tnw02 
Measurement indices:
[ 82 190  31]
Input data: avg_0:00-1:00 | scale: scale_2.0_n_384 | mast: tnw03 
Measurement indices:
[ 96 204  43]
[ 96 204  45]
Input data: avg_0:00-1:00 | scale: scale_2.0_n_384 | mast: tnw05 
Measurement indices:
[130 225  24]
[130 225  24]
[130 225  25]
[130 225  25]
[130 225  26]
Input data: avg_0:00-1:00 | scale: scale_2.0_n_384 | mast: tnw06 
Measurement indices:
[158 247  18]
[158 247  19]
[158 247  19]
[158 247  20]
Input data: avg_0:00-1:00 | scale: scale_2.0_n_384 | mast: tnw07 
Measurement indices:
[176 263  10]
[176 263  10]
[176 263  11]
[176 263  11]
[176 263  12]
[176 263  14]
[176 263  16]
[176 263  19]
Input data: avg_0:00-1:00 | scale: scale_2.0_n_384 | mast: tnw08 
Measurement indices:
[196 278  21]
Input data: avg_0:00-1:00 | scale: scale_2.0_n_384 | mast: tnw09 
Measurement indices:
[210 291  27]
Input data: avg_0:00-1:00 | scale: scale_2.0_n_384 | mast: tnw10 
Measurement indices:
[220 296  32]
[220 296  34]
[220 296  36]
[220 296  37]
[220 296  41]
Input data: avg_0:00-1:00 | scale: scale_2.0_n_384 | mast: tnw11 
Measurement indices:
[231 304  35]
[231 304  36]
[231 304  38]
Input data: avg_0:00-1:00 | scale: scale_2.0_n_384 | mast: tnw12 
Measurement indices:
[238 307  33]
[238 307  33]
[238 307  33]
[238 307  34]
[238 307  34]
[238 307  34]
[238 307  36]
[238 307  37]
Input data: avg_0:00-1:00 | scale: scale_2.0_n_384 | mast: tnw13 
Measurement indices:
[243 314  27]
[243 314  27]
[243 314  28]
[243 314  28]
[243 314  29]
[243 314  31]
Input data: avg_0:00-1:00 | scale: scale_2.0_n_384 | mast: tnw14 
Measurement indices:
[253 319  20]
[253 319  23]
[253 319  24]
Input data: avg_0:00-1:00 | scale: scale_2.0_n_384 | mast: tnw15 
Measurement indices:
[259 322  17]
[259 322  17]
[259 322  17]
[259 322  20]
[259 322  21]
Input data: avg_0:00-1:00 | scale: scale_2.0_n_384 | mast: tse01 
Measurement indices:
[101  93   5]
[101  93   8]
Input data: avg_0:00-1:00 | scale: scale_2.0_n_384 | mast: tse02 
Measurement indices:
[137 117  29]
Input data: avg_0:00-1:00 | scale: scale_2.0_n_384 | mast: tse04 
Measurement indices:
[153 131  43]
[153 131  44]
[153 131  46]
[153 131  48]
[153 131  51]
[153 131  54]
[153 131  55]
[153 131  58]
Input data: avg_0:00-1:00 | scale: scale_2.0_n_384 | mast: tse06 
Measurement indices:
[182 159  28]
[182 159  30]
[182 159  32]
[182 159  33]
[182 159  37]
Input data: avg_0:00-1:00 | scale: scale_2.0_n_384 | mast: tse07 
Measurement indices:
[204 159  24]
[204 159  26]
Input data: avg_0:00-1:00 | scale: scale_2.0_n_384 | mast: tse08 
Measurement indices:
[223 176  22]
Input data: avg_0:00-1:00 | scale: scale_2.0_n_384 | mast: tse09 
Measurement indices:
[244 202  14]
[244 202  16]
[244 202  17]
[244 202  19]
[244 202  23]
[244 202  26]
[244 202  30]
Input data: avg_0:00-1:00 | scale: scale_2.0_n_384 | mast: tse10 
Measurement indices:
[259 211  19]
[259 211  22]
Input data: avg_0:00-1:00 | scale: scale_2.0_n_384 | mast: tse11 
Measurement indices:
[266 217  24]
[266 217  26]
[266 217  28]
[266 217  31]
Input data: avg_0:00-1:00 | scale: scale_2.0_n_384 | mast: tse12 
Measurement indices:
[280 226  33]
[280 226  34]
Input data: avg_0:00-1:00 | scale: scale_2.0_n_384 | mast: tse13 
Measurement indices:
[290 234  39]
[290 234  41]
[290 234  43]
[290 234  44]
[290 234  48]
[290 234  51]
[290 234  55]
Input data: avg_0:00-1:00 | scale: scale_2.0_n_384 | mast: v01 
Measurement indices:
[295 161  17]
[295 161  18]
Input data: avg_0:00-1:00 | scale: scale_2.0_n_384 | mast: v03 
Measurement indices:
[254 184  13]
[254 184  15]
Input data: avg_0:00-1:00 | scale: scale_2.0_n_384 | mast: v04 
Measurement indices:
[220 218  11]
[220 218  12]
Input data: avg_0:00-1:00 | scale: scale_2.0_n_384 | mast: v05 
Measurement indices:
[204 235  10]
[204 235  12]
[204 235  13]
Input data: avg_0:00-1:00 | scale: scale_2.0_n_384 | mast: v06 
Measurement indices:
[190 249   9]
[190 249  11]
[190 249  13]
Input data: avg_0:00-1:00 | scale: scale_2.0_n_384 | mast: v07 
Measurement indices:
[153 275   8]
[153 275   9]
[153 275   9]
[153 275   9]
[153 275  10]
[153 275  10]
[153 275  11]
---------------------------------------------------
Prediction using mast: rne01
Error U: 1.0396457738349034 +- 1.1827972250338208
Error V: 1.5282059948623063 +- 1.2445956922845833
Error W: 0.21737767066801786 +- 0.21297122849812272
Error S: 1.4857776220281627 +- 1.775812009695544
Pearson Corr U: 0.5958845279522376, p: 1.586974312682786e-17
Pearson Corr V: 0.7640596504886346, p: 2.0392280221068572e-33
Pearson Corr W: 0.4705661483113175, p: 1.2233196189715954e-10
Pearson Corr S: 0.7086385864238923, p: 6.2532678297290366e-27
---------------------------------------------------
Prediction using mast: rne02
Error U: 1.0255855860719796 +- 1.0555895543657163
Error V: 1.463928891246938 +- 1.0034958986812197
Error W: 0.2644900161320961 +- 0.24819821155740945
Error S: 1.387115886871983 +- 1.4520149243554024
Pearson Corr U: 0.5792315299385076, p: 1.9497882236376047e-16
Pearson Corr V: 0.7701069582214989, p: 3.1154984062807297e-34
Pearson Corr W: 0.4701412219998644, p: 1.277659881565225e-10
Pearson Corr S: 0.711809372885235, p: 2.9282771165354212e-27
---------------------------------------------------
Prediction using mast: rne03
Error U: 1.1451072467521786 +- 0.7575359727067555
Error V: 1.5129620131135328 +- 1.0493111486050977
Error W: 0.4837412120633113 +- 0.44015538708533775
Error S: 1.4920260629778743 +- 1.216247122842134
Pearson Corr U: 0.550396716039407, p: 1.0874232061985937e-14
Pearson Corr V: 0.7415917895600558, p: 1.3770466163251051e-30
Pearson Corr W: 0.4569819366596659, p: 4.767746399562048e-10
Pearson Corr S: 0.6802690006672205, p: 3.623891581609716e-24
---------------------------------------------------
Prediction using mast: rne04
Error U: 1.139483772553419 +- 0.7583986787117521
Error V: 1.4627719364024239 +- 1.0048454775253313
Error W: 0.45891089479600533 +- 0.42183414442716916
Error S: 1.4588266786349469 +- 1.18855640750959
Pearson Corr U: 0.5520518337177545, p: 8.722904706666142e-15
Pearson Corr V: 0.7428360968439366, p: 9.772097570288126e-31
Pearson Corr W: 0.45795921680744534, p: 4.3318304021661823e-10
Pearson Corr S: 0.6808963451185125, p: 3.1728122248996725e-24
---------------------------------------------------
Prediction using mast: rne06
Error U: 1.1208067582925483 +- 0.7611919604736238
Error V: 1.6487430353166255 +- 1.1627363067292478
Error W: 0.5020965468972579 +- 0.44785461364358514
Error S: 1.5486780470737602 +- 1.2875906563314656
Pearson Corr U: 0.5439669735384556, p: 2.5313758975564724e-14
Pearson Corr V: 0.7418143611196103, p: 1.2952888229095644e-30
Pearson Corr W: 0.45430281146464074, p: 6.191531880455125e-10
Pearson Corr S: 0.6821185429690744, p: 2.4465756002547096e-24
---------------------------------------------------
Prediction using mast: rne07
Error U: 1.1546738976044137 +- 0.8148397618557696
Error V: 2.180494910642877 +- 1.59392969880449
Error W: 0.5768924717507777 +- 0.4924910135573708
Error S: 1.9407750975780746 +- 1.592912175133402
Pearson Corr U: 0.5276594192394984, p: 1.994370272156013e-13
Pearson Corr V: 0.742211809013993, p: 1.1609963238012344e-30
Pearson Corr W: 0.43156519677714134, p: 5.204228664068516e-09
Pearson Corr S: 0.6853468102911531, p: 1.223849012462883e-24
---------------------------------------------------
Prediction using mast: rsw01
Error U: 1.4753581710772383 +- 1.2333582602652848
Error V: 1.5906031222509973 +- 1.2515794780992393
Error W: 0.6654999123231166 +- 0.602952395391135
Error S: 1.7513091104716774 +- 1.625697910806167
Pearson Corr U: 0.5548360044210034, p: 6.0036990627839985e-15
Pearson Corr V: 0.729977794940394, p: 3.0846454544117676e-29
Pearson Corr W: 0.4596460901587242, p: 3.668462608142836e-10
Pearson Corr S: 0.6725680723264756, p: 1.8043483789095574e-23
---------------------------------------------------
Prediction using mast: rsw02
Error U: 1.3726520600790575 +- 0.9900782199066438
Error V: 1.3703279767935672 +- 1.0078944318423326
Error W: 0.5007944982476411 +- 0.4664616077835797
Error S: 1.4753937862018818 +- 1.2160997722160891
Pearson Corr U: 0.5509750533247275, p: 1.0069447320296124e-14
Pearson Corr V: 0.7368182679045813, p: 5.0415166497134125e-30
Pearson Corr W: 0.46594225524108424, p: 1.956807473444776e-10
Pearson Corr S: 0.6758696811393198, p: 9.12049879414845e-24
---------------------------------------------------
Prediction using mast: rsw03
Error U: 2.2390099425379866 +- 1.7613587742921948
Error V: 1.8460871366447653 +- 1.6450911583179437
Error W: 0.8910360317091549 +- 0.782906010937612
Error S: 2.433482783011332 +- 2.3143399887531193
Pearson Corr U: 0.5533653069925185, p: 7.31659072183198e-15
Pearson Corr V: 0.7238634383105995, p: 1.4868919107348473e-28
Pearson Corr W: 0.45477332103264423, p: 5.914783659277853e-10
Pearson Corr S: 0.6703416840979424, p: 2.844326737226706e-23
---------------------------------------------------
Prediction using mast: rsw04
Error U: 1.8687504870477134 +- 1.5262435907149505
Error V: 1.4154754222124708 +- 1.085165945567824
Error W: 0.6822835182756384 +- 0.6188401966510013
Error S: 1.7606528465346258 +- 1.6387687378967803
Pearson Corr U: 0.5478235991461075, p: 1.528244411250049e-14
Pearson Corr V: 0.7319778660457918, p: 1.826841826844733e-29
Pearson Corr W: 0.4634551810648538, p: 2.5120329371929054e-10
Pearson Corr S: 0.6738592686054587, p: 1.3832428930101685e-23
---------------------------------------------------
Prediction using mast: rsw05
Error U: 2.046818808294213 +- 1.669401157869901
Error V: 1.8485574963107108 +- 1.627451528124694
Error W: 0.8590683740000642 +- 0.7573728069117491
Error S: 2.3073512360637713 +- 2.2429592810052417
Pearson Corr U: 0.5546196987278638, p: 6.181271206953932e-15
Pearson Corr V: 0.7246791529253269, p: 1.208409542421929e-28
Pearson Corr W: 0.4548510397576954, p: 5.8702366418106e-10
Pearson Corr S: 0.6706858756534618, p: 2.6517586735593693e-23
---------------------------------------------------
Prediction using mast: rsw06
Error U: 1.8093327528995755 +- 1.547233190598361
Error V: 2.362248374068979 +- 1.8502536962671143
Error W: 0.9057326743865475 +- 0.7940187201347073
Error S: 2.5868370684846447 +- 2.4009947818681328
Pearson Corr U: 0.555628687020413, p: 5.39449006065786e-15
Pearson Corr V: 0.7262036898230159, p: 8.184947605879779e-29
Pearson Corr W: 0.45234438732755705, p: 7.484030439836592e-10
Pearson Corr S: 0.6720743728636489, p: 1.996637651064031e-23
---------------------------------------------------
Prediction using mast: rsw07
Error U: 2.134576411702837 +- 1.739754879500023
Error V: 2.251791791441505 +- 1.844257562429616
Error W: 0.9458040124170536 +- 0.8287885472393041
Error S: 2.7209034788273634 +- 2.4761132359839264
Pearson Corr U: 0.5545490861136609, p: 6.240340537710073e-15
Pearson Corr V: 0.7243221129837446, p: 1.3233528196515318e-28
Pearson Corr W: 0.45080595451294897, p: 8.678624272090178e-10
Pearson Corr S: 0.6703544610783995, p: 2.836939167973828e-23
---------------------------------------------------
Prediction using mast: rsw08
Error U: 2.470131158021953 +- 1.8948157089721167
Error V: 2.17257909392443 +- 1.840815644823497
Error W: 0.9860415180843631 +- 0.8616757628187074
Error S: 2.88223703988412 +- 2.5573151365232576
Pearson Corr U: 0.5530887188373208, p: 7.593022331046762e-15
Pearson Corr V: 0.7229887428319826, p: 1.8556627614129936e-28
Pearson Corr W: 0.45076302495219966, p: 8.714470541518775e-10
Pearson Corr S: 0.6697223081363306, p: 3.2259966452776404e-23
---------------------------------------------------
Prediction using mast: tnw01
Error U: 1.05758491073187 +- 1.0908081987549718
Error V: 1.6708605557816523 +- 1.8376207989400737
Error W: 0.2073372138166488 +- 0.21509898623374377
Error S: 1.869440240746027 +- 2.092346716965338
Pearson Corr U: 0.49527701020155557, p: 8.79153892977677e-12
Pearson Corr V: 0.7541631439690841, p: 3.920458986030434e-32
Pearson Corr W: 0.49809742948290037, p: 6.421572337903091e-12
Pearson Corr S: 0.6717266779983279, p: 2.1439822901610466e-23
---------------------------------------------------
Prediction using mast: tnw02
Error U: 1.1920816200655797 +- 1.4365771871960533
Error V: 1.9932436983528716 +- 2.274078815357533
Error W: 0.22190938653551806 +- 0.2735191095889435
Error S: 2.505621680574054 +- 2.5229050416042833
Pearson Corr U: -0.7164714297539674, p: 9.418641056579737e-28
Pearson Corr V: -0.36110591444453694, p: 1.5184980003838388e-06
Pearson Corr W: 0.319640116633443, p: 2.4063054954335306e-05
Pearson Corr S: 0.6708451786093513, p: 2.567018732848934e-23
---------------------------------------------------
Prediction using mast: tnw03
Error U: 1.396932477541554 +- 1.0186344402234593
Error V: 1.3655013538204732 +- 1.0114350378169823
Error W: 0.5053488729115375 +- 0.4708067883787379
Error S: 1.4798773773782314 +- 1.2209512172678607
Pearson Corr U: 0.550099235352715, p: 1.1312275845326898e-14
Pearson Corr V: 0.7367748563194687, p: 5.10070956438166e-30
Pearson Corr W: 0.4660376943094331, p: 1.9380635096324945e-10
Pearson Corr S: 0.6756831821986413, p: 9.481090861003753e-24
---------------------------------------------------
Prediction using mast: tnw05
Error U: 1.3039502892217376 +- 1.500609248134549
Error V: 1.6566918956264103 +- 1.4129709774260917
Error W: 0.23115584230201008 +- 0.23470375827116693
Error S: 1.588089677485866 +- 2.033728905921507
Pearson Corr U: 0.19896861382324893, p: 0.009721582455359786
Pearson Corr V: 0.7741277802603339, p: 8.651029421146839e-35
Pearson Corr W: 0.2722601321803959, p: 0.00035666378328739486
Pearson Corr S: 0.7088018256344345, p: 6.015223364300886e-27
---------------------------------------------------
Prediction using mast: tnw06
Error U: 1.6702958240540058 +- 1.8339438677478936
Error V: 1.9190214243657326 +- 2.1108236225432058
Error W: 0.22138749358737533 +- 0.22982628115346904
Error S: 1.8245766518160802 +- 2.2220878092590954
Pearson Corr U: -0.7511110654740831, p: 9.48534719519725e-32
Pearson Corr V: -0.028955955663217285, p: 0.7094550156390997
Pearson Corr W: 0.29050102967092933, p: 0.00013349324720070597
Pearson Corr S: 0.7890350184854442, p: 5.880401047835944e-37
---------------------------------------------------
Prediction using mast: tnw07
Error U: 1.069672367263864 +- 0.981741709371175
Error V: 2.139235957974602 +- 2.321562050074479
Error W: 0.19849848544345125 +- 0.20632001912958312
Error S: 1.7443108049436666 +- 2.2186406623321715
Pearson Corr U: 0.5715497682038919, p: 5.91519581280952e-16
Pearson Corr V: 0.44852276590019396, p: 1.0797261148593292e-09
Pearson Corr W: 0.513759233906639, p: 1.0639361361247038e-12
Pearson Corr S: 0.7175941236221802, p: 7.142917272080032e-28
---------------------------------------------------
Prediction using mast: tnw08
Error U: 1.297478732667538 +- 1.5553044324502945
Error V: 2.0113171910894647 +- 2.2997020298984774
Error W: 0.22063514496376724 +- 0.24878571931088364
Error S: 2.341609192772761 +- 2.4314041687880787
Pearson Corr U: -0.6744384842835844, p: 1.2272462318379351e-23
Pearson Corr V: -0.5963683247788109, p: 1.4722272204138607e-17
Pearson Corr W: 0.2109597295081606, p: 0.006052987200715313
Pearson Corr S: 0.6805662007110816, p: 3.402855731071377e-24
---------------------------------------------------
Prediction using mast: tnw09
Error U: 1.0459721021432884 +- 1.112371690702239
Error V: 1.60600077717184 +- 1.6915452104592352
Error W: 0.20888400924531408 +- 0.21705341213102688
Error S: 1.7872061106529922 +- 2.0210788517006097
Pearson Corr U: 0.5262289145193616, p: 2.3777774323267964e-13
Pearson Corr V: 0.7509898544245378, p: 9.821488802166539e-32
Pearson Corr W: 0.4912195482370223, p: 1.3745149292683742e-11
Pearson Corr S: 0.6818787798702693, p: 2.574821564825051e-24
---------------------------------------------------
Prediction using mast: tnw10
Error U: 1.139246108123994 +- 1.3447457891521581
Error V: 1.5757668206091213 +- 1.2606469559992084
Error W: 0.22250121856768507 +- 0.21515914627944804
Error S: 1.507286953246797 +- 1.8653571505302569
Pearson Corr U: 0.5086874808330804, p: 1.9235561162383815e-12
Pearson Corr V: 0.7798544178182977, p: 1.33170551807558e-35
Pearson Corr W: 0.38823335137261306, p: 1.9935386641788655e-07
Pearson Corr S: 0.7197536732339389, p: 4.180108587713742e-28
---------------------------------------------------
Prediction using mast: tnw11
Error U: 1.0278904949664334 +- 0.9540693542560384
Error V: 1.4465542839424246 +- 0.9751668909901097
Error W: 0.30107878032690377 +- 0.28453852372929767
Error S: 1.3725708498976086 +- 1.3566411194559258
Pearson Corr U: 0.5654122243102268, p: 1.4065157656242357e-15
Pearson Corr V: 0.7602787479191827, p: 6.416442609766015e-33
Pearson Corr W: 0.46954076308721, p: 1.3584499491809654e-10
Pearson Corr S: 0.7006115663485436, p: 4.0817375776939904e-26
---------------------------------------------------
Prediction using mast: tnw12
Error U: 1.039240298352142 +- 1.070899014993117
Error V: 1.471355631887841 +- 0.925100627875949
Error W: 0.28051287201356806 +- 0.25737276197035097
Error S: 1.3627807201963984 +- 1.3535959468976264
Pearson Corr U: 0.5661554169573189, p: 1.2676731609168396e-15
Pearson Corr V: 0.7741026360629737, p: 8.72134012624614e-35
Pearson Corr W: 0.4553430554073007, p: 5.595657028975475e-10
Pearson Corr S: 0.7143856798294563, p: 1.5689141378822795e-27
---------------------------------------------------
Prediction using mast: tnw13
Error U: 1.1356016451942241 +- 1.3424742000360534
Error V: 1.6181244745948031 +- 1.4655990812551778
Error W: 0.2162852262564202 +- 0.2122876409449121
Error S: 1.6277481658353041 +- 2.0403420847746117
Pearson Corr U: 0.5330046646747523, p: 1.0262691246763503e-13
Pearson Corr V: 0.7582535353210287, p: 1.1753902199019485e-32
Pearson Corr W: 0.4005134273876871, p: 7.4736642597173e-08
Pearson Corr S: 0.6948725372672578, p: 1.5028739281774105e-25
---------------------------------------------------
Prediction using mast: tnw14
Error U: 1.5755495946138434 +- 1.7303541962569604
Error V: 1.78248180615019 +- 1.7968760961533439
Error W: 0.21250148728891038 +- 0.23233661846392403
Error S: 1.7321453205316903 +- 2.2227817298965538
Pearson Corr U: -0.686342749863101, p: 9.865806398199924e-25
Pearson Corr V: 0.6480225450127103, p: 2.2121483881560545e-21
Pearson Corr W: 0.42704804854623585, p: 7.799358342563284e-09
Pearson Corr S: 0.7290289512100587, p: 3.948436815529737e-29
---------------------------------------------------
Prediction using mast: tnw15
Error U: 1.5955093277372818 +- 1.7840367722003763
Error V: 1.8650798587351902 +- 2.028291816415134
Error W: 0.2141306307172457 +- 0.2278798651381464
Error S: 1.8324414694777087 +- 2.2686801401240584
Pearson Corr U: -0.747552719207937, p: 2.6148941044651867e-31
Pearson Corr V: 0.32620678192255803, p: 1.5946414506246716e-05
Pearson Corr W: 0.3374072723621024, p: 7.730686589332687e-06
Pearson Corr S: 0.7871080825918418, p: 1.1464457655333927e-36
---------------------------------------------------
Prediction using mast: tse01
Error U: 1.41761826702415 +- 1.6570177805278283
Error V: 1.9603094360270816 +- 2.223826857710281
Error W: 0.21454844355683286 +- 0.23322153412799668
Error S: 2.163308528368356 +- 2.3606141188572165
Pearson Corr U: -0.7436713607883138, p: 7.753763703860305e-31
Pearson Corr V: -0.16124365333959173, p: 0.036794585053707904
Pearson Corr W: 0.30579175603145803, p: 5.5561517287058795e-05
Pearson Corr S: 0.7445890369446881, p: 6.0072199363240054e-31
---------------------------------------------------
Prediction using mast: tse02
Error U: 1.8806731910854877 +- 1.9433841022274518
Error V: 2.0418956357097877 +- 2.290987156836902
Error W: 0.2370672563988364 +- 0.23166117305077985
Error S: 1.7402008571656036 +- 2.0667339949664143
Pearson Corr U: -0.7318496464469183, p: 1.889500168991746e-29
Pearson Corr V: -0.6656786211712518, p: 7.285703934387338e-23
Pearson Corr W: 0.24329743688935854, p: 0.0014837628682911497
Pearson Corr S: 0.761904706843449, p: 3.929527449103589e-33
---------------------------------------------------
Prediction using mast: tse04
Error U: 2.2570513904804708 +- 1.7859907822152523
Error V: 2.057803813586762 +- 1.7770396500084071
Error W: 0.9329836985319359 +- 0.8183471661473298
Error S: 2.6438073637261987 +- 2.4312218391724474
Pearson Corr U: 0.5543139227249652, p: 6.441057441756673e-15
Pearson Corr V: 0.7238479773980718, p: 1.4927372263747493e-28
Pearson Corr W: 0.45229970367909217, p: 7.516368988381172e-10
Pearson Corr S: 0.6702579947719015, p: 2.8931841099999583e-23
---------------------------------------------------
Prediction using mast: tse06
Error U: 1.04965688105012 +- 0.8495893139133049
Error V: 1.4291825751305596 +- 0.972493362915232
Error W: 0.3463201790071587 +- 0.32855208814677656
Error S: 1.3773085087405001 +- 1.2756359532550243
Pearson Corr U: 0.5578121884951288, p: 4.011537500002247e-15
Pearson Corr V: 0.7516554475814987, p: 8.109993039645095e-32
Pearson Corr W: 0.4658775115492472, p: 1.9696227204990456e-10
Pearson Corr S: 0.6906384747309463, p: 3.8557233016107896e-25
---------------------------------------------------
Prediction using mast: tse07
Error U: 1.035477125578895 +- 1.1044361776845604
Error V: 1.573996598927361 +- 1.6068543952798784
Error W: 0.20799982733007552 +- 0.21977326617755305
Error S: 1.7148159642301817 +- 1.9690720308860346
Pearson Corr U: 0.5457845213121728, p: 1.9971867589366673e-14
Pearson Corr V: 0.7525438190137489, p: 6.275079561913935e-32
Pearson Corr W: 0.4890823862212992, p: 1.735231760132097e-11
Pearson Corr S: 0.6893257763686597, p: 5.146872227984533e-25
---------------------------------------------------
Prediction using mast: tse08
Error U: 1.0361426555169577 +- 1.1322660709145382
Error V: 1.5585567892769057 +- 1.535828302253744
Error W: 0.2065810406717663 +- 0.2170255947057129
Error S: 1.6636535109767725 +- 1.9507415761052098
Pearson Corr U: 0.5649048278817479, p: 1.509719044918995e-15
Pearson Corr V: 0.7489495492029935, p: 1.759772247510623e-31
Pearson Corr W: 0.48187604563747377, p: 3.762785604457964e-11
Pearson Corr S: 0.6908422630925423, p: 3.686146358340376e-25
---------------------------------------------------
Prediction using mast: tse09
Error U: 1.0605067966317532 +- 1.1818461011600803
Error V: 1.6031038574887457 +- 1.6405366407255497
Error W: 0.206545378462538 +- 0.2127715961029811
Error S: 1.7682375300464337 +- 2.045539137439623
Pearson Corr U: 0.5378942729052786, p: 5.5313293150393814e-14
Pearson Corr V: 0.7449778681860524, p: 5.389725175262942e-31
Pearson Corr W: 0.4793955908300059, p: 4.891184501376996e-11
Pearson Corr S: 0.6788835764786388, p: 4.854675433125656e-24
---------------------------------------------------
Prediction using mast: tse10
Error U: 1.2629169943084593 +- 1.5033210717006757
Error V: 1.798354686968057 +- 2.016956078197782
Error W: 0.18231765903836625 +- 0.20298778105218324
Error S: 2.126871192469007 +- 2.3899576431183647
Pearson Corr U: -0.6616727218419106, p: 1.6127889593583063e-22
Pearson Corr V: 0.7172433012077606, p: 7.788812866970575e-28
Pearson Corr W: 0.6447749293893151, p: 4.0448279878052894e-21
Pearson Corr S: 0.7126526022571823, p: 2.389116001235726e-27
---------------------------------------------------
Prediction using mast: tse11
Error U: 1.6406855030745298 +- 1.7728874248395885
Error V: 1.809736988497924 +- 1.857884248631416
Error W: 0.21518814789085478 +- 0.23314248540284838
Error S: 1.7328826945919846 +- 2.213202940396501
Pearson Corr U: -0.7089729199707219, p: 5.775278308504346e-27
Pearson Corr V: 0.5623537112129906, p: 2.1513803583828827e-15
Pearson Corr W: 0.3595640537666692, p: 1.6949584105038004e-06
Pearson Corr S: 0.7409340271713845, p: 1.6494788706090156e-30
---------------------------------------------------
Prediction using mast: tse12
Error U: 1.2214503558522658 +- 1.4752609833115973
Error V: 2.038230937652428 +- 2.308059362120722
Error W: 0.22216289421024188 +- 0.2668251264320153
Error S: 2.4364115295098037 +- 2.4831326679524803
Pearson Corr U: -0.6827704508187241, p: 2.1287351803620464e-24
Pearson Corr V: -0.47364653670722356, p: 8.911094439710821e-11
Pearson Corr W: 0.14745394904094747, p: 0.05646984859243494
Pearson Corr S: 0.6058680172136837, p: 3.2861011675836933e-18
---------------------------------------------------
Prediction using mast: tse13
Error U: 1.2314079178863742 +- 0.8262926855403675
Error V: 1.7642855503692523 +- 1.3876058424408966
Error W: 0.6090150606086865 +- 0.5454364202344052
Error S: 1.7120261645103734 +- 1.5594529692232568
Pearson Corr U: 0.5479118068533042, p: 1.5105922801333374e-14
Pearson Corr V: 0.7332077889100899, p: 1.3206336347683553e-29
Pearson Corr W: 0.4537409305061315, p: 6.538444424156091e-10
Pearson Corr S: 0.6748678894795634, p: 1.1228703612092251e-23
---------------------------------------------------
Prediction using mast: v01
Error U: 1.1356752940082908 +- 1.3065033805988286
Error V: 2.2236411758222383 +- 2.433875519501806
Error W: 0.19205997988678997 +- 0.21979264477008775
Error S: 2.056404599601553 +- 2.4251801906302792
Pearson Corr U: 0.03578014480106577, p: 0.6451942046955845
Pearson Corr V: -0.49748578059337106, p: 6.875952196921234e-12
Pearson Corr W: 0.4899500052449809, p: 1.578900300560214e-11
Pearson Corr S: 0.6180323190476567, p: 4.469708414777524e-19
---------------------------------------------------
Prediction using mast: v03
Error U: 1.0623401084555861 +- 1.0839125113339412
Error V: 1.8947086213791944 +- 2.1583432362643946
Error W: 0.19236456701015237 +- 0.20726323306219338
Error S: 1.9469356921490582 +- 2.2606507658387467
Pearson Corr U: 0.4827264179379465, p: 3.437549333635455e-11
Pearson Corr V: 0.7435897171606678, p: 7.931416997730451e-31
Pearson Corr W: 0.5144560067396564, p: 9.800512730741363e-13
Pearson Corr S: 0.6638306851726005, p: 1.0527613728339362e-22
---------------------------------------------------
Prediction using mast: v04
Error U: 1.080127343987427 +- 1.1513426829488502
Error V: 2.3707698007546374 +- 2.453526431452458
Error W: 0.19418628055413326 +- 0.2088643813230935
Error S: 1.830293463937572 +- 2.3209170932489536
Pearson Corr U: 0.3986537885865115, p: 8.693063961791845e-08
Pearson Corr V: -0.37962525143980197, p: 3.873850745720592e-07
Pearson Corr W: 0.5411439710097936, p: 3.6476654819951494e-14
Pearson Corr S: 0.6386227590580967, p: 1.2439781291513787e-20
---------------------------------------------------
Prediction using mast: v05
Error U: 1.0894189557687863 +- 1.1846121035009964
Error V: 2.3585001327334503 +- 2.4570431499142895
Error W: 0.19248345721466428 +- 0.20960355261298716
Error S: 1.8605322715448287 +- 2.3431922224286788
Pearson Corr U: 0.3308556542993992, p: 1.1847902047450893e-05
Pearson Corr V: -0.4065197171060869, p: 4.5579500755976556e-08
Pearson Corr W: 0.5372901835278968, p: 5.973486430271671e-14
Pearson Corr S: 0.6226917714148387, p: 2.033992131788837e-19
---------------------------------------------------
Prediction using mast: v06
Error U: 1.0661572804424975 +- 1.0717996495050413
Error V: 2.349399669484407 +- 2.4297316064327164
Error W: 0.19668428406403957 +- 0.2087434200908809
Error S: 1.7796678933681431 +- 2.2712787338548517
Pearson Corr U: 0.5206205773840993, p: 4.700395113191991e-13
Pearson Corr V: -0.21444394259426372, p: 0.005249562689134072
Pearson Corr W: 0.5410267538062707, p: 3.703146047620194e-14
Pearson Corr S: 0.6811401253189316, p: 3.012811009104094e-24
---------------------------------------------------
Prediction using mast: v07
Error U: 1.0616563266798236 +- 1.0324696137514586
Error V: 2.1814492050636183 +- 2.3509438494094512
Error W: 0.19552656897886195 +- 0.20566267038191385
Error S: 1.7937114408966846 +- 2.2641254883756576
Pearson Corr U: 0.5453062412092976, p: 2.1260161541683434e-14
Pearson Corr V: 0.306574165317261, p: 5.305412883292296e-05
Pearson Corr W: 0.5321433102510409, p: 1.1431466052494393e-13
Pearson Corr S: 0.6902391301729662, p: 4.210528526056141e-25
---------------------------------------------------
Prediction error all masts
Error U: 1.3595089112728722 +- 1.4005899965058322
Error V: 1.8175541866712701 +- 1.7965964709820543
Error W: 0.38102157198096304 +- 0.4878824072027429
Error S: 1.8700920259118325 +- 2.071392341628547
Pearson Corr U: 0.21707784956051618, p: 2.5441598546625586e-81
Pearson Corr V: 0.3497058375867893, p: 2.1597815386466146e-216
Pearson Corr W: 0.2858704393167975, p: 3.8503403748028945e-142
Pearson Corr S: 0.35616953605859497, p: 5.926535237412432e-225
---------------------------------------------------
Pearson corr per case, then averaged over all cases
U:   0.24015936221838402
V:   0.4629915209621448
W:   0.4358627364951221
S:   0.6898170447867709
---------------------------------------------------
