# Supplementary material for: WindSeer: real-time volumetric wind prediction over complex terrain aboard a small uncrewed aerial vehicle
Source: Nat Commun. 2024 Apr 25;15:3507. doi: 10.1038/s41467-024-47778-4 (PMC11045725; doi:10.1038/s41467-024-47778-4)
Supplement: Supplementary file 5 — Source Data [file 41467_2024_47778_MOESM5_ESM.zip › data_Table1_SupplementaryTable2/Perdigao_0608_avg000-100_AD6.txt]

Sender: LSF System <lsfadmin@eu-ms-025-09>
Subject: Job 208229514: <python3 predict_measurement_campaigns.py -model_dir ../wind_prediction/trained_models/final02 -model_version e1000 -d /cluster/work/riner/users/intel/perdigao_20170608.hdf5 -m tse04 -i 6 -e avg_0:00-1:00 --no_gpu --benchmark> in cluster <euler> Done

Job <python3 predict_measurement_campaigns.py -model_dir ../wind_prediction/trained_models/final02 -model_version e1000 -d /cluster/work/riner/users/intel/perdigao_20170608.hdf5 -m tse04 -i 6 -e avg_0:00-1:00 --no_gpu --benchmark> was submitted from host <eu-login-27> by user <acfloria> in cluster <euler> at Mon Mar 14 22:08:09 2022
Job was executed on host(s) <2*eu-ms-025-09>, in queue <normal.4h>, as user <acfloria> in cluster <euler> at Mon Mar 14 22:08:25 2022
</cluster/home/acfloria> was used as the home directory.
</cluster/home/acfloria/intel_wind/wind_analysis> was used as the working directory.
Started at Mon Mar 14 22:08:25 2022
Terminated at Mon Mar 14 23:18:35 2022
Results reported at Mon Mar 14 23:18:35 2022

Your job looked like:

------------------------------------------------------------
# LSBATCH: User input
python3 predict_measurement_campaigns.py -model_dir ../wind_prediction/trained_models/final02 -model_version e1000 -d /cluster/work/riner/users/intel/perdigao_20170608.hdf5 -m tse04 -i 6 -e avg_0:00-1:00 --no_gpu --benchmark
------------------------------------------------------------

Successfully completed.

Resource usage summary:

    CPU time :                                   4182.51 sec.
    Max Memory :                                 17034 MB
    Average Memory :                             11519.29 MB
    Total Requested Memory :                     26000.00 MB
    Delta Memory :                               8966.00 MB
    Max Swap :                                   -
    Max Processes :                              3
    Max Threads :                                4
    Run time :                                   4235 sec.
    Turnaround time :                            4226 sec.

The output (if any) follows:

/cluster/home/acfloria/.local/lib/python3.7/site-packages/pyproj/crs/crs.py:131: FutureWarning: '+init=<authority>:<code>' syntax is deprecated. '<authority>:<code>' is the preferred initialization method. When making the change, be mindful of axis order changes: https://pyproj4.github.io/pyproj/stable/gotchas.html#axis-order-changes-in-proj-6
  in_crs_string = _prepare_from_proj_string(in_crs_string)
/cluster/home/acfloria/.local/lib/python3.7/site-packages/pyproj/crs/crs.py:131: FutureWarning: '+init=<authority>:<code>' syntax is deprecated. '<authority>:<code>' is the preferred initialization method. When making the change, be mindful of axis order changes: https://pyproj4.github.io/pyproj/stable/gotchas.html#axis-order-changes-in-proj-6
  in_crs_string = _prepare_from_proj_string(in_crs_string)
mayavi could not get imported, disabling plotting with mayavi. Refer to the README for install instructions
'pygdal' is not installed. Use the command below to install it:
     pip3 install pygdal==2.3.2.4
GPy could not get imported, GPR baseline not available
Using YAML config: ../wind_prediction/trained_models/final02/params.yaml
Input data: avg_0:00-1:00 | scale: scale_2.0_n_384 | mast: rne01 
Measurement indices:
[333 193  39]
Input data: avg_0:00-1:00 | scale: scale_2.0_n_384 | mast: rne02 
Measurement indices:
[315 206  40]
[315 206  42]
Input data: avg_0:00-1:00 | scale: scale_2.0_n_384 | mast: rne03 
Measurement indices:
[302 223  41]
Input data: avg_0:00-1:00 | scale: scale_2.0_n_384 | mast: rne04 
Measurement indices:
[276 254  39]
Input data: avg_0:00-1:00 | scale: scale_2.0_n_384 | mast: rne06 
Measurement indices:
[247 288  39]
[247 288  41]
Input data: avg_0:00-1:00 | scale: scale_2.0_n_384 | mast: rne07 
Measurement indices:
[212 323  41]
[212 323  43]
Input data: avg_0:00-1:00 | scale: scale_2.0_n_384 | mast: rsw01 
Measurement indices:
[194  77  43]
[194  77  44]
Input data: avg_0:00-1:00 | scale: scale_2.0_n_384 | mast: rsw02 
Measurement indices:
[182  88  43]
[182  88  45]
Input data: avg_0:00-1:00 | scale: scale_2.0_n_384 | mast: rsw03 
Measurement indices:
[174 101  43]
[174 101  44]
[174 101  46]
[174 101  48]
[174 101  51]
Input data: avg_0:00-1:00 | scale: scale_2.0_n_384 | mast: rsw04 
Measurement indices:
[160 121  43]
Input data: avg_0:00-1:00 | scale: scale_2.0_n_384 | mast: rsw05 
Measurement indices:
[129 166  44]
Input data: avg_0:00-1:00 | scale: scale_2.0_n_384 | mast: rsw06 
Measurement indices:
[116 183  44]
[116 183  46]
[116 183  48]
[116 183  49]
[116 183  53]
Input data: avg_0:00-1:00 | scale: scale_2.0_n_384 | mast: rsw07 
Measurement indices:
[ 85 221  45]
[ 85 221  47]
Input data: avg_0:00-1:00 | scale: scale_2.0_n_384 | mast: rsw08 
Measurement indices:
[ 74 237  45]
[ 74 237  47]
Input data: avg_0:00-1:00 | scale: scale_2.0_n_384 | mast: tnw01 
Measurement indices:
[ 59 175  11]
Input data: avg_0:00-1:00 | scale: scale_2.0_n_384 | mast: tnw02 
Measurement indices:
[ 82 190  31]
Input data: avg_0:00-1:00 | scale: scale_2.0_n_384 | mast: tnw03 
Measurement indices:
[ 96 204  43]
[ 96 204  45]
Input data: avg_0:00-1:00 | scale: scale_2.0_n_384 | mast: tnw05 
Measurement indices:
[130 225  24]
[130 225  24]
[130 225  25]
[130 225  25]
[130 225  26]
Input data: avg_0:00-1:00 | scale: scale_2.0_n_384 | mast: tnw06 
Measurement indices:
[158 247  18]
[158 247  19]
[158 247  19]
[158 247  20]
Input data: avg_0:00-1:00 | scale: scale_2.0_n_384 | mast: tnw07 
Measurement indices:
[176 263  10]
[176 263  10]
[176 263  11]
[176 263  11]
[176 263  12]
[176 263  14]
[176 263  16]
[176 263  19]
Input data: avg_0:00-1:00 | scale: scale_2.0_n_384 | mast: tnw08 
Measurement indices:
[196 278  21]
Input data: avg_0:00-1:00 | scale: scale_2.0_n_384 | mast: tnw09 
Measurement indices:
[210 291  27]
Input data: avg_0:00-1:00 | scale: scale_2.0_n_384 | mast: tnw10 
Measurement indices:
[220 296  32]
[220 296  34]
[220 296  36]
[220 296  37]
[220 296  41]
Input data: avg_0:00-1:00 | scale: scale_2.0_n_384 | mast: tnw11 
Measurement indices:
[231 304  35]
[231 304  36]
[231 304  38]
Input data: avg_0:00-1:00 | scale: scale_2.0_n_384 | mast: tnw12 
Measurement indices:
[238 307  33]
[238 307  33]
[238 307  33]
[238 307  34]
[238 307  34]
[238 307  34]
[238 307  36]
[238 307  37]
Input data: avg_0:00-1:00 | scale: scale_2.0_n_384 | mast: tnw13 
Measurement indices:
[243 314  27]
[243 314  27]
[243 314  28]
[243 314  28]
[243 314  29]
[243 314  31]
Input data: avg_0:00-1:00 | scale: scale_2.0_n_384 | mast: tnw14 
Measurement indices:
[253 319  20]
[253 319  23]
[253 319  24]
Input data: avg_0:00-1:00 | scale: scale_2.0_n_384 | mast: tnw15 
Measurement indices:
[259 322  17]
[259 322  17]
[259 322  17]
[259 322  20]
[259 322  21]
Input data: avg_0:00-1:00 | scale: scale_2.0_n_384 | mast: tse01 
Measurement indices:
[101  93   5]
[101  93   8]
Input data: avg_0:00-1:00 | scale: scale_2.0_n_384 | mast: tse02 
Measurement indices:
[137 117  29]
Input data: avg_0:00-1:00 | scale: scale_2.0_n_384 | mast: tse04 
Measurement indices:
[153 131  43]
[153 131  44]
[153 131  46]
[153 131  48]
[153 131  51]
[153 131  54]
[153 131  55]
[153 131  58]
Input data: avg_0:00-1:00 | scale: scale_2.0_n_384 | mast: tse06 
Measurement indices:
[182 159  28]
[182 159  30]
[182 159  32]
[182 159  33]
[182 159  37]
Input data: avg_0:00-1:00 | scale: scale_2.0_n_384 | mast: tse07 
Measurement indices:
[204 159  24]
[204 159  26]
Input data: avg_0:00-1:00 | scale: scale_2.0_n_384 | mast: tse08 
Measurement indices:
[223 176  22]
Input data: avg_0:00-1:00 | scale: scale_2.0_n_384 | mast: tse09 
Measurement indices:
[244 202  14]
[244 202  16]
[244 202  17]
[244 202  19]
[244 202  23]
[244 202  26]
[244 202  30]
Input data: avg_0:00-1:00 | scale: scale_2.0_n_384 | mast: tse10 
Measurement indices:
[259 211  19]
[259 211  22]
Input data: avg_0:00-1:00 | scale: scale_2.0_n_384 | mast: tse11 
Measurement indices:
[266 217  24]
[266 217  26]
[266 217  28]
[266 217  31]
Input data: avg_0:00-1:00 | scale: scale_2.0_n_384 | mast: tse12 
Measurement indices:
[280 226  33]
[280 226  34]
Input data: avg_0:00-1:00 | scale: scale_2.0_n_384 | mast: tse13 
Measurement indices:
[290 234  39]
[290 234  41]
[290 234  43]
[290 234  44]
[290 234  48]
[290 234  51]
[290 234  55]
Input data: avg_0:00-1:00 | scale: scale_2.0_n_384 | mast: v01 
Measurement indices:
[295 161  17]
[295 161  18]
Input data: avg_0:00-1:00 | scale: scale_2.0_n_384 | mast: v03 
Measurement indices:
[254 184  13]
[254 184  15]
Input data: avg_0:00-1:00 | scale: scale_2.0_n_384 | mast: v04 
Measurement indices:
[220 218  11]
[220 218  12]
Input data: avg_0:00-1:00 | scale: scale_2.0_n_384 | mast: v05 
Measurement indices:
[204 235  10]
[204 235  12]
[204 235  13]
Input data: avg_0:00-1:00 | scale: scale_2.0_n_384 | mast: v06 
Measurement indices:
[190 249   9]
[190 249  11]
[190 249  13]
Input data: avg_0:00-1:00 | scale: scale_2.0_n_384 | mast: v07 
Measurement indices:
[153 275   8]
[153 275   9]
[153 275   9]
[153 275   9]
[153 275  10]
[153 275  10]
[153 275  11]
---------------------------------------------------
Prediction using mast: rne01
Error U: 1.0467356685998987 +- 1.2009387829870195
Error V: 1.6260786493486479 +- 1.2064167645285646
Error W: 0.22491216570937866 +- 0.20653281427103554
Error S: 1.4758562045974393 +- 1.7790659512059959
Pearson Corr U: 0.62628747887728, p: 1.0978480173384976e-19
Pearson Corr V: 0.7388939485161881, p: 2.8773880634301418e-30
Pearson Corr W: 0.429085993320504, p: 6.5029210643977536e-09
Pearson Corr S: 0.7001384916313268, p: 4.5500494033749e-26
---------------------------------------------------
Prediction using mast: rne02
Error U: 1.0199275268058814 +- 1.125567346359886
Error V: 1.6632462470014808 +- 0.9840688864194466
Error W: 0.25233467038060864 +- 0.21847191409762554
Error S: 1.4581252049073297 +- 1.44611296189623
Pearson Corr U: 0.6223993090423048, p: 2.1378624661133584e-19
Pearson Corr V: 0.7482339905974267, p: 2.156292010855086e-31
Pearson Corr W: 0.4327889857591479, p: 4.65918118619976e-09
Pearson Corr S: 0.715104140700036, p: 1.3166999035109925e-27
---------------------------------------------------
Prediction using mast: rne03
Error U: 1.1071084436826997 +- 0.740071887879833
Error V: 1.9330191367493588 +- 1.010557571404352
Error W: 0.3914294980642462 +- 0.35205812521700286
Error S: 1.7357935869137442 +- 1.0053536615541225
Pearson Corr U: 0.579479496775545, p: 1.8802611082737714e-16
Pearson Corr V: 0.7360295085460283, p: 6.23035315125547e-30
Pearson Corr W: 0.41763396080947457, p: 1.77846425366537e-08
Pearson Corr S: 0.7129018173551857, p: 2.2493511251780232e-27
---------------------------------------------------
Prediction using mast: rne04
Error U: 1.1013493807935213 +- 0.7490124437034903
Error V: 1.8298671572384704 +- 0.9626503991409422
Error W: 0.37075554657066573 +- 0.3331263852423114
Error S: 1.6433047654896638 +- 1.0166336209414075
Pearson Corr U: 0.5814001191265592, p: 1.4178302698745035e-16
Pearson Corr V: 0.7374266224688732, p: 4.2797168372529234e-30
Pearson Corr W: 0.41985310601213915, p: 1.467724300191325e-08
Pearson Corr S: 0.7147262136406124, p: 1.443952533852575e-27
---------------------------------------------------
Prediction using mast: rne06
Error U: 1.067989495057515 +- 0.7618530009117734
Error V: 2.152186918142711 +- 1.1615603649618869
Error W: 0.41588393854323485 +- 0.37059378523817826
Error S: 1.918768679184877 +- 1.0342574156315347
Pearson Corr U: 0.5849397086000233, p: 8.386294143752009e-17
Pearson Corr V: 0.7337898944536593, p: 1.1319179282915812e-29
Pearson Corr W: 0.4132859823658311, p: 2.580548471985246e-08
Pearson Corr S: 0.7084123986366463, p: 6.598464018060603e-27
---------------------------------------------------
Prediction using mast: rne07
Error U: 1.0597252894778793 +- 0.8025314259800643
Error V: 2.8320116336589285 +- 1.555478896364398
Error W: 0.496728280892414 +- 0.4351637937643566
Error S: 2.4598494092254355 +- 1.378743249194668
Pearson Corr U: 0.5854270460795251, p: 7.797472991792494e-17
Pearson Corr V: 0.7399045356408289, p: 2.185622908931943e-30
Pearson Corr W: 0.4078149704734106, p: 4.091649445045442e-08
Pearson Corr S: 0.7075215255553794, p: 8.14963133832964e-27
---------------------------------------------------
Prediction using mast: rsw01
Error U: 1.4580831229173772 +- 1.090550802891285
Error V: 2.0492684334771214 +- 1.2218671296894736
Error W: 0.5140956157234102 +- 0.46225471958619396
Error S: 2.024463037706486 +- 1.3708956837412747
Pearson Corr U: 0.5731251163090072, p: 4.722245323564091e-16
Pearson Corr V: 0.7446960238210344, p: 5.830698430021237e-31
Pearson Corr W: 0.42701331663890685, p: 7.823478067791652e-09
Pearson Corr S: 0.7208384008169356, p: 3.187750073357121e-28
---------------------------------------------------
Prediction using mast: rsw02
Error U: 1.325839441793983 +- 0.8650814810110229
Error V: 1.5792034613496626 +- 0.9190895590685809
Error W: 0.38192202099787714 +- 0.35138719754481734
Error S: 1.5162918329629447 +- 1.0585253350325918
Pearson Corr U: 0.5781793776476326, p: 2.2737890860072825e-16
Pearson Corr V: 0.7582504551848123, p: 1.1764674771008973e-32
Pearson Corr W: 0.43310355805762596, p: 4.528229449633816e-09
Pearson Corr S: 0.7294298314037374, p: 3.557794161375943e-29
---------------------------------------------------
Prediction using mast: rsw03
Error U: 2.3065368593230553 +- 1.5631609360291088
Error V: 2.4675161317134786 +- 1.5273183243240964
Error W: 0.6871636930841192 +- 0.6293557676171353
Error S: 2.89096154557049 +- 1.9486689872498397
Pearson Corr U: 0.5744075640799521, p: 3.9276126462397576e-16
Pearson Corr V: 0.752545355748524, p: 6.272289886199585e-32
Pearson Corr W: 0.4121955768115878, p: 2.8307189333091684e-08
Pearson Corr S: 0.7221419158582871, p: 2.297747770006823e-28
---------------------------------------------------
Prediction using mast: rsw04
Error U: 1.8905395644039167 +- 1.3482247637913352
Error V: 1.7263747336392516 +- 0.9927800230862066
Error W: 0.5237993643237866 +- 0.47636247848358704
Error S: 1.9485987257823707 +- 1.3805804629352012
Pearson Corr U: 0.5716847472786095, p: 5.802405785812865e-16
Pearson Corr V: 0.7593794605455056, p: 8.401350089725185e-33
Pearson Corr W: 0.42445546785745114, p: 9.81167237685644e-09
Pearson Corr S: 0.7256547416704853, p: 9.42043952213875e-29
---------------------------------------------------
Prediction using mast: rsw05
Error U: 2.076344933638425 +- 1.5096850768688221
Error V: 2.4649837586755026 +- 1.5241035596999202
Error W: 0.6608084125388037 +- 0.6022574075236979
Error S: 2.7552722882202594 +- 1.8917852773683057
Pearson Corr U: 0.5742969483691747, p: 3.9906568770930223e-16
Pearson Corr V: 0.7502860491434914, p: 1.2017740565436332e-31
Pearson Corr W: 0.4162318615559473, p: 2.0064529678767516e-08
Pearson Corr S: 0.7219978861414383, p: 2.3826064160980624e-28
---------------------------------------------------
Prediction using mast: rsw06
Error U: 1.7787680084536492 +- 1.470887017386721
Error V: 3.128183848044791 +- 1.6565007564157
Error W: 0.7030301873549405 +- 0.6369321768377743
Error S: 3.181050733607572 +- 1.9893733287828481
Pearson Corr U: 0.5730829089863407, p: 4.750903490851804e-16
Pearson Corr V: 0.7438756190446477, p: 7.326265964410495e-31
Pearson Corr W: 0.4148433526321147, p: 2.2597967641482503e-08
Pearson Corr S: 0.718101329658865, p: 6.301157742031896e-28
---------------------------------------------------
Prediction using mast: rsw07
Error U: 2.1664036558327604 +- 1.5893179213781587
Error V: 2.993755821509671 +- 1.6428535570332916
Error W: 0.7315101438285782 +- 0.6671122803039671
Error S: 3.2719630791952223 +- 2.0566921046253213
Pearson Corr U: 0.5730864822602676, p: 4.748470724415378e-16
Pearson Corr V: 0.7481819579589779, p: 2.1883322153098494e-31
Pearson Corr W: 0.41426313548412974, p: 2.374538019319927e-08
Pearson Corr S: 0.7196537798789557, p: 4.285475849076749e-28
---------------------------------------------------
Prediction using mast: rsw08
Error U: 2.5663514054983976 +- 1.6775614095109914
Error V: 2.9049524090412673 +- 1.6298928708262765
Error W: 0.7644411748577998 +- 0.701972075914412
Error S: 3.423518468588738 +- 2.1280073412490927
Pearson Corr U: 0.5737225843091517, p: 4.334231771800266e-16
Pearson Corr V: 0.7521057618043785, p: 7.122136431965834e-32
Pearson Corr W: 0.409055589254288, p: 3.6882252876375836e-08
Pearson Corr S: 0.7205398501183676, p: 3.435067747383317e-28
---------------------------------------------------
Prediction using mast: tnw01
Error U: 1.0683485637948842 +- 1.1367354601002329
Error V: 1.745539060460559 +- 1.9937070041185971
Error W: 0.19898569323794535 +- 0.20464195558675438
Error S: 2.007214591049307 +- 2.2127541998874256
Pearson Corr U: 0.49489298840329343, p: 9.173682683389303e-12
Pearson Corr V: 0.7902281017755761, p: 3.8757847449268674e-37
Pearson Corr W: 0.5093757682875897, p: 1.7760302892206714e-12
Pearson Corr S: 0.6834730538696207, p: 1.8315074233996157e-24
---------------------------------------------------
Prediction using mast: tnw02
Error U: 1.1787612600296302 +- 1.4176217947982728
Error V: 1.9921138526127227 +- 2.2683142605934083
Error W: 0.22105153575204065 +- 0.27157508413110293
Error S: 2.4909079738827717 +- 2.5371826511147653
Pearson Corr U: -0.09401094815005873, p: 0.22547026943228307
Pearson Corr V: 0.49088730445352813, p: 1.4253755322319288e-11
Pearson Corr W: 0.3786120842711245, p: 4.1837025082434603e-07
Pearson Corr S: -0.0875711736231578, p: 0.2590042863350574
---------------------------------------------------
Prediction using mast: tnw03
Error U: 1.3518208180475466 +- 0.8862344555241679
Error V: 1.5663367904146377 +- 0.9186249842424513
Error W: 0.38531389233142843 +- 0.3541995214563873
Error S: 1.5173741283221578 +- 1.059444040008399
Pearson Corr U: 0.5774420669474349, p: 2.5315856888782876e-16
Pearson Corr V: 0.7599683092238344, p: 7.043043490650172e-33
Pearson Corr W: 0.43368779924740564, p: 4.294373989290537e-09
Pearson Corr S: 0.7299464332835934, p: 3.109971425226824e-29
---------------------------------------------------
Prediction using mast: tnw05
Error U: 1.306662526190632 +- 1.5043006398214078
Error V: 1.7116248847408233 +- 1.4136027937891353
Error W: 0.19595153726259656 +- 0.19790922941625516
Error S: 1.621770648726611 +- 2.041931586501667
Pearson Corr U: 0.058842601911425166, p: 0.44866064907888487
Pearson Corr V: 0.7373991286881626, p: 4.311562142804909e-30
Pearson Corr W: 0.55294056889095, p: 7.745249978174048e-15
Pearson Corr S: 0.6611088212551114, p: 1.8019101048188548e-22
---------------------------------------------------
Prediction using mast: tnw06
Error U: 1.5102915968654893 +- 1.7021127320128882
Error V: 1.9024396167730724 +- 2.1074944006341907
Error W: 0.23341092487681636 +- 0.23639950852514427
Error S: 1.9442838378640217 +- 2.3610124677424915
Pearson Corr U: -0.6158894166155798, p: 6.391942515147441e-19
Pearson Corr V: 0.14657645764811494, p: 0.05797107798920019
Pearson Corr W: 0.17799580455602235, p: 0.020980848948259655
Pearson Corr S: 0.604231433501916, p: 4.270050835106523e-18
---------------------------------------------------
Prediction using mast: tnw07
Error U: 1.1090227673453246 +- 0.9716407169421849
Error V: 2.2333910503733967 +- 2.3991972748801
Error W: 0.20354567226466755 +- 0.21151868032993607
Error S: 1.7320554257861618 +- 2.190222540735283
Pearson Corr U: 0.5179578459008455, p: 6.467876388183004e-13
Pearson Corr V: -0.11483522139113184, p: 0.1382791676572726
Pearson Corr W: 0.47725593278177436, p: 6.122629583474288e-11
Pearson Corr S: 0.7126669731377696, p: 2.3808297253216715e-27
---------------------------------------------------
Prediction using mast: tnw08
Error U: 1.2212855008940524 +- 1.4639081631273296
Error V: 1.9714952942568398 +- 2.2461063991424073
Error W: 0.21960067861327415 +- 0.2682792722304588
Error S: 2.453389579013659 +- 2.5067778423386446
Pearson Corr U: -0.4270988938957468, p: 7.76417773318589e-09
Pearson Corr V: 0.5298639524042353, p: 1.518502829764971e-13
Pearson Corr W: 0.24741867929408876, p: 0.0012232943568966344
Pearson Corr S: 0.6214123718193716, p: 2.528169258977613e-19
---------------------------------------------------
Prediction using mast: tnw09
Error U: 1.0591638798889549 +- 1.1461669839118795
Error V: 1.6431909755433325 +- 1.8265120056335895
Error W: 0.20304466559790987 +- 0.2065239640888695
Error S: 1.9110045650256384 +- 2.122305604560606
Pearson Corr U: 0.5282908235797288, p: 1.8449516228722774e-13
Pearson Corr V: 0.7571140025113781, p: 1.6480382744184387e-32
Pearson Corr W: 0.50107010459625, p: 4.5972252453353305e-12
Pearson Corr S: 0.6744382635548178, p: 1.2273022583946048e-23
---------------------------------------------------
Prediction using mast: tnw10
Error U: 1.1335365632501562 +- 1.3420852643252905
Error V: 1.6638031781509652 +- 1.2425202453602473
Error W: 0.21579128326745706 +- 0.19973167692500035
Error S: 1.5264803723317892 +- 1.8632873421739902
Pearson Corr U: 0.5178619409290639, p: 6.542327060345219e-13
Pearson Corr V: 0.738376404572212, p: 3.31088375660521e-30
Pearson Corr W: 0.4601948417645692, p: 3.4746905380431696e-10
Pearson Corr S: 0.6861389626786416, p: 1.0311321242446849e-24
---------------------------------------------------
Prediction using mast: tnw11
Error U: 1.0052395431491978 +- 1.03062579099621
Error V: 1.686158144595829 +- 0.9382489936600074
Error W: 0.272977483994162 +- 0.23546479831159225
Error S: 1.4716819509365313 +- 1.3170312091483842
Pearson Corr U: 0.6138879846478635, p: 8.905615604064387e-19
Pearson Corr V: 0.7457035923237233, p: 4.399631319659972e-31
Pearson Corr W: 0.4329636050654253, p: 4.586045520248139e-09
Pearson Corr S: 0.7161100646551681, p: 1.0292615868474889e-27
---------------------------------------------------
Prediction using mast: tnw12
Error U: 1.028120240365253 +- 1.1410635843900578
Error V: 1.7267384405034474 +- 0.9221298484954285
Error W: 0.26759420978919984 +- 0.22731113609447423
Error S: 1.5114911716398556 +- 1.3052710927432727
Pearson Corr U: 0.6098662614749312, p: 1.7219079969124807e-18
Pearson Corr V: 0.7447173319653719, p: 5.796155410671972e-31
Pearson Corr W: 0.4295073653224822, p: 6.262087489310146e-09
Pearson Corr S: 0.7101344139678414, p: 4.377427766495349e-27
---------------------------------------------------
Prediction using mast: tnw13
Error U: 1.1411066044044371 +- 1.3582013170154414
Error V: 1.643573836522784 +- 1.53800925620855
Error W: 0.19826569918337517 +- 0.1944332399385763
Error S: 1.6829850139282372 +- 2.096874315158253
Pearson Corr U: 0.45709090610583364, p: 4.717115296518362e-10
Pearson Corr V: 0.7278930768101346, p: 5.298895508253373e-29
Pearson Corr W: 0.5353042644952455, p: 7.683440120345223e-14
Pearson Corr S: 0.6587699472012449, p: 2.8468436255190864e-22
---------------------------------------------------
Prediction using mast: tnw14
Error U: 1.4921587595894483 +- 1.6473822219122725
Error V: 1.7899317573649967 +- 1.7967718236123462
Error W: 0.20108066808269615 +- 0.22365910002496564
Error S: 1.7865085300252734 +- 2.281266932036448
Pearson Corr U: -0.4240000325297656, p: 1.0213340063483018e-08
Pearson Corr V: 0.5840745637788215, p: 9.540401245715191e-17
Pearson Corr W: 0.4707574436750504, p: 1.1995934889043315e-10
Pearson Corr S: 0.56346543603534, p: 1.844366981005941e-15
---------------------------------------------------
Prediction using mast: tnw15
Error U: 1.4358045003852111 +- 1.646567718668589
Error V: 1.8626805840033356 +- 2.037079595325231
Error W: 0.22061101474054734 +- 0.23212072038727266
Error S: 1.9666982512265145 +- 2.3903187785195086
Pearson Corr U: -0.5122469378063136, p: 1.2707189313769456e-12
Pearson Corr V: 0.3674826025962481, p: 9.578353078507449e-07
Pearson Corr W: 0.2633316483736015, p: 0.0005631681634210295
Pearson Corr S: 0.5575569339979624, p: 4.153340701339777e-15
---------------------------------------------------
Prediction using mast: tse01
Error U: 1.259583388265286 +- 1.5059537802519798
Error V: 1.9285987893780836 +- 2.19502365186164
Error W: 0.2166929501730781 +- 0.24404445826894688
Error S: 2.341879127938987 +- 2.463533590017669
Pearson Corr U: -0.5006210691790571, p: 4.836270015541434e-12
Pearson Corr V: 0.5655173101739362, p: 1.3860188737680462e-15
Pearson Corr W: 0.2871236718771556, p: 0.00016095219443793213
Pearson Corr S: 0.689565613334804, p: 4.8828682738884585e-25
---------------------------------------------------
Prediction using mast: tse02
Error U: 1.7855206596622604 +- 1.87257528917352
Error V: 1.9904033721741952 +- 2.2233591789841336
Error W: 0.24951117014480073 +- 0.24199936435548708
Error S: 1.7949153236175437 +- 2.177338836815471
Pearson Corr U: -0.7513216336485112, p: 8.92809694819609e-32
Pearson Corr V: -0.363929097217014, p: 1.2397780298759197e-06
Pearson Corr W: 0.1269183357496963, p: 0.10112911631738189
Pearson Corr S: 0.7033606070994439, p: 2.1621816191149196e-26
---------------------------------------------------
Prediction using mast: tse04
Error U: 2.317947558017923 +- 1.5997405967620146
Error V: 2.757504432920398 +- 1.603741615112945
Error W: 0.7209562500139389 +- 0.6598775872392794
Error S: 3.1533038617209534 +- 2.0316993846445683
Pearson Corr U: 0.5737694029991929, p: 4.3051771510983686e-16
Pearson Corr V: 0.7508638160707723, p: 1.0183440164549533e-31
Pearson Corr W: 0.41266383314958105, p: 2.7205558047506148e-08
Pearson Corr S: 0.7209632170895531, p: 3.08961817816621e-28
---------------------------------------------------
Prediction using mast: tse06
Error U: 1.0155862647202043 +- 0.9138757042451835
Error V: 1.699014502045948 +- 0.9242754181057117
Error W: 0.29921845693797583 +- 0.2638525229237351
Error S: 1.4876526248338646 +- 1.2022658137502154
Pearson Corr U: 0.6004009106723543, p: 7.836829865519814e-18
Pearson Corr V: 0.7436689207785603, p: 7.759015901364074e-31
Pearson Corr W: 0.4277478492988127, p: 7.328369728315703e-09
Pearson Corr S: 0.7178329600225417, p: 6.7336145766322705e-28
---------------------------------------------------
Prediction using mast: tse07
Error U: 1.052114329212505 +- 1.1275319734360671
Error V: 1.6150286004846035 +- 1.6993881293388697
Error W: 0.21005550418202362 +- 0.20941431956609405
Error S: 1.794899096937616 +- 2.05564394644453
Pearson Corr U: 0.5440612880456849, p: 2.5005199580714334e-14
Pearson Corr V: 0.7238804513193117, p: 1.4804857852869597e-28
Pearson Corr W: 0.47396803237073815, p: 8.619656019639221e-11
Pearson Corr S: 0.6642182899685646, p: 9.747510632715847e-23
---------------------------------------------------
Prediction using mast: tse08
Error U: 1.048799865423766 +- 1.1555889108297528
Error V: 1.6074899977070505 +- 1.6015521506025017
Error W: 0.21124952530779878 +- 0.2068856925779688
Error S: 1.7144248230515522 +- 2.0267174273972266
Pearson Corr U: 0.5696727539664477, p: 7.723998712401485e-16
Pearson Corr V: 0.7078742552044727, p: 7.496761171996317e-27
Pearson Corr W: 0.4730473260696467, p: 9.479964484040957e-11
Pearson Corr S: 0.6614084465521655, p: 1.6988649729656152e-22
---------------------------------------------------
Prediction using mast: tse09
Error U: 1.0734069947938047 +- 1.2205260808882554
Error V: 1.6239206609371553 +- 1.7875094223048935
Error W: 0.19760076142507682 +- 0.20282958331815318
Error S: 1.9024146704428535 +- 2.140367846978365
Pearson Corr U: 0.5398380540929909, p: 4.314298800384501e-14
Pearson Corr V: 0.7527423730425431, p: 5.924559818274343e-32
Pearson Corr W: 0.5206415445657153, p: 4.688543771640366e-13
Pearson Corr S: 0.6765225221644411, p: 7.961110562760925e-24
---------------------------------------------------
Prediction using mast: tse10
Error U: 1.1897572960030243 +- 1.433798538340503
Error V: 1.8466187021104867 +- 2.1087753778689913
Error W: 0.2022414998320936 +- 0.2193529163372706
Error S: 2.291077448251688 +- 2.4199605297803295
Pearson Corr U: -0.05047739439315701, p: 0.5158269406240578
Pearson Corr V: 0.7945184789365115, p: 8.461538015697104e-38
Pearson Corr W: 0.5273296940361231, p: 2.0770143288816454e-13
Pearson Corr S: 0.8056933583476552, p: 1.34772877784295e-39
---------------------------------------------------
Prediction using mast: tse11
Error U: 1.55279779741193 +- 1.6854589722063924
Error V: 1.810195659377492 +- 1.8478767412338755
Error W: 0.2116204673275274 +- 0.2338245819991999
Error S: 1.7898442703140023 +- 2.2815279680434584
Pearson Corr U: -0.5117532727212134, p: 1.3463142626143537e-12
Pearson Corr V: 0.5153519635640326, p: 8.815902915861906e-13
Pearson Corr W: 0.33233623210619656, p: 1.0767322935277815e-05
Pearson Corr S: 0.56674087343454, p: 1.1678048621949564e-15
---------------------------------------------------
Prediction using mast: tse12
Error U: 1.1940887829454865 +- 1.4335079676932259
Error V: 2.014745328865987 +- 2.2906850452120096
Error W: 0.22043659078985747 +- 0.2674936163361956
Error S: 2.4577438756188865 +- 2.5252985122164486
Pearson Corr U: -0.31405954456215307, p: 3.388213556160772e-05
Pearson Corr V: -0.08853997004240671, p: 0.2537517587131119
Pearson Corr W: 0.23732666468468003, p: 0.001951498807216921
Pearson Corr S: 0.43993277873376374, p: 2.4210403631287723e-09
---------------------------------------------------
Prediction using mast: tse13
Error U: 1.1915051811869177 +- 0.7476892948143746
Error V: 2.3304072454189955 +- 1.3793807813198329
Error W: 0.4942075408194058 +- 0.43872809100297583
Error S: 2.1312817750947577 +- 1.2852301432819269
Pearson Corr U: 0.5745068086892164, p: 3.871877653522548e-16
Pearson Corr V: 0.7351548757608566, p: 7.872100618575946e-30
Pearson Corr W: 0.41637426625046636, p: 1.9820724661252725e-08
Pearson Corr S: 0.7118767521439877, p: 2.8811252367984716e-27
---------------------------------------------------
Prediction using mast: v01
Error U: 1.0945597073502962 +- 1.259231208922233
Error V: 2.2360237947894968 +- 2.4181352891751238
Error W: 0.21618761202891199 +- 0.2197155203944288
Error S: 2.0065168757619265 +- 2.4325371345928777
Pearson Corr U: 0.5025818922804012, p: 3.873836862762779e-12
Pearson Corr V: -0.48167393097252204, p: 3.8443681206931584e-11
Pearson Corr W: 0.3513823679267891, p: 3.008622322210702e-06
Pearson Corr S: 0.6753893127198358, p: 1.007785034304213e-23
---------------------------------------------------
Prediction using mast: v03
Error U: 1.0878968213749791 +- 1.1141713414754286
Error V: 2.01622126857217 +- 2.273981227343891
Error W: 0.1962279637767946 +- 0.20154667364616102
Error S: 1.9624335302735283 +- 2.3463551963826506
Pearson Corr U: 0.4601138495830045, p: 3.502654000968522e-10
Pearson Corr V: 0.5928433594473921, p: 2.5363884850163822e-17
Pearson Corr W: 0.5358343075595894, p: 7.185319061967172e-14
Pearson Corr S: 0.6604747154234258, p: 2.0406110056779378e-22
---------------------------------------------------
Prediction using mast: v04
Error U: 1.0873195879717068 +- 1.1344850742430923
Error V: 2.4021171350874497 +- 2.470323292312244
Error W: 0.20335193245256222 +- 0.22004355698105668
Error S: 1.807885480915899 +- 2.301404488536857
Pearson Corr U: 0.46062586294827024, p: 3.3294705430280253e-10
Pearson Corr V: -0.47912991248254294, p: 5.029909348380592e-11
Pearson Corr W: 0.41915570331342317, p: 1.5592636302958644e-08
Pearson Corr S: 0.6666279126788212, p: 6.024322143373323e-23
---------------------------------------------------
Prediction using mast: v05
Error U: 1.085707418000219 +- 1.1641276469873936
Error V: 2.3851928737599914 +- 2.4668194422795406
Error W: 0.20671501024585118 +- 0.21975757390836295
Error S: 1.8346870291450574 +- 2.328236884507333
Pearson Corr U: 0.4538154681957239, p: 6.491365588192975e-10
Pearson Corr V: -0.48782874907298895, p: 1.987925286686269e-11
Pearson Corr W: 0.4011615415956175, p: 7.088636423633416e-08
Pearson Corr S: 0.6634782887911195, p: 1.1289787999607585e-22
---------------------------------------------------
Prediction using mast: v06
Error U: 1.095993356856567 +- 1.061560521669925
Error V: 2.3965025321713065 +- 2.4645259259733097
Error W: 0.19964531321869233 +- 0.21686966349068382
Error S: 1.760410723573435 +- 2.2460665765456325
Pearson Corr U: 0.4876640779336699, p: 2.0236611431539665e-11
Pearson Corr V: -0.4297515819237817, p: 6.126465658948441e-09
Pearson Corr W: 0.4740369823076716, p: 8.558365930696883e-11
Pearson Corr S: 0.685065923796476, p: 1.300340708522065e-24
---------------------------------------------------
Prediction using mast: v07
Error U: 1.0986599268168253 +- 1.0307864373225208
Error V: 2.2665457468511656 +- 2.4117360128728302
Error W: 0.19827392718543133 +- 0.20814517759110973
Error S: 1.7778956658545007 +- 2.252759593979217
Pearson Corr U: 0.4974450113529606, p: 6.907324034049715e-12
Pearson Corr V: -0.20382675452859153, p: 0.008047949971695034
Pearson Corr W: 0.5253283440021836, p: 2.6549929574920555e-13
Pearson Corr S: 0.6943471036336408, p: 1.6907744066145814e-25
---------------------------------------------------
Prediction error all masts
Error U: 1.3387615745887305 +- 1.3478685679885862
Error V: 2.0314710321902014 +- 1.8094112048005073
Error W: 0.32911626994946225 +- 0.3918315568536987
Error S: 2.0297095512235144 +- 2.0424295806018495
Pearson Corr U: 0.21122589534110586, p: 5.35337812328366e-77
Pearson Corr V: 0.2780436163155673, p: 2.930588979640268e-134
Pearson Corr W: 0.28130573105575324, p: 1.6336279657092523e-137
Pearson Corr S: 0.3028232482386612, p: 4.2274216090886085e-160
---------------------------------------------------
Pearson corr per case, then averaged over all cases
U:   0.32468152322000343
V:   0.5065952133087361
W:   0.41520927698929383
S:   0.6651676207630285
---------------------------------------------------
