# Supplementary material for: WindSeer: real-time volumetric wind prediction over complex terrain aboard a small uncrewed aerial vehicle
Source: Nat Commun. 2024 Apr 25;15:3507. doi: 10.1038/s41467-024-47778-4 (PMC11045725; doi:10.1038/s41467-024-47778-4)
Supplement: Supplementary file 5 — Source Data [file 41467_2024_47778_MOESM5_ESM.zip › data_Table1_SupplementaryTable2/Perdigao_0608_avg1400-1500_AD4.txt]

Sender: LSF System <lsfadmin@eu-ms-025-45>
Subject: Job 208229433: <python3 predict_measurement_campaigns.py -model_dir ../wind_prediction/trained_models/final01 -model_version e3000 -d /cluster/work/riner/users/intel/perdigao_20170608.hdf5 -m tse04 -i 6 -e avg_14:00-15:00 --no_gpu --benchmark> in cluster <euler> Done

Job <python3 predict_measurement_campaigns.py -model_dir ../wind_prediction/trained_models/final01 -model_version e3000 -d /cluster/work/riner/users/intel/perdigao_20170608.hdf5 -m tse04 -i 6 -e avg_14:00-15:00 --no_gpu --benchmark> was submitted from host <eu-login-27> by user <acfloria> in cluster <euler> at Mon Mar 14 22:08:03 2022
Job was executed on host(s) <2*eu-ms-025-45>, in queue <normal.4h>, as user <acfloria> in cluster <euler> at Mon Mar 14 22:08:25 2022
</cluster/home/acfloria> was used as the home directory.
</cluster/home/acfloria/intel_wind/wind_analysis> was used as the working directory.
Started at Mon Mar 14 22:08:25 2022
Terminated at Mon Mar 14 23:16:29 2022
Results reported at Mon Mar 14 23:16:29 2022

Your job looked like:

------------------------------------------------------------
# LSBATCH: User input
python3 predict_measurement_campaigns.py -model_dir ../wind_prediction/trained_models/final01 -model_version e3000 -d /cluster/work/riner/users/intel/perdigao_20170608.hdf5 -m tse04 -i 6 -e avg_14:00-15:00 --no_gpu --benchmark
------------------------------------------------------------

Successfully completed.

Resource usage summary:

    CPU time :                                   4050.52 sec.
    Max Memory :                                 16051 MB
    Average Memory :                             10938.23 MB
    Total Requested Memory :                     26000.00 MB
    Delta Memory :                               9949.00 MB
    Max Swap :                                   -
    Max Processes :                              3
    Max Threads :                                4
    Run time :                                   4111 sec.
    Turnaround time :                            4106 sec.

The output (if any) follows:

/cluster/home/acfloria/.local/lib/python3.7/site-packages/pyproj/crs/crs.py:131: FutureWarning: '+init=<authority>:<code>' syntax is deprecated. '<authority>:<code>' is the preferred initialization method. When making the change, be mindful of axis order changes: https://pyproj4.github.io/pyproj/stable/gotchas.html#axis-order-changes-in-proj-6
  in_crs_string = _prepare_from_proj_string(in_crs_string)
/cluster/home/acfloria/.local/lib/python3.7/site-packages/pyproj/crs/crs.py:131: FutureWarning: '+init=<authority>:<code>' syntax is deprecated. '<authority>:<code>' is the preferred initialization method. When making the change, be mindful of axis order changes: https://pyproj4.github.io/pyproj/stable/gotchas.html#axis-order-changes-in-proj-6
  in_crs_string = _prepare_from_proj_string(in_crs_string)
mayavi could not get imported, disabling plotting with mayavi. Refer to the README for install instructions
'pygdal' is not installed. Use the command below to install it:
     pip3 install pygdal==2.3.2.4
GPy could not get imported, GPR baseline not available
Using YAML config: ../wind_prediction/trained_models/final01/params.yaml
Input data: avg_14:00-15:00 | scale: scale_2.0_n_384 | mast: rne01 
Measurement indices:
[333 193  39]
Input data: avg_14:00-15:00 | scale: scale_2.0_n_384 | mast: rne02 
Measurement indices:
[315 206  40]
[315 206  42]
Input data: avg_14:00-15:00 | scale: scale_2.0_n_384 | mast: rne03 
Measurement indices:
[302 223  41]
Input data: avg_14:00-15:00 | scale: scale_2.0_n_384 | mast: rne04 
Measurement indices:
[276 254  39]
Input data: avg_14:00-15:00 | scale: scale_2.0_n_384 | mast: rne06 
Measurement indices:
[247 288  39]
[247 288  41]
Input data: avg_14:00-15:00 | scale: scale_2.0_n_384 | mast: rne07 
Measurement indices:
[212 323  41]
[212 323  43]
Input data: avg_14:00-15:00 | scale: scale_2.0_n_384 | mast: rsw01 
Measurement indices:
[194  77  43]
[194  77  44]
Input data: avg_14:00-15:00 | scale: scale_2.0_n_384 | mast: rsw02 
Measurement indices:
[182  88  43]
[182  88  45]
Input data: avg_14:00-15:00 | scale: scale_2.0_n_384 | mast: rsw03 
Measurement indices:
[174 101  43]
[174 101  44]
[174 101  46]
[174 101  48]
[174 101  51]
Input data: avg_14:00-15:00 | scale: scale_2.0_n_384 | mast: rsw04 
Measurement indices:
[160 121  43]
Input data: avg_14:00-15:00 | scale: scale_2.0_n_384 | mast: rsw05 
Measurement indices:
[129 166  44]
Input data: avg_14:00-15:00 | scale: scale_2.0_n_384 | mast: rsw06 
Measurement indices:
[116 183  44]
[116 183  46]
[116 183  48]
[116 183  49]
[116 183  53]
Input data: avg_14:00-15:00 | scale: scale_2.0_n_384 | mast: rsw07 
Measurement indices:
[ 85 221  45]
[ 85 221  47]
Input data: avg_14:00-15:00 | scale: scale_2.0_n_384 | mast: rsw08 
Measurement indices:
[ 74 237  45]
[ 74 237  47]
Input data: avg_14:00-15:00 | scale: scale_2.0_n_384 | mast: tnw01 
Measurement indices:
[ 59 175  11]
[ 59 175  12]
[ 59 175  14]
Input data: avg_14:00-15:00 | scale: scale_2.0_n_384 | mast: tnw02 
Measurement indices:
[ 82 190  28]
[ 82 190  29]
[ 82 190  31]
Input data: avg_14:00-15:00 | scale: scale_2.0_n_384 | mast: tnw03 
Measurement indices:
[ 96 204  43]
[ 96 204  45]
Input data: avg_14:00-15:00 | scale: scale_2.0_n_384 | mast: tnw05 
Measurement indices:
[130 225  23]
[130 225  24]
[130 225  24]
[130 225  24]
[130 225  25]
[130 225  25]
[130 225  26]
Input data: avg_14:00-15:00 | scale: scale_2.0_n_384 | mast: tnw06 
Measurement indices:
[158 247  17]
[158 247  18]
[158 247  18]
[158 247  18]
[158 247  19]
[158 247  19]
[158 247  20]
Input data: avg_14:00-15:00 | scale: scale_2.0_n_384 | mast: tnw07 
Measurement indices:
[176 263  10]
[176 263  10]
[176 263  10]
[176 263  11]
[176 263  11]
[176 263  12]
[176 263  14]
[176 263  16]
[176 263  19]
Input data: avg_14:00-15:00 | scale: scale_2.0_n_384 | mast: tnw08 
Measurement indices:
[196 278  18]
[196 278  19]
[196 278  21]
Input data: avg_14:00-15:00 | scale: scale_2.0_n_384 | mast: tnw09 
Measurement indices:
[210 291  27]
[210 291  28]
Input data: avg_14:00-15:00 | scale: scale_2.0_n_384 | mast: tnw10 
Measurement indices:
[220 296  32]
[220 296  34]
[220 296  36]
[220 296  37]
[220 296  41]
Input data: avg_14:00-15:00 | scale: scale_2.0_n_384 | mast: tnw11 
Measurement indices:
[231 304  35]
[231 304  36]
[231 304  38]
Input data: avg_14:00-15:00 | scale: scale_2.0_n_384 | mast: tnw12 
Measurement indices:
[238 307  33]
[238 307  33]
[238 307  33]
[238 307  34]
[238 307  34]
[238 307  34]
[238 307  36]
[238 307  37]
Input data: avg_14:00-15:00 | scale: scale_2.0_n_384 | mast: tnw13 
Measurement indices:
[243 314  26]
[243 314  27]
[243 314  27]
[243 314  27]
[243 314  28]
[243 314  28]
[243 314  29]
[243 314  31]
Input data: avg_14:00-15:00 | scale: scale_2.0_n_384 | mast: tnw14 
Measurement indices:
[253 319  20]
[253 319  20]
[253 319  21]
[253 319  21]
[253 319  21]
[253 319  22]
[253 319  23]
[253 319  24]
Input data: avg_14:00-15:00 | scale: scale_2.0_n_384 | mast: tnw15 
Measurement indices:
[259 322  17]
[259 322  18]
[259 322  18]
[259 322  19]
[259 322  20]
[259 322  21]
Input data: avg_14:00-15:00 | scale: scale_2.0_n_384 | mast: tse01 
Measurement indices:
[101  93   5]
[101  93   8]
Input data: avg_14:00-15:00 | scale: scale_2.0_n_384 | mast: tse02 
Measurement indices:
[137 117  26]
[137 117  29]
Input data: avg_14:00-15:00 | scale: scale_2.0_n_384 | mast: tse04 
Measurement indices:
[153 131  43]
[153 131  44]
[153 131  46]
[153 131  48]
[153 131  51]
[153 131  54]
[153 131  55]
[153 131  58]
Input data: avg_14:00-15:00 | scale: scale_2.0_n_384 | mast: tse06 
Measurement indices:
[182 159  28]
[182 159  30]
[182 159  32]
[182 159  33]
[182 159  37]
Input data: avg_14:00-15:00 | scale: scale_2.0_n_384 | mast: tse07 
Measurement indices:
[204 159  24]
[204 159  26]
Input data: avg_14:00-15:00 | scale: scale_2.0_n_384 | mast: tse08 
Measurement indices:
[223 176  20]
[223 176  22]
Input data: avg_14:00-15:00 | scale: scale_2.0_n_384 | mast: tse09 
Measurement indices:
[244 202  14]
[244 202  16]
[244 202  17]
[244 202  19]
[244 202  23]
[244 202  26]
[244 202  30]
Input data: avg_14:00-15:00 | scale: scale_2.0_n_384 | mast: tse10 
Measurement indices:
[259 211  19]
[259 211  22]
Input data: avg_14:00-15:00 | scale: scale_2.0_n_384 | mast: tse11 
Measurement indices:
[266 217  22]
[266 217  24]
[266 217  26]
[266 217  28]
[266 217  31]
Input data: avg_14:00-15:00 | scale: scale_2.0_n_384 | mast: tse12 
Measurement indices:
[280 226  33]
[280 226  34]
Input data: avg_14:00-15:00 | scale: scale_2.0_n_384 | mast: tse13 
Measurement indices:
[290 234  39]
[290 234  41]
[290 234  43]
[290 234  44]
[290 234  48]
[290 234  51]
[290 234  55]
Input data: avg_14:00-15:00 | scale: scale_2.0_n_384 | mast: v01 
Measurement indices:
[295 161  17]
[295 161  18]
Input data: avg_14:00-15:00 | scale: scale_2.0_n_384 | mast: v03 
Measurement indices:
[254 184  13]
[254 184  15]
Input data: avg_14:00-15:00 | scale: scale_2.0_n_384 | mast: v04 
Measurement indices:
[220 218  11]
[220 218  12]
Input data: avg_14:00-15:00 | scale: scale_2.0_n_384 | mast: v05 
Measurement indices:
[204 235  10]
[204 235  12]
[204 235  13]
Input data: avg_14:00-15:00 | scale: scale_2.0_n_384 | mast: v06 
Measurement indices:
[190 249   9]
[190 249  11]
[190 249  13]
Input data: avg_14:00-15:00 | scale: scale_2.0_n_384 | mast: v07 
Measurement indices:
[153 275   8]
[153 275   9]
[153 275   9]
[153 275   9]
[153 275  10]
[153 275  10]
[153 275  11]
---------------------------------------------------
Prediction using mast: rne01
Error U: 0.8795185462703488 +- 0.7846425445137348
Error V: 0.9550211225354637 +- 0.864440914791563
Error W: 0.30195764272150094 +- 0.34292435286139306
Error S: 1.2091913424908167 +- 0.8585480329165585
Pearson Corr U: 0.9185861295876506, p: 7.999265320577136e-69
Pearson Corr V: 0.8297194902485481, p: 6.850830769624472e-44
Pearson Corr W: 0.7728511049025838, p: 1.3031371520865362e-34
Pearson Corr S: 0.8578953938436374, p: 7.114042100888897e-50
---------------------------------------------------
Prediction using mast: rne02
Error U: 0.783891794850086 +- 0.6798359752103987
Error V: 0.9573290415490311 +- 0.8678321772194888
Error W: 0.30679427268600135 +- 0.3364263023386294
Error S: 0.9759532964654793 +- 0.8577322594974043
Pearson Corr U: 0.9197675890585633, p: 2.498962727465654e-69
Pearson Corr V: 0.8281594332067467, p: 1.3631454532097956e-43
Pearson Corr W: 0.7693790093616708, p: 3.917984593165996e-34
Pearson Corr S: 0.8577342678604283, p: 7.761018388897756e-50
---------------------------------------------------
Prediction using mast: rne03
Error U: 0.7711930260782952 +- 0.668776567828783
Error V: 1.0096732444907919 +- 0.8820471036495908
Error W: 0.30651277377782893 +- 0.33532927725944206
Error S: 0.9853253401084552 +- 0.8532429301209753
Pearson Corr U: 0.9195985896107326, p: 2.9546942195831304e-69
Pearson Corr V: 0.8310397280744332, p: 3.8062398138828293e-44
Pearson Corr W: 0.7709613689613066, p: 2.378111412280377e-34
Pearson Corr S: 0.8578618122152213, p: 7.244342328510635e-50
---------------------------------------------------
Prediction using mast: rne04
Error U: 0.998028259594396 +- 0.8766055032654199
Error V: 0.8701751133253395 +- 0.7986005348907432
Error W: 0.3155594699975112 +- 0.3468700415415832
Error S: 1.1014713951408879 +- 0.9193701482488169
Pearson Corr U: 0.9219995658197173, p: 2.640109089892596e-70
Pearson Corr V: 0.81696305808952, p: 1.5638430063891327e-41
Pearson Corr W: 0.7684118360303711, p: 5.305714954772207e-34
Pearson Corr S: 0.8584368848672993, p: 5.305586973027738e-50
---------------------------------------------------
Prediction using mast: rne06
Error U: 0.9552726654183742 +- 0.9087244071614469
Error V: 1.2866279407204506 +- 0.900869596914934
Error W: 0.33834134434349583 +- 0.3714869098655705
Error S: 1.234037251987779 +- 1.0263883201036788
Pearson Corr U: 0.9206604439719576, p: 1.024987742113237e-69
Pearson Corr V: 0.836782558962403, p: 2.779311704627025e-45
Pearson Corr W: 0.7745531358865777, p: 7.542747918961494e-35
Pearson Corr S: 0.8594331442705283, p: 3.0830470864592046e-50
---------------------------------------------------
Prediction using mast: rne07
Error U: 0.7745715819913812 +- 0.6874784575407694
Error V: 1.0924377502315161 +- 0.8923891959132032
Error W: 0.3095294188132555 +- 0.3378157604503488
Error S: 0.9943724765550351 +- 0.8802980745726551
Pearson Corr U: 0.9197124412287428, p: 2.6394777544402524e-69
Pearson Corr V: 0.8337436156553387, p: 1.1240339107525555e-44
Pearson Corr W: 0.7733497716805708, p: 1.1107909861800892e-34
Pearson Corr S: 0.8581352056295108, p: 6.248375204469008e-50
---------------------------------------------------
Prediction using mast: rsw01
Error U: 0.9514293301677798 +- 0.9122864415340689
Error V: 1.3442851622545486 +- 0.9125202616082126
Error W: 0.3425285310213204 +- 0.37479441053280743
Error S: 1.2586161012042854 +- 1.035291498366052
Pearson Corr U: 0.9205948984398286, p: 1.0946772416034029e-69
Pearson Corr V: 0.837674633560719, p: 1.8341314400985305e-45
Pearson Corr W: 0.7752241533567762, p: 6.072120879908279e-35
Pearson Corr S: 0.8593376062705602, p: 3.2483785612684997e-50
---------------------------------------------------
Prediction using mast: rsw02
Error U: 0.788394819856617 +- 0.7091408130761806
Error V: 1.084789522877593 +- 0.8888776773669331
Error W: 0.3110976132714017 +- 0.34037071750615594
Error S: 0.9956021041875978 +- 0.8991925209138456
Pearson Corr U: 0.9197913781778558, p: 2.4406523764384723e-69
Pearson Corr V: 0.8333643213895167, p: 1.335546600205365e-44
Pearson Corr W: 0.7728574802223335, p: 1.30048252556296e-34
Pearson Corr S: 0.8581738018356031, p: 6.119111421321593e-50
---------------------------------------------------
Prediction using mast: rsw03
Error U: 1.051271754625796 +- 0.9340535959397839
Error V: 1.1259519942153797 +- 0.8787747523876084
Error W: 0.3343293118765626 +- 0.3689051835494337
Error S: 1.2580060725872049 +- 1.0030222949646759
Pearson Corr U: 0.9214254721703912, p: 4.736473684374287e-70
Pearson Corr V: 0.832540137067386, p: 1.9396368420191053e-44
Pearson Corr W: 0.771417112827856, p: 2.058062550442923e-34
Pearson Corr S: 0.860274969274932, p: 1.942468353378003e-50
---------------------------------------------------
Prediction using mast: rsw04
Error U: 0.9228642383955842 +- 0.8916521304720406
Error V: 1.3025459551362022 +- 0.9044151587462286
Error W: 0.33668576873537037 +- 0.36970265690107584
Error S: 1.208938316837804 +- 1.0228501416724616
Pearson Corr U: 0.9205199820428464, p: 1.1800695005112523e-69
Pearson Corr V: 0.8371183779653284, p: 2.3774639056060023e-45
Pearson Corr W: 0.7750024465715031, p: 6.52374323388323e-35
Pearson Corr S: 0.859219043953833, p: 3.4657499699248946e-50
---------------------------------------------------
Prediction using mast: rsw05
Error U: 1.3487672066595027 +- 1.0430376248801074
Error V: 1.1589775027992264 +- 0.8800410068105439
Error W: 0.35693819381315894 +- 0.39008258075743446
Error S: 1.5522734273889662 +- 1.0412965439562227
Pearson Corr U: 0.9222520694115073, p: 2.038735183976025e-70
Pearson Corr V: 0.8318463736503562, p: 2.6512720641402207e-44
Pearson Corr W: 0.771084523356463, p: 2.287090617674585e-34
Pearson Corr S: 0.861351119887436, p: 1.0714323864684202e-50
---------------------------------------------------
Prediction using mast: rsw06
Error U: 1.1995035759534334 +- 0.9735159079461814
Error V: 0.9682476543621016 +- 0.8536873950338915
Error W: 0.33380301845314475 +- 0.36874354025965916
Error S: 1.3446392185306657 +- 0.9700248526789583
Pearson Corr U: 0.9219636360740535, p: 2.738830412545567e-70
Pearson Corr V: 0.8252368034016894, p: 4.8561723531782565e-43
Pearson Corr W: 0.7687615668086755, p: 4.7555623888437795e-34
Pearson Corr S: 0.859842447987734, p: 2.4637521197411906e-50
---------------------------------------------------
Prediction using mast: rsw07
Error U: 0.9195562331795012 +- 0.8756843693646809
Error V: 1.1881687625217867 +- 0.8876616608683484
Error W: 0.3288010229775304 +- 0.3622908807920277
Error S: 1.151659726430827 +- 1.0026087188224484
Pearson Corr U: 0.9206518274939202, p: 1.033892750861808e-69
Pearson Corr V: 0.8349690885113554, p: 6.420250849319459e-45
Pearson Corr W: 0.7735368221569634, p: 1.0460935238090153e-34
Pearson Corr S: 0.859368545061178, p: 3.193903085431511e-50
---------------------------------------------------
Prediction using mast: rsw08
Error U: 1.384575470616694 +- 1.0823880834272028
Error V: 1.4500402822061103 +- 0.9435807390259199
Error W: 0.3851984208817277 +- 0.416121855825813
Error S: 1.6912601190541772 +- 1.1532009277615518
Pearson Corr U: 0.9214298454015221, p: 4.715511870993758e-70
Pearson Corr V: 0.8379987272238205, p: 1.576089119207729e-45
Pearson Corr W: 0.773152427151211, p: 1.183317896787848e-34
Pearson Corr S: 0.861020373490074, p: 1.2870915885263157e-50
---------------------------------------------------
Prediction using mast: tnw01
Error U: 1.7336767332098955 +- 1.5979539398692895
Error V: 1.0993167583122914 +- 0.7087476065483084
Error W: 0.39886836596764624 +- 0.4508877308603463
Error S: 2.326962382033711 +- 1.4242822424902044
Pearson Corr U: 0.9121917690273282, p: 3.244587592340406e-66
Pearson Corr V: 0.8298414714386444, p: 6.490112422502991e-44
Pearson Corr W: 0.7942071412927595, p: 9.460995431470979e-38
Pearson Corr S: 0.8563577383384084, p: 1.625496523840772e-49
---------------------------------------------------
Prediction using mast: tnw02
Error U: 1.6359927470916173 +- 1.5179525544601244
Error V: 1.077614042223389 +- 0.7137894599316802
Error W: 0.38897855505446377 +- 0.4389996527634177
Error S: 2.215901233087576 +- 1.361890680053392
Pearson Corr U: 0.9122170175607074, p: 3.171445544353536e-66
Pearson Corr V: 0.8291607670317414, p: 8.772102169591665e-44
Pearson Corr W: 0.7881191312378466, p: 8.083460425461127e-37
Pearson Corr S: 0.8548853882862677, p: 3.55401831080956e-49
---------------------------------------------------
Prediction using mast: tnw03
Error U: 1.5479234957877186 +- 1.4235606279407236
Error V: 1.028905905118545 +- 0.7640067507809961
Error W: 0.3658373035955805 +- 0.41476540583823723
Error S: 2.0597576544030995 +- 1.2461149197082741
Pearson Corr U: 0.9141465667764401, p: 5.439215339668924e-67
Pearson Corr V: 0.8317998010356153, p: 2.707347205162286e-44
Pearson Corr W: 0.7862696987166502, p: 1.5295650197137134e-36
Pearson Corr S: 0.8582198583379798, p: 5.968308608491819e-50
---------------------------------------------------
Prediction using mast: tnw05
Error U: 3.1329810901635 +- 2.7083952763832064
Error V: 2.133452927344065 +- 2.047427984917758
Error W: 0.6018968756914158 +- 0.5370798899834939
Error S: 2.171047394382598 +- 1.3979691453779552
Pearson Corr U: -0.5376748139943143, p: 5.688142541305168e-14
Pearson Corr V: -0.33929991599671244, p: 6.821217122558199e-06
Pearson Corr W: -0.002996678164497913, p: 0.9692479859046327
Pearson Corr S: 0.5451031425719668, p: 2.1831406415816777e-14
---------------------------------------------------
Prediction using mast: tnw06
Error U: 1.9561013002529832 +- 1.697086166195305
Error V: 1.465184879456834 +- 1.339053250990525
Error W: 0.5349339328915191 +- 0.5749719773265849
Error S: 2.1698723178143777 +- 1.7586590948732557
Pearson Corr U: 0.8773659772284061, p: 8.064074720888993e-55
Pearson Corr V: -0.05207172022669504, p: 0.502639445397469
Pearson Corr W: 0.5351405269844096, p: 7.844003897390303e-14
Pearson Corr S: 0.8538479302452605, p: 6.135631283445612e-49
---------------------------------------------------
Prediction using mast: tnw07
Error U: 1.0902631040248825 +- 0.6906353116657878
Error V: 1.3007375083470716 +- 1.0205670875101642
Error W: 0.45181974361168803 +- 0.4184267668665709
Error S: 1.0848603194513902 +- 0.8904747719026604
Pearson Corr U: 0.9242533739827015, p: 2.546370232768413e-71
Pearson Corr V: 0.4746462400989603, p: 8.034828393655538e-11
Pearson Corr W: 0.6672532259365548, p: 5.31320903393613e-23
Pearson Corr S: 0.8892095205441234, p: 2.9275160259497613e-58
---------------------------------------------------
Prediction using mast: tnw08
Error U: 0.8793811634037881 +- 0.6843506322143528
Error V: 1.106869503388644 +- 0.7822375484725878
Error W: 0.3613656146442145 +- 0.3714902914934381
Error S: 1.1821403290340062 +- 0.8492825004010924
Pearson Corr U: 0.92893390456281, p: 1.556542422011298e-73
Pearson Corr V: 0.6644020727988414, p: 9.397720305839914e-23
Pearson Corr W: 0.746132065274504, p: 3.9014962876402055e-31
Pearson Corr S: 0.8652041073370424, p: 1.2209566160764837e-51
---------------------------------------------------
Prediction using mast: tnw09
Error U: 1.4954850811092042 +- 1.3482854501035655
Error V: 1.062039101269197 +- 0.8857112904507984
Error W: 0.33622928354226955 +- 0.3819057816145364
Error S: 1.8513299954351328 +- 1.0909928038721863
Pearson Corr U: 0.9160340279941748, p: 9.308264749899723e-68
Pearson Corr V: 0.8314433023185019, p: 3.1770956105020203e-44
Pearson Corr W: 0.7806240764151, p: 1.0311648657033697e-35
Pearson Corr S: 0.8585997643049532, p: 4.8563873560999e-50
---------------------------------------------------
Prediction using mast: tnw10
Error U: 0.9891139348487406 +- 0.8950315286178588
Error V: 0.9833192289042233 +- 0.8610518387139608
Error W: 0.32223136007644887 +- 0.3558567404163877
Error S: 1.1449302748168975 +- 0.967102534263554
Pearson Corr U: 0.9211004106295188, p: 6.581477541396237e-70
Pearson Corr V: 0.8272707870029786, p: 2.0109560752012062e-43
Pearson Corr W: 0.7696994146709306, p: 3.5423999165649918e-34
Pearson Corr S: 0.8591364376907207, p: 3.625613791555222e-50
---------------------------------------------------
Prediction using mast: tnw11
Error U: 0.9265093436993523 +- 0.8169201548048416
Error V: 1.0563491061193322 +- 0.8982831191055507
Error W: 0.2968510458254525 +- 0.3394371567070012
Error S: 1.234772234563049 +- 0.8505747857686401
Pearson Corr U: 0.9187712035185902, p: 6.674289745062961e-69
Pearson Corr V: 0.8335394233598262, p: 1.2334289889127177e-44
Pearson Corr W: 0.7770885064291022, p: 3.31076106849234e-35
Pearson Corr S: 0.8590401676021557, p: 3.821110084481315e-50
---------------------------------------------------
Prediction using mast: tnw12
Error U: 1.8229710294614525 +- 1.6416295636349647
Error V: 1.2268710433860601 +- 0.8548484636855025
Error W: 0.475006029482613 +- 0.5039376197093003
Error S: 2.4188831591166653 +- 1.640776701176549
Pearson Corr U: 0.9310623602940853, p: 1.364055133486506e-74
Pearson Corr V: 0.7713711923603098, p: 2.088287001606934e-34
Pearson Corr W: 0.7369379973166368, p: 4.881739557162471e-30
Pearson Corr S: 0.8963580709601724, p: 1.5665865086860248e-60
---------------------------------------------------
Prediction using mast: tnw13
Error U: 2.873054948236734 +- 2.4984618955445437
Error V: 1.6159082300007899 +- 1.5235133024263903
Error W: 0.5793313229184485 +- 0.6057335046893364
Error S: 2.6449604399146285 +- 1.9394809736542846
Pearson Corr U: -0.4955331046099817, p: 8.545334401751187e-12
Pearson Corr V: -0.3208774582641237, p: 2.2284213771545433e-05
Pearson Corr W: -0.12140299501312908, p: 0.11697021710583538
Pearson Corr S: 0.5414077851902963, p: 3.5257445749547207e-14
---------------------------------------------------
Prediction using mast: tnw14
Error U: 2.8277624159113777 +- 2.4716865954850316
Error V: 1.640034518948144 +- 1.5587555684732222
Error W: 0.5866645234758862 +- 0.6214272017773098
Error S: 2.588408947002022 +- 1.9218604534850567
Pearson Corr U: -0.4473011045478, p: 1.2127875288316964e-09
Pearson Corr V: -0.33457983695903, p: 9.305913495570372e-06
Pearson Corr W: -0.19068178484051754, p: 0.013292847888469605
Pearson Corr S: 0.5702886617523293, p: 7.077855134888511e-16
---------------------------------------------------
Prediction using mast: tnw15
Error U: 2.895543155893825 +- 2.516300318215
Error V: 1.6870791380488563 +- 1.6198089465934975
Error W: 0.5893443134158025 +- 0.6157184422591527
Error S: 2.536475179513603 +- 1.8637801883845484
Pearson Corr U: -0.5211748129627786, p: 4.3967081545621845e-13
Pearson Corr V: -0.33873913313884474, p: 7.079532494294452e-06
Pearson Corr W: -0.16964524499511835, p: 0.027920834367148376
Pearson Corr S: 0.5666366852631233, p: 1.1849974344240446e-15
---------------------------------------------------
Prediction using mast: tse01
Error U: 1.1848453978785238 +- 1.0892319849107464
Error V: 0.978075626413194 +- 0.7522043146667726
Error W: 0.3452941641238863 +- 0.38295822090294823
Error S: 1.65935574145112 +- 1.0757610031011857
Pearson Corr U: 0.9157423643818444, p: 1.2260587521733256e-67
Pearson Corr V: 0.8219074594377409, p: 2.006575996931501e-42
Pearson Corr W: 0.772901737289326, p: 1.2822004001637343e-34
Pearson Corr S: 0.8545595642044915, p: 4.2207933212620895e-49
---------------------------------------------------
Prediction using mast: tse02
Error U: 1.4468117664350164 +- 1.3345341992495832
Error V: 1.014450853768155 +- 0.7605321864607463
Error W: 0.3591983294783353 +- 0.4054759811506498
Error S: 1.9530500640853337 +- 1.1991340400056345
Pearson Corr U: 0.9143253698146203, p: 4.609660492795189e-67
Pearson Corr V: 0.8306897793127141, p: 4.450080797962626e-44
Pearson Corr W: 0.7824706349917969, p: 5.558846060190431e-36
Pearson Corr S: 0.856864285683471, p: 1.2394454035604061e-49
---------------------------------------------------
Prediction using mast: tse04
Error U: 1.9648062925710246 +- 1.2898459840840004
Error V: 1.0173543614872527 +- 0.8520039592477292
Error W: 0.39674108061038826 +- 0.4225210149782103
Error S: 2.0889744694565913 +- 1.1440518162297275
Pearson Corr U: 0.9249836881586349, p: 1.1749838987783975e-71
Pearson Corr V: 0.8236956608078679, p: 9.399914672968545e-43
Pearson Corr W: 0.7694225058693066, p: 3.864786920667144e-34
Pearson Corr S: 0.863410904970955, p: 3.382852164574786e-51
---------------------------------------------------
Prediction using mast: tse06
Error U: 2.5956189039679005 +- 2.363046632250887
Error V: 2.081243550408557 +- 1.9654841454891379
Error W: 0.6443425224497041 +- 0.6659075684631767
Error S: 1.9986665565191313 +- 1.554342762296063
Pearson Corr U: -0.21818741604408778, p: 0.004493966033560294
Pearson Corr V: -0.3831388779537519, p: 2.960552865001371e-07
Pearson Corr W: -0.40496974126774693, p: 5.1831924343306887e-08
Pearson Corr S: 0.6695523900597257, p: 3.3392037290373326e-23
---------------------------------------------------
Prediction using mast: tse07
Error U: 2.884677589421782 +- 2.4976338756847567
Error V: 1.5690360318151508 +- 1.437458333172694
Error W: 0.5659786220354042 +- 0.5851587060860665
Error S: 2.761015193643525 +- 1.9881390391016518
Pearson Corr U: -0.42355273638043, p: 1.0623216446612967e-08
Pearson Corr V: -0.3211772294397119, p: 2.1872314827580665e-05
Pearson Corr W: -0.0242340373929571, p: 0.7551851768655077
Pearson Corr S: 0.5088661524685241, p: 1.8841540426076494e-12
---------------------------------------------------
Prediction using mast: tse08
Error U: 1.9946685206746355 +- 1.755207805408008
Error V: 1.2729402037563797 +- 0.9818657030017324
Error W: 0.5010765055055296 +- 0.5324080026734918
Error S: 2.545872573076114 +- 1.7799671146836782
Pearson Corr U: 0.923578350987163, p: 5.168868781634172e-71
Pearson Corr V: 0.6573578875254605, p: 3.744813366557541e-22
Pearson Corr W: 0.7043275537381187, p: 1.7261347515537835e-26
Pearson Corr S: 0.9045005859002372, p: 2.489666348640002e-63
---------------------------------------------------
Prediction using mast: tse09
Error U: 1.4144650790678115 +- 1.1403048702541183
Error V: 1.4539187855411377 +- 1.2657772775210663
Error W: 0.4815504831463781 +- 0.48894421516209596
Error S: 1.5418760567567535 +- 1.3279863297090522
Pearson Corr U: 0.9126986733718665, p: 2.0501331353694375e-66
Pearson Corr V: 0.180224990781655, p: 0.01940189550361098
Pearson Corr W: 0.6528727230804915, p: 8.85985685944777e-22
Pearson Corr S: 0.8762491334682658, p: 1.630957307172485e-54
---------------------------------------------------
Prediction using mast: tse10
Error U: 1.7216953312173053 +- 1.5157320507749497
Error V: 1.2465470176800146 +- 0.9727539369408058
Error W: 0.49018915371393407 +- 0.5081737482325419
Error S: 2.2061217290495727 +- 1.596656477852025
Pearson Corr U: 0.9299109710361189, p: 5.139661903746314e-74
Pearson Corr V: 0.6461690522081156, p: 3.124505012715979e-21
Pearson Corr W: 0.6877970154833942, p: 7.191025459341988e-25
Pearson Corr S: 0.8982664167341816, p: 3.6340863751871606e-61
---------------------------------------------------
Prediction using mast: tse11
Error U: 1.2105239528121985 +- 0.8876784384151384
Error V: 1.2654539056258503 +- 0.9856822342567205
Error W: 0.454793423598394 +- 0.4372386978661941
Error S: 1.3647268906528656 +- 1.1227041509877662
Pearson Corr U: 0.9264704563608931, p: 2.3745721674848715e-72
Pearson Corr V: 0.5011924348776258, p: 4.534117385961159e-12
Pearson Corr W: 0.6831154167625338, p: 1.9773201071026047e-24
Pearson Corr S: 0.8916707533994118, p: 5.040101122800806e-59
---------------------------------------------------
Prediction using mast: tse12
Error U: 1.3441646028273273 +- 1.1258717454258094
Error V: 1.2105650139777675 +- 0.8914753539797761
Error W: 0.4460229251054076 +- 0.45132882393238766
Error S: 1.7179839967211632 +- 1.2863787803331102
Pearson Corr U: 0.9314983513045909, p: 8.204874385945606e-75
Pearson Corr V: 0.614670244426948, p: 7.825125919086528e-19
Pearson Corr W: 0.7106507998867113, p: 3.8683035087446816e-27
Pearson Corr S: 0.8911621066848068, p: 7.275204032348265e-59
---------------------------------------------------
Prediction using mast: tse13
Error U: 1.4477367023325232 +- 0.9613064131765285
Error V: 0.9595199022866266 +- 0.7234407510336193
Error W: 0.32320716626435175 +- 0.3428618793572295
Error S: 1.3484384259602367 +- 0.8170516010089766
Pearson Corr U: 0.9282038020110562, p: 3.526045182976137e-73
Pearson Corr V: 0.7155499456777528, p: 1.1807036887573699e-27
Pearson Corr W: 0.7623811843745982, p: 3.4010459455103915e-33
Pearson Corr S: 0.8623934543025147, p: 5.992584098428458e-51
---------------------------------------------------
Prediction using mast: v01
Error U: 2.026130055503184 +- 1.7831854667193598
Error V: 1.275405642330808 +- 0.9683795402055743
Error W: 0.49805681696365495 +- 0.5307675130892717
Error S: 2.596221841158147 +- 1.7941826667394305
Pearson Corr U: 0.9237102688237281, p: 4.503288161475681e-71
Pearson Corr V: 0.6758034502644458, p: 9.246987024487287e-24
Pearson Corr W: 0.718600886532029, p: 5.567617415509774e-28
Pearson Corr S: 0.9066006096658699, p: 4.299029960417972e-64
---------------------------------------------------
Prediction using mast: v03
Error U: 2.078842199613748 +- 1.8107251177775285
Error V: 1.316932825992146 +- 1.076347022278755
Error W: 0.5181061189824602 +- 0.5512616742281617
Error S: 2.5745781800618084 +- 1.8400297079095294
Pearson Corr U: 0.9069477143427136, p: 3.203005981812939e-64
Pearson Corr V: 0.4014975800541156, p: 6.896572817508754e-08
Pearson Corr W: 0.6733973640158023, p: 1.521443229103837e-23
Pearson Corr S: 0.8955237484777603, p: 2.94106215937735e-60
---------------------------------------------------
Prediction using mast: v04
Error U: 2.48475443417871 +- 2.1551758786158457
Error V: 1.563024380452708 +- 1.4787938999582986
Error W: 0.5816839155120458 +- 0.652013282178899
Error S: 2.5131901675690664 +- 1.9644824566238315
Pearson Corr U: 0.5723747771299929, p: 5.257819715965013e-16
Pearson Corr V: -0.33095274909767486, p: 1.1774007105586279e-05
Pearson Corr W: -0.3335288907198726, p: 9.965392482921323e-06
Pearson Corr S: 0.7215692544036055, p: 2.6537835194775472e-28
---------------------------------------------------
Prediction using mast: v05
Error U: 2.1354867321345172 +- 1.8572479566160678
Error V: 1.658115834142353 +- 1.5773730568587152
Error W: 0.5658444672824167 +- 0.6304726386498101
Error S: 2.0843020449795686 +- 1.7910455910156609
Pearson Corr U: 0.7578857784812686, p: 1.3111192695202013e-32
Pearson Corr V: -0.2781093490386797, p: 0.00026216627965322287
Pearson Corr W: -0.0157364262880162, p: 0.8395593956763225
Pearson Corr S: 0.7848484054813224, p: 2.486332351858102e-36
---------------------------------------------------
Prediction using mast: v06
Error U: 1.9375738778388814 +- 1.6785039709793674
Error V: 1.5328741692795416 +- 1.4300457565172886
Error W: 0.536694878864418 +- 0.5806177150425952
Error S: 2.0511455570537658 +- 1.7303532813648659
Pearson Corr U: 0.8608118652258832, p: 1.4444859038932494e-50
Pearson Corr V: -0.12310764196030577, p: 0.11188045681539036
Pearson Corr W: 0.4690376764470718, p: 1.4299279633911856e-10
Pearson Corr S: 0.8383911738774081, p: 1.311138189952949e-45
---------------------------------------------------
Prediction using mast: v07
Error U: 1.6812829287124298 +- 1.469160635151131
Error V: 1.2626340407344319 +- 1.012638194081476
Error W: 0.491059326873864 +- 0.5068629038720338
Error S: 2.122807400448783 +- 1.5733022053452426
Pearson Corr U: 0.9285897266518277, p: 2.2910858404913437e-73
Pearson Corr V: 0.5787486189917075, p: 2.0924715916960457e-16
Pearson Corr W: 0.6798493239173197, p: 3.960184921549165e-24
Pearson Corr S: 0.8957358627961775, p: 2.5071375840279e-60
---------------------------------------------------
Prediction error all masts
Error U: 1.5797707203097862 +- 1.6247500907339372
Error V: 1.2656898907952234 +- 1.131733807187236
Error W: 0.42438388831275187 +- 0.47528567039265074
Error S: 1.771554998626273 +- 1.4642111694536453
Pearson Corr U: 0.5846819021162075, p: 0.0
Pearson Corr V: 0.39241003052656104, p: 8.494579855000104e-277
Pearson Corr W: 0.5447959729352085, p: 0.0
Pearson Corr S: 0.6078296953803243, p: 0.0
---------------------------------------------------
Pearson corr per case, then averaged over all cases
U:   0.7257630811023748
V:   0.5148018799276267
W:   0.5776809681612445
S:   0.8227232150544778
---------------------------------------------------
