# Supplementary material for: WindSeer: real-time volumetric wind prediction over complex terrain aboard a small uncrewed aerial vehicle
Source: Nat Commun. 2024 Apr 25;15:3507. doi: 10.1038/s41467-024-47778-4 (PMC11045725; doi:10.1038/s41467-024-47778-4)
Supplement: Supplementary file 5 — Source Data [file 41467_2024_47778_MOESM5_ESM.zip › data_Table1_SupplementaryTable2/Perdigao_0608_avg1400-1500_AD6.txt]

Sender: LSF System <lsfadmin@eu-ms-025-12>
Subject: Job 208229518: <python3 predict_measurement_campaigns.py -model_dir ../wind_prediction/trained_models/final02 -model_version e1000 -d /cluster/work/riner/users/intel/perdigao_20170608.hdf5 -m tse04 -i 6 -e avg_14:00-15:00 --no_gpu --benchmark> in cluster <euler> Done

Job <python3 predict_measurement_campaigns.py -model_dir ../wind_prediction/trained_models/final02 -model_version e1000 -d /cluster/work/riner/users/intel/perdigao_20170608.hdf5 -m tse04 -i 6 -e avg_14:00-15:00 --no_gpu --benchmark> was submitted from host <eu-login-27> by user <acfloria> in cluster <euler> at Mon Mar 14 22:08:09 2022
Job was executed on host(s) <2*eu-ms-025-12>, in queue <normal.4h>, as user <acfloria> in cluster <euler> at Mon Mar 14 22:08:25 2022
</cluster/home/acfloria> was used as the home directory.
</cluster/home/acfloria/intel_wind/wind_analysis> was used as the working directory.
Started at Mon Mar 14 22:08:25 2022
Terminated at Mon Mar 14 23:18:01 2022
Results reported at Mon Mar 14 23:18:01 2022

Your job looked like:

------------------------------------------------------------
# LSBATCH: User input
python3 predict_measurement_campaigns.py -model_dir ../wind_prediction/trained_models/final02 -model_version e1000 -d /cluster/work/riner/users/intel/perdigao_20170608.hdf5 -m tse04 -i 6 -e avg_14:00-15:00 --no_gpu --benchmark
------------------------------------------------------------

Successfully completed.

Resource usage summary:

    CPU time :                                   4140.83 sec.
    Max Memory :                                 17093 MB
    Average Memory :                             11507.29 MB
    Total Requested Memory :                     26000.00 MB
    Delta Memory :                               8907.00 MB
    Max Swap :                                   -
    Max Processes :                              3
    Max Threads :                                4
    Run time :                                   4201 sec.
    Turnaround time :                            4192 sec.

The output (if any) follows:

/cluster/home/acfloria/.local/lib/python3.7/site-packages/pyproj/crs/crs.py:131: FutureWarning: '+init=<authority>:<code>' syntax is deprecated. '<authority>:<code>' is the preferred initialization method. When making the change, be mindful of axis order changes: https://pyproj4.github.io/pyproj/stable/gotchas.html#axis-order-changes-in-proj-6
  in_crs_string = _prepare_from_proj_string(in_crs_string)
/cluster/home/acfloria/.local/lib/python3.7/site-packages/pyproj/crs/crs.py:131: FutureWarning: '+init=<authority>:<code>' syntax is deprecated. '<authority>:<code>' is the preferred initialization method. When making the change, be mindful of axis order changes: https://pyproj4.github.io/pyproj/stable/gotchas.html#axis-order-changes-in-proj-6
  in_crs_string = _prepare_from_proj_string(in_crs_string)
mayavi could not get imported, disabling plotting with mayavi. Refer to the README for install instructions
'pygdal' is not installed. Use the command below to install it:
     pip3 install pygdal==2.3.2.4
GPy could not get imported, GPR baseline not available
Using YAML config: ../wind_prediction/trained_models/final02/params.yaml
Input data: avg_14:00-15:00 | scale: scale_2.0_n_384 | mast: rne01 
Measurement indices:
[333 193  39]
Input data: avg_14:00-15:00 | scale: scale_2.0_n_384 | mast: rne02 
Measurement indices:
[315 206  40]
[315 206  42]
Input data: avg_14:00-15:00 | scale: scale_2.0_n_384 | mast: rne03 
Measurement indices:
[302 223  41]
Input data: avg_14:00-15:00 | scale: scale_2.0_n_384 | mast: rne04 
Measurement indices:
[276 254  39]
Input data: avg_14:00-15:00 | scale: scale_2.0_n_384 | mast: rne06 
Measurement indices:
[247 288  39]
[247 288  41]
Input data: avg_14:00-15:00 | scale: scale_2.0_n_384 | mast: rne07 
Measurement indices:
[212 323  41]
[212 323  43]
Input data: avg_14:00-15:00 | scale: scale_2.0_n_384 | mast: rsw01 
Measurement indices:
[194  77  43]
[194  77  44]
Input data: avg_14:00-15:00 | scale: scale_2.0_n_384 | mast: rsw02 
Measurement indices:
[182  88  43]
[182  88  45]
Input data: avg_14:00-15:00 | scale: scale_2.0_n_384 | mast: rsw03 
Measurement indices:
[174 101  43]
[174 101  44]
[174 101  46]
[174 101  48]
[174 101  51]
Input data: avg_14:00-15:00 | scale: scale_2.0_n_384 | mast: rsw04 
Measurement indices:
[160 121  43]
Input data: avg_14:00-15:00 | scale: scale_2.0_n_384 | mast: rsw05 
Measurement indices:
[129 166  44]
Input data: avg_14:00-15:00 | scale: scale_2.0_n_384 | mast: rsw06 
Measurement indices:
[116 183  44]
[116 183  46]
[116 183  48]
[116 183  49]
[116 183  53]
Input data: avg_14:00-15:00 | scale: scale_2.0_n_384 | mast: rsw07 
Measurement indices:
[ 85 221  45]
[ 85 221  47]
Input data: avg_14:00-15:00 | scale: scale_2.0_n_384 | mast: rsw08 
Measurement indices:
[ 74 237  45]
[ 74 237  47]
Input data: avg_14:00-15:00 | scale: scale_2.0_n_384 | mast: tnw01 
Measurement indices:
[ 59 175  11]
[ 59 175  12]
[ 59 175  14]
Input data: avg_14:00-15:00 | scale: scale_2.0_n_384 | mast: tnw02 
Measurement indices:
[ 82 190  28]
[ 82 190  29]
[ 82 190  31]
Input data: avg_14:00-15:00 | scale: scale_2.0_n_384 | mast: tnw03 
Measurement indices:
[ 96 204  43]
[ 96 204  45]
Input data: avg_14:00-15:00 | scale: scale_2.0_n_384 | mast: tnw05 
Measurement indices:
[130 225  23]
[130 225  24]
[130 225  24]
[130 225  24]
[130 225  25]
[130 225  25]
[130 225  26]
Input data: avg_14:00-15:00 | scale: scale_2.0_n_384 | mast: tnw06 
Measurement indices:
[158 247  17]
[158 247  18]
[158 247  18]
[158 247  18]
[158 247  19]
[158 247  19]
[158 247  20]
Input data: avg_14:00-15:00 | scale: scale_2.0_n_384 | mast: tnw07 
Measurement indices:
[176 263  10]
[176 263  10]
[176 263  10]
[176 263  11]
[176 263  11]
[176 263  12]
[176 263  14]
[176 263  16]
[176 263  19]
Input data: avg_14:00-15:00 | scale: scale_2.0_n_384 | mast: tnw08 
Measurement indices:
[196 278  18]
[196 278  19]
[196 278  21]
Input data: avg_14:00-15:00 | scale: scale_2.0_n_384 | mast: tnw09 
Measurement indices:
[210 291  27]
[210 291  28]
Input data: avg_14:00-15:00 | scale: scale_2.0_n_384 | mast: tnw10 
Measurement indices:
[220 296  32]
[220 296  34]
[220 296  36]
[220 296  37]
[220 296  41]
Input data: avg_14:00-15:00 | scale: scale_2.0_n_384 | mast: tnw11 
Measurement indices:
[231 304  35]
[231 304  36]
[231 304  38]
Input data: avg_14:00-15:00 | scale: scale_2.0_n_384 | mast: tnw12 
Measurement indices:
[238 307  33]
[238 307  33]
[238 307  33]
[238 307  34]
[238 307  34]
[238 307  34]
[238 307  36]
[238 307  37]
Input data: avg_14:00-15:00 | scale: scale_2.0_n_384 | mast: tnw13 
Measurement indices:
[243 314  26]
[243 314  27]
[243 314  27]
[243 314  27]
[243 314  28]
[243 314  28]
[243 314  29]
[243 314  31]
Input data: avg_14:00-15:00 | scale: scale_2.0_n_384 | mast: tnw14 
Measurement indices:
[253 319  20]
[253 319  20]
[253 319  21]
[253 319  21]
[253 319  21]
[253 319  22]
[253 319  23]
[253 319  24]
Input data: avg_14:00-15:00 | scale: scale_2.0_n_384 | mast: tnw15 
Measurement indices:
[259 322  17]
[259 322  18]
[259 322  18]
[259 322  19]
[259 322  20]
[259 322  21]
Input data: avg_14:00-15:00 | scale: scale_2.0_n_384 | mast: tse01 
Measurement indices:
[101  93   5]
[101  93   8]
Input data: avg_14:00-15:00 | scale: scale_2.0_n_384 | mast: tse02 
Measurement indices:
[137 117  26]
[137 117  29]
Input data: avg_14:00-15:00 | scale: scale_2.0_n_384 | mast: tse04 
Measurement indices:
[153 131  43]
[153 131  44]
[153 131  46]
[153 131  48]
[153 131  51]
[153 131  54]
[153 131  55]
[153 131  58]
Input data: avg_14:00-15:00 | scale: scale_2.0_n_384 | mast: tse06 
Measurement indices:
[182 159  28]
[182 159  30]
[182 159  32]
[182 159  33]
[182 159  37]
Input data: avg_14:00-15:00 | scale: scale_2.0_n_384 | mast: tse07 
Measurement indices:
[204 159  24]
[204 159  26]
Input data: avg_14:00-15:00 | scale: scale_2.0_n_384 | mast: tse08 
Measurement indices:
[223 176  20]
[223 176  22]
Input data: avg_14:00-15:00 | scale: scale_2.0_n_384 | mast: tse09 
Measurement indices:
[244 202  14]
[244 202  16]
[244 202  17]
[244 202  19]
[244 202  23]
[244 202  26]
[244 202  30]
Input data: avg_14:00-15:00 | scale: scale_2.0_n_384 | mast: tse10 
Measurement indices:
[259 211  19]
[259 211  22]
Input data: avg_14:00-15:00 | scale: scale_2.0_n_384 | mast: tse11 
Measurement indices:
[266 217  22]
[266 217  24]
[266 217  26]
[266 217  28]
[266 217  31]
Input data: avg_14:00-15:00 | scale: scale_2.0_n_384 | mast: tse12 
Measurement indices:
[280 226  33]
[280 226  34]
Input data: avg_14:00-15:00 | scale: scale_2.0_n_384 | mast: tse13 
Measurement indices:
[290 234  39]
[290 234  41]
[290 234  43]
[290 234  44]
[290 234  48]
[290 234  51]
[290 234  55]
Input data: avg_14:00-15:00 | scale: scale_2.0_n_384 | mast: v01 
Measurement indices:
[295 161  17]
[295 161  18]
Input data: avg_14:00-15:00 | scale: scale_2.0_n_384 | mast: v03 
Measurement indices:
[254 184  13]
[254 184  15]
Input data: avg_14:00-15:00 | scale: scale_2.0_n_384 | mast: v04 
Measurement indices:
[220 218  11]
[220 218  12]
Input data: avg_14:00-15:00 | scale: scale_2.0_n_384 | mast: v05 
Measurement indices:
[204 235  10]
[204 235  12]
[204 235  13]
Input data: avg_14:00-15:00 | scale: scale_2.0_n_384 | mast: v06 
Measurement indices:
[190 249   9]
[190 249  11]
[190 249  13]
Input data: avg_14:00-15:00 | scale: scale_2.0_n_384 | mast: v07 
Measurement indices:
[153 275   8]
[153 275   9]
[153 275   9]
[153 275   9]
[153 275  10]
[153 275  10]
[153 275  11]
---------------------------------------------------
Prediction using mast: rne01
Error U: 1.098703804684087 +- 0.8754091446617452
Error V: 1.2703868073614784 +- 0.9321598822609884
Error W: 0.2977776874574161 +- 0.28981729879846074
Error S: 1.1404068572308321 +- 0.8436668098261744
Pearson Corr U: 0.899066798598391, p: 1.952068904683609e-61
Pearson Corr V: 0.7158641851868871, p: 1.0932340458419078e-27
Pearson Corr W: 0.8090449906509813, p: 3.693861050595167e-40
Pearson Corr S: 0.8928620997716444, p: 2.1181036246141294e-59
---------------------------------------------------
Prediction using mast: rne02
Error U: 1.0178895923207316 +- 0.7517791962452319
Error V: 1.2594098850016782 +- 0.9602112354413341
Error W: 0.3271296405892393 +- 0.3242851382268492
Error S: 0.7817657526756159 +- 0.6841714470959439
Pearson Corr U: 0.8985068316730743, p: 3.0168978664854035e-61
Pearson Corr V: 0.7150159894494914, p: 1.3453584539032365e-27
Pearson Corr W: 0.8112821675070583, p: 1.534789497410049e-40
Pearson Corr S: 0.890612014217074, p: 1.0798195474223886e-58
---------------------------------------------------
Prediction using mast: rne03
Error U: 1.000835120487405 +- 0.7441971812412747
Error V: 1.2845224677190803 +- 0.9931182578861462
Error W: 0.32762759107778716 +- 0.3244198193768125
Error S: 0.7887923468956818 +- 0.6836927057750908
Pearson Corr U: 0.8988181538930585, p: 2.3690997288520554e-61
Pearson Corr V: 0.7199515368574596, p: 3.978861885951292e-28
Pearson Corr W: 0.8127916814213542, p: 8.429408726539562e-41
Pearson Corr S: 0.8913727458731209, p: 6.250700969036813e-59
---------------------------------------------------
Prediction using mast: rne04
Error U: 1.238234602239813 +- 0.8539519805034758
Error V: 1.2102386247086312 +- 0.8787485878584645
Error W: 0.3507254513165702 +- 0.3541784090319437
Error S: 0.7838439416172652 +- 0.7415562084200522
Pearson Corr U: 0.8981115106136596, p: 4.0961163991436925e-61
Pearson Corr V: 0.6806856981055877, p: 3.3177603204225044e-24
Pearson Corr W: 0.8079702126415504, p: 5.609727141440186e-40
Pearson Corr S: 0.8865081295498973, p: 1.925718726002835e-57
---------------------------------------------------
Prediction using mast: rne06
Error U: 1.143208347628039 +- 0.8690652356191513
Error V: 1.4418682803578544 +- 1.0841392623120052
Error W: 0.4115898205936232 +- 0.4010216970084379
Error S: 0.8220530524218355 +- 0.8230739899539996
Pearson Corr U: 0.8994180878142581, p: 1.4836104654766253e-61
Pearson Corr V: 0.7290160323893741, p: 3.9617028738322704e-29
Pearson Corr W: 0.8155513061288167, p: 2.7788799605779723e-41
Pearson Corr S: 0.891149780323168, p: 7.340038407435522e-59
---------------------------------------------------
Prediction using mast: rne07
Error U: 0.9949092804431869 +- 0.750140411466591
Error V: 1.328323558382785 +- 1.0314494900919027
Error W: 0.3404088553646852 +- 0.3390979103785248
Error S: 0.7583684182268381 +- 0.6797699472919814
Pearson Corr U: 0.8990862071906711, p: 1.922747304665017e-61
Pearson Corr V: 0.7239565202267598, p: 1.452172769203207e-28
Pearson Corr W: 0.8143653108856482, p: 4.48715013926584e-41
Pearson Corr S: 0.8917987589192049, p: 4.5940747356463565e-59
---------------------------------------------------
Prediction using mast: rsw01
Error U: 1.1366678526591758 +- 0.8725150738581433
Error V: 1.492312816762489 +- 1.0943814908127552
Error W: 0.41906440710717213 +- 0.40730714162982273
Error S: 0.833805903679045 +- 0.8378020673272224
Pearson Corr U: 0.8994633527797681, p: 1.4319626808601973e-61
Pearson Corr V: 0.7298036369978498, p: 3.227893747434705e-29
Pearson Corr W: 0.8160311447432315, p: 2.2869061081278763e-41
Pearson Corr S: 0.8913267638627592, p: 6.461445763290357e-59
---------------------------------------------------
Prediction using mast: rsw02
Error U: 1.0080060111085933 +- 0.7603155582944097
Error V: 1.3225234574648081 +- 1.0264162995630162
Error W: 0.34507027081843755 +- 0.34455614821217145
Error S: 0.7511910887289078 +- 0.6830303148402356
Pearson Corr U: 0.8989543221145019, p: 2.1308861085904732e-61
Pearson Corr V: 0.7234706168724239, p: 1.6426190397551888e-28
Pearson Corr W: 0.8140656010672425, p: 5.062013420796362e-41
Pearson Corr S: 0.8914105808431002, p: 6.082392378771559e-59
---------------------------------------------------
Prediction using mast: rsw03
Error U: 1.220505181065045 +- 0.8995721100570306
Error V: 1.329600912423755 +- 1.0296443366265815
Error W: 0.4027851297011007 +- 0.3942286675595196
Error S: 0.8324912600753889 +- 0.8307538643990828
Pearson Corr U: 0.8987124345117541, p: 2.571994187793719e-61
Pearson Corr V: 0.7231667015162611, p: 1.7739969007201925e-28
Pearson Corr W: 0.8138912510472592, p: 5.429187712661079e-41
Pearson Corr S: 0.8895954141307558, p: 2.2279402432293112e-58
---------------------------------------------------
Prediction using mast: rsw04
Error U: 1.1191193616555974 +- 0.855296682021064
Error V: 1.4574946340478048 +- 1.0880613327578879
Error W: 0.4087922175746459 +- 0.39848038434266136
Error S: 0.8093810074216644 +- 0.8105467632682155
Pearson Corr U: 0.8994335478210868, p: 1.4657670618486294e-61
Pearson Corr V: 0.7292487488654438, p: 3.729308153639637e-29
Pearson Corr W: 0.815785418855672, p: 2.527050528338999e-41
Pearson Corr S: 0.8913679076902712, p: 6.272552213399534e-59
---------------------------------------------------
Prediction using mast: rsw05
Error U: 1.4401407894081537 +- 0.9996402408146635
Error V: 1.3331333285048887 +- 1.0354991811885943
Error W: 0.4420484767555173 +- 0.43060691124749667
Error S: 1.020478366943283 +- 0.9556030738769629
Pearson Corr U: 0.8983219918569182, p: 3.481185869669779e-61
Pearson Corr V: 0.7225227065990357, p: 2.087441268791579e-28
Pearson Corr W: 0.8134648035441412, p: 6.441467463087394e-41
Pearson Corr S: 0.8881251465320427, p: 6.27217887453675e-58
---------------------------------------------------
Prediction using mast: rsw06
Error U: 1.3457944678907183 +- 0.9443008115183215
Error V: 1.241550570637431 +- 0.9611585612986805
Error W: 0.39758617059710444 +- 0.39197596968261533
Error S: 0.8790320131893317 +- 0.854580255872672
Pearson Corr U: 0.8981177926593442, p: 4.076299121087925e-61
Pearson Corr V: 0.7072834512764422, p: 8.621523726375127e-27
Pearson Corr W: 0.8113022802036487, p: 1.5226378928793286e-40
Pearson Corr S: 0.8874969099861927, p: 9.718047955969688e-58
---------------------------------------------------
Prediction using mast: rsw07
Error U: 1.1231862206086927 +- 0.844772852368544
Error V: 1.3728915849801064 +- 1.0570965458407062
Error W: 0.3925302090082459 +- 0.38469064377773005
Error S: 0.784926238383965 +- 0.7805081652747834
Pearson Corr U: 0.899189988828559, p: 1.7731795880066954e-61
Pearson Corr V: 0.7268167218200492, p: 6.992907257666962e-29
Pearson Corr W: 0.8147303378510452, p: 3.8732921440284196e-41
Pearson Corr S: 0.8908328201889569, p: 9.217632959389564e-59
---------------------------------------------------
Prediction using mast: rsw08
Error U: 1.456627180500038 +- 1.0181105284127787
Error V: 1.56153066689673 +- 1.0996947857965875
Error W: 0.48683663106372554 +- 0.46853424928539333
Error S: 1.1487151010173275 +- 1.0407601217308629
Pearson Corr U: 0.8990345247203428, p: 2.0018064623941094e-61
Pearson Corr V: 0.7321165952754305, p: 1.7613472537425373e-29
Pearson Corr W: 0.8157292652551773, p: 2.585322884559416e-41
Pearson Corr S: 0.8891987505943669, p: 2.9498699944035447e-58
---------------------------------------------------
Prediction using mast: tnw01
Error U: 1.836794260413114 +- 1.6815311125726438
Error V: 1.3197960491680096 +- 0.7347212206343006
Error W: 0.36608015928260573 +- 0.4209532093684366
Error S: 2.3633327692890704 +- 1.547707733174998
Pearson Corr U: 0.8838514094263834, p: 1.1726284928507661e-56
Pearson Corr V: 0.7305188665011217, p: 2.6783060695801083e-29
Pearson Corr W: 0.7575215859458705, p: 1.4606929137705597e-32
Pearson Corr S: 0.8779003397005374, p: 5.743037833573431e-55
---------------------------------------------------
Prediction using mast: tnw02
Error U: 1.743760425192474 +- 1.5986959816950441
Error V: 1.3156781486792126 +- 0.7389714524527875
Error W: 0.3539355643037573 +- 0.4043222655058733
Error S: 2.241809436257018 +- 1.4822498774008377
Pearson Corr U: 0.88671644400057, p: 1.668201145736767e-57
Pearson Corr V: 0.7247083059053955, p: 1.1994697559598676e-28
Pearson Corr W: 0.7606308072547993, p: 5.772029263721919e-33
Pearson Corr S: 0.8798747965079449, p: 1.6158251506020241e-55
---------------------------------------------------
Prediction using mast: tnw03
Error U: 1.6489871232983848 +- 1.5080691406446833
Error V: 1.302370226193836 +- 0.7951004560729972
Error W: 0.32895288839854087 +- 0.3651631607588038
Error S: 2.058093046200745 +- 1.3701742888811328
Pearson Corr U: 0.8915422788193312, p: 5.530662264346908e-59
Pearson Corr V: 0.7211554258711593, p: 2.944278588706875e-28
Pearson Corr W: 0.7766664755947122, p: 3.799957231753147e-35
Pearson Corr S: 0.8858617496267086, p: 3.0010138725919726e-57
---------------------------------------------------
Prediction using mast: tnw05
Error U: 3.1119094472678306 +- 2.6329844322373734
Error V: 2.257825304948701 +- 1.9870735508171589
Error W: 0.6268999718384924 +- 0.5780823671637547
Error S: 1.9531894281935258 +- 1.4542719771716004
Pearson Corr U: -0.5729768336642528, p: 4.823678822847921e-16
Pearson Corr V: -0.3227767122055176, p: 1.9793224840041403e-05
Pearson Corr W: -0.20723147695425387, p: 0.007032615822064324
Pearson Corr S: 0.6078979345709868, p: 2.3696146050901924e-18
---------------------------------------------------
Prediction using mast: tnw06
Error U: 2.0655381740367487 +- 1.7087976149008988
Error V: 1.548485711271619 +- 1.4131699440876553
Error W: 0.5232649407680457 +- 0.5644977820326618
Error S: 2.147866216816951 +- 1.780413379690275
Pearson Corr U: 0.817955171308825, p: 1.0409712681980565e-41
Pearson Corr V: -0.25824615073709545, p: 0.0007254441734773215
Pearson Corr W: 0.5704259732581882, p: 6.941164946107412e-16
Pearson Corr S: 0.8090746188043739, p: 3.651421532554951e-40
---------------------------------------------------
Prediction using mast: tnw07
Error U: 1.3935228394197463 +- 0.8518256855920359
Error V: 1.4806497404208254 +- 1.1337666747129134
Error W: 0.3887230246107775 +- 0.42119662140119546
Error S: 1.2556119179441008 +- 1.020308884131589
Pearson Corr U: 0.8837419392964804, p: 1.2620498496213299e-56
Pearson Corr V: 0.03271298521528581, p: 0.6737873797539121
Pearson Corr W: 0.710831257706389, p: 3.7044790464711206e-27
Pearson Corr S: 0.8400407052913296, p: 6.016217762513959e-46
---------------------------------------------------
Prediction using mast: tnw08
Error U: 1.2157407509799618 +- 0.8025980176897392
Error V: 1.3055238528652864 +- 0.8583903785102619
Error W: 0.3213952839269158 +- 0.3292923894635399
Error S: 1.141214521326462 +- 0.9605984299132291
Pearson Corr U: 0.9047098496437891, p: 2.09376998083111e-63
Pearson Corr V: 0.37855164696666627, p: 4.2029155959751796e-07
Pearson Corr W: 0.769559460209854, p: 3.701886518705171e-34
Pearson Corr S: 0.8807827665916356, p: 8.95089043407882e-56
---------------------------------------------------
Prediction using mast: tnw09
Error U: 1.588129196491573 +- 1.439665537313642
Error V: 1.3323943125127038 +- 0.9911451839619252
Error W: 0.3067180761750515 +- 0.31820922582683775
Error S: 1.7868195510461997 +- 1.208576659407348
Pearson Corr U: 0.8943979301591588, p: 6.823061176760652e-60
Pearson Corr V: 0.7147512375614662, p: 1.4351655560933682e-27
Pearson Corr W: 0.7946561499569369, p: 8.053447220836618e-38
Pearson Corr S: 0.8929665551405719, p: 1.9621184751526367e-59
---------------------------------------------------
Prediction using mast: tnw10
Error U: 1.1961299869124402 +- 0.8610968651260096
Error V: 1.257291491323386 +- 0.9723534879412664
Error W: 0.37454571618783145 +- 0.37152104882514864
Error S: 0.7834471513566971 +- 0.7696293788728273
Pearson Corr U: 0.8985123354757647, p: 3.0040537232584454e-61
Pearson Corr V: 0.71283042306839, p: 2.2885481430202404e-27
Pearson Corr W: 0.8117130934061476, p: 1.294175436289451e-40
Pearson Corr S: 0.889047025310572, p: 3.283273795598464e-58
---------------------------------------------------
Prediction using mast: tnw11
Error U: 1.11345874057176 +- 0.9146072266069686
Error V: 1.31720269590643 +- 1.018728788323589
Error W: 0.29832175102931835 +- 0.2896851017114906
Error S: 1.1434726595515716 +- 0.8280949298325714
Pearson Corr U: 0.8988836405294076, p: 2.251427077364331e-61
Pearson Corr V: 0.720654254067996, p: 3.3381444643237685e-28
Pearson Corr W: 0.8124015568002676, p: 9.846523000278066e-41
Pearson Corr S: 0.8937450428017755, p: 1.1067216492827848e-59
---------------------------------------------------
Prediction using mast: tnw12
Error U: 1.9026156129340306 +- 1.6980431535166927
Error V: 1.3464354858041188 +- 0.9167855370529462
Error W: 0.45826599417332964 +- 0.5027323645350172
Error S: 2.4395081491628847 +- 1.730804845458017
Pearson Corr U: 0.9026217794932889, p: 1.1580490573377958e-62
Pearson Corr V: 0.3336262840376865, p: 9.90246560488133e-06
Pearson Corr W: 0.721876895449206, p: 2.4562650805587366e-28
Pearson Corr S: 0.8752350301231975, p: 3.0735212627122396e-54
---------------------------------------------------
Prediction using mast: tnw13
Error U: 2.8570670535808693 +- 2.4870333132753037
Error V: 1.573501859581671 +- 1.443825037773249
Error W: 0.5597895607989184 +- 0.5898253660376012
Error S: 2.731701281108082 +- 1.998367679081139
Pearson Corr U: -0.3176010570215634, p: 2.7289572838238503e-05
Pearson Corr V: -0.28598475340697, p: 0.0001713416535479305
Pearson Corr W: 0.026772388157730642, p: 0.7304847533177581
Pearson Corr S: 0.4841786587736107, p: 2.944088330728486e-11
---------------------------------------------------
Prediction using mast: tnw14
Error U: 2.8199129929312616 +- 2.4633254135433043
Error V: 1.606172555981707 +- 1.504677216553114
Error W: 0.5644252491722849 +- 0.5978176134302189
Error S: 2.6301008630039666 +- 1.9749762559922315
Pearson Corr U: -0.24367764502053585, p: 0.0014577683038762526
Pearson Corr V: -0.2907399297321703, p: 0.00013172684672521702
Pearson Corr W: -0.011037137802901883, p: 0.8870848237370929
Pearson Corr S: 0.5050591584717994, p: 2.9208512686441994e-12
---------------------------------------------------
Prediction using mast: tnw15
Error U: 2.893841680191292 +- 2.5108407450543693
Error V: 1.6650145636985418 +- 1.590001939376142
Error W: 0.5749448163175168 +- 0.5959881944151667
Error S: 2.532206930371333 +- 1.909990086806297
Pearson Corr U: -0.38980309508210476, p: 1.7624505968838328e-07
Pearson Corr V: -0.2995375458030077, p: 7.99937476858523e-05
Pearson Corr W: -0.06860605591855616, p: 0.37689126863309624
Pearson Corr S: 0.5191610383137213, p: 5.601062431394106e-13
---------------------------------------------------
Prediction using mast: tse01
Error U: 1.3536165932535964 +- 1.1763607351185064
Error V: 1.2975546874058768 +- 0.7704167357956905
Error W: 0.3095000302550825 +- 0.32353897566475487
Error S: 1.6384877550410375 +- 1.1813529897329902
Pearson Corr U: 0.8975118576143375, p: 6.49821130283722e-61
Pearson Corr V: 0.6918966325428246, p: 2.9191201511581234e-25
Pearson Corr W: 0.790042149929221, p: 4.1367066291208866e-37
Pearson Corr S: 0.8910070533829709, p: 8.133552408193153e-59
---------------------------------------------------
Prediction using mast: tse02
Error U: 1.561230672127449 +- 1.419464962867778
Error V: 1.3014619165003385 +- 0.789709964078489
Error W: 0.3225251203051072 +- 0.3524015827879985
Error S: 1.948562116305286 +- 1.3175225899126144
Pearson Corr U: 0.8929821659254732, p: 1.9398014021084991e-59
Pearson Corr V: 0.7134664201310275, p: 1.9617456245262315e-27
Pearson Corr W: 0.7799690843430125, p: 1.2819984282055268e-35
Pearson Corr S: 0.8871664020672291, p: 1.2222689299211992e-57
---------------------------------------------------
Prediction using mast: tse04
Error U: 2.04424480424371 +- 1.1210058692961808
Error V: 1.2244310570339711 +- 0.9668300278905425
Error W: 0.4912775435532554 +- 0.481712501818405
Error S: 1.4886788064013503 +- 1.170912961012583
Pearson Corr U: 0.8974331206301658, p: 6.902681110034857e-61
Pearson Corr V: 0.6983927346127621, p: 6.780965251518291e-26
Pearson Corr W: 0.8092136167326254, p: 3.458645174980874e-40
Pearson Corr S: 0.8829138553159247, p: 2.1951793204249925e-56
---------------------------------------------------
Prediction using mast: tse06
Error U: 2.6217514809106226 +- 2.3037566633620497
Error V: 2.1300064847196 +- 1.9099900673051722
Error W: 0.6210537802166238 +- 0.642940440763872
Error S: 1.9355302823004323 +- 1.6195067190848331
Pearson Corr U: 0.042811667105162564, p: 0.581625167446851
Pearson Corr V: -0.35297775969994943, p: 2.6934985069831986e-06
Pearson Corr W: -0.34566311222487633, p: 4.451263740467225e-06
Pearson Corr S: 0.6687625883655713, p: 3.9186619437570864e-23
---------------------------------------------------
Prediction using mast: tse07
Error U: 2.863111741422667 +- 2.482847051279937
Error V: 1.5034261010120082 +- 1.3151310329716948
Error W: 0.5459796364014448 +- 0.5745586427134937
Error S: 2.9286535357819403 +- 2.0623723988671627
Pearson Corr U: -0.2727802199248287, p: 0.00034713036328250474
Pearson Corr V: -0.2603077244310119, p: 0.0006550710557187569
Pearson Corr W: 0.14310077203953334, p: 0.06424362391046798
Pearson Corr S: 0.44838556050830286, p: 1.0939361816069919e-09
---------------------------------------------------
Prediction using mast: tse08
Error U: 2.0715805617673886 +- 1.7977373630226878
Error V: 1.359090895532561 +- 0.9947908261176429
Error W: 0.4980005721372749 +- 0.532313835156055
Error S: 2.5641851367717114 +- 1.8551685019207615
Pearson Corr U: 0.8888743598923855, p: 3.7080644481676e-58
Pearson Corr V: 0.1931392808116794, p: 0.012129836354477579
Pearson Corr W: 0.7094705497080748, p: 5.129570814279339e-27
Pearson Corr S: 0.8637942366323574, p: 2.723972711383214e-51
---------------------------------------------------
Prediction using mast: tse09
Error U: 1.635489160928066 +- 1.1684176945416498
Error V: 1.6029319064613703 +- 1.3854664823830725
Error W: 0.4636681228158017 +- 0.4947944239963829
Error S: 1.590850201141311 +- 1.3617646478203365
Pearson Corr U: 0.8630493263567625, p: 4.1472759188317986e-51
Pearson Corr V: -0.1963698683303133, p: 0.01073742884453946
Pearson Corr W: 0.6505242563925774, p: 1.3827557566121277e-21
Pearson Corr S: 0.8210677105886585, p: 2.8565490945992873e-42
---------------------------------------------------
Prediction using mast: tse10
Error U: 1.8733536804634408 +- 1.5390469682861778
Error V: 1.3716465409968268 +- 0.9994026155289902
Error W: 0.47063390742484723 +- 0.509460661073402
Error S: 2.218172535038203 +- 1.7012981105754719
Pearson Corr U: 0.8784401990448581, p: 4.069194737864996e-55
Pearson Corr V: 0.12194656094142241, p: 0.11532802916945094
Pearson Corr W: 0.7021420621034994, p: 2.8681444685992137e-26
Pearson Corr S: 0.8683096117305551, p: 2.0181834794618832e-52
---------------------------------------------------
Prediction using mast: tse11
Error U: 1.4642176064530539 +- 1.001631495197504
Error V: 1.4022898592110915 +- 1.0683993186480216
Error W: 0.4011881842902413 +- 0.4384164654408227
Error S: 1.470905696176322 +- 1.2465805742821994
Pearson Corr U: 0.8867135961554193, p: 1.6714813801352006e-57
Pearson Corr V: 0.07255026735252916, p: 0.3500097250107814
Pearson Corr W: 0.7163888500702983, p: 9.611699500892213e-28
Pearson Corr S: 0.8494634601922055, p: 5.890786197658159e-48
---------------------------------------------------
Prediction using mast: tse12
Error U: 1.5429173984003948 +- 1.2019525894168495
Error V: 1.350216007930199 +- 0.9457913768207108
Error W: 0.4013050808713895 +- 0.4425155708699508
Error S: 1.7518362382908526 +- 1.4250610582530472
Pearson Corr U: 0.8964158982982746, p: 1.4993675897903806e-60
Pearson Corr V: 0.2359633475428441, p: 0.0020755664083818674
Pearson Corr W: 0.7307673178582734, p: 2.5098154698363517e-29
Pearson Corr S: 0.873250012932177, p: 1.0457227320367474e-53
---------------------------------------------------
Prediction using mast: tse13
Error U: 1.692707883623994 +- 1.016931989184195
Error V: 1.2427928458241244 +- 0.8601561045005736
Error W: 0.3406976887835322 +- 0.3530152042713221
Error S: 1.056913853713004 +- 0.8802726243025402
Pearson Corr U: 0.9032491130072036, p: 6.955717864785926e-63
Pearson Corr V: 0.4187608889316463, p: 1.6134962490195658e-08
Pearson Corr W: 0.7898899076251562, p: 4.363139611527205e-37
Pearson Corr S: 0.8769172948950315, p: 1.0710262658029195e-54
---------------------------------------------------
Prediction using mast: v01
Error U: 2.099887964510392 +- 1.836930129883609
Error V: 1.355724306972363 +- 0.9801764973466417
Error W: 0.4992984558694345 +- 0.5314580599347682
Error S: 2.6262570070413678 +- 1.8688659498808258
Pearson Corr U: 0.8882337796319286, p: 5.8132772747471855e-58
Pearson Corr V: 0.2260795555440053, p: 0.0032118760493476135
Pearson Corr W: 0.7119626808670617, p: 2.8220733217613163e-27
Pearson Corr S: 0.8617741726361343, p: 8.468212818364282e-51
---------------------------------------------------
Prediction using mast: v03
Error U: 2.160626752620579 +- 1.8481420528563297
Error V: 1.364394169382978 +- 1.0918343042556373
Error W: 0.5154661361369614 +- 0.5493652972238905
Error S: 2.58178609273455 +- 1.9156975514672092
Pearson Corr U: 0.857726046934814, p: 7.795539968527985e-50
Pearson Corr V: 0.11833243803421414, p: 0.12659075422237046
Pearson Corr W: 0.6753601595439336, p: 1.0139022998522973e-23
Pearson Corr S: 0.8389694867099157, p: 9.987780301444006e-46
---------------------------------------------------
Prediction using mast: v04
Error U: 2.5008427533429276 +- 2.2002669095423637
Error V: 1.5727693588626015 +- 1.473566283795971
Error W: 0.5498813621864039 +- 0.607258912977309
Error S: 2.4828531829595977 +- 1.9933107629994575
Pearson Corr U: 0.4297779896976178, p: 6.1119712816736526e-09
Pearson Corr V: -0.2256224887868217, p: 0.0032759716551619116
Pearson Corr W: 0.15020732988940594, p: 0.05196613175841354
Pearson Corr S: 0.6292748963440007, p: 6.53703831522002e-20
---------------------------------------------------
Prediction using mast: v05
Error U: 2.216318099648177 +- 1.8999376791530243
Error V: 1.712896625055121 +- 1.6197091748669994
Error W: 0.5551724133052687 +- 0.6112003938214313
Error S: 2.0847487325678777 +- 1.7962194586260178
Pearson Corr U: 0.66903755733308, p: 3.706528601303904e-23
Pearson Corr V: -0.3011004423186018, p: 7.308674698662907e-05
Pearson Corr W: 0.11054794384801915, p: 0.15371153849199534
Pearson Corr S: 0.7295081368923348, p: 3.48605003344074e-29
---------------------------------------------------
Prediction using mast: v06
Error U: 2.052780262793715 +- 1.6989451328858431
Error V: 1.6185042654665642 +- 1.4979817527989039
Error W: 0.5286473549736561 +- 0.5727705814944278
Error S: 2.0513740369772315 +- 1.7416296107064433
Pearson Corr U: 0.7995094742914959, p: 1.375765829931271e-38
Pearson Corr V: -0.28732227787465264, p: 0.00015920175489165188
Pearson Corr W: 0.4882405540975646, p: 1.9012169848186744e-11
Pearson Corr S: 0.7942359731332224, p: 9.363756115975881e-38
---------------------------------------------------
Prediction using mast: v07
Error U: 1.862191167715655 +- 1.4914081551682918
Error V: 1.3899223413735893 +- 1.0398207011035472
Error W: 0.4719307056883525 +- 0.5101398850374704
Error S: 2.146178112124969 +- 1.6805737969242434
Pearson Corr U: 0.8632796392354085, p: 3.6427856605057004e-51
Pearson Corr V: 0.0292994964148215, p: 0.7061658104221633
Pearson Corr W: 0.6944534959073325, p: 1.6509533087098503e-25
Pearson Corr S: 0.8539375327056808, p: 5.85397141188855e-49
---------------------------------------------------
Prediction error all masts
Error U: 1.7188467706921464 +- 1.611850188602562
Error V: 1.4296486436299278 +- 1.1682130859399606
Error W: 0.4307213700271852 +- 0.4681216358643276
Error S: 1.642435524255614 +- 1.5347237305577328
Pearson Corr U: 0.5037309459116078, p: 0.0
Pearson Corr V: 0.20694332780625696, p: 6.470962577657243e-74
Pearson Corr W: 0.5524068382696221, p: 0.0
Pearson Corr S: 0.567961949357324, p: 0.0
---------------------------------------------------
Pearson corr per case, then averaged over all cases
U:   0.7156750058593221
V:   0.3463837897814962
W:   0.6204178747466206
S:   0.8209604717231908
---------------------------------------------------
